# Supplementary material for: Changing expression profiles of lncRNAs, mRNAs, circRNAs and miRNAs during osteoclastogenesis
Source: Sci Rep. 2016 Feb 9;6:21499. doi: 10.1038/srep21499 (PMC4746671; doi:10.1038/srep21499)
Supplement: Supplementary Dataset 1 [file srep21499-s2.xls]

## Sheet: up_0h_vs_24h
probeID	Fold Change	FC (abs)	Log Fold change	Regulation	circRNA	Alias	circRNA_type	chrom	strand	txStart	txEnd	best_transcript	GeneSymbol	Sequence	[S06](raw)	[S05](raw)	[S06](normalized)	[S05](normalized)	MRE1	MRE2	MRE3	MRE4	MRE5
ASCRMP000719	56.9682	56.9682	5.83209	up	mmu_circRNA_007438	mm9_circ_007438	exonic	chr4	+	57709450	57710143	ENSMUST00000126465	Gm20459	CCGGCCCCAGCTATATACGCCATGGAAATTAATGTGGAGAAAGACA	667	391	8.72278	2.89069	mmu-miR-7028-3p	mmu-miR-6916-3p	mmu-miR-500-5p	mmu-miR-714	mmu-miR-6338
ASCRMP000529	45.5648	45.5648	5.50985	up	mmu_circRNA_005444	mm9_circ_005444	intragenic	chr17	-	39845363	39845455	TCONS_00013579	XLOC_010800	GGAGAGGGAGGTCGACGAGCGACTTGAACCCCGCGAGAGGGAGGAA	647.667	389.667	8.6894	3.17955	mmu-miR-7074-3p	mmu-miR-7058-3p	mmu-miR-320-5p	mmu-miR-1893	mmu-miR-207
ASCRMP000880	21.8989	21.8989	4.45278	up	mmu_circRNA_009088	mm9_circ_009088	exonic	chr3	-	144447269	144465285	NM_011828	Hs2st1	ATTAAGGAGACGGAAACAAGGAGACAAAAAGAAAGGGCAATTGCAA	376	386.667	6.77471	2.32193	mmu-miR-1903	mmu-miR-6338	mmu-miR-6946-3p	mmu-miR-6897-3p	mmu-miR-219a-1-3p
ASCRMP001721	18.8618	18.8618	4.23739	up	mmu_circRNA_018171	mm9_circ_018171	intronic	chr16	+	23111643	23111756	NM_001123037	Eif4a2	GCCTACATTGGTTTATTAAATAACCTTAACCAATTCAGGCTATTTG	361.667	360.667	6.55932	2.32193	mmu-miR-1957a	mmu-miR-338-5p	mmu-miR-144-3p	mmu-miR-7221-3p	mmu-miR-380-3p
ASCRMP000770	17.5933	17.5933	4.13696	up	mmu_circRNA_007873	mm9_circ_007873	exonic	chr14	-	64825600	64828668	NM_177338	Hmbox1	CTCCGAGCAGTTACTTCAATGAGAACCAGTACCCAGATGAAGCAAA	372.333	363.667	6.45889	2.32193	mmu-miR-6946-3p	mmu-miR-7058-3p	mmu-miR-7028-3p	mmu-miR-208a-5p	mmu-miR-8106
ASCRMP001574	16.3129	16.3129	4.02794	up	mmu_circRNA_016719	mm9_circ_016719	exonic	chrX	+	151835223	151843155	NM_021523	Huwe1	CTGCAGCATTTGGCAGAGATCTTAAATCAGAAAACTGAAAACATGA	2532.33	381.333	7.20749	3.17955	mmu-miR-106a-3p	mmu-miR-20b-3p	mmu-miR-17-3p	mmu-miR-7651-3p	mmu-miR-30d-3p
ASCRMP000162	10.2918	10.2918	3.36343	up	mmu_circRNA_001694	mm9_circ_001694	antisense	chr13	-	23581658	23581892	NM_175654	Hist1h4d	GAACTTTGCGGGTGCGACCCTGGCGCTTGAGCGCGTAGACAACGTC	363	371.333	6.58179	3.21836	mmu-miR-8090	mmu-miR-6968-3p	mmu-miR-145a-3p	mmu-miR-7022-3p	mmu-miR-5114
ASCRMP000312	9.48322	9.48322	3.24538	up	mmu_circRNA_003167	mm9_circ_003167	exonic	chr15	-	35099433	35115645	NM_019635	Stk3	AAACAAGACATAAGCTAAAAAAGCTGAGTGAAGACAGTTTGACTAA	378	394	6.8072	3.56183	mmu-miR-669o-3p	mmu-miR-669a-3p	mmu-miR-6897-3p	mmu-miR-137-3p	mmu-miR-207
ASCRMP000989	8.91802	8.91802	3.15672	up	mmu_circRNA_010231	mm9_circ_010231	exonic	chr12	+	77331895	77332329	NM_001252614	Fut8	AGTCTCTCCGCATGTAGGATCCATGAAGCACAGGACATTCAAGCCT	1500.33	557	10.2946	7.13792	mmu-miR-6950-5p	mmu-miR-19b-2-5p	mmu-miR-141-5p	mmu-miR-1964-5p	mmu-miR-145a-3p
ASCRMP001765	8.84074	8.84074	3.14417	up	mmu_circRNA_018649	mm9_circ_018649	intragenic	chr17	+	5040579	5053617	NM_001085355	Arid1b	ATTTCCTGAGGGCAGCCCGATGGACCCAATGGTGATGAAGAGACCT	378.333	401.333	6.51736	3.37319	mmu-miR-1249-5p	mmu-miR-6940-5p	mmu-miR-5110	mmu-miR-7016-5p	mmu-miR-1968-5p
ASCRMP000746	7.56841	7.56841	2.91999	up	mmu_circRNA_007681	mm9_circ_007681	intragenic	chr9	-	21757116	21757390	NM_026282	Spc24	ATGATCAAGGGCACTCATCACAGAGCTGCAGGAGCTCAGGGAGATG	380.333	398.667	6.66386	3.74387	mmu-miR-7058-5p	mmu-miR-1954	mmu-miR-185-5p	mmu-miR-7118-5p	mmu-miR-7020-5p
ASCRMP001148	7.01973	7.01973	2.81142	up	mmu_circRNA_011995	mm9_circ_011995	intragenic	chr12	+	109716025	109718499	NR_030261	Mir543	GGCAAGGATGTAAACAACGCCATCCTGGAGGATCCCCTGAATGTGA	618	419	7.1986	4.38719	mmu-miR-5110	mmu-miR-204-3p	mmu-miR-667-5p	mmu-miR-6404	mmu-miR-1943-5p
ASCRMP001443	6.09523	6.09523	2.60768	up	mmu_circRNA_015214	mm9_circ_015214	intronic	chr17	-	39845455	39845519	TCONS_00013579	XLOC_010800	ACGGAGGAGGGGAGGACGAACCCACCGTGAACTCGGGCGGCGCCAT	813.667	509	9.17425	6.56657	mmu-miR-7117-3p	mmu-miR-6899-3p	mmu-miR-7048-3p	mmu-miR-6948-3p	mmu-miR-7077-3p
ASCRMP000584	5.76695	5.76695	2.52781	up	mmu_circRNA_006032	mm9_circ_006032	intronic	chr17	-	39845455	39845525	TCONS_00013579	XLOC_010800	GAAGGACGGAGGAGGGGAGGCGGAGGACGAACCCACCGTGAACTCG	815	511	9.17252	6.64471	mmu-miR-652-3p	mmu-miR-7117-3p	mmu-miR-6899-3p	mmu-miR-3073b-3p	mmu-miR-7048-3p
ASCRMP001623	5.762	5.762	2.52657	up	mmu_circRNA_017222	mm9_circ_017222	exonic	chr10	+	68748375	68751328	NM_177794	Tmem26	ATAATGTCAGTATTGCAGCACCCAATCTGAGAGAATGGCACAGAAC	381.667	412	6.84187	4.3153	mmu-miR-148a-5p	mmu-miR-148b-5p	mmu-miR-6414	mmu-miR-3068-5p	mmu-miR-499-3p
ASCRMP000861	5.7617	5.7617	2.52649	up	mmu_circRNA_008887	mm9_circ_008887	exonic	chr11	+	98845874	98847409	NM_001080925	Rapgefl1	TCCACTGGGAGCTCTTCCGATGTGTGCACGAGGATTCCAGAAGAGA	354.333	386.333	6.32548	3.79898	mmu-miR-700-5p	mmu-miR-344-5p	mmu-miR-7216-5p	mmu-miR-484	mmu-miR-7028-3p
ASCRMP001672	5.20693	5.20693	2.38043	up	mmu_circRNA_017693	mm9_circ_017693	exonic	chrX	+	13093923	13107180	NM_009481	Usp9x	CAGCCCTTATTAAGTTATGCAATGGTCTCTGCAAGATGTTTTATTC	356.667	395.333	5.55999	3.17955	mmu-miR-465b-3p	mmu-miR-465c-3p	mmu-miR-465a-3p	mmu-miR-7094b-2-5p	mmu-miR-6982-5p
ASCRMP000954	5.18167	5.18167	2.37342	up	mmu_circRNA_009810	mm9_circ_009810	intragenic	chr16	+	94422257	94422341	NM_009441	Ttc3	GCCAGAAAAAGCAAAGACTTTAATTAGTCGTCTCCCTGGAATTCTA	7996.33	2083.67	12.8499	10.4765	mmu-miR-3620-5p	mmu-miR-5616-3p	mmu-miR-770-3p	mmu-miR-134-3p	mmu-miR-23b-3p
ASCRMP000221	4.98303	4.98303	2.31702	up	mmu_circRNA_002302	mm9_circ_002302	antisense	chr12	-	8938171	8938225	NM_008640	Laptm4a	CAGGCAGGCAGGTAAGGAGCTGGTATAGGCTTTATTGACAAGGCAG	510	472.333	8.02422	5.7072	mmu-miR-5125	mmu-miR-346-5p	mmu-miR-216c-3p	mmu-miR-7663-5p	mmu-miR-1224-5p
ASCRMP000622	4.8328	4.8328	2.27286	up	mmu_circRNA_006504	mm9_circ_006504	antisense	chr4	+	133681822	133681951	NM_001080819	Arid1a	GAATCTCCCAGGGTCTAGTAATGCCATCTCCTCATCATTTCCAACC	44458.7	7913.33	15.0325	12.7597	mmu-miR-5110	mmu-miR-8100	mmu-miR-6925-5p	mmu-miR-6942-5p	mmu-miR-5113
ASCRMP001766	4.8149	4.8149	2.26751	up	mmu_circRNA_018654	mm9_circ_018654	antisense	chr17	-	39847762	39847912	uc012ath.2	Rn45s	CGCGTAACTAGCACACGCTGAGCCAGTCAGTGTAGCGCGCGTGCAG	362.333	408.333	6.54745	4.27994	mmu-miR-673-3p	mmu-miR-3552	mmu-miR-7083-5p	mmu-miR-7088-5p	mmu-miR-6897-3p
ASCRMP000744	4.74428	4.74428	2.24619	up	mmu_circRNA_007653	mm9_circ_007653	exonic	chr9	+	20891082	20891206	NM_145610	Ppan	ACTTACTGAGGGGTGTGGGGCTATCAGACAGTGAGGTGGAGCCAGA	450.667	440	7.57478	5.3286	mmu-miR-6954-5p	mmu-miR-6938-3p	mmu-miR-6914-5p	mmu-miR-486b-3p	mmu-miR-486a-3p
ASCRMP000344	4.71022	4.71022	2.2358	up	mmu_circRNA_003539	mm9_circ_003539	exonic	chr8	-	16023738	16037308	NM_053171	Csmd1	ATTTAAACTCAGTTACCAAGCGGTGGGCCTGGCTGCGTGCCAGGAA	372.667	430	6.51635	4.28055	mmu-miR-3109-3p	mmu-miR-196a-5p	mmu-miR-7649-5p	mmu-miR-466c-5p	mmu-miR-7684-5p
ASCRMP000595	4.67248	4.67248	2.22419	up	mmu_circRNA_006147	mm9_circ_006147	exonic	chr5	-	32819865	32835688	NM_194340	Prr14l	GGCCCAAAAGGATCTCCTCCCGAGACAATCCAGCAAAGGACCTGTG	2855	968	11.2382	9.01402	mmu-miR-7094b-2-5p	mmu-miR-6951-3p	mmu-miR-5134-5p	mmu-miR-7065-3p	mmu-miR-130a-5p
ASCRMP000962	4.40122	4.40122	2.1379	up	mmu_circRNA_009934	mm9_circ_009934	exonic	chr5	-	8399687	8405838	NM_001190717	Dbf4	CACACCTCAAAAGAAAAGGGGAAAAAAGCTGGTCCTGGAATACAAA	418.333	445	7.20911	5.07121	mmu-miR-6911-5p	mmu-miR-338-5p	mmu-miR-6964-3p	mmu-miR-181b-5p	mmu-miR-181a-5p
ASCRMP001087	4.37275	4.37275	2.12854	up	mmu_circRNA_011374	mm9_circ_011374	exonic	chr3	-	127046724	127057091	uc008rgv.1	Ank2	ATTGATGCCAAAACTAGGAATGGCTTCACTCCTTTGTACATGGCTG	426	440.333	6.92066	4.79212	mmu-miR-5113	mmu-miR-298-5p	mmu-miR-7086-5p	mmu-miR-466h-5p	mmu-miR-8091
ASCRMP000197	4.30985	4.30985	2.10764	up	mmu_circRNA_002017	mm9_circ_002017	exonic	chr11	+	74656422	74657339	NM_001081158	Cluh	GTTGTGGAAGATCTCCCCTCGGTCATGCTGTTGAATGGTGACTGCT	3316	1149.33	11.5036	9.39593	mmu-miR-7029-3p	mmu-miR-3547-3p	mmu-miR-3544-3p	mmu-miR-8103	mmu-miR-6938-3p
ASCRMP001727	4.29189	4.29189	2.10161	up	mmu_circRNA_018247	mm9_circ_018247	exonic	chr6	-	93792346	93815825	NM_001083321	Magi1	TAGCTTTACAGGCACAACCCGGTCTCCCAGAGAAGGAGAAGTGCCT	13539.3	3089.33	13.334	11.2324	mmu-miR-712-5p	mmu-miR-7663-5p	mmu-miR-3057-5p	mmu-miR-7672-5p	mmu-miR-6940-5p
ASCRMP001434	4.24803	4.24803	2.08679	up	mmu_circRNA_015157	mm9_circ_015157	exonic	chr17	+	26739542	26763448	NM_029870	Crebrf	AATCCTCATTAAAGATACACTGGCCCAGCGTAAGCGGAATGGACCC	355	407.333	6.40114	4.31435	mmu-miR-1903	mmu-miR-6946-3p	mmu-miR-7092-3p	mmu-miR-3544-5p	mmu-miR-3068-5p
ASCRMP000580	4.10238	4.10238	2.03646	up	mmu_circRNA_006026	mm9_circ_006026	exonic	chr1	-	16440322	16509408	NM_001111272	Stau2	GGGCATGTACAATCAGAGTTTTGTGGAGCTGTGAGGGATACGGAAG	353	427	6.43266	4.3962	mmu-miR-450a-2-3p	mmu-miR-450b-3p	mmu-miR-450a-1-3p	mmu-miR-204-5p	mmu-miR-325-3p
ASCRMP000977	4.02072	4.02072	2.00745	up	mmu_circRNA_010078	mm9_circ_010078	exonic	chr19	+	41545874	41555701	uc008hlz.1	Lcor	AAGGGAACGGGGACATTTAGTCGGTCTGGATGAACCAGCTTCCGGA	385.333	424.333	6.78498	4.77752	mmu-miR-7009-5p	mmu-miR-7226-5p	mmu-miR-3081-5p	mmu-miR-7094b-2-5p	mmu-miR-1966-3p
ASCRMP001514	3.9992	3.9992	1.99971	up	mmu_circRNA_016050	mm9_circ_016050	exonic	chr19	+	44938364	44948052	NM_001081225	Fam178a	GAAGAACACAGGAAAATGGACATCTCTCAAGAAAAAGATCATCTTC	407.333	428	7.17961	5.1799	mmu-miR-6979-3p	mmu-miR-691	mmu-miR-6935-3p	mmu-miR-7215-5p	mmu-miR-7092-3p
ASCRMP001137	3.96993	3.96993	1.98911	up	mmu_circRNA_011852	mm9_circ_011852	exonic	chr9	+	32151921	32208265	NM_001195632	Arhgap32	TCAGTGCCAAAACCAGGCAAGAGGAGCAGATGTCCCTGAGATCCCT	390	442	6.93435	4.94524	mmu-miR-7025-5p	mmu-miR-6937-5p	mmu-miR-335-3p	mmu-miR-206-5p	mmu-miR-7226-5p
ASCRMP000588	3.85784	3.85784	1.94779	up	mmu_circRNA_006083	mm9_circ_006083	exonic	chr1	-	119773048	119783589	NM_019933	Ptpn4	AGTATACAAGAAACATGATCAGGGGCAAGTTCTGTTGGATATAGTC	366	413	6.40295	4.45516	mmu-miR-3094-5p	mmu-miR-3058-5p	mmu-miR-551b-5p	mmu-miR-186-5p	mmu-miR-3084-5p
ASCRMP001733	3.69785	3.69785	1.88669	up	mmu_circRNA_018314	mm9_circ_018314	antisense	chr15	-	6435458	6435530	NM_001008702	Dab2	ATGGTGGGAGGTGGTTGAGGCGGTGTGGCCAGAACAGAGGACATCA	740.333	556.333	8.96847	7.08178	mmu-miR-7050-3p	mmu-miR-877-3p	mmu-miR-7214-3p	mmu-miR-7687-3p	mmu-miR-6974-3p
ASCRMP001192	3.65052	3.65052	1.8681	up	mmu_circRNA_012434	mm9_circ_012434	intragenic	chr9	-	16374948	16378254	NM_001080814	Fat3	TAGATGATGAGAGTGGACGGACATGTGATATGATGAGTGTGACTAT	407	440.333	7.10942	5.24131	mmu-miR-6964-5p	mmu-miR-7026-3p	mmu-miR-7064-5p	mmu-miR-7094b-2-5p	mmu-miR-6914-5p
ASCRMP000154	3.62481	3.62481	1.85791	up	mmu_circRNA_001598	mm9_circ_001598	exonic	chr9	+	47787970	47799530	NM_001025600	Cadm1	GAAGTGCAGTGTGATGGACAGAATCTGTTTACTAAAGACGTGACAG	614	504.667	8.47535	6.61744	mmu-miR-1190	mmu-miR-712-5p	mmu-miR-221-5p	mmu-miR-6919-3p	mmu-miR-1968-5p
ASCRMP000269	3.5928	3.5928	1.84511	up	mmu_circRNA_002813	mm9_circ_002813	exonic	chr2	+	129810487	129811237	NM_183262	Stk35	TCTTGGGTGTTTTTAAACTAGGAGAAAGGATCCTGGGCTATGCTGA	375.667	426	6.69745	4.85234	mmu-miR-7214-3p	mmu-miR-342-5p	mmu-miR-3085-5p	mmu-miR-880-3p	mmu-miR-6991-3p
ASCRMP000434	3.52298	3.52298	1.81679	up	mmu_circRNA_004507	mm9_circ_004507	antisense	chr7	+	142651103	142651166	NM_001122736	Igf2	TTAACACTGGGTGGGTAGGGTGGTCAGCAAATGCCCCTGAAAGCAC	529	491.333	8.10013	6.28334	mmu-miR-6963-5p	mmu-miR-30b-3p	mmu-miR-6386	mmu-miR-5132-5p	mmu-miR-7020-5p
ASCRMP000730	3.50651	3.50651	1.81003	up	mmu_circRNA_007547	mm9_circ_007547	exonic	chr18	+	35152600	35154540	NM_009818	Ctnna1	TTCGAAAACAAGAAATGACTGCCGTCCACGCAGGCAACATAAACTT	352.333	417.333	6.41018	4.60014	mmu-miR-421-3p	mmu-miR-130a-5p	mmu-miR-6954-3p	mmu-miR-692	mmu-miR-6408
ASCRMP000981	3.50569	3.50569	1.8097	up	mmu_circRNA_010120	mm9_circ_010120	exonic	chr14	-	57303592	57313129	NM_030004	Cryl1	ACTGGTGGAGGAGTGTGTTCCAGAGAACCTAGAACTGAAAAAGAAG	520.333	503.333	7.68809	5.87839	mmu-miR-6992-3p	mmu-miR-5133	mmu-miR-6936-5p	mmu-miR-6938-5p	mmu-miR-7015-3p
ASCRMP000423	3.49218	3.49218	1.80413	up	mmu_circRNA_004414	mm9_circ_004414	exonic	chr1	+	78688236	78690378	NM_001033606	Acsl3	AAAGCTGAAGGTTATTCTGGGGCACTATAATTGGCTTTCCTATGAA	353.667	432	6.42382	4.61969	mmu-miR-6359	mmu-miR-29b-2-5p	mmu-miR-467c-3p	mmu-miR-467e-3p	mmu-miR-467d-3p
ASCRMP001797	3.40927	3.40927	1.76946	up	mmu_circRNA_018929	mm9_circ_018929	exonic	chr5	-	67729791	67751085	ENSMUST00000037380	Atp8a1	CTAATTGAAAAGGCAGAGCTCACAGTTTGGAGATGAAAAAACCTTT	362.333	445.333	6.47704	4.70758	mmu-miR-22-5p	mmu-miR-7050-3p	mmu-miR-6966-3p	mmu-miR-3099-5p	mmu-miR-421-5p
ASCRMP000455	3.36586	3.36586	1.75097	up	mmu_circRNA_004746	mm9_circ_004746	exonic	chr8	+	79118174	79136663	NM_178267	Zfp827	ATCTGTGCTGCACGGAAGAGTGTCTGCTCCAGCGGAAAGCTACAAG	345	419	6.25485	4.50387	mmu-miR-494-5p	mmu-miR-410-5p	mmu-miR-7092-3p	mmu-miR-219b-5p	mmu-miR-875-3p
ASCRMP001354	3.32014	3.32014	1.73124	up	mmu_circRNA_014264	mm9_circ_014264	antisense	chr6	+	36741387	36743442	NM_008973	Ptn	AGTCCCCGCTGGCGGTATTGAGGTCACATTCTCCCCAAGCCTGGAA	14035.3	4019.67	13.3831	11.6519	mmu-miR-188-5p	mmu-miR-211-5p	mmu-miR-204-5p	mmu-miR-7042-3p	mmu-miR-7061-3p
ASCRMP000747	3.30051	3.30051	1.72269	up	mmu_circRNA_007687	mm9_circ_007687	exonic	chr11	+	107592705	107649340	NM_198298	Helz	TCTGTGCTCTATTGGAAGGTGTAGTGCTGGGGGAAGGACTGGCCAA	491.667	471	7.86099	6.1383	mmu-miR-6958-3p	mmu-miR-7072-3p	mmu-miR-383-3p	mmu-miR-3099-5p	mmu-miR-370-3p
ASCRMP000969	3.29567	3.29567	1.72057	up	mmu_circRNA_009996	mm9_circ_009996	intragenic	chr15	-	98740336	98742829	NM_007478	Arf3	CAAAAACAAGAAGGTCAAGTCCTCCATACCAAGGACCAGGCTAAAA	402	469.333	6.948	5.22743	mmu-miR-1943-5p	mmu-miR-6955-5p	mmu-miR-7005-5p	mmu-miR-7229-3p	mmu-miR-6921-5p
ASCRMP000659	3.22622	3.22622	1.68984	up	mmu_circRNA_006860	mm9_circ_006860	exonic	chr5	-	106635609	106636323	NM_026856	Zfp644	GTTAGAAAAGACCCTCATAATGCAGACACCAAAAGGCCAGAAAACG	349.333	396.667	5.37319	3.68334	mmu-miR-1903	mmu-miR-6396	mmu-miR-6928-3p	mmu-miR-6929-3p	mmu-miR-3535
ASCRMP000827	3.20363	3.20363	1.67971	up	mmu_circRNA_008488	mm9_circ_008488	exonic	chr12	-	51772273	51772705	NM_144788	Hectd1	AAGGCACAGTCACAGGCGAGCTCCACAATGGTCAACTGCAACATGG	373	475	6.76376	5.08406	mmu-miR-7026-3p	mmu-miR-547-5p	mmu-miR-6944-5p	mmu-miR-9768-3p	mmu-miR-7092-3p
ASCRMP001153	3.20045	3.20045	1.67827	up	mmu_circRNA_012082	mm9_circ_012082	intragenic	chr5	+	105715048	105732374	NM_001122768	Lrrc8d	CCTGGTCCAGATCTCCCTCAGGCTCAGCTGCCCTTGAACCCACAGT	49080.3	13050.7	15.1565	13.4782	mmu-miR-6981-5p	mmu-miR-7016-5p	mmu-miR-504-3p	mmu-miR-7072-5p	mmu-miR-7012-5p
ASCRMP000835	3.18078	3.18078	1.66938	up	mmu_circRNA_008614	mm9_circ_008614	exonic	chr9	-	77216976	77231029	ENSMUST00000183955	Mlip	ATTGCTCTTGGAACAGAAGCTAATCTCTCCCACTACCTCTGAGCAG	10862.3	3439	13.0819	11.4126	mmu-miR-5110	mmu-miR-504-3p	mmu-miR-185-5p	mmu-miR-7012-5p	mmu-miR-3154
ASCRMP000236	3.15171	3.15171	1.65613	up	mmu_circRNA_002457	mm9_circ_002457	exonic	chr5	+	65565988	65594548	NM_016786	Ube2k	CTCTGTGCTATGGGTTTTGATAGGACGAGCAAAAATCAAATTAAAG	464.667	466	7.59508	5.93895	mmu-miR-7214-5p	mmu-miR-6922-3p	mmu-miR-329-5p	mmu-miR-3060-3p	mmu-miR-182-3p
ASCRMP001255	3.13937	3.13937	1.65047	up	mmu_circRNA_013176	mm9_circ_013176	exonic	chr4	+	74128198	74170762	NM_001163732	Frmd3	CCTGTGGGTGAGGGTACCTATTATATTTGCAAATTAAAAGAGACAT	504	483	7.97201	6.32153	mmu-miR-7024-3p	mmu-miR-6939-5p	mmu-miR-7663-5p	mmu-miR-1967	mmu-miR-450a-1-3p
ASCRMP001509	3.08361	3.08361	1.62462	up	mmu_circRNA_016007	mm9_circ_016007	exonic	chr8	+	127415569	127426753	NM_001013581	Pard3	AAAGGCTTGGGGGACATGTTCAGGCTCTCCCAGTAGAGATGTGGGA	18312.7	5802.67	13.8103	12.1857	mmu-miR-1903	mmu-miR-6344	mmu-miR-6946-3p	mmu-miR-6899-3p	mmu-miR-3059-5p
ASCRMP001476	3.06192	3.06192	1.61444	up	mmu_circRNA_015541	mm9_circ_015541	exonic	chr2	+	37508927	37541176	NM_001033960	Rabgap1	ATATCATCGACCTGCTCTTATGTGAGGCATCTCAACTTGAGTGTGA	367	437	6.57363	4.95919	mmu-miR-1968-5p	mmu-miR-6958-3p	mmu-miR-327	mmu-miR-7216-3p	mmu-miR-207
ASCRMP001305	3.03351	3.03351	1.60099	up	mmu_circRNA_013769	mm9_circ_013769	intronic	chr9	+	120129371	120129435	NM_011029	Rpsa	CCCAGTGACGTACAGTCACTCTCCCTGGGCTCTGTCCTAGTGGCAT	10058	3564.33	13.0398	11.4388	mmu-miR-6943-3p
ASCRMP001387	3.02871	3.02871	1.5987	up	mmu_circRNA_014618	mm9_circ_014618	exonic	chr8	+	79091832	79136663	NM_178267	Zfp827	GGAAGAGTGTCTGCTCCAGCTGCAAACCAGAAGGAGCCTATGAATC	372	432	6.52846	4.92975	mmu-miR-3473b	mmu-miR-494-5p	mmu-miR-410-5p	mmu-miR-6939-5p	mmu-miR-7092-3p
ASCRMP000355	3.02763	3.02763	1.59819	up	mmu_circRNA_003692	mm9_circ_003692	exonic	chr7	+	51887911	51897372	NM_008087	Gas2	GCCTGCCAAGGTGTTAGGAGTGGATAAATGATGTGCACTGCCCTGA	369	425.667	6.69483	5.09664	mmu-miR-3098-3p	mmu-miR-692	mmu-miR-654-3p	mmu-miR-669h-3p	mmu-miR-3064-5p
ASCRMP001052	3.0275	3.0275	1.59813	up	mmu_circRNA_010979	mm9_circ_010979	exonic	chr9	-	108218012	108218410	NM_001276481	Dag1	GATCATCAAGGCTCTGGGTGCTCTAGGATGGAACAGCTGTGCAGAG	358.667	406.667	5.7276	4.12947	mmu-miR-6981-3p	mmu-miR-6916-5p	mmu-miR-1982-3p	mmu-miR-6902-5p	mmu-miR-6947-3p
ASCRMP001061	2.95466	2.95466	1.56299	up	mmu_circRNA_011064	mm9_circ_011064	exonic	chr15	-	79541033	79543856	NM_001040187	Ddx17	TTGCACAGACTGGCTCTGGGAAGACATTGGCGGTTTGGAGCAAGAG	360.333	744.333	6.42962	4.86662	mmu-miR-295-5p	mmu-miR-500-5p	mmu-miR-6400	mmu-miR-7659-3p	mmu-miR-93-5p
ASCRMP000794	2.89941	2.89941	1.53576	up	mmu_circRNA_008169	mm9_circ_008169	exonic	chr10	-	18603406	18619793	NM_001033258	D10Bwg1379e	TACCAAAACACCTGGTGAAGTCAAGTCTACCCAGGATCAAAAAAGC	358.333	431.333	6.40924	4.87348	mmu-miR-6540-5p	mmu-miR-1927	mmu-miR-361-3p	mmu-miR-7226-3p	mmu-miR-3103-3p
ASCRMP000599	2.8949	2.8949	1.53351	up	mmu_circRNA_006185	mm9_circ_006185	exonic	chr7	-	114319452	114321251	NR_029437	4933406I18Rik	AGTTACCAGAAGCTGGCCCAGATGTTATGAAGAATGTGCTAATGGA	521.333	509.333	8.05562	6.52211	mmu-miR-7093-3p	mmu-miR-6935-3p	mmu-miR-212-5p	mmu-miR-7660-5p	mmu-miR-1947-5p
ASCRMP001299	2.86343	2.86343	1.51775	up	mmu_circRNA_013694	mm9_circ_013694	exonic	chrX	+	144345611	144351376	NR_037145	Alg13	ATAATGTCTCCTATAGGTCTCGGTTCCAGAAAGTCCGTCAAAGATG	776.333	607.667	9.04985	7.53211	mmu-miR-489-5p	mmu-miR-409-3p	mmu-miR-205-3p	mmu-miR-683	mmu-miR-6769b-3p
ASCRMP000477	2.85189	2.85189	1.51192	up	mmu_circRNA_004960	mm9_circ_004960	exonic	chr6	-	115969875	115970248	NM_026376	Plxnd1	AACCCCATGACAGGGTTCCTCCCTCGAGTGCAGCTTTGGGCTGGAA	2798.67	1379	11.2584	9.74648	mmu-miR-7055-5p	mmu-miR-29b-3p	mmu-miR-804	mmu-miR-3066-5p	mmu-miR-669f-5p
ASCRMP000332	2.84896	2.84896	1.51043	up	mmu_circRNA_003424	mm9_circ_003424	exonic	chr12	+	38139404	38228123	NM_178681	Dgkb	AATAACTACTTTTCCATTGGCGTGTCTGCAAGTACACGGTCCATGA	344.667	417	6.13243	4.62199	mmu-miR-7220-3p	mmu-miR-133c	mmu-miR-7657-3p	mmu-miR-873a-5p	mmu-miR-6905-5p
ASCRMP000310	2.83193	2.83193	1.50179	up	mmu_circRNA_003160	mm9_circ_003160	intronic	chr17	-	39845455	39845565	TCONS_00013579	XLOC_010800	AGGAGGGGAGGAGAGACCGGACAGCGGCCAGCCCCCGGCGAGAAGC	600	536.667	8.4771	6.97531	mmu-miR-7117-3p	mmu-miR-652-3p	mmu-miR-7036a-3p	mmu-miR-6899-3p	mmu-miR-3073b-3p
ASCRMP001776	2.83038	2.83038	1.501	up	mmu_circRNA_018702	mm9_circ_018702	intragenic	chr2	+	85038382	85038463	NM_001136081	Ssrp1	CTGGCGTCGGGGTATCATCTTTAAGAACAGCAAGACGGGCAAAGTG	402	453.333	7.12553	5.62453	mmu-miR-7649-3p	mmu-miR-6989-3p	mmu-miR-6359	mmu-miR-8120	mmu-miR-494-5p
ASCRMP001724	2.77144	2.77144	1.47064	up	mmu_circRNA_018203	mm9_circ_018203	exonic	chr4	-	129178240	129183717	NM_029036	S100pbp	TCTAACCAAGGAAGGTGGGAGTCAATCACTTTGACAAGTCTCCTGG	387	434.667	6.8203	5.34967	mmu-miR-6946-3p	mmu-let-7i-5p	mmu-miR-6967-3p	mmu-miR-196a-5p	mmu-miR-6537-3p
ASCRMP001488	2.75093	2.75093	1.45992	up	mmu_circRNA_015666	mm9_circ_015666	exonic	chr4	-	56762840	56771078	NM_026079	Ikbkap	TCTGAGGCTGGACCTGAGTATTTCACAGAATGCTTAAATTTGATAA	603	544.667	8.50544	7.04552	mmu-miR-1903	mmu-miR-7008-3p	mmu-miR-103-2-5p	mmu-miR-103-1-5p	mmu-miR-679-5p
ASCRMP001435	2.74502	2.74502	1.45682	up	mmu_circRNA_015174	mm9_circ_015174	intronic	chr7	-	116333180	116333258	NM_026533	Rps13	TTCCTTGGATCTCACAGTGATGATGGTGTTCCAACATTCGCAGTTT	376.333	444	6.74367	5.28685	mmu-miR-6934-5p	mmu-miR-412-5p	mmu-miR-496b	mmu-miR-7232-5p	mmu-miR-8107
ASCRMP001239	2.74384	2.74384	1.4562	up	mmu_circRNA_012978	mm9_circ_012978	intronic	chr17	-	24624819	24625014	uc008awy.1	Tsc2	AGGAGGATAGGTGAGTGCATGTGTGCCAGGGGACAGGTGAGTGCAT	942.333	670	9.41243	7.95624	mmu-miR-466q	mmu-miR-669c-3p	mmu-miR-466o-3p	mmu-miR-466i-3p	mmu-miR-467a-3p
ASCRMP000689	2.71014	2.71014	1.43837	up	mmu_circRNA_007135	mm9_circ_007135	exonic	chr3	-	106531136	106539603	NM_133869	Cept1	ATGTTTCTGGAACATTGCGATTTGGAATCCCCCAGGTAAATAGCCA	396	449.667	7.03897	5.60061	mmu-miR-6946-3p	mmu-miR-22-5p	mmu-miR-1955-5p	mmu-miR-298-5p	mmu-miR-500-5p
ASCRMP000664	2.69717	2.69717	1.43145	up	mmu_circRNA_006917	mm9_circ_006917	exonic	chr8	+	82990346	83006412	NM_177378	Rnf150	TGCCCTGCCGGTGTGGAAGACATCGTGGCTATAATGATTCCTGAGC	365.667	439	6.44161	5.01016	mmu-miR-7242-5p	mmu-miR-6900-3p	mmu-miR-378a-5p	mmu-miR-1927	mmu-miR-7080-3p
ASCRMP000565	2.67981	2.67981	1.42213	up	mmu_circRNA_005834	mm9_circ_005834	exonic	chr19	-	29743532	29755017	NM_172836	9930021J03Rik	CCGGAATTTCAGGCTTCGGGAGCAAGAAAGAAAAGAAGCAGAAGAA	376.333	439	6.75843	5.3363	mmu-miR-7116-3p	mmu-miR-6344	mmu-miR-7092-3p	mmu-miR-7062-3p	mmu-miR-129b-5p
ASCRMP000262	2.63746	2.63746	1.39915	up	mmu_circRNA_002726	mm9_circ_002726	exonic	chr12	+	25002988	25005218	NM_001081378	Kidins220	TGCCTGTGAGGACACTTGTCTCCTACGGAAACAGACGGTGACATGC	464.333	481.333	7.66785	6.2687	mmu-miR-7035-5p	mmu-miR-7031-5p	mmu-miR-6944-5p	mmu-miR-3569-3p	mmu-miR-6992-3p
ASCRMP001527	2.61392	2.61392	1.38621	up	mmu_circRNA_016232	mm9_circ_016232	intragenic	chr7	+	132948043	132973623	NM_207302	Zranb1	CTGTTCACATTGGAATAGCTATTCACAGTCAGACAGAACCACTTAC	325.667	436.333	5.69259	4.30638	mmu-miR-466o-3p	mmu-miR-297a-5p	mmu-miR-297c-5p	mmu-miR-466a-5p	mmu-miR-466e-5p
ASCRMP000731	2.57922	2.57922	1.36693	up	mmu_circRNA_007556	mm9_circ_007556	exonic	chr6	+	4516899	4516953	NM_007743	Col1a2	CTGGTGCACAGGGTGTGAAGGGACACAGTGGTATGGATGGATTAAA	456	484	7.63635	6.26942	mmu-miR-7656-3p	mmu-miR-6959-3p	mmu-miR-7051-5p
ASCRMP000876	2.57401	2.57401	1.36402	up	mmu_circRNA_009050	mm9_circ_009050	exonic	chr14	-	29055886	29062540	NM_009785	Cacna2d3	ACAAATCTGATTTAGGTGTGGCGCTCTCCAGGGGCCATGGGAAATA	1751	1040	10.5286	9.16459	mmu-miR-3109-3p	mmu-let-7b-5p	mmu-let-7i-5p	mmu-let-7k	mmu-let-7e-5p
ASCRMP001524	2.56149	2.56149	1.35698	up	mmu_circRNA_016182	mm9_circ_016182	exonic	chr9	+	80087429	80103764	NM_146003	Senp6	TAAGTCATGGCCAAGGTGGAGCTTTGGATAGATCAGAATCTAAGAG	417.333	463	7.21906	5.86208	mmu-miR-433-3p	mmu-miR-7078-3p	mmu-miR-205-3p	mmu-miR-7035-3p	mmu-miR-7043-3p
ASCRMP000115	2.55961	2.55961	1.35592	up	mmu_circRNA_001170	mm9_circ_001170	intragenic	chr10	-	86705340	86705439	NM_011631	Hsp90b1	ACCATGAGGGTCCTGTGGGTGTGAGGAGCTTAGACTCGGGATTGGG	577	548.333	8.34381	6.98789	mmu-miR-7654-5p	mmu-miR-7659-5p	mmu-miR-7033-3p	mmu-miR-1952	mmu-miR-6974-3p
ASCRMP001593	2.55667	2.55667	1.35426	up	mmu_circRNA_016863	mm9_circ_016863	intragenic	chr17	+	39845132	39845215	uc012ath.2	Rn45s	ATTGTCCCGACGGTGTGGTGGTCTGTTGGCCGAGGGGAAAAGGTTG	9405.67	3973.33	12.9585	11.6043	mmu-miR-6961-3p	mmu-miR-6921-3p	mmu-miR-6947-3p	mmu-miR-6963-3p	mmu-miR-1198-3p
ASCRMP000662	2.51048	2.51048	1.32796	up	mmu_circRNA_006879	mm9_circ_006879	exonic	chr2	+	135359653	135370601	NM_001145830	Plcb1	CAAAAGCGAGAACACATTAAACTGGCTGACCCTGGAGAAACATCTT	343.667	441.667	6.18204	4.85408	mmu-miR-6400	mmu-miR-29b-1-5p	mmu-miR-3064-5p	mmu-miR-6996-3p	mmu-miR-6914-5p
ASCRMP001596	2.50723	2.50723	1.3261	up	mmu_circRNA_016934	mm9_circ_016934	intragenic	chr7	-	59479061	59481464	ENSMUST00000178266	Gm22632	AGGTAATCAGGAAAGACATTCTTCCAAGTTGCTTCCCTGGAAGATA	329.667	420.333	5.82416	4.49806	mmu-miR-6955-5p	mmu-miR-7665-5p	mmu-miR-6379	mmu-miR-6988-3p	mmu-miR-5621-5p
ASCRMP001712	2.49978	2.49978	1.3218	up	mmu_circRNA_018087	mm9_circ_018087	intragenic	chr16	-	35929302	35931590	NM_001013371	Dtx3l	CAAAAGGCATTGAAAAGAGCACCCAAACCCAGGAAAGGCTTATCAT	348	440.333	6.23115	4.90935	mmu-miR-6984-3p	mmu-miR-7116-3p	mmu-miR-6896-3p	mmu-miR-7092-3p	mmu-miR-344h-5p
ASCRMP001778	2.49552	2.49552	1.31934	up	mmu_circRNA_018725	mm9_circ_018725	exonic	chr9	-	55838119	55859918	NM_001081341	Scaper	AGAAGCTAAGTCTATGGCAGAAGTTCTCGCTAAAAAAGAAGAGCTA	370.333	434.667	6.64114	5.3218	mmu-miR-22-5p	mmu-miR-6946-3p	mmu-miR-3095-5p	mmu-miR-7116-3p	mmu-miR-6344
ASCRMP001060	2.48568	2.48568	1.31364	up	mmu_circRNA_011038	mm9_circ_011038	exonic	chr2	-	93811896	93813964	NM_010163	Ext2	CCAGAGACAGGTGTGTGAGGACGAGGACACCTGTTTCATTATGTGT	416	456.667	7.18254	5.8689	mmu-miR-7019-5p	mmu-miR-30b-3p	mmu-miR-3547-5p	mmu-miR-6982-5p	mmu-miR-6930-5p
ASCRMP001539	2.47492	2.47492	1.30738	up	mmu_circRNA_016375	mm9_circ_016375	exonic	chr8	+	127415569	127474615	NM_033620	Pard3	AAACCTCGGAGCTCCAAACCTGGAGACAGGCTCTCCCAGTAGAGAT	10704.3	4395.33	13.0664	11.759	mmu-miR-6899-3p	mmu-miR-1903	mmu-miR-693-3p	mmu-miR-320-5p	mmu-miR-760-3p
ASCRMP001633	2.45176	2.45176	1.29382	up	mmu_circRNA_017338	mm9_circ_017338	exonic	chr10	+	18092844	18094908	NM_001111065	Reps1	TTTCTCATATCTGTAAAGGATCTCCCTCTCCCACGATTTGTTGCTT	63563	27818.3	15.7781	14.4842	mmu-miR-370-3p	mmu-miR-1954	mmu-miR-7667-3p	mmu-miR-7003-5p	mmu-miR-5114
ASCRMP001315	2.44589	2.44589	1.29036	up	mmu_circRNA_013873	mm9_circ_013873	exonic	chr14	+	35321640	35323434	NM_008166	Grid1	ACATGCGCAAGATCTCCAATCTCTACCTGTATGACAGTGTTCTGAT	568	546.333	8.33215	7.04179	mmu-miR-8095	mmu-miR-6237	mmu-miR-7685-5p	mmu-miR-1930-5p	mmu-miR-338-3p
ASCRMP001312	2.44196	2.44196	1.28804	up	mmu_circRNA_013857	mm9_circ_013857	intragenic	chr11	-	97165047	97165405	NM_008379	Kpnb1	TCTGTGTTTGGTGATGCAGCTGCTCCTGGAGAACTTGGGGGTAAGC	487.333	493	7.7617	6.47366	mmu-miR-7661-5p	mmu-miR-376b-5p	mmu-miR-376c-5p	mmu-miR-7215-3p	mmu-miR-151-3p
ASCRMP000459	2.43726	2.43726	1.28526	up	mmu_circRNA_004772	mm9_circ_004772	intragenic	chr14	+	77365025	77380688	NM_001253759	Enox1	CAAGAGGCTGGGTTGCTGATGGGAGATCTTGTTATTGCAATGGATT	1655.67	1009.33	10.3579	9.07265	mmu-miR-1187	mmu-miR-466e-5p	mmu-miR-466a-5p	mmu-miR-466f	mmu-miR-466c-5p
ASCRMP000165	2.43486	2.43486	1.28384	up	mmu_circRNA_001705	mm9_circ_001705	antisense	chr17	+	56901274	56901330	NM_022328	Mllt1	AACAGGTCTGGGTGGGCCTGTATCCAGTAGAGTGACACAGTCCATG	472.667	495.667	7.75968	6.47584	mmu-miR-7012-3p	mmu-miR-3097-3p	mmu-miR-7081-3p
ASCRMP000085	2.4061	2.4061	1.2667	up	mmu_circRNA_000827	mm9_circ_000827	exonic	chr4	-	84546204	84555904	ENSMUST00000102820	Bnc2	TGACACTAACCTCTTATTCAGAATGTCCCAACAGGCACGTTTTGTG	360.333	432	6.55618	5.28949	mmu-miR-7221-5p	mmu-miR-6898-3p	mmu-miR-6400	mmu-miR-692	mmu-miR-382-5p
ASCRMP001281	2.39919	2.39919	1.26255	up	mmu_circRNA_013494	mm9_circ_013494	intronic	chr9	+	120129368	120129425	NM_011029	Rpsa	GAGCATAGGCCTTGCCCAGAGGTCACTCTCCCTGGGCTCTGTCCTA	7890.33	3718.67	12.7957	11.5331	mmu-miR-6943-3p
ASCRMP001575	2.39629	2.39629	1.2608	up	mmu_circRNA_016723	mm9_circ_016723	antisense	chr2	-	13574333	13574435	NM_011701	Vim	TGAATCGTAGGAGCGCTGGGGTCTCTGGGACATGGCTTCGAAGGTG	1083.67	786	9.68167	8.42087	mmu-miR-6985-3p	mmu-miR-673-5p	mmu-miR-3058-5p	mmu-miR-3961	mmu-miR-6402
ASCRMP000260	2.37926	2.37926	1.25051	up	mmu_circRNA_002721	mm9_circ_002721	exonic	chr9	+	22887580	22887996	ENSMUST00000124076	Bbs9	ATCTCTGGAGGTGGCTGTACTCCAATCCCAGAGTCAGACCTAGAGG	504.667	516	7.95567	6.70516	mmu-miR-7028-5p	mmu-miR-3100-5p	mmu-miR-7020-5p	mmu-miR-423-3p	mmu-miR-509-5p
ASCRMP000849	2.36813	2.36813	1.24375	up	mmu_circRNA_008777	mm9_circ_008777	intragenic	chr11	+	6311008	6317080	NM_001252282	Ogdh	GACATTATCTCATCCACAGACAAACTTGAACGAGAATAGACACTCC	392.333	457.667	7.00533	5.76158	mmu-miR-6953-5p	mmu-miR-6981-5p	mmu-miR-7047-5p	mmu-miR-5110	mmu-miR-7035-5p
ASCRMP000203	2.35714	2.35714	1.23704	up	mmu_circRNA_002123	mm9_circ_002123	exonic	chr2	-	140042093	140057499	NM_001159640	Tasp1	GGAACTTGAGGTTGACTCCCTTTGCACAGTTGGATGGAAGGATGCT	560.667	548	8.28967	7.05263	mmu-miR-207	mmu-miR-1907	mmu-miR-497a-5p	mmu-miR-1906	mmu-miR-15a-5p
ASCRMP001393	2.34666	2.34666	1.23061	up	mmu_circRNA_014684	mm9_circ_014684	exonic	chr14	+	26604673	26606960	NM_001134465	Dennd6a	TGTTCACGAGGTGGATCTTTTCAGCTTGTAATGATGTTGACCGATG	364.333	449.667	6.54989	5.31928	mmu-miR-1955-5p	mmu-miR-1187	mmu-miR-466b-5p	mmu-miR-466o-5p	mmu-miR-466i-5p
ASCRMP000573	2.33966	2.33966	1.2263	up	mmu_circRNA_005936	mm9_circ_005936	exonic	chr5	-	100475688	100485855	NM_001115010	Lin54	GCCAAATAAGCACCTGGGCATCTCTCTAGAAGCGGTGCGATCATGG	1225	849.333	9.90853	8.68222	mmu-miR-7230-3p	mmu-miR-6914-5p	mmu-miR-6904-5p	mmu-miR-29b-2-5p	mmu-miR-29b-1-5p
ASCRMP000311	2.3343	2.3343	1.22299	up	mmu_circRNA_003161	mm9_circ_003161	intragenic	chr1	-	22346292	22393948	NM_001012623	Rims1	CTCAGCCAGACAGAACAAGAAAAATATAACTCTTCCACTAAAGGTA	404	475.667	7.14869	5.9257	mmu-miR-1187	mmu-miR-466c-5p	mmu-miR-466i-5p	mmu-miR-466f	mmu-miR-466e-5p
ASCRMP001015	2.32702	2.32702	1.21848	up	mmu_circRNA_010450	mm9_circ_010450	exonic	chr4	-	68792824	68798924	NM_019967	Brinp1	CTAGAGAGAGGTCTTCAGATAATCTTCCCGCAGTATCTGCAAGAGA	406.333	461.333	7.18928	5.9708	mmu-miR-138-5p	mmu-miR-6769b-5p	mmu-miR-92a-2-5p	mmu-miR-1966-3p	mmu-miR-3064-5p
ASCRMP000471	2.31612	2.31612	1.21171	up	mmu_circRNA_004900	mm9_circ_004900	exonic	chr2	-	139996072	140057499	NM_001159640	Tasp1	TTCCTCCCTGGTTGACTCCCTTTGCACAGTTGGATGGAAGGATGCT	5530	2895.33	12.313	11.1013	mmu-miR-207	mmu-miR-1907	mmu-miR-497a-5p	mmu-miR-465b-5p	mmu-miR-465d-5p
ASCRMP000136	2.30793	2.30793	1.2066	up	mmu_circRNA_001412	mm9_circ_001412	exonic	chr14	-	54758438	54759745	NM_016972	Slc7a8	ATCTGTTTGTGGAACATCATTGGCTCCGGAATCTTTGTCTCACCGA	458.333	508.667	7.6468	6.4402	mmu-miR-92a-2-5p	mmu-miR-6413	mmu-miR-6954-3p	mmu-miR-7655-5p	mmu-miR-5110
ASCRMP000963	2.29709	2.29709	1.19981	up	mmu_circRNA_009939	mm9_circ_009939	antisense	chr7	+	6710890	6710974	NM_008817	Peg3	AGGCATGATGGTCTCCTTGCACACCTTGCACTCATAGAACTTATCT	3246.67	1872.67	11.4825	10.2826	mmu-miR-7025-5p	mmu-miR-7007-5p	mmu-miR-7022-5p	mmu-miR-7084-5p	mmu-miR-3061-5p
ASCRMP001075	2.29054	2.29054	1.19569	up	mmu_circRNA_011235	mm9_circ_011235	exonic	chr15	+	62107147	62107465	NR_003368	Pvt1	CTCCCTCTAAAATGTCTGATTTTCTTAACTCTACTACGGTAAGAAG	8265	4080	12.8586	11.6629	mmu-miR-7033-5p	mmu-miR-1955-5p	mmu-miR-741-3p	mmu-miR-6905-5p	mmu-miR-6362
ASCRMP000052	2.2891	2.2891	1.19478	up	mmu_circRNA_000542	mm9_circ_000542	exonic	chr16	-	76330745	76352546	ENSMUST00000121927	Nrip1	GAGGCAGACGGCGTGGACTGTGAGCGGTTGCAGAGCTGTTCTCAGG	695	621.333	8.84338	7.6486	mmu-miR-7010-5p	mmu-miR-299a-3p	mmu-miR-653-5p	mmu-miR-1198-5p	mmu-miR-6976-5p
ASCRMP000944	2.28791	2.28791	1.19403	up	mmu_circRNA_009705	mm9_circ_009705	exonic	chr7	+	121047837	121057399	NM_021554	Mettl9	GTAGAAAACGTGGTATGTGTGCAACAGAGAGAAATTATGCGAATCA	2567	1538.33	11.1213	9.92726	mmu-miR-7093-5p	mmu-miR-551b-5p	mmu-miR-7079-3p	mmu-miR-1903	mmu-miR-6960-5p
ASCRMP001084	2.28608	2.28608	1.19288	up	mmu_circRNA_011334	mm9_circ_011334	exonic	chr15	-	91497392	91516494	NM_001033633	Slc2a13	AGGAGGAGGAAAAGGAAGCCACCGCAGGCATCGCATCCATGACCGT	385.667	458.333	6.90336	5.71048	mmu-miR-6992-5p	mmu-miR-7013-5p	mmu-miR-6907-5p	mmu-miR-8094	mmu-miR-7009-3p
ASCRMP001355	2.28418	2.28418	1.19167	up	mmu_circRNA_014268	mm9_circ_014268	exonic	chr1	-	63148395	63148571	NM_001160038	Ndufs1	ACTGGAAAATCATAAGAGCTCTCTCTGAGGACACCATGGTGATGTT	381.667	457.333	6.87749	5.68582	mmu-miR-6945-3p	mmu-miR-7059-3p	mmu-miR-677-3p	mmu-miR-9-5p	mmu-miR-3474
ASCRMP001337	2.28243	2.28243	1.19057	up	mmu_circRNA_014107	mm9_circ_014107	exonic	chr13	+	77951984	78006472	NM_001163419	Fam172a	GTGTCTGCAGGAAAATGGTTCTCCTGAAGAGCATGCGGTCTATGTG	1168.33	845.333	9.8356	8.64503	mmu-miR-6340	mmu-miR-218-2-3p	mmu-miR-6353	mmu-miR-6342	mmu-miR-1906
ASCRMP000817	2.26262	2.26262	1.178	up	mmu_circRNA_008398	mm9_circ_008398	exonic	chr9	-	77173958	77231029	ENSMUST00000183955	Mlip	AGCGTCTGAGAGCCAACTGCTAATCTCTCCCACTACCTCTGAGCAG	12848.7	5367.33	13.2456	12.0676	mmu-miR-5110	mmu-miR-504-3p	mmu-miR-3154	mmu-miR-6999-5p	mmu-miR-185-5p
ASCRMP001112	2.25524	2.25524	1.17328	up	mmu_circRNA_011631	mm9_circ_011631	exonic	chr15	-	44388468	44420873	NM_001113554	Nudcd1	AACTCATGTGCTGTGGCAGAAGTAAAACTTCGAGATGACCAGTATA	354	434.667	6.4044	5.23112	mmu-miR-494-5p	mmu-miR-6946-3p	mmu-miR-7054-5p	mmu-miR-6935-3p	mmu-miR-376b-5p
ASCRMP001095	2.254	2.254	1.17248	up	mmu_circRNA_011419	mm9_circ_011419	exonic	chr17	+	70593166	70662809	NM_001128180	Dlgap1	AGAGCAGCACCGGTTCCCCAGGATGAATGGTCAGGGTACACACCTC	539	542	8.16013	6.98764	mmu-miR-3081-5p	mmu-miR-669c-5p	mmu-miR-346-3p	mmu-miR-326-5p	mmu-miR-7024-5p
ASCRMP000480	2.24379	2.24379	1.16594	up	mmu_circRNA_004976	mm9_circ_004976	antisense	chr17	-	39847774	39847851	uc012ath.2	Rn45s	CCGCTCGGGGACCTGTTATTGCTCAATCTCGGGTGGCTGAACGCCA	502.333	545.667	7.9679	6.80196	mmu-miR-7088-5p	mmu-miR-432	mmu-miR-470-5p	mmu-miR-6371	mmu-miR-328-5p
ASCRMP001649	2.23333	2.23333	1.1592	up	mmu_circRNA_017446	mm9_circ_017446	exonic	chr10	+	18089447	18096336	NM_001111065	Reps1	GATTCGGCAGATCATGGAGCTTTGTGGTGCAACAAGACTTGGTTAT	396.333	459.333	7.06724	5.90805	mmu-miR-370-3p	mmu-miR-1954	mmu-miR-7667-3p	mmu-miR-1231-5p	mmu-miR-7003-5p
ASCRMP000293	2.22609	2.22609	1.15451	up	mmu_circRNA_003031	mm9_circ_003031	exonic	chr3	+	68494573	68495257	NM_001113419	Gm21949	CTCCACCTCTGATTACCGAGAGGATGGGATGGATCTAGGCAGTGAC	436.667	477	7.40063	6.24612	mmu-miR-5046	mmu-miR-7036a-3p	mmu-miR-6919-3p	mmu-miR-6392-5p	mmu-miR-7009-3p
ASCRMP001463	2.2208	2.2208	1.15108	up	mmu_circRNA_015411	mm9_circ_015411	intragenic	chr5	-	134621454	134621545	NM_033561	Eif4h	CCACGGCCTGGCCCAGAGAGGAAGTGGTTCAGAAGGAGCAAGAATG	367.333	451.333	6.66316	5.51208	mmu-miR-7674-3p	mmu-miR-7045-3p	mmu-miR-337-3p	mmu-miR-5127	mmu-miR-150-5p
ASCRMP000217	2.21448	2.21448	1.14697	up	mmu_circRNA_002258	mm9_circ_002258	exonic	chr9	+	65113258	65114441	NM_020043	Igdcc4	AGGAGTCCCGGGGAGCTGCCATTGCCCCAGGAGACAACTGTCAAGC	370	453.333	6.71852	5.57155	mmu-miR-6978-5p	mmu-miR-143-5p	mmu-miR-497b	mmu-miR-6358	mmu-miR-18b-5p
ASCRMP000466	2.21309	2.21309	1.14606	up	mmu_circRNA_004859	mm9_circ_004859	exonic	chr2	+	35643887	35661625	NM_001114124	Dab2ip	ACAATGAGAGAGTCGCCCCAAGAAAGGCCGGGCTCCCGGCGGAGCC	584.667	569	8.41269	7.26663	mmu-miR-3960	mmu-miR-7001-5p	mmu-miR-3081-3p	mmu-miR-6911-5p	mmu-miR-671-5p
ASCRMP001214	2.19547	2.19547	1.13453	up	mmu_circRNA_012640	mm9_circ_012640	exonic	chr9	-	62068384	62070613	uc009qae.1	Glce	AGTTTATTGCTCCAGGTATGGTCTGAATATGCGTTGTTTGGCAGCT	422.333	478.333	7.28379	6.14926	mmu-miR-291b-5p	mmu-miR-291a-5p	mmu-miR-7015-5p	mmu-miR-6930-5p	mmu-miR-6950-3p
ASCRMP001439	2.18782	2.18782	1.12949	up	mmu_circRNA_015184	mm9_circ_015184	exonic	chr5	+	115440484	115441445	NM_008629	Msi1	TGGGATGCTGGGGTTTGGATTTGTCACGTTTGAGAGCGAGGACATC	509	510.667	7.81024	6.68075	mmu-miR-6911-5p	mmu-miR-542-5p	mmu-miR-3062-3p	mmu-miR-6957-3p	mmu-miR-6984-3p
ASCRMP000738	2.18326	2.18326	1.12648	up	mmu_circRNA_007599	mm9_circ_007599	intragenic	chr1	-	131053858	131053922	NM_008551	Mapkapk2	TGGAGGAGGGGTGTCTCCCTCAGGGGTTGAGTCTTTGTGCCATGGT	7592	3973	12.7598	11.6334	mmu-miR-3062-3p	mmu-miR-7020-3p	mmu-miR-6919-3p	mmu-miR-214-3p	mmu-miR-761
ASCRMP001199	2.18085	2.18085	1.12489	up	mmu_circRNA_012515	mm9_circ_012515	exonic	chr18	-	79086550	79087180	NM_053099	Setbp1	AGATGAAAGAAACCACTCCAAAAAGAAGATCTGACCCCTTCTGAGG	378	492.667	6.63233	5.50744	mmu-miR-6919-3p	mmu-miR-328-5p	mmu-miR-7018-5p	mmu-miR-7087-5p	mmu-miR-7049-5p
ASCRMP000225	2.15933	2.15933	1.11058	up	mmu_circRNA_002334	mm9_circ_002334	exonic	chr18	-	82668571	82682287	NM_177832	Zfp236	TCAGAGGGTCCACTCAGAGATGGGGTTTTGGCGTTGAATGATGAGG	478	511	7.80075	6.69016	mmu-miR-669d-5p	mmu-miR-1187	mmu-miR-466i-5p	mmu-miR-466l-5p	mmu-miR-3064-5p
ASCRMP000672	2.15759	2.15759	1.10942	up	mmu_circRNA_006991	mm9_circ_006991	antisense	chr4	+	118226536	118230767	NM_011213	Ptprf	CCGCACATAGGTGGTCTCGGGGGTGAGGCCGCTGATGGTGGTCTCC	4977	2705	12.14	11.0305	mmu-miR-1839-5p	mmu-miR-877-3p	mmu-miR-6906-5p	mmu-miR-6904-5p	mmu-miR-6949-3p
ASCRMP001308	2.15235	2.15235	1.10591	up	mmu_circRNA_013780	mm9_circ_013780	exonic	chr13	-	55055974	55069807	NM_011307	Uimc1	CGATAAGCAGTCTTCCCAAGGTCTGTTTGTTGAAGAAACCTCTGAA	2072	1343	10.7978	9.69189	mmu-miR-7028-3p	mmu-miR-1898	mmu-miR-298-3p	mmu-miR-216a-3p	mmu-miR-28c
ASCRMP001735	2.13942	2.13942	1.09722	up	mmu_circRNA_018341	mm9_circ_018341	exonic	chrX	-	47811157	47887198	ENSMUST00000101616	Smarca1	GGGCAACTAAAACTCCAATGAAAATCACTTCTCCATTTCAACTCAA	432.333	490	7.40452	6.3073	mmu-miR-130a-5p	mmu-miR-7116-3p	mmu-miR-7030-3p	mmu-miR-6946-3p	mmu-miR-6983-3p
ASCRMP000333	2.13708	2.13708	1.09564	up	mmu_circRNA_003429	mm9_circ_003429	exonic	chr15	+	81639740	81641425	NM_177821	Ep300	AGAACGTATTGTCCATGACTACAAGGATTGCCATCTACCAGACTTG	591.333	578.333	8.44149	7.34585	mmu-miR-3069-5p	mmu-miR-26a-1-3p	mmu-miR-6922-3p	mmu-miR-698-5p	mmu-miR-8095
ASCRMP000855	2.1351	2.1351	1.0943	up	mmu_circRNA_008816	mm9_circ_008816	exonic	chr14	+	60843207	60875307	NM_027436	Mipep	GCAAGGAGCCCATGCTTATGATTCAAGCCACTCCCGAAAGCTATGG	575	560	8.29305	7.19875	mmu-miR-1933-5p	mmu-miR-6354	mmu-miR-669d-5p	mmu-miR-3109-5p	mmu-miR-7234-3p
ASCRMP001366	2.12652	2.12652	1.0885	up	mmu_circRNA_014395	mm9_circ_014395	intronic	chr17	+	39845288	39845378	ENSMUST00000182520	Gm26917	TCTCCCCGAGGTGGGTACCCTGGCGGTGGGATTAACCCCGCGCGCG	6309	3535.33	12.5433	11.4548	mmu-miR-3064-3p	mmu-miR-379-5p	mmu-miR-3971	mmu-miR-1839-5p	mmu-let-7b-5p
ASCRMP001012	2.12624	2.12624	1.08831	up	mmu_circRNA_010432	mm9_circ_010432	exonic	chr4	-	151830417	151835883	NM_001081557	Camta1	AACACTAATGAGAGCGTTTCCCAAAGTGTATTCTGCGGAACTAGCA	491	541.333	7.89042	6.80211	mmu-miR-181a-5p	mmu-miR-8096	mmu-miR-181c-5p	mmu-miR-667-5p	mmu-miR-181b-5p
ASCRMP001497	2.1242	2.1242	1.08692	up	mmu_circRNA_015839	mm9_circ_015839	exonic	chr16	-	73956487	73985712	NM_175549	Robo2	ATAATAATTGCTCCTCCACAGTTTGTGGTTAGGCCAAGAGATCAGA	420	480	7.27994	6.19302	mmu-miR-191-3p	mmu-miR-3064-5p	mmu-miR-152-5p	mmu-miR-203-5p	mmu-miR-3085-3p
ASCRMP000882	2.1031	2.1031	1.07252	up	mmu_circRNA_009096	mm9_circ_009096	exonic	chr11	-	20703710	20709746	NM_001252503	Aftph	TAAACACGTGTACATCTGATCCATTCCAGTGAGTTGAGGGGTGTAT	410	479.667	7.18212	6.1096	mmu-miR-107-5p	mmu-miR-103-1-5p	mmu-miR-103-2-5p	mmu-miR-15a-5p	mmu-miR-140-5p
ASCRMP000090	2.08228	2.08228	1.05816	up	mmu_circRNA_000890	mm9_circ_000890	exonic	chr15	-	82825230	82857284	NM_001114140	Tcf20	TACCATTACCCATGTGCCATTGACGCAGGAGGGCTGCTGGCCTGCT	401.667	472.667	7.13207	6.07391	mmu-miR-683	mmu-miR-3098-3p	mmu-miR-7005-5p	mmu-miR-6911-5p	mmu-miR-7028-5p
ASCRMP001177	2.08135	2.08135	1.05752	up	mmu_circRNA_012298	mm9_circ_012298	exonic	chr7	-	44915840	44916470	NM_001077264	Ap2a1	TTTGCTGCAGACATTCCCCGAATCCTGGTGGCTGGGCAAGAGCAAA	1286	948.667	10.0197	8.96217	mmu-miR-6382	mmu-miR-6349	mmu-miR-6350	mmu-miR-1a-3p	mmu-miR-1668
ASCRMP000723	2.07361	2.07361	1.05214	up	mmu_circRNA_007495	mm9_circ_007495	exonic	chr1	-	190844486	190899571	NM_178775	Rps6kc1	CACGGGACCACAGATAATTGTGTGGAGGAGATACAGTGACTTCAAG	389	461.333	6.97777	5.92563	mmu-miR-370-3p	mmu-miR-320-5p	mmu-miR-7012-5p	mmu-miR-7094-3p	mmu-miR-5133
ASCRMP001647	2.06549	2.06549	1.04648	up	mmu_circRNA_017443	mm9_circ_017443	exonic	chr4	+	44018812	44025560	NM_001080384	Clta	CAAACAACAGATGCTGTTGACGGAGTGATGAATGGTGAATACTACC	383	453.667	6.86073	5.81425	mmu-miR-7083-3p	mmu-miR-6974-3p	mmu-miR-337-3p	mmu-miR-3104-3p	mmu-miR-6337
ASCRMP001116	2.0632	2.0632	1.04489	up	mmu_circRNA_011671	mm9_circ_011671	intragenic	chr17	-	39844510	39844589	TCONS_00013579	XLOC_010800	GAACGGTCCCACCCCCGAGCGGCAGTGGGTCCCCACGTCCGACGTC	1645	1161.67	10.4782	9.43335	mmu-miR-30c-2-3p	mmu-miR-6993-5p	mmu-miR-6958-5p	mmu-miR-30c-1-3p	mmu-miR-6922-5p
ASCRMP000275	2.05622	2.05622	1.03999	up	mmu_circRNA_002886	mm9_circ_002886	exonic	chr8	-	84771783	84772315	ENSMUST00000076715	Nfix	TACTTTGTCCACACTCCGGGATGAGTTCCACCCGTTTATCGAGGCG	397.667	458.667	6.96483	5.92484	mmu-miR-6899-3p	mmu-miR-677-3p	mmu-miR-7066-5p	mmu-miR-103-1-5p	mmu-miR-103-2-5p
ASCRMP001296	2.04746	2.04746	1.03384	up	mmu_circRNA_013670	mm9_circ_013670	exonic	chr5	-	18308552	18308825	NM_010305	Gnai1	TCTGCTCGGGCGGTGCTGGGGAATCTGGAAAGAGTACCATTGTGAA	406.667	479.333	7.19292	6.15908	mmu-miR-7011-3p	mmu-miR-6360	mmu-miR-1291	mmu-miR-324-3p	mmu-miR-3105-3p
ASCRMP000820	2.04449	2.04449	1.03174	up	mmu_circRNA_008436	mm9_circ_008436	exonic	chr11	+	104287122	104302410	NM_001038609	Mapt	AGGACAGGAAATGACGAGAAGAAAGCCAAGAGTCTCCCCCACAGCC	7905	4439	12.8192	11.7875	mmu-miR-1934-5p	mmu-miR-504-5p	mmu-miR-6996-3p	mmu-miR-5626-3p	mmu-miR-28b
ASCRMP000223	2.03128	2.03128	1.02239	up	mmu_circRNA_002314	mm9_circ_002314	exonic	chr13	+	8672404	8731971	NM_052977	Adarb2	AACAGGCCTCTCCTTAGTGGATTTTGCAGACTCTGTGTCCCAGCTG	5566.67	3415	12.33	11.3076	mmu-miR-5113	mmu-miR-763	mmu-miR-669b-5p	mmu-miR-1955-5p	mmu-miR-466c-5p
ASCRMP000674	2.02903	2.02903	1.02079	up	mmu_circRNA_007027	mm9_circ_007027	exonic	chr9	+	32170089	32208265	NM_001195632	Arhgap32	CCAAAACCAGCTCTCACTATCAGAAGAACAGAATGAAGTAATGAAA	532.333	560.333	8.13941	7.11862	mmu-miR-7025-5p	mmu-miR-335-3p	mmu-miR-7226-5p	mmu-miR-1224-3p	mmu-miR-6954-5p
ASCRMP001396	2.02621	2.02621	1.01879	up	mmu_circRNA_014721	mm9_circ_014721	exonic	chr5	-	73101453	73112852	NM_028194	Fryl	ATGTACAACAGGACCCAGGACTCCCAGAATAAAGACCCTAAAATGT	1254.33	950.333	9.96896	8.95017	mmu-miR-6903-5p	mmu-miR-691	mmu-miR-1982-5p	mmu-miR-7214-5p	mmu-miR-204-3p
ASCRMP000450	2.02176	2.02176	1.01561	up	mmu_circRNA_004682	mm9_circ_004682	exonic	chr18	-	61140790	61141790	NM_134134	Hmgxb3	GAGTGTGGAGGTCTCTTTAATGTGGGGAACAAGTTGCTAGTCAGCC	962.667	790.333	9.46703	8.45142	mmu-miR-7084-3p	mmu-miR-326-3p	mmu-miR-337-3p	mmu-miR-330-5p	mmu-miR-3473d
ASCRMP001451	2.01709	2.01709	1.01227	up	mmu_circRNA_015268	mm9_circ_015268	exonic	chr16	+	58424560	58433463	NM_028523	Dcbld2	TATAGATAAAGAAGGTGATGGATGTGGACACACTGTACTAGGCCCT	478	482.667	7.31117	6.2989	mmu-miR-7086-3p	mmu-miR-378a-5p	mmu-miR-497a-5p	mmu-miR-6419	mmu-miR-6342

## Sheet: down_0h_vs_24h
probeID	Fold Change	FC (abs)	Log Fold change	Regulation	circRNA	Alias	circRNA_type	chrom	strand	txStart	txEnd	best_transcript	GeneSymbol	Sequence	[S06](raw)	[S05](raw)	[S06](normalized)	[S05](normalized)	MRE1	MRE2	MRE3	MRE4	MRE5
ASCRMP000185	-3.60828	3.60828	-1.85131	down	mmu_circRNA_001863	mm9_circ_001863	exonic	chr10	-	59599927	59600693	ENSMUST00000161435	Mcu	AAACTTGAACATTCGCAGGGCTTTCTTTCATGACCATTCCTCAGTG	644.333	2132.67	8.6722	10.5235	mmu-miR-92a-2-5p	mmu-miR-7241-5p	mmu-miR-3057-3p	mmu-miR-6908-3p	mmu-miR-8096
ASCRMP001755	-2.73774	2.73774	-1.45299	down	mmu_circRNA_018520	mm9_circ_018520	intragenic	chr9	+	120950172	120959529	NM_001165902	Ctnnb1	TTTGATACTGACCTGTAAATCGTCCTTTAGGGTACCTGAAGCTCAG	306	476.333	4.76065	6.21363	mmu-miR-1955-5p	mmu-miR-3065-3p	mmu-miR-6939-5p	mmu-miR-1906	mmu-miR-7047-3p
ASCRMP001522	-7.78263	7.78263	-2.96026	down	mmu_circRNA_016157	mm9_circ_016157	exonic	chr7	-	102023311	102023413	NM_029211	Rnf121	TGTTCAGCAATCCATTCCATGAATTCTGTATTCGAGGCTGGTGCAT	302.667	528.667	3.9195	6.87975	mmu-miR-103-1-5p	mmu-miR-103-2-5p	mmu-miR-107-5p	mmu-miR-6516-5p	mmu-miR-320-5p
ASCRMP000787	-2.84929	2.84929	-1.5106	down	mmu_circRNA_008057	mm9_circ_008057	exonic	chr9	-	66540061	66566903	NM_144937	Usp3	TGTCTGGAAGATCATGCCTAACTTTAGTGTGCAGGTCCAACAAAAG	350.333	601	6.0163	7.5269	mmu-miR-6539	mmu-miR-7092-3p	mmu-miR-684	mmu-miR-128-3p	mmu-miR-6537-5p
ASCRMP000392	-5.61478	5.61478	-2.48923	down	mmu_circRNA_004072	mm9_circ_004072	exonic	chr10	+	84947411	84948020	NM_001013441	Ric8b	GCATAAAGAGAAACTCTGTGAAGGCATATTTAAGGTCCTTGTCAAG	346	879.333	6.28527	8.7745	mmu-miR-5110	mmu-miR-503-5p	mmu-miR-7223-5p	mmu-miR-882	mmu-miR-8090
ASCRMP000894	-3.71853	3.71853	-1.89473	down	mmu_circRNA_009211	mm9_circ_009211	exonic	chr14	+	25502654	25536824	NM_183208	Zmiz1	CTCGGCTCACTGAGGACTCAGACAGCATAGAATCTACTCAGCATCT	297	469.667	4.05905	5.95378	mmu-miR-3544-3p	mmu-miR-6965-5p	mmu-miR-673-5p	mmu-miR-3099-3p	mmu-miR-7686-5p
ASCRMP001058	-2.29054	2.29054	-1.19569	down	mmu_circRNA_011031	mm9_circ_011031	exonic	chr3	-	120772681	120799747	TCONS_00021080	XLOC_016164	TGCATGACAAGTTTCTTCCTAAGCTGAGTGAATCTGGACACTTTCT	460	913	7.66552	8.8612	mmu-miR-7062-5p	mmu-miR-7116-3p	mmu-miR-106a-3p	mmu-miR-691	mmu-miR-7093-3p
ASCRMP001480	-2.99597	2.99597	-1.58302	down	mmu_circRNA_015622	mm9_circ_015622	exonic	chr2	-	144255339	144255604	NM_001199188	Snx5	TCATCAAAAAGAGGTGGATGACTTCTTTGAGCAAGAGAAGAATTTC	343	533.667	5.32793	6.91096	mmu-miR-362-5p	mmu-miR-22-5p	mmu-miR-7015-5p	mmu-miR-31-3p	mmu-miR-17-3p
ASCRMP000870	-4.34621	4.34621	-2.11976	down	mmu_circRNA_008988	mm9_circ_008988	exonic	chr4	+	43087902	43115160	NM_001081413	Unc13b	GCTGCCGCCCAGTGTTTTAAAAGAGCCAAATTCCAGGGTTCACCAG	1719	7552	10.5391	12.6589	mmu-miR-5623-3p	mmu-miR-1903	mmu-miR-7652-3p	mmu-miR-7688-3p	mmu-miR-326-3p
ASCRMP000539	-2.93835	2.93835	-1.55501	down	mmu_circRNA_005570	mm9_circ_005570	intragenic	chr3	-	49754428	49754489	NM_130448	Pcdh18	TTTGGTGACCATCTCATCAAACCACCCGCCAGAGTCACAACAGTCA	337.667	568.667	5.58386	7.13887	mmu-miR-3073a-5p	mmu-miR-3073b-5p
ASCRMP000357	-2.36502	2.36502	-1.24185	down	mmu_circRNA_003708	mm9_circ_003708	exonic	chr7	+	16420157	16421507	NM_198631	Zc3h4	AGAGGAGATAGAGTCCCACCAGCAGTACTCCTCGTCACACAACGCA	747	1833.67	9.00178	10.2436	mmu-miR-6934-3p	mmu-miR-212-5p	mmu-miR-6988-3p	mmu-miR-877-3p	mmu-miR-3070-5p
ASCRMP001162	-5.88905	5.88905	-2.55803	down	mmu_circRNA_012180	mm9_circ_012180	exonic	chr8	+	85896429	85922242	NM_199446	Phkb	TGGTAGTACCGAACTGCACTCAAGGTCCAACAGTTTAAACAAGATC	303.333	572	4.7267	7.28473	mmu-miR-7014-3p	mmu-miR-7231-3p	mmu-miR-759	mmu-miR-130b-5p	mmu-miR-6972-5p
ASCRMP000430	-2.24689	2.24689	-1.16793	down	mmu_circRNA_004475	mm9_circ_004475	exonic	chrX	-	52428439	52429134	NM_016697	Gpc3	GACCACCACCAGGCCTTTGAAATTGTTGTTCGCCATGCCAAGAACT	350.333	598.667	6.26104	7.42897	mmu-miR-6906-5p	mmu-miR-382-3p	mmu-miR-7214-3p	mmu-miR-6959-5p	mmu-miR-6516-5p
ASCRMP000941	-2.34279	2.34279	-1.22823	down	mmu_circRNA_009692	mm9_circ_009692	exonic	chr1	-	8554724	8624881	NM_027671	Sntg1	AACAGAAATTTCCCTGTAAACCAGCAGGTTCAGGTTCTTCGGAATG	421	776.333	7.20203	8.43026	mmu-miR-7674-5p	mmu-miR-432	mmu-miR-3057-5p	mmu-miR-666-5p	mmu-miR-370-5p
ASCRMP000884	-2.675	2.675	-1.41954	down	mmu_circRNA_009099	mm9_circ_009099	exonic	chr8	+	84864057	84864552	NM_025648	Farsa	TGACCAACATGATACTTTCTTCCTGCGAGGATCCTGAAAACCTACT	720.333	1930	8.91837	10.3379	mmu-miR-382-5p	mmu-miR-1966-5p	mmu-miR-5107-5p	mmu-miR-667-5p	mmu-miR-708-5p
ASCRMP001031	-2.2686	2.2686	-1.1818	down	mmu_circRNA_010639	mm9_circ_010639	exonic	chr12	-	81314259	81316104	NM_001167920	Slc8a3	ATGAAACAGTGTCACAGGCCTGTCAGGAGGACCATTGGTGCTGTGG	334	504.667	5.22469	6.40649	mmu-miR-8113	mmu-miR-6900-5p	mmu-miR-6957-5p	mmu-miR-3552	mmu-miR-7050-5p
ASCRMP000075	-3.05787	3.05787	-1.61253	down	mmu_circRNA_000732	mm9_circ_000732	exonic	chr1	-	157286730	157299264	NM_177644	Rasal2	ACTAAACTAGATGTAAAAGGCCCACCAACCCACCGTCTGTCTTGTG	407.667	855	7.05108	8.66361	mmu-miR-6899-3p	mmu-miR-207	mmu-miR-7117-3p	mmu-miR-6950-3p	mmu-miR-3064-5p
ASCRMP000682	-2.18019	2.18019	-1.12446	down	mmu_circRNA_007087	mm9_circ_007087	exonic	chr16	+	32950291	32961744	NM_001081255	Lrch3	TTGGGATTTGGATCCTGACCTGTCACGAAATCGCCTCTCAGAAATC	339.667	544	5.91996	7.04442	mmu-miR-499-5p	mmu-miR-124-3p	mmu-miR-6938-3p	mmu-miR-100-3p	mmu-miR-3084-3p
ASCRMP000722	-2.16821	2.16821	-1.1165	down	mmu_circRNA_007474	mm9_circ_007474	exonic	chr3	+	122781566	122818067	NM_153422	Pde5a	TGAAACATGAGGACTCTTTCTCTCGTGTGTTTCACATGGAGTGTGA	1062.33	2405.33	9.65144	10.7679	mmu-miR-1903	mmu-miR-6973b-3p	mmu-miR-7063-3p	mmu-miR-383-5p	mmu-miR-7065-3p
ASCRMP000161	-8.74975	8.74975	-3.12924	down	mmu_circRNA_001686	mm9_circ_001686	exonic	chr6	+	61310813	61313835	NM_001164316	Ccser1	AAATGAACAGTCTGGCTGCTAAATTGGCTACCACAGTGAAACCCTT	299	585.667	4.13693	7.26617	mmu-miR-298-5p	mmu-miR-8105	mmu-miR-7054-5p	mmu-miR-7026-3p	mmu-miR-7081-5p
ASCRMP000658	-2.18308	2.18308	-1.12637	down	mmu_circRNA_006853	mm9_circ_006853	exonic	chr9	+	121727315	121731565	NM_010918	Nktr	CCAGTTTTTCATTTGGTCGAATTATGTTTCAGCTCTTCTCAGACAT	577.667	1202.67	8.38513	9.51149	mmu-miR-335-3p	mmu-miR-6344	mmu-miR-142a-5p	mmu-miR-7234-5p	mmu-miR-7074-3p
ASCRMP000107	-2.49031	2.49031	-1.31632	down	mmu_circRNA_001121	mm9_circ_001121	exonic	chr6	+	17850356	17855028	NM_022332	St7	GATGAGAGATAATTAGGTCCAGAGTTGAAGTTCCCCTAATTGCTTC	393	635.667	6.43901	7.75534	mmu-miR-7231-3p	mmu-miR-6348	mmu-miR-883a-5p	mmu-miR-7011-3p	mmu-miR-7650-3p
ASCRMP001365	-2.0967	2.0967	-1.06812	down	mmu_circRNA_014394	mm9_circ_014394	exonic	chr5	+	81465194	81560943	NM_198702	Lphn3	CCTGTCAGAGATGCAATAACAGAACCCAGTGTGCAGTGGTGGCAGG	470.333	873.333	7.6911	8.75922	mmu-miR-455-3p	mmu-miR-7647-3p	mmu-miR-1956	mmu-miR-7657-3p	mmu-miR-6915-5p
ASCRMP001458	-2.54235	2.54235	-1.34616	down	mmu_circRNA_015350	mm9_circ_015350	exonic	chr1	-	13221306	13286025	NM_001077695	Ncoa2	AAAGAGCAAGATTTTCCTCGCATCTGGCTTCACTGCATTGGCTCTT	25841	59197	14.4094	15.7555	mmu-miR-762	mmu-miR-7007-5p	mmu-miR-337-3p	mmu-miR-421-5p	mmu-miR-7648-3p
ASCRMP000779	-3.44188	3.44188	-1.7832	down	mmu_circRNA_007990	mm9_circ_007990	exonic	chr7	+	112759383	112759639	NM_001166584	Tead1	CAAAATGTATGGTTTGTTTTCTTGAAAAGGCTCCAGGCTTCGGCTT	331.667	580	5.57281	7.35601	mmu-miR-5627-3p	mmu-miR-145a-3p	mmu-miR-188-3p	mmu-miR-6962-3p	mmu-miR-6241
ASCRMP001005	-5.31791	5.31791	-2.41086	down	mmu_circRNA_010373	mm9_circ_010373	exonic	chr1	-	91384564	91385346	NM_023343	Ilkap	CTTCAAGCCATACTCGGGTTTCATACTTTGCTGTGTTTGATGGACA	324.667	590.667	5.02302	7.43388	mmu-miR-19a-3p	mmu-miR-7015-5p	mmu-miR-6414	mmu-miR-148b-5p	mmu-miR-19b-3p
ASCRMP001425	-2.06899	2.06899	-1.04893	down	mmu_circRNA_015078	mm9_circ_015078	intronic	chr10	-	79865173	79865329	NM_001170935	BC005764	TGGAAGGCTAAAACAGCTTCGTCCTCCAGTGCCAGCTCCGACTCTT	905	1997.33	9.35384	10.4028	mmu-miR-7032-5p	mmu-miR-1902	mmu-miR-6405	mmu-miR-669k-5p	mmu-miR-3547-5p
ASCRMP001227	-4.0728	4.0728	-2.02602	down	mmu_circRNA_012851	mm9_circ_012851	exonic	chr2	-	20860970	20861107	NM_001081364	Arhgap21	TCTCAGTAAAGCAAAACAGAACAGTTGCCAAAAACACCTCGCCAGA	661	2330.33	8.68969	10.7157	mmu-miR-760-3p	mmu-miR-1291	mmu-miR-7032-3p	mmu-miR-499-5p	mmu-miR-3059-5p
ASCRMP000853	-4.04886	4.04886	-2.01752	down	mmu_circRNA_008809	mm9_circ_008809	exonic	chr2	-	80520371	80525678	NM_016965	Nckap1	AGTCTGTATACAAACTGCGCCATCATATAGGAGATCGTAGCCTTTC	329.667	650.333	5.7983	7.81582	mmu-miR-7065-3p	mmu-miR-5619-5p	mmu-miR-7010-3p	mmu-miR-143-5p	mmu-miR-6344
ASCRMP001055	-4.73714	4.73714	-2.24402	down	mmu_circRNA_011007	mm9_circ_011007	exonic	chr12	+	52516078	52519967	uc007nni.1	Arhgap5	AGATAAAAAGGAAGATGATCCATATGATCTCGAAGAAGACCTTTCT	316.667	562	4.84404	7.08806	mmu-miR-7092-3p	mmu-miR-7214-5p	mmu-miR-7116-3p	mmu-miR-6935-3p	mmu-miR-7231-3p
ASCRMP000531	-4.21108	4.21108	-2.07419	down	mmu_circRNA_005474	mm9_circ_005474	exonic	chr11	-	20725684	20727639	NM_001252503	Aftph	ATTTGCAGGAACCAGGCACTTCAGTTCAGGCATAAACTAACTACTG	342.333	665.333	5.85928	7.93347	mmu-miR-670-3p	mmu-miR-93-3p	mmu-miR-224-5p	mmu-miR-5709-3p	mmu-miR-3084-3p
ASCRMP000533	-4.01706	4.01706	-2.00614	down	mmu_circRNA_005513	mm9_circ_005513	intergenic	chr10	+	122975892	122975950			GCCTTAGAGCAGATCAGTAGAAGGAACAGGAGGTCCTGGCTTGGGT	354.667	628	5.66776	7.6739	mmu-miR-6540-3p	mmu-miR-6379	mmu-miR-351-5p	mmu-miR-5133	mmu-miR-127-5p
ASCRMP000016	-5.68186	5.68186	-2.50636	down	mmu_circRNA_000174	mm9_circ_000174	exonic	chr1	-	8583204	8624881	NM_027671	Sntg1	TTTCAAACCTCACAAAGCACAATGTTCAGGTTCTTCGGAATGCTGG	382	1105.67	6.79959	9.30595	mmu-miR-7674-5p	mmu-miR-432	mmu-miR-3057-5p	mmu-miR-666-5p	mmu-miR-370-5p
ASCRMP000624	-2.13447	2.13447	-1.09388	down	mmu_circRNA_006518	mm9_circ_006518	exonic	chr13	-	69512889	69515903	NM_001169131	Papd7	CAAAGTTCTTGACAAAGCTACAACTTCATGAGGAGATAATCGACTT	362.667	599	6.41039	7.50427	mmu-miR-5622-5p	mmu-miR-1843a-5p	mmu-miR-5106	mmu-miR-486b-5p	mmu-miR-486a-5p
ASCRMP001654	-3.31739	3.31739	-1.73005	down	mmu_circRNA_017544	mm9_circ_017544	exonic	chr16	-	90987339	90991647	NM_001045515	Synj1	AGGGTTGCAAGTGATACCATGCTGCACTATCTGGTCCTAGTCACTG	321.667	522	5.0663	6.79635	mmu-miR-5620-3p	mmu-miR-6905-3p	mmu-miR-7670-5p	mmu-miR-30b-3p	mmu-miR-669a-5p
ASCRMP001422	-5.00861	5.00861	-2.32441	down	mmu_circRNA_015008	mm9_circ_015008	intragenic	chr7	-	133066460	133081860	NM_009980	Ctbp2	ATAGCCAAGATACTTTCAGGCCAGGCTTCATCACTGTAAATGGTTG	291.333	460.667	3.61123	5.93563	mmu-miR-466f	mmu-miR-1187	mmu-miR-466a-5p	mmu-miR-466e-5p	mmu-miR-7072-5p
ASCRMP001170	-2.22577	2.22577	-1.15431	down	mmu_circRNA_012221	mm9_circ_012221	exonic	chr9	+	80087429	80093641	NM_146003	Senp6	AACAGCGGCTCAGAGCTTTGGATAGATCAGAATCTAAGAGGGATGG	305	452	4.60454	5.75885	mmu-miR-433-3p	mmu-miR-7078-3p	mmu-miR-205-3p	mmu-miR-7043-3p	mmu-miR-376a-5p
ASCRMP001309	-2.39434	2.39434	-1.25963	down	mmu_circRNA_013794	mm9_circ_013794	exonic	chr4	+	152112107	152112700	uc008vzg.1	Plekhg5	CTGAGCACTGATGGACGTGTACTGCTTCCTCTTCACTGACCTACTC	859.667	2146.67	9.27993	10.5396	mmu-miR-7015-5p	mmu-miR-320-5p	mmu-miR-3064-5p	mmu-miR-8103	mmu-miR-3085-3p
ASCRMP000765	-2.26909	2.26909	-1.18211	down	mmu_circRNA_007819	mm9_circ_007819	exonic	chr5	-	140261497	140303697	NM_010752	Mad1l1	AATAACAGCATCACCAGCAGATGATTAGTTCATTGAAGGGGCGTGT	340.333	534.333	5.71408	6.89619	mmu-miR-207	mmu-miR-6999-3p	mmu-miR-337-3p	mmu-miR-1903	mmu-miR-106a-3p
ASCRMP001217	-2.18962	2.18962	-1.13068	down	mmu_circRNA_012713	mm9_circ_012713	exonic	chrX	+	42201854	42206124	NM_001077712	Stag2	GGCAAAGGCAAAGAACTGTCTTTCTTAGAGGAAGCACACTGTCATT	395.333	711.667	7.05632	8.187	mmu-miR-6951-5p	mmu-miR-7231-3p	mmu-miR-6979-3p	mmu-miR-301a-5p	mmu-miR-29a-5p
ASCRMP001264	-2.40155	2.40155	-1.26397	down	mmu_circRNA_013240	mm9_circ_013240	exonic	chr12	+	24878190	24924294	NM_026037	Mboat2	TTCTGCTGATTTTTCAGGGTCAACTTTGTAGTGTGCCAGCTCTTTG	2872.67	7177	11.2835	12.5475	mmu-miR-330-3p	mmu-miR-6240	mmu-miR-6417	mmu-miR-1195	mmu-miR-7649-3p
ASCRMP001691	-2.29775	2.29775	-1.20022	down	mmu_circRNA_017894	mm9_circ_017894	exonic	chr4	+	150439342	150500051	NM_001085492	Rere	AAGGGGAAATTCGAGTTGGCCCTAGCCACCAGGTCCACAGCTCCCA	807.667	1943.33	9.15535	10.3556	mmu-miR-6353	mmu-miR-322-5p	mmu-miR-6419	mmu-miR-667-5p	mmu-miR-1907
ASCRMP000611	-2.45774	2.45774	-1.29733	down	mmu_circRNA_006355	mm9_circ_006355	exonic	chr6	-	27363084	27364020	NM_008174	Grm8	TCAGCAGAAAAGGTGGAAGACATGCAGTGGGCTAATAGAGAGCACA	330.667	563.667	5.92138	7.21872	mmu-miR-7048-5p	mmu-miR-542-3p	mmu-miR-7014-5p	mmu-miR-485-5p	mmu-miR-6373
ASCRMP001608	-3.76482	3.76482	-1.91258	down	mmu_circRNA_017126	mm9_circ_017126	exonic	chr1	+	180589397	180589593	NM_007415	Parp1	ACCCTCTGGAGATTGACTATGGCCAGGTACTGGATCTTCCGGTCCT	320.667	533.667	4.99802	6.9106	mmu-miR-764-5p	mmu-miR-692	mmu-miR-5710	mmu-miR-680	mmu-miR-7043-3p
ASCRMP001053	-3.7878	3.7878	-1.92136	down	mmu_circRNA_010982	mm9_circ_010982	intragenic	chrX	-	94538813	94538885	NM_019791	Maged1	AGATTGGCAGAGCCCACCCAGCTGGCAGGCTCCACCTAGTTGGCAG	318.667	505.333	4.56944	6.49081	mmu-miR-3084-3p	mmu-miR-7239-3p	mmu-miR-6990-3p	mmu-miR-6337	mmu-miR-5621-3p
ASCRMP000263	-2.68278	2.68278	-1.42373	down	mmu_circRNA_002745	mm9_circ_002745	exonic	chr6	-	135772192	135780336	NM_008171	Grin2b	TGACAAGAAGGTGGGAAAATGGAAAGACAAGTCCCTGCAGATGAAA	312	468.667	4.62793	6.05166	mmu-miR-452-3p	mmu-miR-22-5p	mmu-miR-1291	mmu-miR-1968-3p	mmu-miR-26a-2-3p
ASCRMP000003	-2.03599	2.03599	-1.02573	down	mmu_circRNA_000036	mm9_circ_000036	exonic	chr7	-	133025712	133025872	NM_009980	Ctbp2	ATTTGTGAAGGGTTCATAGTGGCGCAATGCACGCAGACTCCTGCGA	326.333	461.667	4.83529	5.86102	mmu-miR-6240	mmu-miR-6928-5p	mmu-miR-1896	mmu-miR-5625-3p	mmu-miR-3109-3p
ASCRMP001505	-2.16947	2.16947	-1.11734	down	mmu_circRNA_015990	mm9_circ_015990	exonic	chr3	+	103310308	103311513	NM_001079830	Trim33	AAGAACATAGTTGGTGTAATACGGTGTCCAGTATGTCGTCAAGAAT	393	686.333	6.93297	8.05031	mmu-miR-26a-2-3p	mmu-miR-1942	mmu-miR-466c-5p	mmu-miR-466b-5p	mmu-miR-466o-5p
ASCRMP001516	-2.25851	2.25851	-1.17537	down	mmu_circRNA_016108	mm9_circ_016108	exonic	chr8	-	64811679	64834568	ENSMUST00000034017	Klhl2	GAACGTGCAGATGCACAAAGCAGGGTCATCAGAAGCCCCTCGATTC	320.333	487.667	5.19374	6.36911	mmu-miR-6961-3p	mmu-miR-216b-5p	mmu-miR-6957-3p	mmu-miR-692	mmu-miR-770-5p
ASCRMP001470	-2.1934	2.1934	-1.13317	down	mmu_circRNA_015487	mm9_circ_015487	exonic	chr7	+	45219143	45220701	NM_011565	Tead2	ATGTTCCAGAGTCTCCAGCCATATTCAGGTTTTGGCTCGAAGGAAA	3132.33	7254.33	11.4229	12.556	mmu-miR-546	mmu-miR-5619-3p	mmu-miR-1249-5p	mmu-miR-6972-5p	mmu-miR-7685-3p
ASCRMP000404	-9.03212	9.03212	-3.17507	down	mmu_circRNA_004260	mm9_circ_004260	exonic	chr6	+	17834616	17855028	NM_001083315	St7	GCAGTGAAGATGATGAGAGATATATTTGAATGGTGGTATTTTCGCA	290.667	552.667	3.96433	7.1394	mmu-miR-7231-3p	mmu-miR-6348	mmu-miR-883a-5p	mmu-miR-7011-3p	mmu-miR-7649-3p
ASCRMP000699	-25.9822	25.9822	-4.69945	down	mmu_circRNA_007240	mm9_circ_007240	exonic	chr5	+	32001360	32007317	NM_144541	Bre	TGCTGATGTGGAAAGACTTTTGTTTTCTTGTCCACATGCACTCGGA	311	892.333	4.09281	8.79226	mmu-miR-6985-5p	mmu-miR-6365	mmu-miR-6340	mmu-miR-497a-5p	mmu-miR-16-5p
ASCRMP000493	-11.5306	11.5306	-3.5274	down	mmu_circRNA_005108	mm9_circ_005108	exonic	chr1	-	37490259	37498740	NM_173870	Mgat4a	CATAGGAGAGAAAAACTAATTGCTTATCAACGAGAATTCCTTGCTC	315.667	588.667	3.88768	7.41508	mmu-miR-130a-5p	mmu-miR-107-5p	mmu-miR-7072-3p	mmu-miR-103-1-5p	mmu-miR-103-2-5p
ASCRMP000013	-2.76994	2.76994	-1.46985	down	mmu_circRNA_000113	mm9_circ_000113	antisense	chr12	-	109603917	109603990	NR_028261	Rian	TAAAATGAAGAGTTCCAGGCTCCCTCAGGAATCACCAGCCCCCTGC	3469	9297	11.594	13.0638	mmu-miR-6942-3p	mmu-miR-324-3p	mmu-miR-7015-3p	mmu-miR-7578	mmu-miR-6920-3p
ASCRMP001714	-2.26389	2.26389	-1.1788	down	mmu_circRNA_018111	mm9_circ_018111	exonic	chr3	+	75613079	75623956	NM_009250	Serpini1	AATTTGACTGCCATGTCAGACTTGAAACCATCCCATCATGACTTAC	328	545	5.68398	6.86278	mmu-miR-7675-3p	mmu-miR-148b-5p	mmu-miR-7658-3p	mmu-miR-365-2-5p	mmu-miR-107-3p
ASCRMP000307	-2.18674	2.18674	-1.12878	down	mmu_circRNA_003139	mm9_circ_003139	exonic	chr12	+	3596648	3648389	NM_001162465	Dtnb	TTCCTCTTGGTTCATCTTGTTGATATCTGGAATATGATCGAAGCTT	358.333	614	6.44935	7.57813	mmu-miR-667-5p	mmu-miR-3066-5p	mmu-miR-6938-3p	mmu-miR-496b	mmu-miR-6929-5p
ASCRMP001700	-2.5115	2.5115	-1.32855	down	mmu_circRNA_017967	mm9_circ_017967	antisense	chr1	-	45344955	45345054	NM_009930	Col3a1	GGTCCAACTGATCCTCTTTCACCTCTGTTTCCTCTAGGACCTGGTG	1983.33	5373	10.7296	12.0581	mmu-miR-6362	mmu-miR-7b-3p	mmu-miR-6408	mmu-miR-7683-3p	mmu-miR-490-5p
ASCRMP000795	-2.33843	2.33843	-1.22554	down	mmu_circRNA_008226	mm9_circ_008226	exonic	chr18	+	22375132	22392852	ENSMUST00000097655	Asxl3	GTGGTTCCGTTCATTCCTTCCGGGCACTAGAAAAACACCCCAACTC	2703	6695.67	11.2101	12.4356	mmu-miR-205-5p	mmu-miR-7004-3p	mmu-miR-106a-3p	mmu-miR-1190	mmu-miR-6364
ASCRMP000196	-9.44902	9.44902	-3.24016	down	mmu_circRNA_002007	mm9_circ_002007	intragenic	chr14	+	7883877	7884578	NM_134080	Flnb	ATCGGCATTGAGGGAACATTGCCAACAAGCCTACCTATTTTGACAT	312.667	760.333	5.15027	8.39044	mmu-miR-30c-1-3p	mmu-miR-882	mmu-miR-881-5p	mmu-miR-30c-2-3p	mmu-miR-320-3p
ASCRMP000785	-4.19653	4.19653	-2.0692	down	mmu_circRNA_008049	mm9_circ_008049	antisense	chr14	+	78511677	78511736	NM_001164503	Akap11	GCAAACCATCTACACAGGTATTACATTTCTGTCTCGGATTTTCTGC	353.333	745	6.21558	8.28478	mmu-miR-452-5p	mmu-miR-6925-5p	mmu-miR-6999-5p	mmu-miR-6976-5p	mmu-miR-7241-5p
ASCRMP000496	-2.86133	2.86133	-1.51668	down	mmu_circRNA_005135	mm9_circ_005135	exonic	chr4	+	108478872	108479741	NM_175472	Zcchc11	GATGATTTGATTTGCTTGCCTAAAGTAGATTTGGAGCAGTTCATAC	313.667	480.667	4.62599	6.14267	mmu-miR-1904	mmu-miR-7116-3p	mmu-miR-146a-3p	mmu-miR-6951-3p	mmu-miR-7235-3p
ASCRMP000240	-2.7171	2.7171	-1.44207	down	mmu_circRNA_002503	mm9_circ_002503	exonic	chr2	-	73863168	73880381	uc008kdd.1	Atf2	GTGTGGCCAGAGATACTAGATGGCAACTTGGGAAGTATTGCTTGCT	337.333	548.667	5.39562	6.83769	mmu-miR-7683-5p	mmu-miR-449c-5p	mmu-miR-21b	mmu-miR-6952-5p	mmu-miR-449a-5p
ASCRMP000782	-3.44053	3.44053	-1.78263	down	mmu_circRNA_008018	mm9_circ_008018	intronic	chr4	+	130718156	130719351	NM_001159605	Pum1	AGGAGGATTTCTCTTGCCAGGTAAAAAGTTTTGGGAAACAGATGAA	832.333	4136.67	9.17429	10.9569	mmu-miR-7005-5p	mmu-miR-767	mmu-miR-7092-3p	mmu-miR-8107	mmu-miR-7661-5p
ASCRMP000342	-3.81363	3.81363	-1.93116	down	mmu_circRNA_003522	mm9_circ_003522	exonic	chr4	-	145148316	145152798	NM_001276465	Vps13d	GGACCTCAAGCCTTTCACATCCTGAACAATACCACCATCCAGTTTA	908.333	3200.33	9.36222	11.2934	mmu-miR-504-3p	mmu-miR-672-5p	mmu-miR-7067-5p	mmu-miR-882	mmu-miR-3087-5p
ASCRMP000514	-2.96259	2.96259	-1.56686	down	mmu_circRNA_005300	mm9_circ_005300	exonic	chr4	-	108717788	108727545	ENSMUST00000106657	Zfyve9	GTGTGGGAAGGATCAAAGAAGACATTCTGGGTCAACAGTCCTGGCC	336.667	546.667	5.48056	7.04742	mmu-miR-6999-3p	mmu-miR-3063-5p	mmu-miR-6974-3p	mmu-miR-6946-3p	mmu-miR-93-3p
ASCRMP001136	-2.19849	2.19849	-1.13651	down	mmu_circRNA_011844	mm9_circ_011844	exonic	chr7	+	139477994	139481719	NM_001127363	Inpp5a	AACTACAAGTCACAGGAACACTTCACGGTCCTGCACACACACAAGC	314	496.333	5.34011	6.47662	mmu-miR-7232-5p	mmu-miR-7092-3p	mmu-miR-449c-5p	mmu-miR-374b-3p	mmu-miR-1843a-5p
ASCRMP000331	-2.8897	2.8897	-1.53092	down	mmu_circRNA_003413	mm9_circ_003413	exonic	chr5	+	3813050	3830772	NM_001170552	Krit1	GTTTCTTAAAAGAACGACAGTGGGTTGATGACTTTCCTTTACATCG	364.333	697.333	6.57959	8.11051	mmu-miR-5101	mmu-miR-5619-3p	mmu-miR-208b-5p	mmu-miR-34a-3p	mmu-miR-3079-5p
ASCRMP000424	-5.20726	5.20726	-2.38052	down	mmu_circRNA_004417	mm9_circ_004417	exonic	chr2	-	126823975	126825789	NM_001164325	Trpm7	AGTCCGTGAGGTCATATTAAGCATTTTAGTTCCACCTGCCATATTA	389.667	1126.67	6.91896	9.29949	mmu-miR-136-5p	mmu-miR-335-3p	mmu-miR-7077-3p	mmu-miR-7093-3p	mmu-miR-6986-3p
ASCRMP001013	-3.70416	3.70416	-1.88915	down	mmu_circRNA_010437	mm9_circ_010437	exonic	chr1	+	158597156	158612534	NM_001205204	Astn1	TATGAAGACATCAGTAAAGTGTCCTTCAGGACTCAGCCCTATGAAG	412	959.333	7.1063	8.99545	mmu-miR-326-3p	mmu-miR-330-5p	mmu-miR-8092	mmu-miR-3100-5p	mmu-miR-7680-5p
ASCRMP001745	-3.33455	3.33455	-1.73749	down	mmu_circRNA_018423	mm9_circ_018423	exonic	chr5	+	118671012	118680971	NM_172424	Med13l	TCAACAAAAGTTGTGGAAGAAGGACTCTGGGAAAATGGCCTTTCCT	354	687.333	6.25004	7.98753	mmu-miR-500-5p	mmu-miR-135b-5p	mmu-miR-148b-5p	mmu-miR-3552	mmu-miR-300-5p
ASCRMP000933	-3.53741	3.53741	-1.8227	down	mmu_circRNA_009558	mm9_circ_009558	exonic	chr1	+	139053345	139062971	NM_001166501	Dennd1b	CCTCGAGCAAATTAAGCACTTTACTTGCCATGGTTTGAAGTATATT	332.333	552	5.15248	6.97518	mmu-miR-145a-5p	mmu-miR-145b	mmu-miR-122-5p	mmu-miR-103-3p	mmu-miR-107-3p
ASCRMP000104	-3.03582	3.03582	-1.60208	down	mmu_circRNA_001070	mm9_circ_001070	intragenic	chr10	+	40258581	40258674	ENSMUST00000083936	Rnu3a	CACAGTCTGACCGGCTTTTAGTGCTGCATTTTGCAACTGCTATCTG	315.667	512.667	5.10917	6.71126	mmu-miR-6976-3p	mmu-miR-5134-5p	mmu-miR-3071-3p	mmu-miR-6896-3p	mmu-miR-7211-5p
ASCRMP000297	-2.10824	2.10824	-1.07604	down	mmu_circRNA_003062	mm9_circ_003062	exonic	chr13	-	43430447	43436142	NM_019930	Ranbp9	CGACTTACCGCTACATGGGAATTGGTCTTTCTGCTCAAGGTGTGAA	642	1354.67	8.63133	9.70737	mmu-miR-3109-5p	mmu-miR-145b	mmu-miR-490-3p	mmu-miR-7007-5p	mmu-miR-5124a
ASCRMP001659	-4.16371	4.16371	-2.05787	down	mmu_circRNA_017590	mm9_circ_017590	exonic	chr6	+	3545509	3578915	NM_001167750	Ccdc132	TTGGTCGGAATGATTCACATGTGACACCAGACAGCTATATTCCATG	363.667	849.333	6.62029	8.67816	mmu-miR-1903	mmu-miR-6946-3p	mmu-miR-7235-3p	mmu-miR-103-1-5p	mmu-miR-103-2-5p
ASCRMP000372	-3.09367	3.09367	-1.62932	down	mmu_circRNA_003849	mm9_circ_003849	intronic	chr7	+	97218429	97218529	NM_001162477	Gab2	TGTGAGTGTTGATGGGGGGAAGTGAGTACAAATAGTCAACAGAAAT	298.333	462.333	4.34476	5.97408	mmu-miR-742-5p	mmu-miR-7001-3p	mmu-miR-7065-3p	mmu-miR-344d-2-5p	mmu-miR-6949-3p
ASCRMP000068	-2.09317	2.09317	-1.06569	down	mmu_circRNA_000704	mm9_circ_000704	exonic	chr7	+	96729348	96737561	NM_011858	Tenm4	ATTTCTCACCACCGCCATTGCCATGCACCTGTTTGGCCTAAACTGG	632	1304.33	8.58881	9.65449	mmu-miR-7033-5p	mmu-miR-677-3p	mmu-miR-6368	mmu-miR-6998-3p	mmu-miR-3547-5p
ASCRMP001521	-3.81884	3.81884	-1.93313	down	mmu_circRNA_016128	mm9_circ_016128	exonic	chr7	+	97035230	97059812	NM_153591	Nars2	CCTACCAGTGCATTTCTTATACGGAGGCAATTGAGATCTTAAAGCA	4075.33	20952.7	11.8202	13.7533	mmu-miR-3059-3p	mmu-miR-6400	mmu-miR-497a-5p	mmu-miR-7033-5p	mmu-miR-322-5p
ASCRMP000710	-3.20168	3.20168	-1.67883	down	mmu_circRNA_007370	mm9_circ_007370	exonic	chr9	-	58978624	58990508	NM_001042752	Neo1	ACTGTGCAAGGAGCCAGTGTTCGAACATTCACTCCGTTTTATTTTC	335	536	5.27056	6.94939	mmu-miR-8092	mmu-miR-3098-5p	mmu-miR-7007-5p	mmu-miR-670-3p	mmu-miR-367-3p
ASCRMP001010	-2.33463	2.33463	-1.22319	down	mmu_circRNA_010415	mm9_circ_010415	exonic	chr9	+	108681971	108682456	NM_020520	Slc25a20	TTCCAGACTGATGTTCCTGCCAGTGGGATGTATTTCATGACATATG	437.333	850	7.46196	8.68515	mmu-miR-7679-3p	mmu-miR-8116	mmu-miR-6391	mmu-miR-742-3p	mmu-miR-130b-5p
ASCRMP001543	-2.25421	2.25421	-1.17262	down	mmu_circRNA_016403	mm9_circ_016403	exonic	chr2	-	24631898	24639210	uc008ipf.1	Cacna1b	TACGACCCAGCTGCGTGAACAACTTCATCAACCTAAGCTTCCTTCG	377.667	673.667	6.80542	7.97804	mmu-miR-5110	mmu-miR-5625-5p	mmu-miR-382-5p	mmu-miR-9768-5p	mmu-miR-6403
ASCRMP000990	-2.12718	2.12718	-1.08894	down	mmu_circRNA_010239	mm9_circ_010239	exonic	chr13	+	93341755	93356079	NM_147176	Homer1	ACTCAGAATGCATTGCCATTTCCACATAGGGAGCAACCTATCTTCA	339.333	571.333	6.12952	7.21847	mmu-miR-3544-3p	mmu-miR-5113	mmu-miR-7092-3p	mmu-miR-6400	mmu-miR-5101
ASCRMP001639	-3.31918	3.31918	-1.73083	down	mmu_circRNA_017369	mm9_circ_017369	exonic	chr4	+	150439342	150477468	NM_001085492	Rere	TTTTCTACATATTAGGATACAACCCTGAGACAAGGTCCACAGCTCC	331.667	572.667	5.47997	7.2108	mmu-miR-6353	mmu-miR-322-5p	mmu-miR-6419	mmu-miR-667-5p	mmu-miR-1907
ASCRMP000708	-5.07656	5.07656	-2.34385	down	mmu_circRNA_007362	mm9_circ_007362	antisense	chr10	-	70189801	70189854	NM_001111121	Ccdc6	TAACTTCCAATCCTACAGTGAGTTAGACTACATGTTGTGGGCACTG	311.667	546.667	4.61281	6.95666	mmu-miR-695
ASCRMP000336	-4.3963	4.3963	-2.13629	down	mmu_circRNA_003451	mm9_circ_003451	exonic	chr17	+	86488159	86496111	NM_011104	Prkce	ACTCTATTGCTGCTTCCAGACCAAGTCTGCAAAATGAATGTTCACC	295.333	475.333	3.67373	5.81002	mmu-miR-511-5p	mmu-miR-7235-3p	mmu-miR-3073a-5p	mmu-miR-3065-3p	mmu-miR-410-5p
ASCRMP001510	-3.06763	3.06763	-1.61712	down	mmu_circRNA_016016	mm9_circ_016016	exonic	chr19	+	56574757	56576284	NM_025811	Nhlrc2	GGGACCTCAGGACCTAACCCTGGAAGGAAAGATGGGATGTTTTCAG	343.333	645.333	6.18632	7.80344	mmu-miR-320-5p	mmu-miR-7233-3p	mmu-miR-7668-5p	mmu-miR-6976-3p	mmu-miR-130c
ASCRMP000249	-3.88772	3.88772	-1.95893	down	mmu_circRNA_002613	mm9_circ_002613	intronic	chr11	-	98157800	98157904	NM_134027	Med1	ATGGATGTCGACTCACAGAACCCTATAAGAAGAAGTCGTCAAGAGT	350.667	749.667	6.38021	8.33913	mmu-miR-30a-3p	mmu-miR-344d-2-5p	mmu-miR-30d-3p	mmu-miR-30e-3p	mmu-miR-7229-5p
ASCRMP001660	-2.46068	2.46068	-1.29905	down	mmu_circRNA_017591	mm9_circ_017591	exonic	chr12	+	81104606	81106011	NM_001146217	Smoc1	TTCCTTCACACAGTTCCTAATAAGTGACCGTGACCCTCCGTGCAAC	516.667	1123	8.04298	9.34203	mmu-miR-762	mmu-miR-7648-3p	mmu-miR-7222-5p	mmu-miR-7028-5p	mmu-miR-7662-5p
ASCRMP000337	-3.65777	3.65777	-1.87097	down	mmu_circRNA_003458	mm9_circ_003458	exonic	chr12	+	44295897	44299291	NM_026164	Pnpla8	ATGTCCTAAGGGGCCATATTAGCATTTATGCTGGGATTGTTTCACA	336	540.667	5.14303	7.014	mmu-miR-670-3p	mmu-miR-6902-5p	mmu-miR-181c-5p	mmu-miR-181b-5p	mmu-miR-181a-5p
ASCRMP001257	-2.23733	2.23733	-1.16178	down	mmu_circRNA_013197	mm9_circ_013197	exonic	chr4	+	109861808	109890990	NM_007983	Faf1	TAAGGATGAGAGAAAACTTCTTGCTATCTACCTCCACCATGATGAA	411.333	767.667	7.25143	8.41321	mmu-miR-23a-3p	mmu-miR-23b-3p	mmu-miR-374b-3p	mmu-miR-147-5p	mmu-miR-301a-3p
ASCRMP000231	-3.06791	3.06791	-1.61726	down	mmu_circRNA_002378	mm9_circ_002378	intronic	chr2	+	49711093	49711172	NM_008449	Kif5c	TGGGGAGGGGGGATCAGTTGCTCAATTAGTCTCTTTAAGTGTGTAT	10807.3	31264.3	13.0842	14.7014	mmu-miR-466i-3p	mmu-miR-3093-5p	mmu-miR-669b-3p	mmu-miR-669i	mmu-miR-669f-3p
ASCRMP001595	-3.28413	3.28413	-1.71551	down	mmu_circRNA_016901	mm9_circ_016901	exonic	chr17	+	83221789	83222230	NM_134117	Pkdcc	AAGCAGCAGGGCTGGTTCTTCTTCACATACCTCCTGCCACACAGTG	2306.67	7570.33	10.9519	12.6675	mmu-miR-7687-5p	mmu-miR-8113	mmu-miR-7012-5p	mmu-miR-7688-5p	mmu-miR-1249-5p
ASCRMP001372	-3.6507	3.6507	-1.86817	down	mmu_circRNA_014444	mm9_circ_014444	exonic	chr4	-	86600750	86604289	NM_173400	Haus6	GATTCAAAAGGCTGAATGTGGGAGTAGTTTTCCTCAAGTTGTTGGC	451.667	1258.67	7.58201	9.45019	mmu-miR-135b-5p	mmu-miR-3618-3p	mmu-miR-135a-5p	mmu-miR-7091-3p	mmu-miR-7241-5p
ASCRMP001191	-2.80839	2.80839	-1.48974	down	mmu_circRNA_012427	mm9_circ_012427	exonic	chrX	-	86762029	86787848	NM_001160403	Il1rapl1	ACTGGATGGAGGTGGCTCAGCCAACCTCACCTGCAGAGCTTTCTTT	444.667	973.667	7.53662	9.02637	mmu-miR-337-3p	mmu-miR-7018-5p	mmu-miR-8095	mmu-miR-195b	mmu-miR-6975-3p
ASCRMP000733	-2.36802	2.36802	-1.24368	down	mmu_circRNA_007565	mm9_circ_007565	antisense	chr11	-	77692265	77692376	NM_001024205	Nufip2	GTGGCTTAAACAAGTTCTGTACAGTTTTGTTGAGGTTTTCCTTAAC	407.667	780.667	7.20553	8.44921	mmu-miR-7680-5p	mmu-miR-301a-3p	mmu-miR-301b-3p	mmu-miR-6341	mmu-miR-145b
ASCRMP001039	-8.08014	8.08014	-3.01438	down	mmu_circRNA_010763	mm9_circ_010763	exonic	chr8	+	25792156	25793792	NM_026032	Lsm1	AGGAGAAATAAAAAGCACTTGGTCCTACTTCGAGATGGAAGAACAC	300	530.667	3.89319	6.90757	mmu-miR-6896-3p	mmu-miR-6390	mmu-miR-7084-3p	mmu-miR-6975-3p	mmu-miR-103-1-5p
ASCRMP001741	-2.78083	2.78083	-1.47551	down	mmu_circRNA_018381	mm9_circ_018381	exonic	chr19	+	57751629	57777945	NM_181415	Atrnl1	TGTCACCTTCTTCAGACAGTCTTCTGATTGACTACCAGTTTACCTT	833.333	2308	9.2203	10.6958	mmu-miR-6898-3p	mmu-miR-7050-5p	mmu-miR-34a-5p	mmu-miR-669f-5p	mmu-miR-6900-5p
ASCRMP000483	-3.04317	3.04317	-1.60557	down	mmu_circRNA_004990	mm9_circ_004990	exonic	chr5	-	23540374	23565265	NM_009274	Srpk2	CATTCGACAGGCCGGAGCCTCAACAGAAAGCTCCTTTAGTTCCTCC	388.667	821.667	6.97904	8.58461	mmu-miR-653-3p	mmu-miR-7036a-5p	mmu-miR-6957-3p	mmu-miR-6981-5p	mmu-miR-7081-5p
ASCRMP000913	-2.21309	2.21309	-1.14606	down	mmu_circRNA_009375	mm9_circ_009375	exonic	chr6	+	31277847	31285120	NR_040257	2210408F21Rik	AGAGGATTCTGTACGACGGTGTCGGCACACAGGTTTCCTCAGCAGT	424	795.333	7.35618	8.50224	mmu-miR-3064-5p	mmu-miR-7092-5p	mmu-miR-206-5p	mmu-miR-7043-3p	mmu-miR-3085-3p
ASCRMP000064	-3.19059	3.19059	-1.67382	down	mmu_circRNA_000661	mm9_circ_000661	exonic	chr1	+	66471975	66491131	NM_175510	Unc80	CACATTCCAGTCCTTTGAACGAGTGTTGGTGGAAAACAAGCTGCAT	355	664.333	5.86363	7.53745	mmu-miR-149-3p	mmu-miR-6955-5p	mmu-miR-148a-3p	mmu-miR-7059-5p	mmu-miR-7218-5p
ASCRMP000288	-2.30586	2.30586	-1.20531	down	mmu_circRNA_003008	mm9_circ_003008	exonic	chr17	+	26266282	26267358	NM_025881	Luc7l	AAAGAAGCAGAGGCTATGGATCACTTAGAGTCCTTCATTGCAGAGT	328.667	532.667	5.72718	6.93249	mmu-miR-6344	mmu-miR-6999-3p	mmu-miR-6384	mmu-miR-29a-5p	mmu-miR-191-3p
ASCRMP000443	-6.24831	6.24831	-2.64347	down	mmu_circRNA_004592	mm9_circ_004592	exonic	chrX	+	151376747	151399803	NM_198105	Fam120c	AACAATCTCAGGTCTTTCAGAGCCTTGAAGACCACCATTTGGAAGT	373.333	1292	6.7381	9.38156	mmu-miR-742-3p	mmu-miR-6373	mmu-miR-880-5p	mmu-miR-298-3p	mmu-miR-152-3p
ASCRMP001775	-4.04068	4.04068	-2.0146	down	mmu_circRNA_018701	mm9_circ_018701	exonic	chr10	+	67157906	67189849	NM_207221	Jmjd1c	AAGATAGTGCCTTTCAGCCATACCAGGTCTACGTGGAATTTGATGA	837.333	3046.33	9.18742	11.202	mmu-miR-653-5p	mmu-miR-17-3p	mmu-miR-6394	mmu-miR-6948-3p	mmu-miR-148b-3p
ASCRMP001385	-2.13813	2.13813	-1.09635	down	mmu_circRNA_014613	mm9_circ_014613	exonic	chr3	-	116366626	116404618	NM_001080818	Cdc14a	TTCCATTCAGTTTCTATGCAGATTTTGGACCTCTGAACTTGGCAAT	334.667	562.667	6.03637	7.13272	mmu-miR-107-5p	mmu-miR-7059-3p	mmu-miR-7017-5p	mmu-let-7g-3p	mmu-miR-7674-5p
ASCRMP000023	-3.25206	3.25206	-1.70135	down	mmu_circRNA_000234	mm9_circ_000234	exonic	chr16	-	97038897	97056765	NM_031174	Dscam	ATGGGAGAAAGACACGGTTTCACTTGTCTCAGTTTTCAGTGAAGAG	326.667	592.333	5.72227	7.42362	mmu-miR-7081-5p	mmu-miR-3085-5p	mmu-miR-5110	mmu-miR-670-5p	mmu-miR-7686-5p
ASCRMP000476	-2.53664	2.53664	-1.34292	down	mmu_circRNA_004941	mm9_circ_004941	intragenic	chr13	-	64243633	64248499	NM_001122989	Cdc14b	GTGTTATATGACTCGCGGGTCCTTCTCTTGCCCTGCTTTCCAGATG	7840.33	21011.7	12.7668	14.1098	mmu-miR-466o-3p	mmu-miR-466b-3p	mmu-miR-466c-3p	mmu-miR-466p-3p	mmu-miR-542-3p
ASCRMP000252	-4.64362	4.64362	-2.21525	down	mmu_circRNA_002644	mm9_circ_002644	exonic	chrX	-	98626913	98644994	NM_052976	Ophn1	CTTTGGCAAGATCCAAAATGTCCAGGGGATGTTGATTTCCATAACA	310.333	575	5.05996	7.27521	mmu-miR-21c	mmu-miR-7092-3p	mmu-miR-21a-5p	mmu-miR-590-5p	mmu-miR-497b
ASCRMP000173	-2.88388	2.88388	-1.52801	down	mmu_circRNA_001791	mm9_circ_001791	exonic	chr13	-	43419575	43425214	NM_019930	Ranbp9	CATTTTTCTGCCAAATTTGTATCCTACTGTGGGGCTTCAGACACCA	1703.67	5695.33	10.5177	12.0457	mmu-miR-1903	mmu-miR-6897-3p	mmu-miR-207	mmu-miR-468-3p	mmu-miR-344d-2-5p
ASCRMP001037	-3.36838	3.36838	-1.75206	down	mmu_circRNA_010744	mm9_circ_010744	exonic	chr1	-	8607069	8624881	NM_027671	Sntg1	TCAACTACCATCCAAATAACACAGTTCAGGTTCTTCGGAATGCTGG	360.667	738.667	6.53897	8.29103	mmu-miR-8113	mmu-miR-7012-5p	mmu-miR-7674-5p	mmu-miR-432	mmu-miR-6350
ASCRMP000147	-2.12868	2.12868	-1.08996	down	mmu_circRNA_001527	mm9_circ_001527	exonic	chr5	-	101968868	101981589	NM_172882	Wdfy3	AAATCCACAGAAACAGCAGTGTGTTTCACCCACCAGCCAAGATGAA	362.667	593	6.26372	7.35368	mmu-miR-6919-3p	mmu-miR-207	mmu-miR-3544-3p	mmu-miR-6975-3p	mmu-miR-1902
