# Supplementary material for: Changing expression profiles of lncRNAs, mRNAs, circRNAs and miRNAs during osteoclastogenesis
Source: Sci Rep. 2016 Feb 9;6:21499. doi: 10.1038/srep21499 (PMC4746671; doi:10.1038/srep21499)
Supplement: Supplementary Dataset 2 [file srep21499-s3.xls]

## Sheet: up_0h_vs_72h
probeID	Fold Change	FC (abs)	Log Fold change	Regulation	circRNA	Alias	circRNA_type	chrom	strand	txStart	txEnd	best_transcript	GeneSymbol	Sequence	[S07](raw)	[S05](raw)	[S07](normalized)	[S05](normalized)	MRE1	MRE2	MRE3	MRE4	MRE5
ASCRMP000757	2.26635	2.26635	1.18037	up	mmu_circRNA_007752	mm9_circ_007752	exonic	chr5	-	73194985	73221072	NM_028194	Fryl	TGGCACTACGCCTTCGACATTCCGCACTCTGCTATACACATGGACT	697	527.667	7.95459	6.77422	mmu-miR-5626-3p	mmu-miR-7027-5p	mmu-miR-465b-5p	mmu-miR-7018-5p	mmu-miR-6903-5p
ASCRMP001015	3.3311	3.3311	1.736	up	mmu_circRNA_010450	mm9_circ_010450	exonic	chr4	-	68792824	68798924	NM_019967	Brinp1	CTAGAGAGAGGTCTTCAGATAATCTTCCCGCAGTATCTGCAAGAGA	661	461.333	7.7068	5.9708	mmu-miR-138-5p	mmu-miR-6769b-5p	mmu-miR-92a-2-5p	mmu-miR-1966-3p	mmu-miR-3064-5p
ASCRMP000748	3.14887	3.14887	1.65483	up	mmu_circRNA_007694	mm9_circ_007694	exonic	chr16	-	17373349	17389457	NM_001001983	Pi4ka	TATTTTGAAGGTTCAAAAGCTGCTTTGCATGTGCCCAGTAGATTTT	575	456	6.72788	5.07305	mmu-miR-6905-5p	mmu-miR-1231-5p	mmu-miR-6981-5p	mmu-miR-7086-5p	mmu-miR-7063-5p
ASCRMP000827	3.20839	3.20839	1.68185	up	mmu_circRNA_008488	mm9_circ_008488	exonic	chr12	-	51772273	51772705	NM_144788	Hectd1	AAGGCACAGTCACAGGCGAGCTCCACAATGGTCAACTGCAACATGG	570	475	6.76591	5.08406	mmu-miR-7026-3p	mmu-miR-547-5p	mmu-miR-6944-5p	mmu-miR-9768-3p	mmu-miR-7092-3p
ASCRMP000753	2.29958	2.29958	1.20137	up	mmu_circRNA_007732	mm9_circ_007732	intragenic	chr11	-	5329878	5338763	NM_001080924	Znrf3	AACTGCAGAGACAGATGCACCCACTAGGCCTATGTAATAACAATGA	622.333	466.333	7.06019	5.85882	mmu-miR-7222-3p	mmu-miR-5110	mmu-miR-7226-5p	mmu-miR-6942-5p	mmu-miR-6953-5p
ASCRMP001497	2.23033	2.23033	1.15725	up	mmu_circRNA_015839	mm9_circ_015839	exonic	chr16	-	73956487	73985712	NM_175549	Robo2	ATAATAATTGCTCCTCCACAGTTTGTGGTTAGGCCAAGAGATCAGA	619	480	7.35028	6.19302	mmu-miR-191-3p	mmu-miR-3064-5p	mmu-miR-152-5p	mmu-miR-203-5p	mmu-miR-3085-3p
ASCRMP001797	2.60159	2.60159	1.3794	up	mmu_circRNA_018929	mm9_circ_018929	exonic	chr5	-	67729791	67751085	ENSMUST00000037380	Atp8a1	CTAATTGAAAAGGCAGAGCTCACAGTTTGGAGATGAAAAAACCTTT	536	445.333	6.08697	4.70758	mmu-miR-22-5p	mmu-miR-7050-3p	mmu-miR-6966-3p	mmu-miR-3099-5p	mmu-miR-421-5p
ASCRMP000032	2.9513	2.9513	1.56135	up	mmu_circRNA_000286	mm9_circ_000286	exonic	chr6	-	112644587	112681676	NM_001167730	Rad18	AGACTCATGCAATAGGACTCACCTGTTGCAGTTTGCTTTAGAGTCA	629.333	462.667	7.48539	5.92404	mmu-miR-34a-5p	mmu-miR-449a-5p	mmu-miR-34b-5p	mmu-miR-34c-5p	mmu-miR-449b
ASCRMP000563	2.61223	2.61223	1.38528	up	mmu_circRNA_005811	mm9_circ_005811	exonic	chr2	-	146340378	146342749	NM_001033348	Ralgapa2	CGCGCCAGTGAAAAGAAGAGAAGAAGTGTGGAATTGATCCCCCTCA	703.667	512.333	8.0962	6.71092	mmu-miR-23a-5p	mmu-miR-6408	mmu-miR-1955-5p	mmu-miR-138-5p	mmu-miR-7094-1-5p
ASCRMP001476	2.96476	2.96476	1.56791	up	mmu_circRNA_015541	mm9_circ_015541	exonic	chr2	+	37508927	37541176	NM_001033960	Rabgap1	ATATCATCGACCTGCTCTTATGTGAGGCATCTCAACTTGAGTGTGA	555.333	437	6.5271	4.95919	mmu-miR-1968-5p	mmu-miR-6958-3p	mmu-miR-327	mmu-miR-7216-3p	mmu-miR-207
ASCRMP001672	5.23163	5.23163	2.38726	up	mmu_circRNA_017693	mm9_circ_017693	exonic	chrX	+	13093923	13107180	NM_009481	Usp9x	CAGCCCTTATTAAGTTATGCAATGGTCTCTGCAAGATGTTTTATTC	558.333	395.333	5.56682	3.17955	mmu-miR-465b-3p	mmu-miR-465c-3p	mmu-miR-465a-3p	mmu-miR-7094b-2-5p	mmu-miR-6982-5p
ASCRMP000677	2.18753	2.18753	1.1293	up	mmu_circRNA_007065	mm9_circ_007065	exonic	chr18	+	75052980	75063173	NM_027727	Dym	CTCCACTCTTTTCTGAGTTGAAGCTATTGGAAGAGGCAACCATTTC	573	458	6.7552	5.6259	mmu-miR-182-3p	mmu-miR-666-3p	mmu-miR-322-5p	mmu-miR-7225-3p	mmu-miR-7234-5p
ASCRMP000414	2.39499	2.39499	1.26002	up	mmu_circRNA_004341	mm9_circ_004341	intragenic	chr5	+	37182080	37194304	ENSMUST00000094840	Gm1043	TTCCCCAAAGCTCCAAAACTCTAAGGCTGCTGCCTCTGAGGAAGAC	591.667	462.667	7.03424	5.77421	mmu-miR-1249-5p	mmu-miR-7118-5p	mmu-miR-3547-5p	mmu-miR-6931-5p	mmu-miR-7023-5p
ASCRMP000322	2.59938	2.59938	1.37817	up	mmu_circRNA_003225	mm9_circ_003225	exonic	chr4	-	131997498	132007438	NM_001128606	Epb4.1	CTGCCAAAGAAATAAAAAAGCAGGTTCGAGGAACATCATGACAACA	567.333	454.333	6.71036	5.33219	mmu-miR-1903	mmu-miR-130b-5p	mmu-miR-6961-3p	mmu-miR-26a-2-3p	mmu-miR-881-3p
ASCRMP000744	2.00668	2.00668	1.00481	up	mmu_circRNA_007653	mm9_circ_007653	exonic	chr9	+	20891082	20891206	NM_145610	Ppan	ACTTACTGAGGGGTGTGGGGCTATCAGACAGTGAGGTGGAGCCAGA	545	440	6.33341	5.3286	mmu-miR-6954-5p	mmu-miR-6938-3p	mmu-miR-6914-5p	mmu-miR-486b-3p	mmu-miR-486a-3p
ASCRMP000794	4.45017	4.45017	2.15386	up	mmu_circRNA_008169	mm9_circ_008169	exonic	chr10	-	18603406	18619793	NM_001033258	D10Bwg1379e	TACCAAAACACCTGGTGAAGTCAAGTCTACCCAGGATCAAAAAAGC	588.667	431.333	7.02734	4.87348	mmu-miR-6540-5p	mmu-miR-1927	mmu-miR-361-3p	mmu-miR-7226-3p	mmu-miR-3103-3p
ASCRMP001774	3.45508	3.45508	1.78872	up	mmu_circRNA_018693	mm9_circ_018693	exonic	chr5	+	81646409	81694627	NM_198702	Lphn3	TATTGATGGCACATGTGGAAGTTAAGGGATTTCTACCACAGGATCC	564.667	432.333	6.68719	4.89847	mmu-miR-7649-3p	mmu-miR-7063-3p	mmu-miR-7669-3p	mmu-miR-6973b-3p	mmu-miR-1231-5p
ASCRMP000689	3.04437	3.04437	1.60614	up	mmu_circRNA_007135	mm9_circ_007135	exonic	chr3	-	106531136	106539603	NM_133869	Cept1	ATGTTTCTGGAACATTGCGATTTGGAATCCCCCAGGTAAATAGCCA	603.333	449.667	7.20675	5.60061	mmu-miR-6946-3p	mmu-miR-22-5p	mmu-miR-1955-5p	mmu-miR-298-5p	mmu-miR-500-5p
ASCRMP001604	3.25822	3.25822	1.70408	up	mmu_circRNA_017081	mm9_circ_017081	exonic	chr15	-	50846013	50846942	NM_032000	Trps1	TATGATGTACAGATATGGTCCGGAAAAAGAACCCCCCTCTGAGAAA	1221	703.667	9.84977	8.14569	mmu-miR-7094b-2-5p	mmu-miR-5114	mmu-miR-149-5p	mmu-miR-7016-3p	mmu-miR-7094-3p
ASCRMP001712	3.9937	3.9937	1.99772	up	mmu_circRNA_018087	mm9_circ_018087	intragenic	chr16	-	35929302	35931590	NM_001013371	Dtx3l	CAAAAGGCATTGAAAAGAGCACCCAAACCCAGGAAAGGCTTATCAT	614	440.333	6.90707	4.90935	mmu-miR-6984-3p	mmu-miR-7116-3p	mmu-miR-6896-3p	mmu-miR-7092-3p	mmu-miR-344h-5p
ASCRMP001756	2.00039	2.00039	1.00028	up	mmu_circRNA_018522	mm9_circ_018522	exonic	chr7	+	126864319	126864661	NM_172746	Hirip3	TGTTGCCAACATCATCAGCAGTACAGGCTGCCTCTCGCTGTGGAGA	710.667	563.667	8.15692	7.15664	mmu-miR-666-3p	mmu-miR-107-5p	mmu-miR-103-1-5p	mmu-miR-103-2-5p	mmu-miR-3099-5p
ASCRMP001553	2.02054	2.02054	1.01474	up	mmu_circRNA_016522	mm9_circ_016522	intragenic	chr7	+	3704345	3704416	NM_029767	Rps9	AAACCTATGTGACCCCACGGAGACCCTTCGAGAAGTCAACATGCCG	561	448	6.57109	5.55634	mmu-miR-19b-2-5p	mmu-miR-3100-3p	mmu-miR-5132-5p	mmu-miR-450a-5p	mmu-miR-5129-5p
ASCRMP000742	4.07526	4.07526	2.02689	up	mmu_circRNA_007635	mm9_circ_007635	intragenic	chr1	-	183335966	183336029	NM_177389	Mia3	TAAAATCTGAGTGCCATCGGGTTCAAGTTGCCCTTAATGAAGCCAA	578	440.667	6.85456	4.82767
ASCRMP001406	2.2841	2.2841	1.19163	up	mmu_circRNA_014820	mm9_circ_014820	exonic	chr7	-	130241199	130242644	NM_010207	Fgfr2	GAACAGGAGCAACCAGAAGCCACCAACCAAATACCAAATCTCCCAA	1330	942	10.1528	8.96121	mmu-miR-680	mmu-miR-7036a-3p	mmu-miR-20b-3p	mmu-miR-106a-3p	mmu-miR-6897-5p
ASCRMP000451	2.33147	2.33147	1.22124	up	mmu_circRNA_004712	mm9_circ_004712	exonic	chr1	+	158502047	158511122	NM_007495	Astn1	CCCGAAACTGGGTGGCATGATCGCTCTGTTGCTATCCATCTTGTGC	646.333	503	7.64862	6.42738	mmu-miR-138-5p	mmu-miR-504-3p	mmu-miR-871-3p	mmu-miR-3068-5p	mmu-miR-7216-5p
ASCRMP000382	2.51918	2.51918	1.33295	up	mmu_circRNA_003949	mm9_circ_003949	intronic	chrX	+	155788497	155843948	ENSMUST00000112542	Gm15155	TTCAACTCTAAGATGCTAGATGACCGCACACTCCATTAAATCTTCT	640.333	480	7.61675	6.28379	mmu-miR-8100	mmu-miR-6946-5p	mmu-miR-7027-5p	mmu-miR-7088-5p	mmu-miR-6999-5p
ASCRMP000655	2.21808	2.21808	1.14931	up	mmu_circRNA_006815	mm9_circ_006815	exonic	chr2	-	32956474	32958214	NM_199302	Lrsam1	CACCATCAAGGCAAAAGAAGCTGGGGCAGATGACATTCTCGACATC	572	444.333	6.72747	5.57816	mmu-miR-6368	mmu-miR-3547-5p	mmu-miR-6405	mmu-miR-465a-5p	mmu-miR-465c-5p
ASCRMP001224	5.60763	5.60763	2.48739	up	mmu_circRNA_012814	mm9_circ_012814	intergenic	chr2	+	169064378	169068567			GAATAGAAAGGATCCATCTACCTTGGCTTTTGGAACAGAGTCTTCA	608.667	423	7.27992	4.79253	mmu-miR-6984-3p	mmu-miR-7087-3p	mmu-miR-378d	mmu-miR-7085-5p	mmu-miR-6961-3p
ASCRMP001246	2.37604	2.37604	1.24856	up	mmu_circRNA_013066	mm9_circ_013066	exonic	chr18	-	10582054	10586041	NM_001081222	Esco1	TAAAGTATGTGGTTCAGCTCCTAATCAGCAGCACAGTGTACTCAGT	599.333	463.333	7.16267	5.91411	mmu-miR-6929-3p	mmu-miR-6984-3p	mmu-miR-7092-3p	mmu-miR-6989-3p	mmu-miR-6966-3p
ASCRMP000560	2.95831	2.95831	1.56478	up	mmu_circRNA_005797	mm9_circ_005797	exonic	chr8	+	91468316	91485278	NM_011936	Fto	GGAGAGCATGATGACCTCAATGCCACCCACCAGCACTGTGTTTTGG	738.667	505.333	8.19148	6.62671	mmu-miR-876-5p	mmu-miR-708-3p	mmu-miR-6946-3p	mmu-miR-7033-5p	mmu-miR-6996-3p
ASCRMP001574	4.90817	4.90817	2.29519	up	mmu_circRNA_016719	mm9_circ_016719	exonic	chrX	+	151835223	151843155	NM_021523	Huwe1	CTGCAGCATTTGGCAGAGATCTTAAATCAGAAAACTGAAAACATGA	519.667	381.333	5.47474	3.17955	mmu-miR-106a-3p	mmu-miR-20b-3p	mmu-miR-17-3p	mmu-miR-7651-3p	mmu-miR-30d-3p
ASCRMP001315	2.13102	2.13102	1.09154	up	mmu_circRNA_013873	mm9_circ_013873	exonic	chr14	+	35321640	35323434	NM_008166	Grid1	ACATGCGCAAGATCTCCAATCTCTACCTGTATGACAGTGTTCTGAT	711.333	546.333	8.13334	7.04179	mmu-miR-8095	mmu-miR-6237	mmu-miR-7685-5p	mmu-miR-1930-5p	mmu-miR-338-3p
ASCRMP000167	2.03499	2.03499	1.02502	up	mmu_circRNA_001729	mm9_circ_001729	exonic	chr9	-	96591949	96611499	NM_053268	Rasa2	GCCAGCAGCTTGTTGTACAATGAAGCAAAAAATTTATTGCCATATC	595	484	7.00541	5.98038	mmu-miR-147-5p	mmu-miR-6481	mmu-miR-17-3p	mmu-miR-1903	mmu-miR-743b-3p
ASCRMP000969	2.88185	2.88185	1.527	up	mmu_circRNA_009996	mm9_circ_009996	intragenic	chr15	-	98740336	98742829	NM_007478	Arf3	CAAAAACAAGAAGGTCAAGTCCTCCATACCAAGGACCAGGCTAAAA	571	469.333	6.75443	5.22743	mmu-miR-1943-5p	mmu-miR-6955-5p	mmu-miR-7005-5p	mmu-miR-7229-3p	mmu-miR-6921-5p
ASCRMP000162	4.63033	4.63033	2.21111	up	mmu_circRNA_001694	mm9_circ_001694	antisense	chr13	-	23581658	23581892	NM_175654	Hist1h4d	GAACTTTGCGGGTGCGACCCTGGCGCTTGAGCGCGTAGACAACGTC	515	371.333	5.42947	3.21836	mmu-miR-8090	mmu-miR-6968-3p	mmu-miR-145a-3p	mmu-miR-7022-3p	mmu-miR-5114
ASCRMP001726	2.5872	2.5872	1.37139	up	mmu_circRNA_018245	mm9_circ_018245	exonic	chr13	-	104046188	104052639	NM_029447	Nln	ATCAGATCTGTGCACAGGAAAACACCATAATTCTGCAACAGCTCCT	564.333	444	6.69102	5.31963	mmu-miR-3058-5p	mmu-miR-669h-5p	mmu-miR-7036b-3p	mmu-miR-3082-5p	mmu-miR-5621-5p
ASCRMP000242	2.15614	2.15614	1.10845	up	mmu_circRNA_002523	mm9_circ_002523	exonic	chr2	-	120533510	120535679	NM_011743	Zfp106	GCTTACCCAGACAAGATGAACCTCCCAGTAACAGCCAAGAAGTAAA	801.333	611.333	8.68954	7.5811	mmu-miR-329-5p	mmu-miR-7092-3p	mmu-miR-5101	mmu-miR-7028-5p	mmu-miR-6979-3p
ASCRMP000529	11.4579	11.4579	3.51827	up	mmu_circRNA_005444	mm9_circ_005444	intragenic	chr17	-	39845363	39845455	TCONS_00013579	XLOC_010800	GGAGAGGGAGGTCGACGAGCGACTTGAACCCCGCGAGAGGGAGGAA	574.333	389.667	6.69783	3.17955	mmu-miR-7074-3p	mmu-miR-7058-3p	mmu-miR-320-5p	mmu-miR-1893	mmu-miR-207
ASCRMP000466	2.01321	2.01321	1.0095	up	mmu_circRNA_004859	mm9_circ_004859	exonic	chr2	+	35643887	35661625	NM_001114124	Dab2ip	ACAATGAGAGAGTCGCCCCAAGAAAGGCCGGGCTCCCGGCGGAGCC	732.667	569	8.27613	7.26663	mmu-miR-3960	mmu-miR-7001-5p	mmu-miR-3081-3p	mmu-miR-6911-5p	mmu-miR-671-5p
ASCRMP000776	2.87161	2.87161	1.52186	up	mmu_circRNA_007924	mm9_circ_007924	exonic	chr11	+	26397745	26434500	NM_001277273	Fancl	GACACCACAGGGAAGTGACTTTCACCTCAGAATAGTGCTGCCTAAG	599	475	6.81855	5.29668	mmu-miR-7008-3p	mmu-miR-1291	mmu-miR-6944-3p	mmu-miR-6370	mmu-miR-7242-5p
ASCRMP000310	2.09645	2.09645	1.06795	up	mmu_circRNA_003160	mm9_circ_003160	intronic	chr17	-	39845455	39845565	TCONS_00013579	XLOC_010800	AGGAGGGGAGGAGAGACCGGACAGCGGCCAGCCCCCGGCGAGAAGC	694.333	536.667	8.04326	6.97531	mmu-miR-7117-3p	mmu-miR-652-3p	mmu-miR-7036a-3p	mmu-miR-6899-3p	mmu-miR-3073b-3p
ASCRMP001148	2.96992	2.96992	1.57042	up	mmu_circRNA_011995	mm9_circ_011995	intragenic	chr12	+	109716025	109718499	NR_030261	Mir543	GGCAAGGATGTAAACAACGCCATCCTGGAGGATCCCCTGAATGTGA	529.667	419	5.95761	4.38719	mmu-miR-5110	mmu-miR-204-3p	mmu-miR-667-5p	mmu-miR-6404	mmu-miR-1943-5p
ASCRMP001620	8.33242	8.33242	3.05874	up	mmu_circRNA_017208	mm9_circ_017208	antisense	chr1	+	131054707	131054831	NM_008551	Mapkapk2	AAGAAGACAGATAGGGCAACCTAGGGACTTTCCCTATAACAACTTC	648	419.333	7.48504	4.42631	mmu-miR-7009-3p	mmu-miR-7211-5p	mmu-miR-670-3p	mmu-miR-7004-3p	mmu-miR-1981-5p
ASCRMP000861	2.16327	2.16327	1.11321	up	mmu_circRNA_008887	mm9_circ_008887	exonic	chr11	+	98845874	98847409	NM_001080925	Rapgefl1	TCCACTGGGAGCTCTTCCGATGTGTGCACGAGGATTCCAGAAGAGA	519.667	386.333	4.9122	3.79898	mmu-miR-700-5p	mmu-miR-344-5p	mmu-miR-7216-5p	mmu-miR-484	mmu-miR-7028-3p
ASCRMP001168	2.92153	2.92153	1.54672	up	mmu_circRNA_012214	mm9_circ_012214	exonic	chr19	-	4787360	4794009	uc012bgl.1	Rbm4	CAGCCTTTTAAAGTTTGAGGTAATTGGCGTTCCGGGTAACCAATCA	611	446	7.16604	5.61932	mmu-miR-1968-5p	mmu-miR-7038-3p	mmu-miR-666-3p	mmu-miR-6958-3p	mmu-miR-7242-3p
ASCRMP001514	6.01148	6.01148	2.58772	up	mmu_circRNA_016050	mm9_circ_016050	exonic	chr19	+	44938364	44948052	NM_001081225	Fam178a	GAAGAACACAGGAAAATGGACATCTCTCAAGAAAAAGATCATCTTC	661.333	428	7.76762	5.1799	mmu-miR-6979-3p	mmu-miR-691	mmu-miR-6935-3p	mmu-miR-7215-5p	mmu-miR-7092-3p
ASCRMP001721	8.28163	8.28163	3.04992	up	mmu_circRNA_018171	mm9_circ_018171	intronic	chr16	+	23111643	23111756	NM_001123037	Eif4a2	GCCTACATTGGTTTATTAAATAACCTTAACCAATTCAGGCTATTTG	516.667	360.667	5.37184	2.32193	mmu-miR-1957a	mmu-miR-338-5p	mmu-miR-144-3p	mmu-miR-7221-3p	mmu-miR-380-3p
ASCRMP001766	3.40733	3.40733	1.76864	up	mmu_circRNA_018654	mm9_circ_018654	antisense	chr17	-	39847762	39847912	uc012ath.2	Rn45s	CGCGTAACTAGCACACGCTGAGCCAGTCAGTGTAGCGCGCGTGCAG	538	408.333	6.04859	4.27994	mmu-miR-673-3p	mmu-miR-3552	mmu-miR-7083-5p	mmu-miR-7088-5p	mmu-miR-6897-3p
ASCRMP000311	2.32974	2.32974	1.22017	up	mmu_circRNA_003161	mm9_circ_003161	intragenic	chr1	-	22346292	22393948	NM_001012623	Rims1	CTCAGCCAGACAGAACAAGAAAAATATAACTCTTCCACTAAAGGTA	600.333	475.667	7.14587	5.9257	mmu-miR-1187	mmu-miR-466c-5p	mmu-miR-466i-5p	mmu-miR-466f	mmu-miR-466e-5p
ASCRMP000954	2.03299	2.03299	1.0236	up	mmu_circRNA_009810	mm9_circ_009810	intragenic	chr16	+	94422257	94422341	NM_009441	Ttc3	GCCAGAAAAAGCAAAGACTTTAATTAGTCGTCTCCCTGGAATTCTA	2766.33	2083.67	11.5001	10.4765	mmu-miR-3620-5p	mmu-miR-5616-3p	mmu-miR-770-3p	mmu-miR-134-3p	mmu-miR-23b-3p
ASCRMP000423	4.47673	4.47673	2.16245	up	mmu_circRNA_004414	mm9_circ_004414	exonic	chr1	+	78688236	78690378	NM_001033606	Acsl3	AAAGCTGAAGGTTATTCTGGGGCACTATAATTGGCTTTCCTATGAA	571	432	6.78214	4.61969	mmu-miR-6359	mmu-miR-29b-2-5p	mmu-miR-467c-3p	mmu-miR-467e-3p	mmu-miR-467d-3p
ASCRMP000244	2.41081	2.41081	1.26952	up	mmu_circRNA_002563	mm9_circ_002563	exonic	chr18	+	22375132	22434675	NM_001167777	Asxl3	ACACCAAAAAGGCCCTGAAGCAGGCACTAGAAAAACACCCCAACTC	692.333	526.333	8.03276	6.76325	mmu-miR-205-5p	mmu-miR-1251-3p	mmu-miR-329-3p	mmu-miR-7004-3p	mmu-miR-7068-5p
ASCRMP000662	4.49784	4.49784	2.16923	up	mmu_circRNA_006879	mm9_circ_006879	exonic	chr2	+	135359653	135370601	NM_001145830	Plcb1	CAAAAGCGAGAACACATTAAACTGGCTGACCCTGGAGAAACATCTT	620	441.667	7.02331	4.85408	mmu-miR-6400	mmu-miR-29b-1-5p	mmu-miR-3064-5p	mmu-miR-6996-3p	mmu-miR-6914-5p
ASCRMP000221	3.44429	3.44429	1.78421	up	mmu_circRNA_002302	mm9_circ_002302	antisense	chr12	-	8938171	8938225	NM_008640	Laptm4a	CAGGCAGGCAGGTAAGGAGCTGGTATAGGCTTTATTGACAAGGCAG	630	472.333	7.4914	5.7072	mmu-miR-5125	mmu-miR-346-5p	mmu-miR-216c-3p	mmu-miR-7663-5p	mmu-miR-1224-5p
ASCRMP000719	16.3027	16.3027	4.02704	up	mmu_circRNA_007438	mm9_circ_007438	exonic	chr4	+	57709450	57710143	ENSMUST00000126465	Gm20459	CCGGCCCCAGCTATATACGCCATGGAAATTAATGTGGAGAAAGACA	582.333	391	6.91773	2.89069	mmu-miR-7028-3p	mmu-miR-6916-3p	mmu-miR-500-5p	mmu-miR-714	mmu-miR-6338
ASCRMP000344	2.88178	2.88178	1.52696	up	mmu_circRNA_003539	mm9_circ_003539	exonic	chr8	-	16023738	16037308	NM_053171	Csmd1	ATTTAAACTCAGTTACCAAGCGGTGGGCCTGGCTGCGTGCCAGGAA	527	430	5.80751	4.28055	mmu-miR-3109-3p	mmu-miR-196a-5p	mmu-miR-7649-5p	mmu-miR-466c-5p	mmu-miR-7684-5p
ASCRMP001238	4.90093	4.90093	2.29306	up	mmu_circRNA_012974	mm9_circ_012974	exonic	chr8	+	91468316	91474452	NM_011936	Fto	AAACAAGGAGAGGAAATCCATAATGAGATGACCTCAATGCCACCCA	657	471.333	7.72468	5.43163	mmu-miR-6996-3p	mmu-miR-18a-5p	mmu-miR-3102-5p	mmu-miR-18b-5p	mmu-miR-7651-5p
ASCRMP000336	2.72229	2.72229	1.44482	up	mmu_circRNA_003451	mm9_circ_003451	exonic	chr17	+	86488159	86496111	NM_011104	Prkce	ACTCTATTGCTGCTTCCAGACCAAGTCTGCAAAATGAATGTTCACC	607.667	475.333	7.25484	5.81002	mmu-miR-511-5p	mmu-miR-7235-3p	mmu-miR-3073a-5p	mmu-miR-3065-3p	mmu-miR-410-5p
ASCRMP000962	3.84353	3.84353	1.94243	up	mmu_circRNA_009934	mm9_circ_009934	exonic	chr5	-	8399687	8405838	NM_001190717	Dbf4	CACACCTCAAAAGAAAAGGGGAAAAAAGCTGGTCCTGGAATACAAA	590.667	445	7.01364	5.07121	mmu-miR-6911-5p	mmu-miR-338-5p	mmu-miR-6964-3p	mmu-miR-181b-5p	mmu-miR-181a-5p
ASCRMP001167	3.23199	3.23199	1.69242	up	mmu_circRNA_012213	mm9_circ_012213	intergenic	chr7	-	45026995	45027058			GGGTAGTAGTCATTACTGCAATGTGCTTTGAGGTTAATTCATGGAG	534.333	428.333	6.09336	4.40094	mmu-miR-667-3p	mmu-miR-337-3p	mmu-miR-378a-5p	mmu-miR-3572-3p	mmu-miR-7069-3p
ASCRMP001664	2.00208	2.00208	1.0015	up	mmu_circRNA_017648	mm9_circ_017648	exonic	chr9	+	120432352	120441581	NM_144557	Myrip	GCTGAAGAAGACCTGGCCCCACTTTTGCAGAGCCCCGATGGGAACT	767.333	606	8.48429	7.48279	mmu-miR-6898-3p	mmu-miR-207	mmu-miR-330-5p	mmu-miR-145b	mmu-miR-145a-5p
ASCRMP001435	2.23293	2.23293	1.15894	up	mmu_circRNA_015174	mm9_circ_015174	intronic	chr7	-	116333180	116333258	NM_026533	Rps13	TTCCTTGGATCTCACAGTGATGATGGTGTTCCAACATTCGCAGTTT	551.333	444	6.44579	5.28685	mmu-miR-6934-5p	mmu-miR-412-5p	mmu-miR-496b	mmu-miR-7232-5p	mmu-miR-8107
ASCRMP001120	2.93922	2.93922	1.55543	up	mmu_circRNA_011729	mm9_circ_011729	exonic	chr2	-	44752046	44756435	NM_172662	Gtdc1	TATTTTCCCATCAGATTTCCTGATGTGAGCAGGACCCTCTTTGCAA	604.667	464.333	7.23328	5.67784	mmu-miR-7216-3p	mmu-miR-465d-3p	mmu-miR-30d-3p	mmu-miR-30e-3p	mmu-miR-6903-5p
ASCRMP001596	4.85133	4.85133	2.27838	up	mmu_circRNA_016934	mm9_circ_016934	intragenic	chr7	-	59479061	59481464	ENSMUST00000178266	Gm22632	AGGTAATCAGGAAAGACATTCTTCCAAGTTGCTTCCCTGGAAGATA	585.333	420.333	6.77644	4.49806	mmu-miR-6955-5p	mmu-miR-7665-5p	mmu-miR-6379	mmu-miR-6988-3p	mmu-miR-5621-5p
ASCRMP001789	2.09355	2.09355	1.06595	up	mmu_circRNA_018857	mm9_circ_018857	exonic	chr18	+	65651559	65656632	uc008fff.2	Zfp532	GCATGGGAAGAATAATCTATAAGTGTTCCATGTGCGACACTGTGTT	515.333	426.667	5.59227	4.52632	mmu-miR-219a-1-3p	mmu-miR-7079-3p	mmu-miR-450b-5p	mmu-miR-107-5p	mmu-miR-378b
ASCRMP000434	2.88433	2.88433	1.52823	up	mmu_circRNA_004507	mm9_circ_004507	antisense	chr7	+	142651103	142651166	NM_001122736	Igf2	TTAACACTGGGTGGGTAGGGTGGTCAGCAAATGCCCCTGAAAGCAC	663.333	491.333	7.81157	6.28334	mmu-miR-6963-5p	mmu-miR-30b-3p	mmu-miR-6386	mmu-miR-5132-5p	mmu-miR-7020-5p
ASCRMP001199	2.77501	2.77501	1.47249	up	mmu_circRNA_012515	mm9_circ_012515	exonic	chr18	-	79086550	79087180	NM_053099	Setbp1	AGATGAAAGAAACCACTCCAAAAAGAAGATCTGACCCCTTCTGAGG	596.667	492.667	6.97993	5.50744	mmu-miR-6919-3p	mmu-miR-328-5p	mmu-miR-7018-5p	mmu-miR-7087-5p	mmu-miR-7049-5p
ASCRMP000949	2.30941	2.30941	1.20753	up	mmu_circRNA_009773	mm9_circ_009773	exonic	chr2	-	74547837	74573626	NM_001110209	Lnp	CCAGGACAAGCTGTGACTTCTTTTGGACAACTCATGATATTTATTA	579.333	573.333	6.87616	5.66864	mmu-miR-582-5p	mmu-miR-7116-3p	mmu-miR-141-5p	mmu-miR-7027-5p	mmu-miR-7678-3p
ASCRMP001488	2.38647	2.38647	1.25488	up	mmu_circRNA_015666	mm9_circ_015666	exonic	chr4	-	56762840	56771078	NM_026079	Ikbkap	TCTGAGGCTGGACCTGAGTATTTCACAGAATGCTTAAATTTGATAA	733.333	544.667	8.3004	7.04552	mmu-miR-1903	mmu-miR-7008-3p	mmu-miR-103-2-5p	mmu-miR-103-1-5p	mmu-miR-679-5p
ASCRMP000659	8.11026	8.11026	3.01975	up	mmu_circRNA_006860	mm9_circ_006860	exonic	chr5	-	106635609	106636323	NM_026856	Zfp644	GTTAGAAAAGACCCTCATAATGCAGACACCAAAAGGCCAGAAAACG	581.667	396.667	6.70309	3.68334	mmu-miR-1903	mmu-miR-6396	mmu-miR-6928-3p	mmu-miR-6929-3p	mmu-miR-3535
ASCRMP001208	2.09784	2.09784	1.06891	up	mmu_circRNA_012594	mm9_circ_012594	exonic	chr1	+	140362948	140383095	NM_001081027	Kcnt2	TTATCTTCACTTGGTCTCACATATTTTGGGTTAACCGAAGTCTACC	744.333	549.667	8.1709	7.102	mmu-miR-883b-5p	mmu-miR-8104	mmu-miR-503-3p	mmu-miR-7210-5p	mmu-miR-551b-5p
ASCRMP000770	16.0096	16.0096	4.00086	up	mmu_circRNA_007873	mm9_circ_007873	exonic	chr14	-	64825600	64828668	NM_177338	Hmbox1	CTCCGAGCAGTTACTTCAATGAGAACCAGTACCCAGATGAAGCAAA	544.333	363.667	6.32279	2.32193	mmu-miR-6946-3p	mmu-miR-7058-3p	mmu-miR-7028-3p	mmu-miR-208a-5p	mmu-miR-8106
ASCRMP000146	2.12473	2.12473	1.08728	up	mmu_circRNA_001518	mm9_circ_001518	intragenic	chr5	-	121375795	121384845	NM_001163470	Trafd1	TGACCATCAGGGTCGAATCCATCCCACGTTGGCCTTGAACTGACTA	694.333	535.333	8.05628	6.969	mmu-miR-6946-5p	mmu-miR-7005-5p	mmu-miR-8100	mmu-miR-6999-5p	mmu-miR-7661-5p
ASCRMP000855	2.36856	2.36856	1.24401	up	mmu_circRNA_008816	mm9_circ_008816	exonic	chr14	+	60843207	60875307	NM_027436	Mipep	GCAAGGAGCCCATGCTTATGATTCAAGCCACTCCCGAAAGCTATGG	760.333	560	8.44276	7.19875	mmu-miR-1933-5p	mmu-miR-6354	mmu-miR-669d-5p	mmu-miR-3109-5p	mmu-miR-7234-3p
ASCRMP001512	2.01653	2.01653	1.01187	up	mmu_circRNA_016043	mm9_circ_016043	exonic	chr1	+	140362948	140450304	NM_001081027	Kcnt2	ATCAAATTTGCAGGTCTCACATATTTTGGGTTAACCGAAGTCTACC	728.667	568	8.27934	7.26747	mmu-miR-8104	mmu-miR-465a-5p	mmu-miR-465d-5p	mmu-miR-7216-3p	mmu-miR-326-5p
ASCRMP000880	3.81786	3.81786	1.93276	up	mmu_circRNA_009088	mm9_circ_009088	exonic	chr3	-	144447269	144465285	NM_011828	Hs2st1	ATTAAGGAGACGGAAACAAGGAGACAAAAAGAAAGGGCAATTGCAA	494	386.667	4.25469	2.32193	mmu-miR-1903	mmu-miR-6338	mmu-miR-6946-3p	mmu-miR-6897-3p	mmu-miR-219a-1-3p
ASCRMP000333	2.51589	2.51589	1.33107	up	mmu_circRNA_003429	mm9_circ_003429	exonic	chr15	+	81639740	81641425	NM_177821	Ep300	AGAACGTATTGTCCATGACTACAAGGATTGCCATCTACCAGACTTG	798	578.333	8.67692	7.34585	mmu-miR-3069-5p	mmu-miR-26a-1-3p	mmu-miR-6922-3p	mmu-miR-698-5p	mmu-miR-8095
ASCRMP001765	2.47186	2.47186	1.3056	up	mmu_circRNA_018649	mm9_circ_018649	intragenic	chr17	+	5040579	5053617	NM_001085355	Arid1b	ATTTCCTGAGGGCAGCCCGATGGACCCAATGGTGATGAAGAGACCT	498.667	401.333	4.67879	3.37319	mmu-miR-1249-5p	mmu-miR-6940-5p	mmu-miR-5110	mmu-miR-7016-5p	mmu-miR-1968-5p

## Sheet: down_0h_vs_72h
probeID	Fold Change	FC (abs)	Log Fold change	Regulation	circRNA	Alias	circRNA_type	chrom	strand	txStart	txEnd	best_transcript	GeneSymbol	Sequence	[S07](raw)	[S05](raw)	[S07](normalized)	[S05](normalized)	MRE1	MRE2	MRE3	MRE4	MRE5
ASCRMP000332	-2.47275	2.47275	-1.30612	down	mmu_circRNA_003424	mm9_circ_003424	exonic	chr12	+	38139404	38228123	NM_178681	Dgkb	AATAACTACTTTTCCATTGGCGTGTCTGCAAGTACACGGTCCATGA	477.333	417	3.31588	4.62199	mmu-miR-7220-3p	mmu-miR-133c	mmu-miR-7657-3p	mmu-miR-873a-5p	mmu-miR-6905-5p
ASCRMP001682	-3.34436	3.34436	-1.74173	down	mmu_circRNA_017784	mm9_circ_017784	exonic	chr6	+	31426713	31433131	NM_013791	Mkln1	GCTGTAAATGTACTTGATTCTGAAGCTTGAAAGGCCTGCTATCGTT	486.333	458.333	3.7379	5.47963	mmu-miR-30d-3p	mmu-miR-3071-3p	mmu-miR-7214-5p	mmu-miR-6948-5p	mmu-miR-590-3p
ASCRMP001658	-2.1055	2.1055	-1.07416	down	mmu_circRNA_017587	mm9_circ_017587	intragenic	chr2	+	158382503	158383163	NM_175692	Snhg11	TTCCCACTTCGGGATGTTCTGTGATGGTTCCTCAGGTTGCCGTGGA	1000.33	1617.67	8.95603	10.0302	mmu-miR-1912-3p	mmu-miR-3090-5p	mmu-miR-26a-1-3p	mmu-miR-330-5p	mmu-miR-201-3p
ASCRMP001184	-2.4969	2.4969	-1.32014	down	mmu_circRNA_012401	mm9_circ_012401	exonic	chr8	+	106981125	106981339	NM_009229	Sntb2	TGGAGAACAGTCAAATTCATCCGAGAAGTAACACCATATATCAAGA	506.333	515.667	5.29355	6.61369	mmu-miR-8093	mmu-miR-322-5p	mmu-miR-15b-5p	mmu-miR-7088-3p	mmu-miR-195a-5p
ASCRMP001279	-2.31881	2.31881	-1.21338	down	mmu_circRNA_013447	mm9_circ_013447	intragenic	chr13	+	23739397	23739448	NM_015786	Hist1h1c	AAGCCAAAGGCTGCCAAGCCCAAGAAGGTCAAGAGCGCGTCTAAAG	790.333	1452.67	8.63168	9.84507	mmu-miR-9-5p	mmu-miR-6348	mmu-miR-208a-5p	mmu-miR-511-5p
ASCRMP001383	-2.64498	2.64498	-1.40326	down	mmu_circRNA_014597	mm9_circ_014597	exonic	chr1	+	163848660	163888305	NM_010629	Kifap3	TTCCTGGCAGGCAATGAAAACTACAAACAAATAGCAATGTGTGTGC	600.333	792.333	7.09489	8.49815	mmu-miR-3112-3p	mmu-miR-712-5p	mmu-miR-335-3p	mmu-miR-3083-5p	mmu-miR-679-3p
ASCRMP001274	-2.50159	2.50159	-1.32284	down	mmu_circRNA_013351	mm9_circ_013351	exonic	chr2	-	144259056	144262024	NM_001199188	Snx5	AAGAACTGGAAGCTTAAGATCTGTGTCTGTGGACCTGAATGTTGAC	1321	3531.67	10.1447	11.4675	mmu-miR-30a-3p	mmu-miR-30d-3p	mmu-miR-7080-5p	mmu-miR-6944-3p	mmu-miR-7117-3p
ASCRMP001522	-3.73423	3.73423	-1.90081	down	mmu_circRNA_016157	mm9_circ_016157	exonic	chr7	-	102023311	102023413	NM_029211	Rnf121	TGTTCAGCAATCCATTCCATGAATTCTGTATTCGAGGCTGGTGCAT	503.667	528.667	4.97894	6.87975	mmu-miR-103-1-5p	mmu-miR-103-2-5p	mmu-miR-107-5p	mmu-miR-6516-5p	mmu-miR-320-5p
ASCRMP000787	-6.30075	6.30075	-2.65552	down	mmu_circRNA_008057	mm9_circ_008057	exonic	chr9	-	66540061	66566903	NM_144937	Usp3	TGTCTGGAAGATCATGCCTAACTTTAGTGTGCAGGTCCAACAAAAG	517.667	601	4.87138	7.5269	mmu-miR-6539	mmu-miR-7092-3p	mmu-miR-684	mmu-miR-128-3p	mmu-miR-6537-5p
ASCRMP001450	-4.88442	4.88442	-2.28819	down	mmu_circRNA_015248	mm9_circ_015248	exonic	chr7	-	99935161	99955540	NM_175388	Rnf169	TCCTGGCAGGAGTTTATATTCAGAACGCCAATCAAGTTAAGCAAGC	534	629.333	5.30994	7.59813	mmu-miR-3095-5p	mmu-miR-693-3p	mmu-miR-207	mmu-miR-6344	mmu-miR-7038-3p
ASCRMP001226	-3.7205	3.7205	-1.8955	down	mmu_circRNA_012849	mm9_circ_012849	exonic	chr11	+	93905158	93912458	NM_134012	Mbtd1	GTGGCCTGTTTTAAGCATACAGAACATTCTTCACAATCCAAAAGAA	506.667	547.333	5.12406	7.01955	mmu-miR-6998-3p	mmu-miR-5133	mmu-miR-6938-5p	mmu-miR-7079-3p	mmu-miR-695
ASCRMP001058	-3.06893	3.06893	-1.61773	down	mmu_circRNA_011031	mm9_circ_011031	exonic	chr3	-	120772681	120799747	TCONS_00021080	XLOC_016164	TGCATGACAAGTTTCTTCCTAAGCTGAGTGAATCTGGACACTTTCT	611.667	913	7.24347	8.8612	mmu-miR-7062-5p	mmu-miR-7116-3p	mmu-miR-106a-3p	mmu-miR-691	mmu-miR-7093-3p
ASCRMP001480	-24.0678	24.0678	-4.58903	down	mmu_circRNA_015622	mm9_circ_015622	exonic	chr2	-	144255339	144255604	NM_001199188	Snx5	TCATCAAAAAGAGGTGGATGACTTCTTTGAGCAAGAGAAGAATTTC	463.667	533.667	2.32193	6.91096	mmu-miR-362-5p	mmu-miR-22-5p	mmu-miR-7015-5p	mmu-miR-31-3p	mmu-miR-17-3p
ASCRMP000882	-2.32588	2.32588	-1.21777	down	mmu_circRNA_009096	mm9_circ_009096	exonic	chr11	-	20703710	20709746	NM_001252503	Aftph	TAAACACGTGTACATCTGATCCATTCCAGTGAGTTGAGGGGTGTAT	498.333	479.667	4.89183	6.1096	mmu-miR-107-5p	mmu-miR-103-1-5p	mmu-miR-103-2-5p	mmu-miR-15a-5p	mmu-miR-140-5p
ASCRMP001527	-2.48254	2.48254	-1.31182	down	mmu_circRNA_016232	mm9_circ_016232	intragenic	chr7	+	132948043	132973623	NM_207302	Zranb1	CTGTTCACATTGGAATAGCTATTCACAGTCAGACAGAACCACTTAC	466.667	436.333	2.99456	4.30638	mmu-miR-466o-3p	mmu-miR-297a-5p	mmu-miR-297c-5p	mmu-miR-466a-5p	mmu-miR-466e-5p
ASCRMP000081	-2.10749	2.10749	-1.07553	down	mmu_circRNA_000787	mm9_circ_000787	exonic	chr11	-	8518198	8519570	NM_001083587	Tns3	AACATGAGTGCGGATGGAGAAGGTGAAATGCTATCACAAGAAGTTC	546	614.333	6.31731	7.39284	mmu-miR-362-5p	mmu-miR-6929-3p	mmu-miR-6914-3p	mmu-miR-194-2-3p	mmu-miR-592-3p
ASCRMP000519	-2.64507	2.64507	-1.40331	down	mmu_circRNA_005340	mm9_circ_005340	exonic	chr10	+	90914695	90948672	NM_001177396	Anks1b	TTACTGCCTTTGATGTGTCGTCTGTCTGTGAAATCTGGACCAATCA	3634.67	11293.3	11.9241	13.3275	mmu-miR-92b-5p	mmu-miR-7027-5p	mmu-miR-5621-5p	mmu-miR-329-5p	mmu-miR-5110
ASCRMP001031	-3.36495	3.36495	-1.75058	down	mmu_circRNA_010639	mm9_circ_010639	exonic	chr12	-	81314259	81316104	NM_001167920	Slc8a3	ATGAAACAGTGTCACAGGCCTGTCAGGAGGACCATTGGTGCTGTGG	505	504.667	4.6559	6.40649	mmu-miR-8113	mmu-miR-6900-5p	mmu-miR-6957-5p	mmu-miR-3552	mmu-miR-7050-5p
ASCRMP001513	-4.95104	4.95104	-2.30773	down	mmu_circRNA_016045	mm9_circ_016045	exonic	chr16	-	76330745	76352549	NM_173440	Nrip1	TGAGGCAGACGAAGGCGTGGACTGTGAGCGGTTGCAGAGCTGTTCT	524.667	586.667	5.06973	7.37746	mmu-miR-7010-5p	mmu-miR-299a-3p	mmu-miR-653-5p	mmu-miR-1198-5p	mmu-miR-6976-5p
ASCRMP000183	-3.53897	3.53897	-1.82333	down	mmu_circRNA_001848	mm9_circ_001848	exonic	chr11	+	70874745	70884968	NM_019400	Rabep1	TTCAGGCTATAATGAAAGTTTCTCTTCAGCAACGGGTAGCAGAATT	575	751.667	6.51854	8.34186	mmu-miR-107-5p	mmu-miR-7015-5p	mmu-miR-6400	mmu-miR-7649-3p	mmu-miR-20a-3p
ASCRMP000075	-2.07675	2.07675	-1.05433	down	mmu_circRNA_000732	mm9_circ_000732	exonic	chr1	-	157286730	157299264	NM_177644	Rasal2	ACTAAACTAGATGTAAAAGGCCCACCAACCCACCGTCTGTCTTGTG	647.333	855	7.60928	8.66361	mmu-miR-6899-3p	mmu-miR-207	mmu-miR-7117-3p	mmu-miR-6950-3p	mmu-miR-3064-5p
ASCRMP001331	-4.14557	4.14557	-2.05157	down	mmu_circRNA_014015	mm9_circ_014015	exonic	chr18	-	6111684	6115850	NM_001039692	Arhgap12	GCAGATGAGGGTTTAAATGAAACACCAGATGTTTACAGCCTTCCAA	514.667	505.333	3.91659	5.96816	mmu-miR-30c-1-3p	mmu-miR-450a-5p	mmu-miR-30c-2-3p	mmu-miR-592-5p	mmu-miR-320-5p
ASCRMP000161	-3.64199	3.64199	-1.86473	down	mmu_circRNA_001686	mm9_circ_001686	exonic	chr6	+	61310813	61313835	NM_001164316	Ccser1	AAATGAACAGTCTGGCTGCTAAATTGGCTACCACAGTGAAACCCTT	511.333	585.667	5.40144	7.26617	mmu-miR-298-5p	mmu-miR-8105	mmu-miR-7054-5p	mmu-miR-7026-3p	mmu-miR-7081-5p
ASCRMP001365	-2.6591	2.6591	-1.41094	down	mmu_circRNA_014394	mm9_circ_014394	exonic	chr5	+	81465194	81560943	NM_198702	Lphn3	CCTGTCAGAGATGCAATAACAGAACCCAGTGTGCAGTGGTGGCAGG	618.333	873.333	7.34829	8.75922	mmu-miR-455-3p	mmu-miR-7647-3p	mmu-miR-1956	mmu-miR-7657-3p	mmu-miR-6915-5p
ASCRMP000302	-3.34841	3.34841	-1.74347	down	mmu_circRNA_003099	mm9_circ_003099	exonic	chr12	+	3442473	3474613	NM_001270988	Asxl2	GCCAAACCTGGTCTTAGAAAAATACCCTAATACACCCATGAGTCAT	533.333	617.667	5.90334	7.64681	mmu-miR-1903	mmu-miR-6339	mmu-miR-6901-3p	mmu-miR-511-5p	mmu-miR-1955-3p
ASCRMP000492	-3.23822	3.23822	-1.6952	down	mmu_circRNA_005086	mm9_circ_005086	intragenic	chr10	-	22705692	22712091	NM_011603	Tbpl1	CAGCTGCAGTGATGTGATCTTCGTGGTGGGAACCAAGTTTCTAAAC	572.333	701	6.39172	8.08692	mmu-miR-221-5p	mmu-miR-500-5p	mmu-miR-297c-5p	mmu-miR-669k-5p	mmu-miR-7060-5p
ASCRMP001181	-3.89224	3.89224	-1.9606	down	mmu_circRNA_012351	mm9_circ_012351	exonic	chr2	+	119076935	119086650	NM_029617	Casc5	TGATGAAGAGCACAGCGTAATAGCCAAATGGAATCACAGTTTCTTG	543.333	747	6.29523	8.25583	mmu-miR-6344	mmu-miR-7035-5p	mmu-miR-28a-5p	mmu-miR-7233-3p	mmu-miR-28c
ASCRMP001005	-3.90916	3.90916	-1.96686	down	mmu_circRNA_010373	mm9_circ_010373	exonic	chr1	-	91384564	91385346	NM_023343	Ilkap	CTTCAAGCCATACTCGGGTTTCATACTTTGCTGTGTTTGATGGACA	514.333	590.667	5.46702	7.43388	mmu-miR-19a-3p	mmu-miR-7015-5p	mmu-miR-6414	mmu-miR-148b-5p	mmu-miR-19b-3p
ASCRMP000898	-2.27643	2.27643	-1.18677	down	mmu_circRNA_009238	mm9_circ_009238	antisense	chr11	+	11933326	11933381	NM_001177629	Grb10	AGTCCTTGGGTGGGAGTAGGTCGGTTGGTACCGATCAAAAAGCCAT	509.667	498.667	5.35797	6.54475	mmu-miR-880-5p	mmu-miR-6413	mmu-miR-211-3p	mmu-miR-24-3p	mmu-miR-7668-5p
ASCRMP001149	-6.74004	6.74004	-2.75276	down	mmu_circRNA_012003	mm9_circ_012003	exonic	chr1	-	190871591	190899571	NM_178775	Rps6kc1	GAAGGTGTACAAGATAATTGTGTGGAGGAGATACAGTGACTTCAAG	470	519.667	4.04971	6.80247	mmu-miR-370-3p	mmu-miR-7012-5p	mmu-miR-7090-5p	mmu-miR-146a-3p	mmu-miR-6941-5p
ASCRMP000433	-18.9446	18.9446	-4.24372	down	mmu_circRNA_004501	mm9_circ_004501	exonic	chr9	-	65794621	65795495	NM_172536	Zfp609	AGTCAAGTCTGAAAAGCAATGATGTTGTCCACTGGACATGTTCTGA	474	597	3.23304	7.47676	mmu-miR-7009-3p	mmu-miR-3971	mmu-miR-6974-3p	mmu-miR-6975-3p	mmu-miR-6961-3p
ASCRMP000853	-2.78825	2.78825	-1.47936	down	mmu_circRNA_008809	mm9_circ_008809	exonic	chr2	-	80520371	80525678	NM_016965	Nckap1	AGTCTGTATACAAACTGCGCCATCATATAGGAGATCGTAGCCTTTC	551	650.333	6.33646	7.81582	mmu-miR-7065-3p	mmu-miR-5619-5p	mmu-miR-7010-3p	mmu-miR-143-5p	mmu-miR-6344
ASCRMP000100	-2.81418	2.81418	-1.49272	down	mmu_circRNA_001009	mm9_circ_001009	intragenic	chr19	-	4784723	4794009	NM_009032	Rbm4	ATCTTTGGGAAAAATGAAGGTAATTGGCGTTCCGGGTAACCAATCA	512.667	479.333	4.71315	6.20586	mmu-miR-7007-5p	mmu-miR-6946-5p	mmu-miR-6418-5p	mmu-miR-8100	mmu-miR-7072-5p
ASCRMP001445	-4.89324	4.89324	-2.29079	down	mmu_circRNA_015224	mm9_circ_015224	exonic	chr8	-	80800100	80800395	NM_021356	Gab1	CCCACAGAAGAAGGCGTGGAAGAGAAGGTGGTTTGTGTTGCGCAGT	519	607.667	5.19336	7.48415	mmu-miR-7219-3p	mmu-miR-144-5p	mmu-miR-670-3p	mmu-miR-6902-5p	mmu-miR-344e-5p
ASCRMP001223	-2.80263	2.80263	-1.48678	down	mmu_circRNA_012774	mm9_circ_012774	exonic	chr9	-	56145488	56147578	NM_019793	Tspan3	AGCTATTCAGGGGGCAGCTGGCATCCTCTGCTACGTGGGAGCCTAT	542	635.667	6.23266	7.71944	mmu-miR-335-5p	mmu-miR-1906	mmu-miR-344d-3-5p	mmu-miR-6932-5p	mmu-miR-6985-3p
ASCRMP001607	-2.24254	2.24254	-1.16513	down	mmu_circRNA_017122	mm9_circ_017122	intragenic	chr3	+	54370197	54370254	NM_001198765	Postn	CAGATTGCCACAAATGGTGTTGTCACTGTGAACTGTGCTCGAGTCA	544.667	599.333	6.32193	7.48706	mmu-miR-29b-2-5p	mmu-miR-29b-1-5p	mmu-miR-23a-5p	mmu-miR-344d-2-5p
ASCRMP001024	-2.89149	2.89149	-1.53181	down	mmu_circRNA_010556	mm9_circ_010556	exonic	chr9	-	112183494	112187766	NM_001177616	Arpp21	AAGTCACCAGGATCAGGTTGTCGACCATGTGTCAAGCTGTGTAAGG	490.667	504	4.34957	5.88138	mmu-miR-6978-3p	mmu-miR-344f-5p	mmu-miR-3099-5p	mmu-miR-7235-3p	mmu-miR-7006-3p
ASCRMP001451	-3.41903	3.41903	-1.77359	down	mmu_circRNA_015268	mm9_circ_015268	exonic	chr16	+	58424560	58433463	NM_028523	Dcbld2	TATAGATAAAGAAGGTGATGGATGTGGACACACTGTACTAGGCCCT	490.333	482.667	4.52531	6.2989	mmu-miR-7086-3p	mmu-miR-378a-5p	mmu-miR-497a-5p	mmu-miR-6419	mmu-miR-6342
ASCRMP000624	-2.56415	2.56415	-1.35848	down	mmu_circRNA_006518	mm9_circ_006518	exonic	chr13	-	69512889	69515903	NM_001169131	Papd7	CAAAGTTCTTGACAAAGCTACAACTTCATGAGGAGATAATCGACTT	543	599	6.14579	7.50427	mmu-miR-5622-5p	mmu-miR-1843a-5p	mmu-miR-5106	mmu-miR-486b-5p	mmu-miR-486a-5p
ASCRMP000930	-3.20998	3.20998	-1.68256	down	mmu_circRNA_009548	mm9_circ_009548	intronic	chr3	+	28439809	28439910	NM_001163007	Tnik	TTCAAGCTGAGGGGTGCGACTGTCTGTTCAGGCACCTGTCTATTGC	614.333	951.667	7.28322	8.96579	mmu-miR-384-5p	mmu-miR-199a-3p	mmu-miR-199b-3p	mmu-miR-543-3p	mmu-miR-30e-5p
ASCRMP001170	-5.59549	5.59549	-2.48426	down	mmu_circRNA_012221	mm9_circ_012221	exonic	chr9	+	80087429	80093641	NM_146003	Senp6	AACAGCGGCTCAGAGCTTTGGATAGATCAGAATCTAAGAGGGATGG	473	452	3.27459	5.75885	mmu-miR-433-3p	mmu-miR-7078-3p	mmu-miR-205-3p	mmu-miR-7043-3p	mmu-miR-376a-5p
ASCRMP001217	-3.13324	3.13324	-1.64765	down	mmu_circRNA_012713	mm9_circ_012713	exonic	chrX	+	42201854	42206124	NM_001077712	Stag2	GGCAAAGGCAAAGAACTGTCTTTCTTAGAGGAAGCACACTGTCATT	556	711.667	6.53934	8.187	mmu-miR-6951-5p	mmu-miR-7231-3p	mmu-miR-6979-3p	mmu-miR-301a-5p	mmu-miR-29a-5p
ASCRMP001146	-6.96013	6.96013	-2.79911	down	mmu_circRNA_011975	mm9_circ_011975	exonic	chr1	+	87880367	87881939	NM_177646	Dgkd	ACAGTTTTACGACCATCCTCAAAGAAGGCATGCTGACCAAACAGAA	526.333	639.333	4.94411	7.74322	mmu-miR-3071-3p	mmu-miR-1904	mmu-miR-470-5p	mmu-miR-7228-3p	mmu-miR-3098-3p
ASCRMP001023	-2.10645	2.10645	-1.07482	down	mmu_circRNA_010546	mm9_circ_010546	intragenic	chr1	-	36143518	36143600	NM_198899	Uggt1	AACTGTCCAGGTAGTGGAGAGTGTTGGGGTGTTCGATGGAAGACAA	1087.33	2352	9.66653	10.7413	mmu-miR-300-5p	mmu-miR-8094	mmu-miR-7094-1-5p	mmu-miR-151-3p	mmu-miR-7240-5p
ASCRMP000942	-2.88855	2.88855	-1.53034	down	mmu_circRNA_009696	mm9_circ_009696	intronic	chr19	-	5796700	5796776	ENSMUST00000173314	Malat1	GTAACACCTTCAGTATTGTATCGAGACCAAAGTGGTATCATGGTCG	1240	3681	9.99934	11.5297	mmu-miR-3971	mmu-miR-6992-3p	mmu-miR-7046-5p	mmu-miR-196b-5p
ASCRMP000611	-2.85618	2.85618	-1.51409	down	mmu_circRNA_006355	mm9_circ_006355	exonic	chr6	-	27363084	27364020	NM_008174	Grm8	TCAGCAGAAAAGGTGGAAGACATGCAGTGGGCTAATAGAGAGCACA	519	563.667	5.70463	7.21872	mmu-miR-7048-5p	mmu-miR-542-3p	mmu-miR-7014-5p	mmu-miR-485-5p	mmu-miR-6373
ASCRMP001473	-2.81648	2.81648	-1.49389	down	mmu_circRNA_015506	mm9_circ_015506	exonic	chr17	+	78313123	78315746	NM_015800	Crim1	GTGTGTGAAGAAACAAAGCCAGCCTGCGTGTTCAACAGCGTGGAGT	608.333	706.667	6.66662	8.16052	mmu-miR-5134-5p	mmu-miR-1969	mmu-miR-6923-3p	mmu-miR-221-5p	mmu-miR-152-5p
ASCRMP000400	-2.8555	2.8555	-1.51375	down	mmu_circRNA_004212	mm9_circ_004212	intragenic	chr7	+	132948043	132950435	NM_207302	Zranb1	AATGCCTGTGTGGGAATAGCTATTCACAGTCAGACAGAACCACTTA	518.667	577	5.67173	7.18548	mmu-miR-743b-3p	mmu-miR-743a-3p	mmu-miR-6971-3p	mmu-miR-193a-5p	mmu-miR-8095
ASCRMP000003	-2.50695	2.50695	-1.32593	down	mmu_circRNA_000036	mm9_circ_000036	exonic	chr7	-	133025712	133025872	NM_009980	Ctbp2	ATTTGTGAAGGGTTCATAGTGGCGCAATGCACGCAGACTCCTGCGA	518	461.667	4.53508	5.86102	mmu-miR-6240	mmu-miR-6928-5p	mmu-miR-1896	mmu-miR-5625-3p	mmu-miR-3109-3p
ASCRMP001344	-2.36694	2.36694	-1.24302	down	mmu_circRNA_014151	mm9_circ_014151	antisense	chr12	+	111321521	111321572	NM_183016	Cdc42bpb	CTCCTGGCGAAGTGTCACTGTGCCCTTCAGCCGGTGTGTGGAGTCC	1224.67	3051.67	9.97157	11.2146	mmu-miR-665-3p	mmu-miR-6900-5p	mmu-miR-7071-5p	mmu-miR-7033-5p
ASCRMP001780	-18.3333	18.3333	-4.1964	down	mmu_circRNA_018765	mm9_circ_018765	exonic	chr16	+	33421320	33468183	NM_011749	Zfp148	ATCCATACCGGATAGAAGAGAAGAATCAGTGGTTTGGAAATTTAGC	442	553.667	2.94455	7.14095	mmu-miR-17-3p	mmu-miR-7660-3p	mmu-miR-7235-3p	mmu-miR-1896	mmu-miR-149-5p
ASCRMP000981	-5.09338	5.09338	-2.34862	down	mmu_circRNA_010120	mm9_circ_010120	exonic	chr14	-	57303592	57313129	NM_030004	Cryl1	ACTGGTGGAGGAGTGTGTTCCAGAGAACCTAGAACTGAAAAAGAAG	476.667	503.333	3.52976	5.87839	mmu-miR-6992-3p	mmu-miR-5133	mmu-miR-6936-5p	mmu-miR-6938-5p	mmu-miR-7015-3p
ASCRMP000723	-3.64216	3.64216	-1.86479	down	mmu_circRNA_007495	mm9_circ_007495	exonic	chr1	-	190844486	190899571	NM_178775	Rps6kc1	CACGGGACCACAGATAATTGTGTGGAGGAGATACAGTGACTTCAAG	489.333	461.333	4.06084	5.92563	mmu-miR-370-3p	mmu-miR-320-5p	mmu-miR-7012-5p	mmu-miR-7094-3p	mmu-miR-5133
ASCRMP000374	-4.52988	4.52988	-2.17947	down	mmu_circRNA_003872	mm9_circ_003872	exonic	chr8	+	39063190	39071516	NM_030254	Tusc3	GGTATCTCTGGCAGGCTAACGAAGAATATCAAATCCTGGCTAATTC	542	765	6.16857	8.34804	mmu-miR-3084-5p	mmu-miR-7119-3p	mmu-miR-653-5p	mmu-miR-330-3p	mmu-miR-224-3p
ASCRMP000970	-2.67093	2.67093	-1.41734	down	mmu_circRNA_010003	mm9_circ_010003	exonic	chr10	+	90914695	90923602	uc007gsz.2	Anks1b	TTGTGCAAAGATGCGGTCGTCTGTCTGTGAAATCTGGACCAATCAG	1855	6127.67	10.8393	12.2566	mmu-miR-5110	mmu-miR-6537-5p	mmu-miR-7010-3p	mmu-miR-7041-3p	mmu-miR-7053-3p
ASCRMP000493	-2.38113	2.38113	-1.25165	down	mmu_circRNA_005108	mm9_circ_005108	exonic	chr1	-	37490259	37498740	NM_173870	Mgat4a	CATAGGAGAGAAAAACTAATTGCTTATCAACGAGAATTCCTTGCTC	548.667	588.667	6.16343	7.41508	mmu-miR-130a-5p	mmu-miR-107-5p	mmu-miR-7072-3p	mmu-miR-103-1-5p	mmu-miR-103-2-5p
ASCRMP000229	-2.19104	2.19104	-1.13162	down	mmu_circRNA_002362	mm9_circ_002362	exonic	chr6	-	124705514	124705656	NM_013536	Emg1	ACCGATTTTGTGGCCTCATGGAGCCTGCTGATGCTTATGGACAGCC	516.667	496.667	5.31861	6.45023	mmu-miR-669n	mmu-miR-466l-5p	mmu-miR-466k	mmu-miR-677-3p	mmu-miR-7117-5p
ASCRMP001130	-3.05867	3.05867	-1.6129	down	mmu_circRNA_011813	mm9_circ_011813	intronic	chr12	+	24854878	24924294	uc007new.1	Mboat2	ATTTTTCAGGAATGTCTGTTCTTGGAACCCAGCTGCCATATTGTGA	544	628	6.08509	7.698	mmu-miR-5110	mmu-miR-504-3p	mmu-miR-1249-5p	mmu-miR-6953-5p	mmu-miR-709
ASCRMP000979	-5.35822	5.35822	-2.42175	down	mmu_circRNA_010094	mm9_circ_010094	exonic	chr18	-	82664837	82682287	ENSMUST00000182122	Zfp236	ACTGCACATGTTATAACGATGGGGTTTTGGCGTTGAATGATGAGGA	475.333	515.667	3.87953	6.30129	mmu-miR-1930-3p	mmu-miR-143-5p	mmu-miR-669d-5p	mmu-miR-1187	mmu-miR-466i-5p
ASCRMP000548	-2.16284	2.16284	-1.11293	down	mmu_circRNA_005658	mm9_circ_005658	antisense	chr6	-	125121606	125121675	NM_145979	Chd4	CTTTGGAGAAGGTGGCACAGGCGCAGGAGTATTGGGTTGTGTGTCC	1007	2171.33	9.45013	10.5631	mmu-miR-3062-3p	mmu-miR-7686-5p	mmu-miR-7000-5p	mmu-miR-667-3p	mmu-miR-7658-3p
ASCRMP000522	-12.0188	12.0188	-3.58722	down	mmu_circRNA_005369	mm9_circ_005369	exonic	chr14	+	87472075	87487287	NM_001253755	Tdrd3	AATGTGGAAGCTTGAAGGTCCATGTGTCTTACAAATTCAGAAGGTC	486	573	3.62901	7.21623	mmu-miR-7092-3p	mmu-miR-6342	mmu-miR-322-5p	mmu-miR-6935-3p	mmu-miR-16-2-3p
ASCRMP000396	-2.13989	2.13989	-1.09754	down	mmu_circRNA_004177	mm9_circ_004177	exonic	chr11	+	54487711	54489340	NM_173753	Fnip1	AGAGACAGCGGCATAGCACGTTCTGGTCTTTCACAGTTCTGCAGCC	617.333	768	7.32004	8.41757	mmu-miR-221-5p	mmu-miR-145a-3p	mmu-miR-146a-3p	mmu-miR-504-5p	mmu-miR-3113-5p
ASCRMP000202	-2.32462	2.32462	-1.217	down	mmu_circRNA_002100	mm9_circ_002100	intragenic	chr1	-	178323133	178325313	ENSMUST00000159117	Gm16586	CCCTTTCATGTCTGTCCATGTGAATGTGCTGTGTGAAGAGTAAAAG	3070.67	8324.33	11.6505	12.8675	mmu-miR-6344	mmu-miR-6970-5p	mmu-miR-16-5p	mmu-miR-320-3p	mmu-miR-497a-5p
ASCRMP000580	-4.21132	4.21132	-2.07427	down	mmu_circRNA_006026	mm9_circ_006026	exonic	chr1	-	16440322	16509408	NM_001111272	Stau2	GGGCATGTACAATCAGAGTTTTGTGGAGCTGTGAGGGATACGGAAG	441.667	427	2.32193	4.3962	mmu-miR-450a-2-3p	mmu-miR-450b-3p	mmu-miR-450a-1-3p	mmu-miR-204-5p	mmu-miR-325-3p
ASCRMP000576	-2.29032	2.29032	-1.19555	down	mmu_circRNA_005995	mm9_circ_005995	intragenic	chr1	-	74967499	74968912	NM_029342	Nhej1	CCTTGCTTGGAAATTGCCAGAGGCGTGTGCTGTTGGTGATGGAAAG	1170.33	2714	9.84236	11.0379	mmu-miR-1960	mmu-miR-3103-5p	mmu-miR-467h	mmu-miR-6965-5p	mmu-miR-7047-5p
ASCRMP000056	-3.21981	3.21981	-1.68698	down	mmu_circRNA_000571	mm9_circ_000571	exonic	chr1	+	192238724	192242037	NM_001038607	Kcnh1	CCTGGCAGAGGGACACCTGTGTGGTTTTTTGTGAAGATCGCTCCGA	629.333	997.333	7.38791	9.07488	mmu-miR-7663-5p	mmu-miR-7680-3p	mmu-miR-6984-5p	mmu-miR-7117-5p	mmu-miR-7212-5p
ASCRMP000785	-2.06157	2.06157	-1.04374	down	mmu_circRNA_008049	mm9_circ_008049	antisense	chr14	+	78511677	78511736	NM_001164503	Akap11	GCAAACCATCTACACAGGTATTACATTTCTGTCTCGGATTTTCTGC	614.333	745	7.24104	8.28478	mmu-miR-452-5p	mmu-miR-6925-5p	mmu-miR-6999-5p	mmu-miR-6976-5p	mmu-miR-7241-5p
ASCRMP000150	-2.28986	2.28986	-1.19526	down	mmu_circRNA_001571	mm9_circ_001571	exonic	chr13	-	56104301	56104995	NM_001159513	H2afy	GAAGTCTAAGCTGAGATCCTGGAGCTGGCTGGCAATGCAGCAAGAG	505.667	504.667	5.29182	6.48708	mmu-miR-7042-3p	mmu-miR-6924-5p	mmu-miR-103-1-5p	mmu-miR-103-2-5p	mmu-miR-107-5p
ASCRMP000240	-6.37496	6.37496	-2.67242	down	mmu_circRNA_002503	mm9_circ_002503	exonic	chr2	-	73863168	73880381	uc008kdd.1	Atf2	GTGTGGCCAGAGATACTAGATGGCAACTTGGGAAGTATTGCTTGCT	473	548.667	4.16527	6.83769	mmu-miR-7683-5p	mmu-miR-449c-5p	mmu-miR-21b	mmu-miR-6952-5p	mmu-miR-449a-5p
ASCRMP000547	-2.14013	2.14013	-1.0977	down	mmu_circRNA_005654	mm9_circ_005654	exonic	chr11	+	19998119	20008477	NM_033523	Spred2	CGTTTTCACGTGACAGCTATATTGTGCGTGTCAAGGCTGTGGTTAT	731.333	1146.67	8.2981	9.3958	mmu-miR-9-5p	mmu-miR-3101-3p	mmu-miR-6917-5p	mmu-miR-135b-5p	mmu-miR-7651-3p
ASCRMP000701	-2.04765	2.04765	-1.03397	down	mmu_circRNA_007293	mm9_circ_007293	exonic	chr4	+	130668924	130701110	NM_001159603	Pum1	TATGGGCGAGGTGTTGGTGGAATGAGCGTTGCATGTGTCTTGAAGA	806.333	1370.67	8.69212	9.72609	mmu-miR-6945-5p	mmu-miR-3474	mmu-miR-10a-5p	mmu-miR-7019-5p	mmu-miR-3074-2-3p
ASCRMP000313	-2.08562	2.08562	-1.06047	down	mmu_circRNA_003169	mm9_circ_003169	exonic	chr8	-	77310730	77365160	NM_030113	Arhgap10	GAGCTGGAGGAGGGTATAAATGACCAAGGACTGTACAGAGTTGTGG	531.667	483.333	5.18884	6.24932	mmu-miR-6898-3p	mmu-miR-7221-5p	mmu-miR-201-3p	mmu-miR-210-5p	mmu-miR-326-3p
ASCRMP001777	-2.59231	2.59231	-1.37424	down	mmu_circRNA_018703	mm9_circ_018703	exonic	chr3	+	29648216	29690195	NM_029412	Egfem1	ATGCCAGGAAGAGACAGACCCCTGTGCAGGTGCAAATGGATGTGCT	510	501.333	5.12827	6.50251	mmu-miR-181b-5p	mmu-miR-6769b-3p	mmu-miR-22-5p	mmu-miR-141-5p	mmu-miR-1903
ASCRMP000697	-3.13435	3.13435	-1.64817	down	mmu_circRNA_007229	mm9_circ_007229	exonic	chr7	+	97883471	97894013	NM_011035	Pak1	AGGGCAGGAGAATGTGAAGACTGTGTCTGAGACCCCAGCAGTACCA	502	514	5.04402	6.69219	mmu-miR-1903	mmu-miR-6516-5p	mmu-miR-107-5p	mmu-miR-181d-5p	mmu-miR-6946-3p
ASCRMP001250	-2.10378	2.10378	-1.07298	down	mmu_circRNA_013120	mm9_circ_013120	intronic	chr5	+	144771359	144771449	NM_001081362	Trrap	GAGGATGGATCCACAGAGAGGCACAAGTGTGTGTGCCAGATTGCCT	2129	5678	11.0766	12.1495	mmu-miR-6541	mmu-miR-669c-3p	mmu-miR-466f-5p	mmu-miR-669m-5p	mmu-miR-466m-5p
ASCRMP000731	-2.76333	2.76333	-1.46641	down	mmu_circRNA_007556	mm9_circ_007556	exonic	chr6	+	4516899	4516953	NM_007743	Col1a2	CTGGTGCACAGGGTGTGAAGGGACACAGTGGTATGGATGGATTAAA	510.667	484	4.80301	6.26942	mmu-miR-7656-3p	mmu-miR-6959-3p	mmu-miR-7051-5p
ASCRMP001526	-2.21077	2.21077	-1.14455	down	mmu_circRNA_016208	mm9_circ_016208	intragenic	chr11	+	75264756	75266364	NM_177708	Rtn4rl1	AAAGGCACGCAAAGGTGCTGTGTGGAATTGCTGCTGTTGCTGCTCG	1995.67	5336.67	10.8989	12.0434	mmu-miR-5621-5p	mmu-miR-5627-5p	mmu-miR-7051-5p	mmu-miR-7069-5p	mmu-miR-3475-3p
ASCRMP000514	-3.90163	3.90163	-1.96408	down	mmu_circRNA_005300	mm9_circ_005300	exonic	chr4	-	108717788	108727545	ENSMUST00000106657	Zfyve9	GTGTGGGAAGGATCAAAGAAGACATTCTGGGTCAACAGTCCTGGCC	522	546.667	5.08334	7.04742	mmu-miR-6999-3p	mmu-miR-3063-5p	mmu-miR-6974-3p	mmu-miR-6946-3p	mmu-miR-93-3p
ASCRMP000398	-4.58853	4.58853	-2.19803	down	mmu_circRNA_004188	mm9_circ_004188	exonic	chr12	+	86260576	86269061	NM_027405	Gpatch2l	GCTCTGCCAGGGGATGATGAGCAGAGTGATTGGTTTTATGAAGGAG	500	558.667	4.89068	7.08871	mmu-miR-501-5p	mmu-miR-7009-3p	mmu-miR-7650-5p	mmu-miR-1956	mmu-miR-692
ASCRMP000718	-2.40925	2.40925	-1.26858	down	mmu_circRNA_007434	mm9_circ_007434	intragenic	chr9	-	20352752	20408732	NM_001004190	Zfp560	TAGTTACCAGGACTCAGTGACCTTTGAGGATGTGGTTGTGTACTTT	599.667	771.333	7.1549	8.42349	mmu-miR-7012-5p	mmu-miR-5110	mmu-miR-7027-5p	mmu-miR-7665-5p	mmu-miR-6953-5p
ASCRMP001318	-3.144	3.144	-1.6526	down	mmu_circRNA_013905	mm9_circ_013905	intronic	chr19	-	5798105	5798224	BU529960	TUname63656	GATGGTCAGAGCAGGAAAGACAAATTTTATTCTCCATGCAGTGATG	4198.67	16127.7	12.1273	13.7799	mmu-miR-3106-3p	mmu-miR-532-3p	mmu-miR-344d-3-5p	mmu-miR-101a-5p	mmu-miR-7000-3p
ASCRMP000104	-2.12674	2.12674	-1.08865	down	mmu_circRNA_001070	mm9_circ_001070	intragenic	chr10	+	40258581	40258674	ENSMUST00000083936	Rnu3a	CACAGTCTGACCGGCTTTTAGTGCTGCATTTTGCAACTGCTATCTG	529.333	512.667	5.62261	6.71126	mmu-miR-6976-3p	mmu-miR-5134-5p	mmu-miR-3071-3p	mmu-miR-6896-3p	mmu-miR-7211-5p
ASCRMP000376	-2.71165	2.71165	-1.43917	down	mmu_circRNA_003880	mm9_circ_003880	exonic	chr11	+	60706192	60706355	NM_001159404	Llgl1	AGGTAACCAGTGTGCCAGATGATTACCGGTGTGGAAAGGCCTTGGG	485	464.333	4.4511	5.89028	mmu-miR-6992-5p	mmu-miR-7221-3p	mmu-miR-6388	mmu-miR-7029-3p	mmu-miR-6379
ASCRMP000297	-2.66248	2.66248	-1.41277	down	mmu_circRNA_003062	mm9_circ_003062	exonic	chr13	-	43430447	43436142	NM_019930	Ranbp9	CGACTTACCGCTACATGGGAATTGGTCTTTCTGCTCAAGGTGTGAA	732	1354.67	8.2946	9.70737	mmu-miR-3109-5p	mmu-miR-145b	mmu-miR-490-3p	mmu-miR-7007-5p	mmu-miR-5124a
ASCRMP000463	-2.8971	2.8971	-1.53461	down	mmu_circRNA_004791	mm9_circ_004791	intragenic	chr6	-	31166475	31181149	uc009bfy.1	BC145649	GATGAAGAGCTAAAAGGCATCTCGTTGATTCCTAGCGTTAGAAGAA	503	479.667	4.67082	6.20543	mmu-miR-466a-5p	mmu-miR-466e-5p	mmu-miR-344-5p	mmu-miR-6984-3p	mmu-miR-7657-3p
ASCRMP000372	-3.11687	3.11687	-1.6401	down	mmu_circRNA_003849	mm9_circ_003849	intronic	chr7	+	97218429	97218529	NM_001162477	Gab2	TGTGAGTGTTGATGGGGGGAAGTGAGTACAAATAGTCAACAGAAAT	506.333	462.333	4.33398	5.97408	mmu-miR-742-5p	mmu-miR-7001-3p	mmu-miR-7065-3p	mmu-miR-344d-2-5p	mmu-miR-6949-3p
ASCRMP000709	-3.6886	3.6886	-1.88307	down	mmu_circRNA_007369	mm9_circ_007369	exonic	chr15	+	85359453	85393506	NM_016843	Atxn10	AAGAAAACCAAGACAAAGGAAACAGCACCCAGAACGATCTTCCAGA	507	502.333	4.69787	6.58094	mmu-miR-501-5p	mmu-miR-7026-3p	mmu-miR-21a-3p	mmu-miR-421-3p	mmu-miR-1942
ASCRMP000029	-14.3291	14.3291	-3.84088	down	mmu_circRNA_000270	mm9_circ_000270	exonic	chr2	-	12396178	12410080	NM_024185	Fam188a	TCAGGAATGCGGTTTGTGTTTAGTGAATCAGAGGGATCTGCATTAG	459.667	473	2.32193	6.16281	mmu-miR-1903	mmu-miR-5616-5p	mmu-miR-3059-5p	mmu-miR-7083-3p	mmu-miR-7117-3p
ASCRMP001291	-3.99274	3.99274	-1.99738	down	mmu_circRNA_013644	mm9_circ_013644	exonic	chr4	+	48604580	48617331	NM_021436	Tmeff1	AGAACGTTGGAATTAAATCTGAGAGAATCTGACATCAGAGTGTGTG	613.333	1126.33	7.30744	9.30482	mmu-miR-7035-3p	mmu-miR-207	mmu-miR-3572-3p	mmu-miR-101b-5p	mmu-miR-3070-5p
ASCRMP000553	-12.3748	12.3748	-3.62934	down	mmu_circRNA_005749	mm9_circ_005749	exonic	chr8	+	123382526	123383443	uc009nvm.1	Tcf25	TGGAGCACAGTCTAATGCAAGTGGCAAACTCCGAAAGAAGAAAAAG	478	553.333	3.49633	7.12567	mmu-miR-7008-3p	mmu-miR-6909-5p	mmu-miR-8103	mmu-miR-7069-5p	mmu-miR-7056-5p
ASCRMP001205	-2.54552	2.54552	-1.34796	down	mmu_circRNA_012567	mm9_circ_012567	exonic	chr4	+	130668924	130669298	NM_001159603	Pum1	AGAACACCAGGTGTTGGTGGAATGAGCGTTGCATGTGTCTTGAAGA	695.333	1193.33	8.05626	9.40422	mmu-miR-6945-5p	mmu-miR-3474	mmu-miR-10a-5p	mmu-miR-7019-5p	mmu-miR-3074-2-3p
ASCRMP000574	-4.1727	4.1727	-2.06098	down	mmu_circRNA_005949	mm9_circ_005949	exonic	chr1	-	190885333	190899571	NM_178775	Rps6kc1	TGCGGTACTGAAGATAATTGTGTGGAGGAGATACAGTGACTTCAAG	498.667	484.333	4.21531	6.27629	mmu-miR-7090-5p	mmu-miR-761	mmu-miR-214-3p	mmu-miR-883a-3p	mmu-miR-7012-5p
ASCRMP000353	-2.09674	2.09674	-1.06815	down	mmu_circRNA_003671	mm9_circ_003671	exonic	chr17	-	30513555	30530365	NM_027060	Btbd9	GTGTCTGCAGGCCAGTGACTATCATCTGTTCCACAGGATGAGTAAC	541.667	500	5.43062	6.49876	mmu-miR-15b-5p	mmu-miR-15a-5p	mmu-miR-322-5p	mmu-miR-16-5p	mmu-miR-195b
ASCRMP001161	-2.2104	2.2104	-1.14431	down	mmu_circRNA_012164	mm9_circ_012164	intragenic	chr13	+	23739382	23739448	NM_015786	Hist1h1c	TAAAGCCAAAGGCTGCCAAGCCCAAGGTCACCAAGCCCAAGAAGGT	754	1255	8.42991	9.57421	mmu-miR-9-5p	mmu-miR-6348	mmu-miR-7065-3p	mmu-miR-208a-5p	mmu-miR-511-5p
ASCRMP001282	-3.53128	3.53128	-1.82019	down	mmu_circRNA_013499	mm9_circ_013499	exonic	chr2	-	74568940	74573626	NM_001110209	Lnp	TTCCTTTGATCTGTGACTTCTTTTGGACAACTCATGATATTTATTA	562.333	604.667	5.68238	7.50257	mmu-miR-141-5p	mmu-miR-129-5p	mmu-miR-710	mmu-miR-7678-3p	mmu-miR-7116-3p
ASCRMP000524	-4.19737	4.19737	-2.06949	down	mmu_circRNA_005382	mm9_circ_005382	exonic	chr1	-	16463034	16509408	NM_001111272	Stau2	ATGTCAATAATAACCCAGTTTTGTGGAGCTGTGAGGGATACGGAAG	423.333	413.333	2.32193	4.39142	mmu-miR-654-3p	mmu-miR-343	mmu-miR-103-1-5p	mmu-miR-103-2-5p	mmu-miR-6405
ASCRMP000269	-2.29515	2.29515	-1.19859	down	mmu_circRNA_002813	mm9_circ_002813	exonic	chr2	+	129810487	129811237	NM_183262	Stk35	TCTTGGGTGTTTTTAAACTAGGAGAAAGGATCCTGGGCTATGCTGA	493.667	426	3.65375	4.85234	mmu-miR-7214-3p	mmu-miR-342-5p	mmu-miR-3085-5p	mmu-miR-880-3p	mmu-miR-6991-3p
ASCRMP000316	-2.25619	2.25619	-1.17389	down	mmu_circRNA_003191	mm9_circ_003191	intronic	chr19	-	5800853	5800910	BU529960	TUname63656	TAGGCCTTTGCGGGTGTTGTAGGCTTCTGTGTAAAGAGATATATCT	6013.33	17649	12.6972	13.8711	mmu-miR-466b-3p	mmu-miR-466c-3p	mmu-miR-466p-3p	mmu-miR-669d-3p	mmu-miR-1668
ASCRMP001387	-2.8017	2.8017	-1.4863	down	mmu_circRNA_014618	mm9_circ_014618	exonic	chr8	+	79091832	79136663	NM_178267	Zfp827	GGAAGAGTGTCTGCTCCAGCTGCAAACCAGAAGGAGCCTATGAATC	462.667	432	3.44345	4.92975	mmu-miR-3473b	mmu-miR-494-5p	mmu-miR-410-5p	mmu-miR-6939-5p	mmu-miR-7092-3p
ASCRMP001219	-2.54434	2.54434	-1.34729	down	mmu_circRNA_012724	mm9_circ_012724	exonic	chr9	-	22024673	22036860	NM_010487	Elavl3	ATATGGCCTACGGAGTCAAGAGCAGATACTGGGGGCCATGGAGTCT	546.333	601.667	6.13345	7.48074	mmu-miR-346-3p	mmu-miR-7052-3p	mmu-miR-1231-3p	mmu-miR-15a-3p	mmu-miR-672-5p
ASCRMP001595	-2.23646	2.23646	-1.16122	down	mmu_circRNA_016901	mm9_circ_016901	exonic	chr17	+	83221789	83222230	NM_134117	Pkdcc	AAGCAGCAGGGCTGGTTCTTCTTCACATACCTCCTGCCACACAGTG	2763	7570.33	11.5062	12.6675	mmu-miR-7687-5p	mmu-miR-8113	mmu-miR-7012-5p	mmu-miR-7688-5p	mmu-miR-1249-5p
ASCRMP000761	-3.2152	3.2152	-1.68491	down	mmu_circRNA_007788	mm9_circ_007788	exonic	chr15	-	98084969	98087133	NM_144851	Senp1	TGACCAGCAGGATTCTGTGTCTTTACTAAAGCCAGTGATGTGAAGA	527.333	618.667	5.91567	7.60058	mmu-miR-6952-5p	mmu-miR-3078-5p	mmu-miR-6378	mmu-miR-370-5p	mmu-miR-7221-5p
ASCRMP000858	-2.75355	2.75355	-1.46129	down	mmu_circRNA_008846	mm9_circ_008846	exonic	chr4	+	48636839	48650418	NM_021436	Tmeff1	CCTCTTGTAGGTGTGTATGTAATATAGACTGCAGTGGGTACAGCTT	753.333	1523	8.34936	9.81065	mmu-miR-7015-5p	mmu-miR-6769b-3p	mmu-miR-329-5p	mmu-miR-193b-5p	mmu-miR-7670-3p
ASCRMP001191	-2.11935	2.11935	-1.08362	down	mmu_circRNA_012427	mm9_circ_012427	exonic	chrX	-	86762029	86787848	NM_001160403	Il1rapl1	ACTGGATGGAGGTGGCTCAGCCAACCTCACCTGCAGAGCTTTCTTT	681	973.667	7.94275	9.02637	mmu-miR-337-3p	mmu-miR-7018-5p	mmu-miR-8095	mmu-miR-195b	mmu-miR-6975-3p
ASCRMP001572	-2.23223	2.23223	-1.15849	down	mmu_circRNA_016702	mm9_circ_016702	exonic	chr4	-	9583811	9610938	NM_001177849	Asph	TGTTGAAGAACAGCAAGACACACCACCAGGCCTTAAAGAAAGATCT	499.333	463.667	4.85505	6.01354	mmu-miR-7052-3p	mmu-miR-6919-3p	mmu-miR-1933-5p	mmu-miR-3110-5p	mmu-miR-23a-5p
ASCRMP000648	-2.02817	2.02817	-1.02018	down	mmu_circRNA_006741	mm9_circ_006741	exonic	chr6	-	119052600	119057515	NM_001159533	Cacna1c	AACTCCAACCTGGTTCCAACTATGGGAGCCCACGCCCAGCTCATGC	560	505	5.4524	6.47258	mmu-miR-29b-2-5p	mmu-miR-5126	mmu-miR-6914-5p	mmu-miR-135a-2-3p	mmu-miR-669a-5p
ASCRMP000902	-2.02226	2.02226	-1.01597	down	mmu_circRNA_009295	mm9_circ_009295	exonic	chr1	+	165478220	165479578	NM_027430	Mpc2	CTGTTTCGGATTTGGAGGGATTGGTGTGTGCTGGACTAGCGGACAT	2703	7023	11.4726	12.4886	mmu-miR-7063-5p	mmu-miR-6965-3p	mmu-miR-1190	mmu-miR-3544-3p	mmu-miR-128-3p
ASCRMP001039	-8.12499	8.12499	-3.02237	down	mmu_circRNA_010763	mm9_circ_010763	exonic	chr8	+	25792156	25793792	NM_026032	Lsm1	AGGAGAAATAAAAAGCACTTGGTCCTACTTCGAGATGGAAGAACAC	486.333	530.667	3.8852	6.90757	mmu-miR-6896-3p	mmu-miR-6390	mmu-miR-7084-3p	mmu-miR-6975-3p	mmu-miR-103-1-5p
ASCRMP000888	-2.35366	2.35366	-1.2349	down	mmu_circRNA_009131	mm9_circ_009131	exonic	chr17	-	25235181	25235627	NM_172529	Gnptg	TGATCACACCACAGCATCTGGCATGAGTGGGAAATCATCAACAATA	492.333	460.667	4.72293	5.95783	mmu-miR-6937-3p	mmu-miR-3097-5p	mmu-miR-669h-3p	mmu-miR-5620-3p	mmu-miR-669k-3p
ASCRMP001122	-2.51079	2.51079	-1.32814	down	mmu_circRNA_011756	mm9_circ_011756	exonic	chr13	+	37888870	37899787	NM_001039188	Rreb1	ACATGCACAGGTTGTTGCAATCCTGTGCTCCAGAAGTGGTGGCTTT	645.333	624.667	6.34372	7.67186	mmu-miR-667-5p	mmu-miR-7b-5p	mmu-miR-7a-5p	mmu-miR-6987-5p	mmu-miR-326-3p
ASCRMP001336	-6.76048	6.76048	-2.75713	down	mmu_circRNA_014089	mm9_circ_014089	exonic	chr4	+	48604580	48639045	NM_021436	Tmeff1	GATGTGAAAGAATTAAATCTGAGAGAATCTGACATCAGAGTGTGTG	564	926.333	6.15559	8.91272	mmu-miR-6979-3p	mmu-miR-7035-3p	mmu-miR-7049-3p	mmu-miR-7226-5p	mmu-miR-207
ASCRMP001382	-3.31017	3.31017	-1.72691	down	mmu_circRNA_014586	mm9_circ_014586	exonic	chr4	+	132689704	132707123	NM_210071	Eya3	TACGACAAGCATAAAAGCAATGTGGGTGCTTCAAGCACAAATGCCA	468	427	3.25771	4.98462	mmu-miR-378d	mmu-miR-29b-2-5p	mmu-miR-7035-3p	mmu-miR-6344	mmu-miR-3113-5p
ASCRMP000556	-5.87132	5.87132	-2.55369	down	mmu_circRNA_005781	mm9_circ_005781	exonic	chr18	-	58148990	58190336	NM_010181	Fbn2	AAACCACACAGAAATGTGAAGCTGTCTGTGAGAATGGATGCCAGAA	527.667	710.333	5.58562	8.13931	mmu-miR-221-5p	mmu-miR-331-3p	mmu-miR-7079-5p	mmu-miR-9769-5p	mmu-miR-7648-3p
ASCRMP000125	-3.64565	3.64565	-1.86618	down	mmu_circRNA_001327	mm9_circ_001327	exonic	chr11	+	70874745	70887171	NM_019400	Rabep1	GAAAATGAAATGAAAAAGTTTCTCTTCAGCAACGGGTAGCAGAATT	565	771	6.56	8.42618	mmu-miR-6946-3p	mmu-miR-107-5p	mmu-miR-1903	mmu-miR-7116-3p	mmu-miR-7015-5p
ASCRMP000875	-2.13549	2.13549	-1.09457	down	mmu_circRNA_009044	mm9_circ_009044	exonic	chr7	-	67529585	67559969	NR_028143	Lrrc28	TGCACCAGAGTACCTCACTGTGGACCGCAATCGGCTATGCTGTGTG	558	602.333	6.43228	7.52684	mmu-miR-3087-5p	mmu-miR-1231-5p	mmu-miR-6998-5p	mmu-miR-1912-5p	mmu-miR-34a-5p
ASCRMP000975	-2.07463	2.07463	-1.05285	down	mmu_circRNA_010056	mm9_circ_010056	exonic	chr7	+	59240966	59247217	NM_011668	Ube3a	GCTAGCCGAATGTTAAAAAATCTCTCTAAGAGCCTGATTTTAGAGT	513.333	471.333	4.97206	6.02491	mmu-miR-138-5p	mmu-miR-6981-5p	mmu-miR-3079-5p	mmu-miR-181b-2-3p	mmu-miR-541-5p
ASCRMP001300	-3.5161	3.5161	-1.81397	down	mmu_circRNA_013699	mm9_circ_013699	exonic	chr10	-	9841870	9843361	NM_001081344	Stxbp5	TGCATATAAGTGACAATCCCATGGACGAGGGGAAGGGTTACATTTT	530.667	600	5.60129	7.41526	mmu-miR-7025-5p	mmu-miR-290b-3p	mmu-miR-135a-5p	mmu-miR-135b-5p	mmu-miR-7051-3p
ASCRMP001647	-4.10358	4.10358	-2.03688	down	mmu_circRNA_017443	mm9_circ_017443	exonic	chr4	+	44018812	44025560	NM_001080384	Clta	CAAACAACAGATGCTGTTGACGGAGTGATGAATGGTGAATACTACC	488	453.667	3.77737	5.81425	mmu-miR-7083-3p	mmu-miR-6974-3p	mmu-miR-337-3p	mmu-miR-3104-3p	mmu-miR-6337
ASCRMP001385	-2.2399	2.2399	-1.16344	down	mmu_circRNA_014613	mm9_circ_014613	exonic	chr3	-	116366626	116404618	NM_001080818	Cdc14a	TTCCATTCAGTTTCTATGCAGATTTTGGACCTCTGAACTTGGCAAT	539.667	562.667	5.96928	7.13272	mmu-miR-107-5p	mmu-miR-7059-3p	mmu-miR-7017-5p	mmu-let-7g-3p	mmu-miR-7674-5p
ASCRMP000745	-5.58025	5.58025	-2.48033	down	mmu_circRNA_007662	mm9_circ_007662	intragenic	chr5	-	43768063	43768163	NM_001159963	Fbxl5	CTGTGGATGAGAAGGCAGATACAGAAGGACACGGCAGAGCTCCTCA	487	481	3.78718	6.26751	mmu-miR-7229-3p	mmu-miR-6984-3p	mmu-miR-3082-5p	mmu-miR-547-5p	mmu-miR-7058-3p
ASCRMP001350	-2.94446	2.94446	-1.558	down	mmu_circRNA_014201	mm9_circ_014201	exonic	chr7	+	97660812	97664766	NM_001081267	Rsf1	CTTCCGAACCATCCAGAACTAAAGCATCAAAAGAAAATGAAAAGAC	512.667	502.667	5.0369	6.5949	mmu-miR-1903	mmu-miR-6946-3p	mmu-miR-320-5p	mmu-miR-7028-3p	mmu-miR-103-1-5p
ASCRMP000006	-2.44066	2.44066	-1.28727	down	mmu_circRNA_000043	mm9_circ_000043	exonic	chr15	+	30887093	30905833	NM_008729	Ctnnd2	GAGCTGGAAGACCGTTGAAAACTGTGTGTGCATCTTGAGGAACCTC	1859.33	5689.67	10.8607	12.1479	mmu-miR-6957-3p	mmu-miR-1903	mmu-miR-1247-5p	mmu-miR-7240-3p	mmu-miR-3098-3p
ASCRMP000910	-2.20304	2.20304	-1.1395	down	mmu_circRNA_009340	mm9_circ_009340	intragenic	chr13	+	23739295	23739355	NM_015786	Hist1h1c	CGGCTGTGACCAAGAAAGCGGCCAAGAAGACCCCGAAGAAGGCGAA	665.333	945.333	7.82395	8.96345	mmu-miR-7027-3p	mmu-miR-8109	mmu-miR-6538	mmu-miR-7008-3p
ASCRMP001256	-3.77069	3.77069	-1.91483	down	mmu_circRNA_013183	mm9_circ_013183	exonic	chr18	-	82674306	82682287	NM_177832	Zfp236	AGACTCACTGTAAAGTTAGATGGGGTTTTGGCGTTGAATGATGAGG	501.667	526.333	4.88934	6.80417	mmu-miR-6902-3p	mmu-miR-3073b-5p	mmu-miR-466i-5p	mmu-miR-1962	mmu-miR-335-3p
ASCRMP001663	-2.28239	2.28239	-1.19054	down	mmu_circRNA_017645	mm9_circ_017645	exonic	chr16	+	31796865	31812824	NM_001252433	Dlg1	CATCATATCGGTGAACAGTGTGTGTTTAGAAGAAGTTACTCATGAA	2365.67	6857.67	11.2656	12.4561	mmu-miR-6916-5p	mmu-miR-1903	mmu-miR-761	mmu-miR-6385	mmu-miR-693-3p
ASCRMP001577	-2.28585	2.28585	-1.19273	down	mmu_circRNA_016746	mm9_circ_016746	intragenic	chr17	+	39843372	39843448	uc012ath.2	Rn45s	ATTCCCTGGTGTGCTCCTGGAGCGTTCCAGGTTTGTCTCCTAGGTG	6687.67	19583.3	12.841	14.0338	mmu-miR-6413	mmu-miR-5112	mmu-miR-6715-5p	mmu-miR-290a-3p	mmu-miR-292a-3p
ASCRMP000572	-2.87213	2.87213	-1.52212	down	mmu_circRNA_005921	mm9_circ_005921	exonic	chr2	-	37961640	38021466	NM_146122	Dennd1a	AAATGATGTGAGAAATCTGACAGAATATTTTGTGGCTGTGGATGTG	693	1265.33	8.03675	9.55887	mmu-miR-7046-5p	mmu-miR-431-3p	mmu-miR-6388	mmu-miR-103-3p	mmu-miR-107-3p
ASCRMP000314	-4.8842	4.8842	-2.28812	down	mmu_circRNA_003170	mm9_circ_003170	exonic	chr2	+	18101457	18126229	NM_001252560	Mllt10	GAGAAAGAGAAAAAAAGATGTGAGCTGTGTCCCCATAAAGATGGAG	742	1013.33	6.82065	9.10878	mmu-miR-5098	mmu-miR-7059-3p	mmu-miR-7092-3p	mmu-miR-7210-5p	mmu-miR-1927
ASCRMP000147	-5.7909	5.7909	-2.53379	down	mmu_circRNA_001527	mm9_circ_001527	exonic	chr5	-	101968868	101981589	NM_172882	Wdfy3	AAATCCACAGAAACAGCAGTGTGTTTCACCCACCAGCCAAGATGAA	503.333	593	4.81989	7.35368	mmu-miR-6919-3p	mmu-miR-207	mmu-miR-3544-3p	mmu-miR-6975-3p	mmu-miR-1902
ASCRMP000944	-2.09786	2.09786	-1.06892	down	mmu_circRNA_009705	mm9_circ_009705	exonic	chr7	+	121047837	121057399	NM_021554	Mettl9	GTAGAAAACGTGGTATGTGTGCAACAGAGAGAAATTATGCGAATCA	838	1538.33	8.85834	9.92726	mmu-miR-7093-5p	mmu-miR-551b-5p	mmu-miR-7079-3p	mmu-miR-1903	mmu-miR-6960-5p
ASCRMP000666	-2.25049	2.25049	-1.17024	down	mmu_circRNA_006940	mm9_circ_006940	exonic	chr19	-	45974966	45975275	NM_198296	9130011E15Rik	AACGCCTTGCAGACGGAGGACCCCAGTAAGTGTAGTCCACGGTTTT	550.333	588	6.24384	7.41408	mmu-miR-6919-3p	mmu-miR-7685-5p	mmu-miR-292b-5p	mmu-miR-5626-3p	mmu-miR-3079-5p
ASCRMP001287	-6.72593	6.72593	-2.74973	down	mmu_circRNA_013587	mm9_circ_013587	exonic	chr5	-	110755396	110756766	NM_029337	Ep400	GAAGGAAAATCTGAAGTTATCAACGATGAGGGGAACAGTACATTGG	466	520.333	4.04776	6.79749	mmu-miR-6940-5p	mmu-miR-6914-5p	mmu-miR-92a-2-5p	mmu-miR-138-5p	mmu-miR-1903
ASCRMP000900	-2.79218	2.79218	-1.48139	down	mmu_circRNA_009280	mm9_circ_009280	exonic	chr18	-	10129304	10132272	NM_009071	Rock1	CTCCGAGACAGAAGGTATGGTACGATGTGACACAGCAGTTGGAACA	548	540.333	5.44225	6.92365	mmu-miR-7660-3p	mmu-miR-7665-5p	mmu-miR-6999-5p	mmu-miR-7054-5p	mmu-miR-599
ASCRMP000675	-2.74469	2.74469	-1.45664	down	mmu_circRNA_007041	mm9_circ_007041	exonic	chr14	+	48480303	48485053	NM_172600	Tmem260	ATTTCAAAACCACTTTTCATGGGTGTGGCCAAGTCTGAAGTGGGAT	509.333	482	4.84954	6.30618	mmu-miR-7680-5p	mmu-miR-7649-5p	mmu-miR-883a-3p	mmu-miR-7227-5p	mmu-miR-6541
ASCRMP001463	-9.12705	9.12705	-3.19015	down	mmu_circRNA_015411	mm9_circ_015411	intragenic	chr5	-	134621454	134621545	NM_033561	Eif4h	CCACGGCCTGGCCCAGAGAGGAAGTGGTTCAGAAGGAGCAAGAATG	451.333	451.333	2.32193	5.51208	mmu-miR-7674-3p	mmu-miR-7045-3p	mmu-miR-337-3p	mmu-miR-5127	mmu-miR-150-5p
