# Supplementary material for: Changing expression profiles of lncRNAs, mRNAs, circRNAs and miRNAs during osteoclastogenesis
Source: Sci Rep. 2016 Feb 9;6:21499. doi: 10.1038/srep21499 (PMC4746671; doi:10.1038/srep21499)
Supplement: Supplementary Dataset 3 [file srep21499-s4.xls]

## Sheet: up_0h_vs_96h
probeID	Fold Change	FC (abs)	Log Fold change	Regulation	circRNA	Alias	circRNA_type	chrom	strand	txStart	txEnd	best_transcript	GeneSymbol	Sequence	[S08](raw)	[S05](raw)	[S08](normalized)	[S05](normalized)	MRE1	MRE2	MRE3	MRE4	MRE5
ASCRMP000332	4.45231	4.45231	2.15455	up	mmu_circRNA_003424	mm9_circ_003424	exonic	chr12	+	38139404	38228123	NM_178681	Dgkb	AATAACTACTTTTCCATTGGCGTGTCTGCAAGTACACGGTCCATGA	429	417	6.77655	4.62199	mmu-miR-7220-3p	mmu-miR-133c	mmu-miR-7657-3p	mmu-miR-873a-5p	mmu-miR-6905-5p
ASCRMP001158	2.6864	2.6864	1.42568	up	mmu_circRNA_012145	mm9_circ_012145	antisense	chr11	-	70609810	70609889	NM_001045959	Mink1	TCTGACAGGGTCCCACAGTGACAGAGTAACAGAAGGGCGTCTGACA	551	480.333	7.69808	6.2724	mmu-miR-10a-5p	mmu-miR-10b-5p	mmu-miR-7082-3p	mmu-miR-504-5p	mmu-miR-3072-5p
ASCRMP000053	2.91796	2.91796	1.54496	up	mmu_circRNA_000550	mm9_circ_000550	exonic	chr1	-	66801048	66807604	uc011wml.1	Kansl1l	ATGTGGCAGTATGTTTTTAAGAGTTTAAGCTTTTACATGTAGCCCA	755.667	540	8.51058	6.96562	mmu-miR-3089-3p	mmu-miR-1968-5p	mmu-miR-5623-5p	mmu-miR-6938-3p	mmu-miR-5618-5p
ASCRMP001410	2.46592	2.46592	1.30212	up	mmu_circRNA_014891	mm9_circ_014891	exonic	chr8	+	88129694	88130401	NM_029074	Cnep1r1	CTGTGATGATGTGTCCTTCTTCACGTCATTATGGAACCATCCGTTT	4766	2351.67	12.0281	10.726	mmu-miR-6374	mmu-miR-1968-5p	mmu-miR-6921-3p	mmu-miR-223-5p	mmu-let-7f-2-3p
ASCRMP000038	2.35963	2.35963	1.23856	up	mmu_circRNA_000380	mm9_circ_000380	exonic	chr3	+	152738185	152747773	NM_025662	Pigk	TGGACAGCAGTCACATTGTCCTGATGCTTGCTGATGACATGGCGTG	461.333	456.667	7.075	5.83644	mmu-miR-3618-5p	mmu-miR-7072-3p	mmu-miR-148b-5p	mmu-miR-29a-5p	mmu-miR-148a-5p
ASCRMP001405	2.27297	2.27297	1.18458	up	mmu_circRNA_014815	mm9_circ_014815	exonic	chr4	-	108717788	108719812	ENSMUST00000106657	Zfyve9	GTGTGGGAAGATGAAACAGTTTCTCCTACTTTATTGGATACAAAGT	1290.67	815	9.70949	8.52492	mmu-miR-6999-3p	mmu-miR-3063-5p	mmu-miR-6974-3p	mmu-miR-6946-3p	mmu-miR-6899-3p
ASCRMP001239	4.86562	4.86562	2.28262	up	mmu_circRNA_012978	mm9_circ_012978	intronic	chr17	-	24624819	24625014	uc008awy.1	Tsc2	AGGAGGATAGGTGAGTGCATGTGTGCCAGGGGACAGGTGAGTGCAT	1639.67	670	10.2389	7.95624	mmu-miR-466q	mmu-miR-669c-3p	mmu-miR-466o-3p	mmu-miR-466i-3p	mmu-miR-467a-3p
ASCRMP001355	2.42491	2.42491	1.27793	up	mmu_circRNA_014268	mm9_circ_014268	exonic	chr1	-	63148395	63148571	NM_001160038	Ndufs1	ACTGGAAAATCATAAGAGCTCTCTCTGAGGACACCATGGTGATGTT	445.333	457.333	6.96375	5.68582	mmu-miR-6945-3p	mmu-miR-7059-3p	mmu-miR-677-3p	mmu-miR-9-5p	mmu-miR-3474
ASCRMP001112	4.01834	4.01834	2.0066	up	mmu_circRNA_011631	mm9_circ_011631	exonic	chr15	-	44388468	44420873	NM_001113554	Nudcd1	AACTCATGTGCTGTGGCAGAAGTAAAACTTCGAGATGACCAGTATA	492.667	434.667	7.23772	5.23112	mmu-miR-494-5p	mmu-miR-6946-3p	mmu-miR-7054-5p	mmu-miR-6935-3p	mmu-miR-376b-5p
ASCRMP001527	5.07696	5.07696	2.34396	up	mmu_circRNA_016232	mm9_circ_016232	intragenic	chr7	+	132948043	132973623	NM_207302	Zranb1	CTGTTCACATTGGAATAGCTATTCACAGTCAGACAGAACCACTTAC	421	436.333	6.65034	4.30638	mmu-miR-466o-3p	mmu-miR-297a-5p	mmu-miR-297c-5p	mmu-miR-466a-5p	mmu-miR-466e-5p
ASCRMP001497	2.00024	2.00024	1.00017	up	mmu_circRNA_015839	mm9_circ_015839	exonic	chr16	-	73956487	73985712	NM_175549	Robo2	ATAATAATTGCTCCTCCACAGTTTGTGGTTAGGCCAAGAGATCAGA	471.333	480	7.1932	6.19302	mmu-miR-191-3p	mmu-miR-3064-5p	mmu-miR-152-5p	mmu-miR-203-5p	mmu-miR-3085-3p
ASCRMP001476	2.08529	2.08529	1.06025	up	mmu_circRNA_015541	mm9_circ_015541	exonic	chr2	+	37508927	37541176	NM_001033960	Rabgap1	ATATCATCGACCTGCTCTTATGTGAGGCATCTCAACTTGAGTGTGA	385	437	6.01944	4.95919	mmu-miR-1968-5p	mmu-miR-6958-3p	mmu-miR-327	mmu-miR-7216-3p	mmu-miR-207
ASCRMP000159	3.15923	3.15923	1.65957	up	mmu_circRNA_001644	mm9_circ_001644	exonic	chr7	+	132966506	132973623	NM_207302	Zranb1	GTTCACATTGGTGTTGTGGAAGGTGACTTAGCAGCCATAGAAGCAT	868.667	549.667	8.7438	7.08422	mmu-miR-223-3p	mmu-miR-7065-5p	mmu-miR-138-5p	mmu-miR-3071-3p	mmu-miR-195a-3p
ASCRMP001031	2.19854	2.19854	1.13654	up	mmu_circRNA_010639	mm9_circ_010639	exonic	chr12	-	81314259	81316104	NM_001167920	Slc8a3	ATGAAACAGTGTCACAGGCCTGTCAGGAGGACCATTGGTGCTGTGG	533.667	504.667	7.54303	6.40649	mmu-miR-8113	mmu-miR-6900-5p	mmu-miR-6957-5p	mmu-miR-3552	mmu-miR-7050-5p
ASCRMP001439	2.33446	2.33446	1.22309	up	mmu_circRNA_015184	mm9_circ_015184	exonic	chr5	+	115440484	115441445	NM_008629	Msi1	TGGGATGCTGGGGTTTGGATTTGTCACGTTTGAGAGCGAGGACATC	601	510.667	7.90383	6.68075	mmu-miR-6911-5p	mmu-miR-542-5p	mmu-miR-3062-3p	mmu-miR-6957-3p	mmu-miR-6984-3p
ASCRMP001672	10.4555	10.4555	3.38619	up	mmu_circRNA_017693	mm9_circ_017693	exonic	chrX	+	13093923	13107180	NM_009481	Usp9x	CAGCCCTTATTAAGTTATGCAATGGTCTCTGCAAGATGTTTTATTC	413	395.333	6.56574	3.17955	mmu-miR-465b-3p	mmu-miR-465c-3p	mmu-miR-465a-3p	mmu-miR-7094b-2-5p	mmu-miR-6982-5p
ASCRMP000677	2.12473	2.12473	1.08728	up	mmu_circRNA_007065	mm9_circ_007065	exonic	chr18	+	75052980	75063173	NM_027727	Dym	CTCCACTCTTTTCTGAGTTGAAGCTATTGGAAGAGGCAACCATTTC	431.333	458	6.71318	5.6259	mmu-miR-182-3p	mmu-miR-666-3p	mmu-miR-322-5p	mmu-miR-7225-3p	mmu-miR-7234-5p
ASCRMP001280	2.94528	2.94528	1.55841	up	mmu_circRNA_013483	mm9_circ_013483	exonic	chr4	+	150431522	150439468	NM_001085492	Rere	GCCTGGAGGGACTGTGTGTATATCGAGAGTCGGCGGCCAAACACAC	1295	890.667	9.71403	8.15562	mmu-miR-667-5p	mmu-miR-7212-5p	mmu-miR-7044-5p	mmu-miR-6997-5p	mmu-miR-3070-3p
ASCRMP000322	2.46314	2.46314	1.3005	up	mmu_circRNA_003225	mm9_circ_003225	exonic	chr4	-	131997498	132007438	NM_001128606	Epb4.1	CTGCCAAAGAAATAAAAAAGCAGGTTCGAGGAACATCATGACAACA	439.333	454.333	6.63269	5.33219	mmu-miR-1903	mmu-miR-130b-5p	mmu-miR-6961-3p	mmu-miR-26a-2-3p	mmu-miR-881-3p
ASCRMP000762	2.78883	2.78883	1.47966	up	mmu_circRNA_007796	mm9_circ_007796	exonic	chr9	+	100705152	100738142	NM_009282	Stag1	TGCAATGCAGGTGTGACTTTGAGGTTGAATAACCAGTTTGAATTAT	439.333	465	6.86759	5.38794	mmu-miR-6988-3p	mmu-miR-7094b-2-5p	mmu-miR-3099-5p	mmu-miR-5114	mmu-miR-7072-3p
ASCRMP000744	6.17353	6.17353	2.6261	up	mmu_circRNA_007653	mm9_circ_007653	exonic	chr9	+	20891082	20891206	NM_145610	Ppan	ACTTACTGAGGGGTGTGGGGCTATCAGACAGTGAGGTGGAGCCAGA	599	440	7.95469	5.3286	mmu-miR-6954-5p	mmu-miR-6938-3p	mmu-miR-6914-5p	mmu-miR-486b-3p	mmu-miR-486a-3p
ASCRMP000794	2.74804	2.74804	1.4584	up	mmu_circRNA_008169	mm9_circ_008169	exonic	chr10	-	18603406	18619793	NM_001033258	D10Bwg1379e	TACCAAAACACCTGGTGAAGTCAAGTCTACCCAGGATCAAAAAAGC	401	431.333	6.33188	4.87348	mmu-miR-6540-5p	mmu-miR-1927	mmu-miR-361-3p	mmu-miR-7226-3p	mmu-miR-3103-3p
ASCRMP000236	3.65422	3.65422	1.86956	up	mmu_circRNA_002457	mm9_circ_002457	exonic	chr5	+	65565988	65594548	NM_016786	Ube2k	CTCTGTGCTATGGGTTTTGATAGGACGAGCAAAAATCAAATTAAAG	566.333	466	7.80851	5.93895	mmu-miR-7214-5p	mmu-miR-6922-3p	mmu-miR-329-5p	mmu-miR-3060-3p	mmu-miR-182-3p
ASCRMP001149	3.24237	3.24237	1.69705	up	mmu_circRNA_012003	mm9_circ_012003	exonic	chr1	-	190871591	190899571	NM_178775	Rps6kc1	GAAGGTGTACAAGATAATTGTGTGGAGGAGATACAGTGACTTCAAG	745.667	519.667	8.49952	6.80247	mmu-miR-370-3p	mmu-miR-7012-5p	mmu-miR-7090-5p	mmu-miR-146a-3p	mmu-miR-6941-5p
ASCRMP001255	6.24375	6.24375	2.64241	up	mmu_circRNA_013176	mm9_circ_013176	exonic	chr4	+	74128198	74170762	NM_001163732	Frmd3	CCTGTGGGTGAGGGTACCTATTATATTTGCAAATTAAAAGAGACAT	948.667	483	8.96394	6.32153	mmu-miR-7024-3p	mmu-miR-6939-5p	mmu-miR-7663-5p	mmu-miR-1967	mmu-miR-450a-1-3p
ASCRMP001024	3.29817	3.29817	1.72167	up	mmu_circRNA_010556	mm9_circ_010556	exonic	chr9	-	112183494	112187766	NM_001177616	Arpp21	AAGTCACCAGGATCAGGTTGTCGACCATGTGTCAAGCTGTGTAAGG	534	504	7.60305	5.88138	mmu-miR-6978-3p	mmu-miR-344f-5p	mmu-miR-3099-5p	mmu-miR-7235-3p	mmu-miR-7006-3p
ASCRMP000154	7.15208	7.15208	2.83836	up	mmu_circRNA_001598	mm9_circ_001598	exonic	chr9	+	47787970	47799530	NM_001025600	Cadm1	GAAGTGCAGTGTGATGGACAGAATCTGTTTACTAAAGACGTGACAG	1143.33	504.667	9.45581	6.61744	mmu-miR-1190	mmu-miR-712-5p	mmu-miR-221-5p	mmu-miR-6919-3p	mmu-miR-1968-5p
ASCRMP001416	2.96271	2.96271	1.56692	up	mmu_circRNA_014957	mm9_circ_014957	exonic	chr11	+	87159820	87178028	NM_197987	Trim37	TACAGTGATTTTAAGTTGCGGTCTTGCAGTAAGAGCGAGCTGATCT	575.333	479	7.69973	6.13282	mmu-miR-677-3p	mmu-miR-148a-5p	mmu-miR-7672-5p	mmu-miR-3065-5p	mmu-miR-880-3p
ASCRMP001473	2.48892	2.48892	1.31552	up	mmu_circRNA_015506	mm9_circ_015506	exonic	chr17	+	78313123	78315746	NM_015800	Crim1	GTGTGTGAAGAAACAAAGCCAGCCTGCGTGTTCAACAGCGTGGAGT	1145.33	706.667	9.47603	8.16052	mmu-miR-5134-5p	mmu-miR-1969	mmu-miR-6923-3p	mmu-miR-221-5p	mmu-miR-152-5p
ASCRMP001224	2.69418	2.69418	1.42985	up	mmu_circRNA_012814	mm9_circ_012814	intergenic	chr2	+	169064378	169068567			GAATAGAAAGGATCCATCTACCTTGGCTTTTGGAACAGAGTCTTCA	392.667	423	6.22238	4.79253	mmu-miR-6984-3p	mmu-miR-7087-3p	mmu-miR-378d	mmu-miR-7085-5p	mmu-miR-6961-3p
ASCRMP000629	3.0573	3.0573	1.61226	up	mmu_circRNA_006562	mm9_circ_006562	intragenic	chr10	-	128585091	128586211	NM_010153	Erbb3	TACGATGGGAAAAGTGTGAGGTGGTCATGGGTAACCTGGAGATTGT	888	605.667	8.87976	7.2675	mmu-miR-6962-3p	mmu-miR-3110-5p	mmu-miR-5125	mmu-miR-9768-3p	mmu-miR-324-3p
ASCRMP001206	2.35915	2.35915	1.23827	up	mmu_circRNA_012583	mm9_circ_012583	exonic	chr18	+	65644192	65656632	uc008fff.2	Zfp532	AGCATGGGAAGATGTGTACATTGCAATGTTGTGTACTCTGATGTGG	1270	799.667	9.72136	8.48309	mmu-miR-6397	mmu-miR-6539	mmu-miR-219a-1-3p	mmu-miR-7079-3p	mmu-miR-7232-5p
ASCRMP000072	2.78953	2.78953	1.48002	up	mmu_circRNA_000727	mm9_circ_000727	exonic	chr1	-	153482741	153483872	NM_007842	Dhx9	AGCTGTTGGGGTGTGAAGAAGACACCTGAATCATGGGTGACATTAA	787.333	554.333	8.59827	7.11825	mmu-miR-6769b-3p	mmu-miR-107-3p	mmu-miR-103-3p	mmu-miR-7030-3p	mmu-miR-7021-3p
ASCRMP000981	10.8852	10.8852	3.4443	up	mmu_circRNA_010120	mm9_circ_010120	exonic	chr14	-	57303592	57313129	NM_030004	Cryl1	ACTGGTGGAGGAGTGTGTTCCAGAGAACCTAGAACTGAAAAAGAAG	1217.67	503.333	9.32268	5.87839	mmu-miR-6992-3p	mmu-miR-5133	mmu-miR-6936-5p	mmu-miR-6938-5p	mmu-miR-7015-3p
ASCRMP000723	3.08743	3.08743	1.62641	up	mmu_circRNA_007495	mm9_circ_007495	exonic	chr1	-	190844486	190899571	NM_178775	Rps6kc1	CACGGGACCACAGATAATTGTGTGGAGGAGATACAGTGACTTCAAG	522.667	461.333	7.55203	5.92563	mmu-miR-370-3p	mmu-miR-320-5p	mmu-miR-7012-5p	mmu-miR-7094-3p	mmu-miR-5133
ASCRMP000312	4.70918	4.70918	2.23548	up	mmu_circRNA_003167	mm9_circ_003167	exonic	chr15	-	35099433	35115645	NM_019635	Stk3	AAACAAGACATAAGCTAAAAAAGCTGAGTGAAGACAGTTTGACTAA	378.333	394	5.7973	3.56183	mmu-miR-669o-3p	mmu-miR-669a-3p	mmu-miR-6897-3p	mmu-miR-137-3p	mmu-miR-207
ASCRMP001214	6.03185	6.03185	2.5926	up	mmu_circRNA_012640	mm9_circ_012640	exonic	chr9	-	62068384	62070613	uc009qae.1	Glce	AGTTTATTGCTCCAGGTATGGTCTGAATATGCGTTGTTTGGCAGCT	829.667	478.333	8.74186	6.14926	mmu-miR-291b-5p	mmu-miR-291a-5p	mmu-miR-7015-5p	mmu-miR-6930-5p	mmu-miR-6950-3p
ASCRMP000969	2.38995	2.38995	1.25698	up	mmu_circRNA_009996	mm9_circ_009996	intragenic	chr15	-	98740336	98742829	NM_007478	Arf3	CAAAAACAAGAAGGTCAAGTCCTCCATACCAAGGACCAGGCTAAAA	419.333	469.333	6.48441	5.22743	mmu-miR-1943-5p	mmu-miR-6955-5p	mmu-miR-7005-5p	mmu-miR-7229-3p	mmu-miR-6921-5p
ASCRMP001061	2.56432	2.56432	1.35858	up	mmu_circRNA_011064	mm9_circ_011064	exonic	chr15	-	79541033	79543856	NM_001040187	Ddx17	TTGCACAGACTGGCTCTGGGAAGACATTGGCGGTTTGGAGCAAGAG	398.333	744.333	6.2252	4.86662	mmu-miR-295-5p	mmu-miR-500-5p	mmu-miR-6400	mmu-miR-7659-3p	mmu-miR-93-5p
ASCRMP000355	2.16419	2.16419	1.11383	up	mmu_circRNA_003692	mm9_circ_003692	exonic	chr7	+	51887911	51897372	NM_008087	Gas2	GCCTGCCAAGGTGTTAGGAGTGGATAAATGATGTGCACTGCCCTGA	409.333	425.667	6.21047	5.09664	mmu-miR-3098-3p	mmu-miR-692	mmu-miR-654-3p	mmu-miR-669h-3p	mmu-miR-3064-5p
ASCRMP000580	6.14841	6.14841	2.62021	up	mmu_circRNA_006026	mm9_circ_006026	exonic	chr1	-	16440322	16509408	NM_001111272	Stau2	GGGCATGTACAATCAGAGTTTTGTGGAGCTGTGAGGGATACGGAAG	450.333	427	7.01641	4.3962	mmu-miR-450a-2-3p	mmu-miR-450b-3p	mmu-miR-450a-1-3p	mmu-miR-204-5p	mmu-miR-325-3p
ASCRMP000529	6.07511	6.07511	2.60291	up	mmu_circRNA_005444	mm9_circ_005444	intragenic	chr17	-	39845363	39845455	TCONS_00013579	XLOC_010800	GGAGAGGGAGGTCGACGAGCGACTTGAACCCCGCGAGAGGGAGGAA	379.667	389.667	5.78246	3.17955	mmu-miR-7074-3p	mmu-miR-7058-3p	mmu-miR-320-5p	mmu-miR-1893	mmu-miR-207
ASCRMP001733	4.21906	4.21906	2.07692	up	mmu_circRNA_018314	mm9_circ_018314	antisense	chr15	-	6435458	6435530	NM_001008702	Dab2	ATGGTGGGAGGTGGTTGAGGCGGTGTGGCCAGAACAGAGGACATCA	995.667	556.333	9.15871	7.08178	mmu-miR-7050-3p	mmu-miR-877-3p	mmu-miR-7214-3p	mmu-miR-7687-3p	mmu-miR-6974-3p
ASCRMP000066	2.06425	2.06425	1.04562	up	mmu_circRNA_000692	mm9_circ_000692	exonic	chr9	-	86372340	86452010	NM_027394	Ube2cbp	TTCCTTCCAGTGGGCCAGATGAAGGAGGGATGCACCTGGACATTTC	514.333	494.667	7.4936	6.44798	mmu-miR-346-3p	mmu-miR-7001-5p	mmu-miR-298-5p	mmu-miR-3074-5p	mmu-miR-6940-5p
ASCRMP001084	3.51776	3.51776	1.81465	up	mmu_circRNA_011334	mm9_circ_011334	exonic	chr15	-	91497392	91516494	NM_001033633	Slc2a13	AGGAGGAGGAAAAGGAAGCCACCGCAGGCATCGCATCCATGACCGT	587.333	458.333	7.52514	5.71048	mmu-miR-6992-5p	mmu-miR-7013-5p	mmu-miR-6907-5p	mmu-miR-8094	mmu-miR-7009-3p
ASCRMP000977	3.16985	3.16985	1.66441	up	mmu_circRNA_010078	mm9_circ_010078	exonic	chr19	+	41545874	41555701	uc008hlz.1	Lcor	AAGGGAACGGGGACATTTAGTCGGTCTGGATGAACCAGCTTCCGGA	413.667	424.333	6.44193	4.77752	mmu-miR-7009-5p	mmu-miR-7226-5p	mmu-miR-3081-5p	mmu-miR-7094b-2-5p	mmu-miR-1966-3p
ASCRMP000547	2.44808	2.44808	1.29165	up	mmu_circRNA_005654	mm9_circ_005654	exonic	chr11	+	19998119	20008477	NM_033523	Spred2	CGTTTTCACGTGACAGCTATATTGTGCGTGTCAAGGCTGTGGTTAT	2135.67	1146.67	10.6875	9.3958	mmu-miR-9-5p	mmu-miR-3101-3p	mmu-miR-6917-5p	mmu-miR-135b-5p	mmu-miR-7651-3p
ASCRMP000767	3.06122	3.06122	1.61411	up	mmu_circRNA_007853	mm9_circ_007853	intragenic	chr10	+	14004200	14086082	NM_010437	Hivep2	TGTGTGCTGCAGATTGGTGAATTCACCTGAGAAATTGAGATTCAAG	568	484	7.72625	6.11214	mmu-miR-669h-3p	mmu-miR-466i-3p	mmu-miR-466p-3p	mmu-miR-466c-3p	mmu-miR-466b-3p
ASCRMP000510	2.94023	2.94023	1.55593	up	mmu_circRNA_005250	mm9_circ_005250	antisense	chr7	-	28822079	28822140	NM_177301	Hnrnpl	AGTTCCAGCATTTCTGTTGTGGTTAATCTTGGGAGATACCAGTTCC	666.333	513.333	8.23128	6.67535	mmu-miR-6972-5p	mmu-miR-149-3p	mmu-miR-3475-3p
ASCRMP000778	5.5077	5.5077	2.46145	up	mmu_circRNA_007964	mm9_circ_007964	intragenic	chr12	-	76349317	76356068	NM_001172104	Zbtb25	AGTTACTGGAACACATGTATACACACAAAGAGCCGCCATGGATACT	449.667	429	6.8212	4.35975	mmu-miR-6934-3p	mmu-miR-7064-5p	mmu-miR-5624-3p	mmu-miR-6999-3p	mmu-miR-669c-3p
ASCRMP000701	2.5372	2.5372	1.34324	up	mmu_circRNA_007293	mm9_circ_007293	exonic	chr4	+	130668924	130701110	NM_001159603	Pum1	TATGGGCGAGGTGTTGGTGGAATGAGCGTTGCATGTGTCTTGAAGA	2689	1370.67	11.0693	9.72609	mmu-miR-6945-5p	mmu-miR-3474	mmu-miR-10a-5p	mmu-miR-7019-5p	mmu-miR-3074-2-3p
ASCRMP001052	5.81971	5.81971	2.54095	up	mmu_circRNA_010979	mm9_circ_010979	exonic	chr9	-	108218012	108218410	NM_001276481	Dag1	GATCATCAAGGCTCTGGGTGCTCTAGGATGGAACAGCTGTGCAGAG	441	406.667	6.67042	4.12947	mmu-miR-6981-3p	mmu-miR-6916-5p	mmu-miR-1982-3p	mmu-miR-6902-5p	mmu-miR-6947-3p
ASCRMP001026	2.0351	2.0351	1.0251	up	mmu_circRNA_010567	mm9_circ_010567	exonic	chr13	-	107738371	107748363	NM_145456	Zswim6	CTATTAGAAGGTGCTCTGTGGATGTGTATCGTTTTAAACCCCCACT	8802.67	5113.33	13.0088	11.9837	mmu-miR-669d-5p	mmu-miR-141-3p	mmu-miR-200a-3p	mmu-miR-124-5p	mmu-miR-326-5p
ASCRMP000881	3.15533	3.15533	1.65779	up	mmu_circRNA_009095	mm9_circ_009095	exonic	chr3	+	69730404	69731655	NM_133787	Nmd3	AAGGAGATTCATGGTGATGAATGGTGCTATCCTGCAGCAAGTGTTT	511	454.667	7.48156	5.82377	mmu-miR-673-5p	mmu-miR-7685-3p	mmu-miR-3069-5p	mmu-miR-7072-3p	mmu-miR-7214-5p
ASCRMP001428	2.46715	2.46715	1.30284	up	mmu_circRNA_015102	mm9_circ_015102	exonic	chr11	-	50307469	50310867	NM_001110499	Canx	TATACATTAAGTCACCTACAAAGCTCCAGTTCCAACAGGGGAGGTT	417.333	442.333	6.61114	5.3083	mmu-miR-7023-3p	mmu-miR-6945-3p	mmu-miR-7651-3p	mmu-miR-7068-3p	mmu-miR-592-5p
ASCRMP000861	13.1544	13.1544	3.71748	up	mmu_circRNA_008887	mm9_circ_008887	exonic	chr11	+	98845874	98847409	NM_001080925	Rapgefl1	TCCACTGGGAGCTCTTCCGATGTGTGCACGAGGATTCCAGAAGAGA	518.333	386.333	7.51646	3.79898	mmu-miR-700-5p	mmu-miR-344-5p	mmu-miR-7216-5p	mmu-miR-484	mmu-miR-7028-3p
ASCRMP001353	2.8261	2.8261	1.49881	up	mmu_circRNA_014244	mm9_circ_014244	antisense	chr2	-	147024553	147024619	NM_011917	Xrn2	TCATTTGGATTAGTGCAGGGGTGGATGATCCCATTCATATCCAAAT	544.667	493.333	7.66888	6.17007	mmu-miR-3068-5p	mmu-miR-669n
ASCRMP000956	3.61328	3.61328	1.85331	up	mmu_circRNA_009854	mm9_circ_009854	exonic	chr4	-	126923063	126926023	NM_001114399	Zmym4	CAATGCTCAAGTGGTGTCATGGATACAGAAATGTCTGAAGATACAG	524.333	456	7.54317	5.68986	mmu-miR-302b-5p	mmu-miR-6896-3p	mmu-miR-3068-5p	mmu-miR-3970	mmu-miR-335-3p
ASCRMP000450	3.97057	3.97057	1.98935	up	mmu_circRNA_004682	mm9_circ_004682	exonic	chr18	-	61140790	61141790	NM_134134	Hmgxb3	GAGTGTGGAGGTCTCTTTAATGTGGGGAACAAGTTGCTAGTCAGCC	1826.67	790.333	10.4408	8.45142	mmu-miR-7084-3p	mmu-miR-326-3p	mmu-miR-337-3p	mmu-miR-330-5p	mmu-miR-3473d
ASCRMP001168	2.68383	2.68383	1.4243	up	mmu_circRNA_012214	mm9_circ_012214	exonic	chr19	-	4787360	4794009	uc012bgl.1	Rbm4	CAGCCTTTTAAAGTTTGAGGTAATTGGCGTTCCGGGTAACCAATCA	457	446	7.04361	5.61932	mmu-miR-1968-5p	mmu-miR-7038-3p	mmu-miR-666-3p	mmu-miR-6958-3p	mmu-miR-7242-3p
ASCRMP000376	3.57887	3.57887	1.8395	up	mmu_circRNA_003880	mm9_circ_003880	exonic	chr11	+	60706192	60706355	NM_001159404	Llgl1	AGGTAACCAGTGTGCCAGATGATTACCGGTGTGGAAAGGCCTTGGG	550	464.333	7.72978	5.89028	mmu-miR-6992-5p	mmu-miR-7221-3p	mmu-miR-6388	mmu-miR-7029-3p	mmu-miR-6379
ASCRMP001621	2.07737	2.07737	1.05476	up	mmu_circRNA_017212	mm9_circ_017212	exonic	chr4	-	24708952	24743965	NM_001163020	Klhl32	TATCTCATCCAGGCAATGTTCAGTCTTTGTATGGTGGAAAGTGGAG	791	610.333	8.62615	7.57139	mmu-miR-6978-3p	mmu-miR-7656-3p	mmu-miR-3065-5p	mmu-miR-6937-5p	mmu-miR-697
ASCRMP000029	2.01272	2.01272	1.00914	up	mmu_circRNA_000270	mm9_circ_000270	exonic	chr2	-	12396178	12410080	NM_024185	Fam188a	TCAGGAATGCGGTTTGTGTTTAGTGAATCAGAGGGATCTGCATTAG	472.333	473	7.17195	6.16281	mmu-miR-1903	mmu-miR-5616-5p	mmu-miR-3059-5p	mmu-miR-7083-3p	mmu-miR-7117-3p
ASCRMP000130	7.37257	7.37257	2.88217	up	mmu_circRNA_001362	mm9_circ_001362	exonic	chr5	+	121263884	121273799	NM_181421	Gm15800	GATCAAGCAGAGGGTTTGTGTACTGTCGCAATGAGGAGCTAGAGCC	660.333	429.333	7.88616	5.00399	mmu-miR-3104-5p	mmu-miR-7214-5p	mmu-miR-667-5p	mmu-miR-1291	mmu-miR-6934-5p
ASCRMP000221	3.8109	3.8109	1.93013	up	mmu_circRNA_002302	mm9_circ_002302	antisense	chr12	-	8938171	8938225	NM_008640	Laptm4a	CAGGCAGGCAGGTAAGGAGCTGGTATAGGCTTTATTGACAAGGCAG	536	472.333	7.63733	5.7072	mmu-miR-5125	mmu-miR-346-5p	mmu-miR-216c-3p	mmu-miR-7663-5p	mmu-miR-1224-5p
ASCRMP001270	2.33737	2.33737	1.22489	up	mmu_circRNA_013311	mm9_circ_013311	exonic	chr9	+	100705152	100712540	NM_009282	Stag1	CCGGCCTCCAGTGTGACTTTGAGGTTGAATAACCAGTTTGAATTAT	1128.33	719	9.41598	8.19109	mmu-miR-6988-3p	mmu-miR-7116-3p	mmu-miR-3966	mmu-miR-7668-5p	mmu-miR-101a-3p
ASCRMP000719	17.454	17.454	4.12549	up	mmu_circRNA_007438	mm9_circ_007438	exonic	chr4	+	57709450	57710143	ENSMUST00000126465	Gm20459	CCGGCCCCAGCTATATACGCCATGGAAATTAATGTGGAGAAAGACA	465	391	7.01618	2.89069	mmu-miR-7028-3p	mmu-miR-6916-3p	mmu-miR-500-5p	mmu-miR-714	mmu-miR-6338
ASCRMP001205	2.20844	2.20844	1.14303	up	mmu_circRNA_012567	mm9_circ_012567	exonic	chr4	+	130668924	130669298	NM_001159603	Pum1	AGAACACCAGGTGTTGGTGGAATGAGCGTTGCATGTGTCTTGAAGA	1944.33	1193.33	10.5473	9.40422	mmu-miR-6945-5p	mmu-miR-3474	mmu-miR-10a-5p	mmu-miR-7019-5p	mmu-miR-3074-2-3p
ASCRMP000574	4.61856	4.61856	2.20744	up	mmu_circRNA_005949	mm9_circ_005949	exonic	chr1	-	190885333	190899571	NM_178775	Rps6kc1	TGCGGTACTGAAGATAATTGTGTGGAGGAGATACAGTGACTTCAAG	751	484.333	8.48374	6.27629	mmu-miR-7090-5p	mmu-miR-761	mmu-miR-214-3p	mmu-miR-883a-3p	mmu-miR-7012-5p
ASCRMP000344	4.68182	4.68182	2.22707	up	mmu_circRNA_003539	mm9_circ_003539	exonic	chr8	-	16023738	16037308	NM_053171	Csmd1	ATTTAAACTCAGTTACCAAGCGGTGGGCCTGGCTGCGTGCCAGGAA	409	430	6.50762	4.28055	mmu-miR-3109-3p	mmu-miR-196a-5p	mmu-miR-7649-5p	mmu-miR-466c-5p	mmu-miR-7684-5p
ASCRMP001105	4.12831	4.12831	2.04555	up	mmu_circRNA_011516	mm9_circ_011516	intronic	chr15	-	79827638	79827749	NM_001013360	Npcd	TGCTTCTTGCTCTGTGTGCAGTGTGGGGCCCACTAGATGGTTTCTG	5741	1876	12.3327	10.2871	mmu-miR-7001-5p	mmu-miR-8113	mmu-miR-6980-5p	mmu-miR-3099-3p	mmu-miR-8119
ASCRMP000353	2.91119	2.91119	1.54161	up	mmu_circRNA_003671	mm9_circ_003671	exonic	chr17	-	30513555	30530365	NM_027060	Btbd9	GTGTCTGCAGGCCAGTGACTATCATCTGTTCCACAGGATGAGTAAC	633	500	8.04037	6.49876	mmu-miR-15b-5p	mmu-miR-15a-5p	mmu-miR-322-5p	mmu-miR-16-5p	mmu-miR-195b
ASCRMP000747	3.74394	3.74394	1.90456	up	mmu_circRNA_007687	mm9_circ_007687	exonic	chr11	+	107592705	107649340	NM_198298	Helz	TCTGTGCTCTATTGGAAGGTGTAGTGCTGGGGGAAGGACTGGCCAA	631	471	8.04286	6.1383	mmu-miR-6958-3p	mmu-miR-7072-3p	mmu-miR-383-3p	mmu-miR-3099-5p	mmu-miR-370-3p
ASCRMP000524	6.2495	6.2495	2.64374	up	mmu_circRNA_005382	mm9_circ_005382	exonic	chr1	-	16463034	16509408	NM_001111272	Stau2	ATGTCAATAATAACCCAGTTTTGTGGAGCTGTGAGGGATACGGAAG	525.667	413.333	7.03516	4.39142	mmu-miR-654-3p	mmu-miR-343	mmu-miR-103-1-5p	mmu-miR-103-2-5p	mmu-miR-6405
ASCRMP001433	4.73541	4.73541	2.24349	up	mmu_circRNA_015150	mm9_circ_015150	intronic	chr17	-	25267643	25267704	NM_001177609	Ube2i	GAGGTCTTGTACTCGACGTTTGGAACTGAGCTGTTGTAGTGGTACC	449.667	432.333	6.99003	4.74654	mmu-miR-7077-3p	mmu-miR-130b-5p	mmu-miR-6961-3p
ASCRMP000962	3.19762	3.19762	1.677	up	mmu_circRNA_009934	mm9_circ_009934	exonic	chr5	-	8399687	8405838	NM_001190717	Dbf4	CACACCTCAAAAGAAAAGGGGAAAAAAGCTGGTCCTGGAATACAAA	426.667	445	6.74821	5.07121	mmu-miR-6911-5p	mmu-miR-338-5p	mmu-miR-6964-3p	mmu-miR-181b-5p	mmu-miR-181a-5p
ASCRMP001167	5.89393	5.89393	2.55923	up	mmu_circRNA_012213	mm9_circ_012213	intergenic	chr7	-	45026995	45027058			GGGTAGTAGTCATTACTGCAATGTGCTTTGAGGTTAATTCATGGAG	450	428.333	6.96017	4.40094	mmu-miR-667-3p	mmu-miR-337-3p	mmu-miR-378a-5p	mmu-miR-3572-3p	mmu-miR-7069-3p
ASCRMP000269	2.93586	2.93586	1.55379	up	mmu_circRNA_002813	mm9_circ_002813	exonic	chr2	+	129810487	129811237	NM_183262	Stk35	TCTTGGGTGTTTTTAAACTAGGAGAAAGGATCCTGGGCTATGCTGA	403	426	6.40613	4.85234	mmu-miR-7214-3p	mmu-miR-342-5p	mmu-miR-3085-5p	mmu-miR-880-3p	mmu-miR-6991-3p
ASCRMP001435	2.32562	2.32562	1.21762	up	mmu_circRNA_015174	mm9_circ_015174	intronic	chr7	-	116333180	116333258	NM_026533	Rps13	TTCCTTGGATCTCACAGTGATGATGGTGTTCCAACATTCGCAGTTT	420.333	444	6.50447	5.28685	mmu-miR-6934-5p	mmu-miR-412-5p	mmu-miR-496b	mmu-miR-7232-5p	mmu-miR-8107
ASCRMP001089	2.16995	2.16995	1.11766	up	mmu_circRNA_011381	mm9_circ_011381	antisense	chr11	+	11932646	11932697	NM_001177629	Grb10	TGAGTTTTCCAAAGTAATGAGGTCATGCAGCTGTGCTGTGCTGGGG	2759.33	1587	11.0999	9.98226
ASCRMP001120	2.39116	2.39116	1.25771	up	mmu_circRNA_011729	mm9_circ_011729	exonic	chr2	-	44752046	44756435	NM_172662	Gtdc1	TATTTTCCCATCAGATTTCCTGATGTGAGCAGGACCCTCTTTGCAA	447.667	464.333	6.93555	5.67784	mmu-miR-7216-3p	mmu-miR-465d-3p	mmu-miR-30d-3p	mmu-miR-30e-3p	mmu-miR-6903-5p
ASCRMP001596	3.30346	3.30346	1.72398	up	mmu_circRNA_016934	mm9_circ_016934	intragenic	chr7	-	59479061	59481464	ENSMUST00000178266	Gm22632	AGGTAATCAGGAAAGACATTCTTCCAAGTTGCTTCCCTGGAAGATA	404	420.333	6.22204	4.49806	mmu-miR-6955-5p	mmu-miR-7665-5p	mmu-miR-6379	mmu-miR-6988-3p	mmu-miR-5621-5p
ASCRMP001679	2.60313	2.60313	1.38025	up	mmu_circRNA_017735	mm9_circ_017735	exonic	chr11	+	21263198	21278060	NM_139061	Vps54	ATTCACAGCTTCCGTTGAGTGGTGATTTTATGCAATGGCTTCAAGC	653.333	523	8.19319	6.81294	mmu-miR-7682-3p	mmu-miR-129-5p	mmu-let-7i-5p	mmu-miR-370-3p	mmu-miR-98-5p
ASCRMP001560	4.74038	4.74038	2.245	up	mmu_circRNA_016628	mm9_circ_016628	exonic	chr12	+	86256867	86269061	NM_027405	Gpatch2l	TGCTCTGCCAGTGACACTAGCAGTGTGTGCAGCAGCAGTGACACGG	1042.67	547	9.29306	7.04806	mmu-miR-501-5p	mmu-miR-7009-3p	mmu-miR-7650-5p	mmu-miR-1956	mmu-miR-205-5p
ASCRMP000858	2.72748	2.72748	1.44757	up	mmu_circRNA_008846	mm9_circ_008846	exonic	chr4	+	48636839	48650418	NM_021436	Tmeff1	CCTCTTGTAGGTGTGTATGTAATATAGACTGCAGTGGGTACAGCTT	2995.67	1523	11.2582	9.81065	mmu-miR-7015-5p	mmu-miR-6769b-3p	mmu-miR-329-5p	mmu-miR-193b-5p	mmu-miR-7670-3p
ASCRMP000664	2.23218	2.23218	1.15845	up	mmu_circRNA_006917	mm9_circ_006917	exonic	chr8	+	82990346	83006412	NM_177378	Rnf150	TGCCCTGCCGGTGTGGAAGACATCGTGGCTATAATGATTCCTGAGC	413	439	6.16861	5.01016	mmu-miR-7242-5p	mmu-miR-6900-3p	mmu-miR-378a-5p	mmu-miR-1927	mmu-miR-7080-3p
ASCRMP001789	4.89733	4.89733	2.292	up	mmu_circRNA_018857	mm9_circ_018857	exonic	chr18	+	65651559	65656632	uc008fff.2	Zfp532	GCATGGGAAGAATAATCTATAAGTGTTCCATGTGCGACACTGTGTT	434.667	426.667	6.81832	4.52632	mmu-miR-219a-1-3p	mmu-miR-7079-3p	mmu-miR-450b-5p	mmu-miR-107-5p	mmu-miR-378b
ASCRMP000359	2.0617	2.0617	1.04383	up	mmu_circRNA_003714	mm9_circ_003714	intronic	chr4	-	24682054	24693634	ENSMUST00000140652	Klhl32	GATCTGGCAGCTCGGGGACCATCTTACTAGAACTTGAATGAAAACC	477.333	469	7.10266	6.05883	mmu-miR-1187	mmu-miR-466f	mmu-miR-466f-5p	mmu-miR-669f-5p	mmu-miR-466l-5p
ASCRMP000434	4.17427	4.17427	2.06152	up	mmu_circRNA_004507	mm9_circ_004507	antisense	chr7	+	142651103	142651166	NM_001122736	Igf2	TTAACACTGGGTGGGTAGGGTGGTCAGCAAATGCCCCTGAAAGCAC	709.667	491.333	8.34486	6.28334	mmu-miR-6963-5p	mmu-miR-30b-3p	mmu-miR-6386	mmu-miR-5132-5p	mmu-miR-7020-5p
ASCRMP001533	2.96389	2.96389	1.56749	up	mmu_circRNA_016319	mm9_circ_016319	exonic	chr11	+	121602987	121605340	NM_029878	Tbcd	TCTTTACTGCCGAGGAGAACTGTGAGCGCGTCATGTGTTGCGTTGC	772	541	8.58934	7.02185	mmu-miR-3474	mmu-miR-7239-3p	mmu-miR-6945-5p	mmu-miR-1982-5p	mmu-miR-204-3p
ASCRMP001199	2.25229	2.25229	1.17139	up	mmu_circRNA_012515	mm9_circ_012515	exonic	chr18	-	79086550	79087180	NM_053099	Setbp1	AGATGAAAGAAACCACTCCAAAAAGAAGATCTGACCCCTTCTGAGG	425	492.667	6.67883	5.50744	mmu-miR-6919-3p	mmu-miR-328-5p	mmu-miR-7018-5p	mmu-miR-7087-5p	mmu-miR-7049-5p
ASCRMP001382	3.01066	3.01066	1.59008	up	mmu_circRNA_014586	mm9_circ_014586	exonic	chr4	+	132689704	132707123	NM_210071	Eya3	TACGACAAGCATAAAAGCAATGTGGGTGCTTCAAGCACAAATGCCA	417.333	427	6.57469	4.98462	mmu-miR-378d	mmu-miR-29b-2-5p	mmu-miR-7035-3p	mmu-miR-6344	mmu-miR-3113-5p
ASCRMP001286	2.49225	2.49225	1.31745	up	mmu_circRNA_013565	mm9_circ_013565	intronic	chr15	+	89084808	89084882	NM_026485	Trabd	ACAAGTCCTAGTGGGTGCTAGGTGTGGCTTTGTGGACACATTGGTA	4538.67	2366.33	12.0566	10.7392	mmu-miR-1905	mmu-miR-192-3p	mmu-miR-5123	mmu-miR-1839-5p
ASCRMP001488	2.68662	2.68662	1.42579	up	mmu_circRNA_015666	mm9_circ_015666	exonic	chr4	-	56762840	56771078	NM_026079	Ikbkap	TCTGAGGCTGGACCTGAGTATTTCACAGAATGCTTAAATTTGATAA	736.667	544.667	8.47131	7.04552	mmu-miR-1903	mmu-miR-7008-3p	mmu-miR-103-2-5p	mmu-miR-103-1-5p	mmu-miR-679-5p
ASCRMP000659	8.98619	8.98619	3.16771	up	mmu_circRNA_006860	mm9_circ_006860	exonic	chr5	-	106635609	106636323	NM_026856	Zfp644	GTTAGAAAAGACCCTCATAATGCAGACACCAAAAGGCCAGAAAACG	446.333	396.667	6.85105	3.68334	mmu-miR-1903	mmu-miR-6396	mmu-miR-6928-3p	mmu-miR-6929-3p	mmu-miR-3535
ASCRMP001312	3.25688	3.25688	1.70349	up	mmu_circRNA_013857	mm9_circ_013857	intragenic	chr11	-	97165047	97165405	NM_008379	Kpnb1	TCTGTGTTTGGTGATGCAGCTGCTCCTGGAGAACTTGGGGGTAAGC	652.333	493	8.17715	6.47366	mmu-miR-7661-5p	mmu-miR-376b-5p	mmu-miR-376c-5p	mmu-miR-7215-3p	mmu-miR-151-3p
ASCRMP000770	15.7343	15.7343	3.97584	up	mmu_circRNA_007873	mm9_circ_007873	exonic	chr14	-	64825600	64828668	NM_177338	Hmbox1	CTCCGAGCAGTTACTTCAATGAGAACCAGTACCCAGATGAAGCAAA	399.333	363.667	6.29777	2.32193	mmu-miR-6946-3p	mmu-miR-7058-3p	mmu-miR-7028-3p	mmu-miR-208a-5p	mmu-miR-8106
ASCRMP001768	4.91347	4.91347	2.29674	up	mmu_circRNA_018658	mm9_circ_018658	exonic	chr15	-	38045692	38048149	NM_001081359	Ubr5	ACACTCTGGGGTTACGGGAAGTTTCAGAGAAGCTGAACAAGTACAA	423	441.333	6.60355	4.30681	mmu-miR-6948-3p	mmu-miR-3084-3p	mmu-miR-7117-3p	mmu-miR-706	mmu-miR-339-5p
ASCRMP000115	6.37642	6.37642	2.67275	up	mmu_circRNA_001170	mm9_circ_001170	intragenic	chr10	-	86705340	86705439	NM_011631	Hsp90b1	ACCATGAGGGTCCTGTGGGTGTGAGGAGCTTAGACTCGGGATTGGG	1312.67	548.333	9.66063	6.98789	mmu-miR-7654-5p	mmu-miR-7659-5p	mmu-miR-7033-3p	mmu-miR-1952	mmu-miR-6974-3p
ASCRMP000875	2.65029	2.65029	1.40615	up	mmu_circRNA_009044	mm9_circ_009044	exonic	chr7	-	67529585	67559969	NR_028143	Lrrc28	TGCACCAGAGTACCTCACTGTGGACCGCAATCGGCTATGCTGTGTG	903	602.333	8.93299	7.52684	mmu-miR-3087-5p	mmu-miR-1231-5p	mmu-miR-6998-5p	mmu-miR-1912-5p	mmu-miR-34a-5p
ASCRMP001049	5.20283	5.20283	2.3793	up	mmu_circRNA_010848	mm9_circ_010848	exonic	chr7	-	34157978	34158939	NM_016682	Uba2	GAGGCTGCTTGGTGTGACTGAGTGTTACGAATGTCACCCTAAGCCT	1004.67	524.333	9.19895	6.81965	mmu-miR-7649-3p	mmu-miR-6399	mmu-miR-7226-5p	mmu-miR-380-5p	mmu-miR-3090-5p
ASCRMP000166	4.41422	4.41422	2.14216	up	mmu_circRNA_001726	mm9_circ_001726	exonic	chr9	-	112176094	112187766	NM_001177616	Arpp21	CCAGCAGCACCAGGATGTTGTCGACCATGTGTCAAGCTGTGTAAGG	740	487.333	8.48396	6.3418	mmu-miR-6978-3p	mmu-miR-1298-3p	mmu-miR-6937-5p	mmu-miR-344f-5p	mmu-miR-3099-5p
ASCRMP001192	12.094	12.094	3.59622	up	mmu_circRNA_012434	mm9_circ_012434	intragenic	chr9	-	16374948	16378254	NM_001080814	Fat3	TAGATGATGAGAGTGGACGGACATGTGATATGATGAGTGTGACTAT	867.667	440.333	8.83753	5.24131	mmu-miR-6964-5p	mmu-miR-7026-3p	mmu-miR-7064-5p	mmu-miR-7094b-2-5p	mmu-miR-6914-5p
ASCRMP000455	6.40583	6.40583	2.67938	up	mmu_circRNA_004746	mm9_circ_004746	exonic	chr8	+	79118174	79136663	NM_178267	Zfp827	ATCTGTGCTGCACGGAAGAGTGTCTGCTCCAGCGGAAAGCTACAAG	499.333	419	7.18326	4.50387	mmu-miR-494-5p	mmu-miR-410-5p	mmu-miR-7092-3p	mmu-miR-219b-5p	mmu-miR-875-3p
ASCRMP000880	12.8268	12.8268	3.68109	up	mmu_circRNA_009088	mm9_circ_009088	exonic	chr3	-	144447269	144465285	NM_011828	Hs2st1	ATTAAGGAGACGGAAACAAGGAGACAAAAAGAAAGGGCAATTGCAA	432.333	386.667	6.00302	2.32193	mmu-miR-1903	mmu-miR-6338	mmu-miR-6946-3p	mmu-miR-6897-3p	mmu-miR-219a-1-3p
ASCRMP001765	3.05118	3.05118	1.60937	up	mmu_circRNA_018649	mm9_circ_018649	intragenic	chr17	+	5040579	5053617	NM_001085355	Arid1b	ATTTCCTGAGGGCAGCCCGATGGACCCAATGGTGATGAAGAGACCT	373.667	401.333	4.98256	3.37319	mmu-miR-1249-5p	mmu-miR-6940-5p	mmu-miR-5110	mmu-miR-7016-5p	mmu-miR-1968-5p
ASCRMP001778	2.04595	2.04595	1.03277	up	mmu_circRNA_018725	mm9_circ_018725	exonic	chr9	-	55838119	55859918	NM_001081341	Scaper	AGAAGCTAAGTCTATGGCAGAAGTTCTCGCTAAAAAAGAAGAGCTA	450	434.667	6.35457	5.3218	mmu-miR-22-5p	mmu-miR-6946-3p	mmu-miR-3095-5p	mmu-miR-7116-3p	mmu-miR-6344
ASCRMP000361	2.32012	2.32012	1.2142	up	mmu_circRNA_003739	mm9_circ_003739	intragenic	chr14	-	121592393	121597756	NM_001081039	Dock9	TAACAAAGTGTGTGACACTGCCTCCTGCTTGGCAGCAGCAGAGTGG	420.333	459	6.62089	5.40669	mmu-miR-7094b-2-5p	mmu-miR-7030-5p	mmu-miR-1249-5p	mmu-miR-7047-5p	mmu-miR-328-5p
ASCRMP000944	5.06717	5.06717	2.34118	up	mmu_circRNA_009705	mm9_circ_009705	exonic	chr7	+	121047837	121057399	NM_021554	Mettl9	GTAGAAAACGTGGTATGTGTGCAACAGAGAGAAATTATGCGAATCA	5031.33	1538.33	12.2684	9.92726	mmu-miR-7093-5p	mmu-miR-551b-5p	mmu-miR-7079-3p	mmu-miR-1903	mmu-miR-6960-5p
ASCRMP001060	10.8459	10.8459	3.43907	up	mmu_circRNA_011038	mm9_circ_011038	exonic	chr2	-	93811896	93813964	NM_010163	Ext2	CCAGAGACAGGTGTGTGAGGACGAGGACACCTGTTTCATTATGTGT	1110.33	456.667	9.30797	5.8689	mmu-miR-7019-5p	mmu-miR-30b-3p	mmu-miR-3547-5p	mmu-miR-6982-5p	mmu-miR-6930-5p
ASCRMP000675	2.68556	2.68556	1.42522	up	mmu_circRNA_007041	mm9_circ_007041	exonic	chr14	+	48480303	48485053	NM_172600	Tmem260	ATTTCAAAACCACTTTTCATGGGTGTGGCCAAGTCTGAAGTGGGAT	560	482	7.7314	6.30618	mmu-miR-7680-5p	mmu-miR-7649-5p	mmu-miR-883a-3p	mmu-miR-7227-5p	mmu-miR-6541

## Sheet: down_0h_vs_96h
probeID	Fold Change	FC (abs)	Log Fold change	Regulation	circRNA	Alias	circRNA_type	chrom	strand	txStart	txEnd	best_transcript	GeneSymbol	Sequence	[S08](raw)	[S05](raw)	[S08](normalized)	[S05](normalized)	MRE1	MRE2	MRE3	MRE4	MRE5
ASCRMP000991	-7.4433	7.4433	-2.89594	down	mmu_circRNA_010250	mm9_circ_010250	exonic	chr6	-	122459091	122472763	NM_027664	Rimklb	GCAAAGCAACTGTTCCCTAGATAAAAGTTTACATCAACTAATCCAG	335	499.333	3.63562	6.53156	mmu-miR-7682-3p	mmu-miR-7647-5p	mmu-miR-7061-3p	mmu-miR-767	mmu-miR-34b-3p
ASCRMP001279	-2.98169	2.98169	-1.57613	down	mmu_circRNA_013447	mm9_circ_013447	intragenic	chr13	+	23739397	23739448	NM_015786	Hist1h1c	AAGCCAAAGGCTGCCAAGCCCAAGAAGGTCAAGAGCGCGTCTAAAG	675.667	1452.67	8.26894	9.84507	mmu-miR-9-5p	mmu-miR-6348	mmu-miR-208a-5p	mmu-miR-511-5p
ASCRMP000834	-2.03807	2.03807	-1.0272	down	mmu_circRNA_008581	mm9_circ_008581	exonic	chr4	-	123536201	123554365	NM_001199136	Macf1	GCACTTCCAGATGAGCGGGACCGAGTGCAAAAGAAAACATTCACCA	365.333	472	5.05398	6.08118	mmu-miR-1956	mmu-miR-1932	mmu-miR-465d-3p	mmu-miR-7090-3p	mmu-miR-421-5p
ASCRMP001522	-3.80586	3.80586	-1.92822	down	mmu_circRNA_016157	mm9_circ_016157	exonic	chr7	-	102023311	102023413	NM_029211	Rnf121	TGTTCAGCAATCCATTCCATGAATTCTGTATTCGAGGCTGGTGCAT	365.667	528.667	4.95153	6.87975	mmu-miR-103-1-5p	mmu-miR-103-2-5p	mmu-miR-107-5p	mmu-miR-6516-5p	mmu-miR-320-5p
ASCRMP001480	-2.32664	2.32664	-1.21825	down	mmu_circRNA_015622	mm9_circ_015622	exonic	chr2	-	144255339	144255604	NM_001199188	Snx5	TCATCAAAAAGAGGTGGATGACTTCTTTGAGCAAGAGAAGAATTTC	376	533.667	5.69271	6.91096	mmu-miR-362-5p	mmu-miR-22-5p	mmu-miR-7015-5p	mmu-miR-31-3p	mmu-miR-17-3p
ASCRMP000348	-3.6148	3.6148	-1.85391	down	mmu_circRNA_003567	mm9_circ_003567	intragenic	chr7	+	12926417	12926494	NM_009095	Rps5	TAATGCTGCCAAGGGGCTCGTGAGGCTGCTTTCCGGAACATCAAGA	356.667	499	4.65788	6.51179	mmu-miR-1931	mmu-miR-124-3p	mmu-miR-9768-5p	mmu-miR-1929-3p	mmu-miR-21c
ASCRMP000539	-2.68753	2.68753	-1.42628	down	mmu_circRNA_005570	mm9_circ_005570	intragenic	chr3	-	49754428	49754489	NM_130448	Pcdh18	TTTGGTGACCATCTCATCAAACCACCCGCCAGAGTCACAACAGTCA	398.333	568.667	5.71259	7.13887	mmu-miR-3073a-5p	mmu-miR-3073b-5p
ASCRMP000873	-2.09506	2.09506	-1.06699	down	mmu_circRNA_009027	mm9_circ_009027	exonic	chr3	+	89001772	89007877	NM_138679	Ash1l	GAAAACAATAAAAGGTTCCCAGTCAGCTTCCGATAAACCTTCCCAG	623.667	1023.33	8.06466	9.13166	mmu-miR-6983-5p	mmu-miR-6932-3p	mmu-miR-7116-3p	mmu-miR-6344	mmu-miR-7026-3p
ASCRMP000107	-2.20852	2.20852	-1.14308	down	mmu_circRNA_001121	mm9_circ_001121	exonic	chr6	+	17850356	17855028	NM_022332	St7	GATGAGAGATAATTAGGTCCAGAGTTGAAGTTCCCCTAATTGCTTC	417.333	635.667	6.61225	7.75534	mmu-miR-7231-3p	mmu-miR-6348	mmu-miR-883a-5p	mmu-miR-7011-3p	mmu-miR-7650-3p
ASCRMP000243	-4.33931	4.33931	-2.11746	down	mmu_circRNA_002528	mm9_circ_002528	exonic	chr2	+	181346831	181347094	NM_001001882	Rtel1	ATCCAGGAAACAAGATTGTGTTCAGCGTGGACCCTCCGGAAGGCAG	339.667	505.333	4.39337	6.51083	mmu-miR-7033-5p	mmu-miR-297c-5p	mmu-miR-297b-5p	mmu-miR-297a-5p	mmu-miR-6349
ASCRMP001181	-2.60611	2.60611	-1.3819	down	mmu_circRNA_012351	mm9_circ_012351	exonic	chr2	+	119076935	119086650	NM_029617	Casc5	TGATGAAGAGCACAGCGTAATAGCCAAATGGAATCACAGTTTCTTG	437.667	747	6.87393	8.25583	mmu-miR-6344	mmu-miR-7035-5p	mmu-miR-28a-5p	mmu-miR-7233-3p	mmu-miR-28c
ASCRMP001115	-2.38839	2.38839	-1.25604	down	mmu_circRNA_011664	mm9_circ_011664	exonic	chr11	+	88169564	88170174	NM_001172099	Cuedc1	CCCACCGGAGGTGACACCGTCAGTCCGTTGCAGCCCCCTGTGCCAG	550.667	944.667	7.70515	8.96119	mmu-miR-1960	mmu-miR-3966	mmu-miR-3113-5p	mmu-miR-143-5p	mmu-miR-302c-3p
ASCRMP001070	-2.5688	2.5688	-1.3611	down	mmu_circRNA_011174	mm9_circ_011174	intragenic	chr17	-	39846503	39846663	TCONS_00013579	XLOC_010800	ATTAGCTCTAGAATTACCACAGTTATCTAGAGTCACCAAAGCCGCC	365	520	5.42553	6.78663	mmu-miR-7115-5p	mmu-miR-345-5p	mmu-miR-3113-5p	mmu-miR-6951-5p	mmu-miR-7082-3p
ASCRMP000433	-2.0744	2.0744	-1.0527	down	mmu_circRNA_004501	mm9_circ_004501	exonic	chr9	-	65794621	65795495	NM_172536	Zfp609	AGTCAAGTCTGAAAAGCAATGATGTTGTCCACTGGACATGTTCTGA	410	597	6.42406	7.47676	mmu-miR-7009-3p	mmu-miR-3971	mmu-miR-6974-3p	mmu-miR-6975-3p	mmu-miR-6961-3p
ASCRMP000533	-2.09525	2.09525	-1.06712	down	mmu_circRNA_005513	mm9_circ_005513	intergenic	chr10	+	122975892	122975950			GCCTTAGAGCAGATCAGTAGAAGGAACAGGAGGTCCTGGCTTGGGT	422	628	6.60678	7.6739	mmu-miR-6540-3p	mmu-miR-6379	mmu-miR-351-5p	mmu-miR-5133	mmu-miR-127-5p
ASCRMP001451	-2.03561	2.03561	-1.02546	down	mmu_circRNA_015268	mm9_circ_015268	exonic	chr16	+	58424560	58433463	NM_028523	Dcbld2	TATAGATAAAGAAGGTGATGGATGTGGACACACTGTACTAGGCCCT	374	482.667	5.27343	6.2989	mmu-miR-7086-3p	mmu-miR-378a-5p	mmu-miR-497a-5p	mmu-miR-6419	mmu-miR-6342
ASCRMP000624	-3.72235	3.72235	-1.89621	down	mmu_circRNA_006518	mm9_circ_006518	exonic	chr13	-	69512889	69515903	NM_001169131	Papd7	CAAAGTTCTTGACAAAGCTACAACTTCATGAGGAGATAATCGACTT	370.333	599	5.60806	7.50427	mmu-miR-5622-5p	mmu-miR-1843a-5p	mmu-miR-5106	mmu-miR-486b-5p	mmu-miR-486a-5p
ASCRMP001146	-2.02357	2.02357	-1.01691	down	mmu_circRNA_011975	mm9_circ_011975	exonic	chr1	+	87880367	87881939	NM_177646	Dgkd	ACAGTTTTACGACCATCCTCAAAGAAGGCATGCTGACCAAACAGAA	427.333	639.333	6.72632	7.74322	mmu-miR-3071-3p	mmu-miR-1904	mmu-miR-470-5p	mmu-miR-7228-3p	mmu-miR-3098-3p
ASCRMP001503	-2.23129	2.23129	-1.15788	down	mmu_circRNA_015947	mm9_circ_015947	exonic	chr11	+	88073056	88078555	NM_016686	Vezf1	AAGAAAGAAAGGCCCACGAAGCATCCCATCACCAACAGCAGGCAGC	421.667	567	6.07456	7.23244	mmu-miR-188-3p	mmu-miR-329-5p	mmu-miR-3057-3p	mmu-miR-5098	mmu-miR-683
ASCRMP000263	-2.16524	2.16524	-1.11453	down	mmu_circRNA_002745	mm9_circ_002745	exonic	chr6	-	135772192	135780336	NM_008171	Grin2b	TGACAAGAAGGTGGGAAAATGGAAAGACAAGTCCCTGCAGATGAAA	369.667	468.667	4.93713	6.05166	mmu-miR-452-3p	mmu-miR-22-5p	mmu-miR-1291	mmu-miR-1968-3p	mmu-miR-26a-2-3p
ASCRMP001388	-2.68463	2.68463	-1.42472	down	mmu_circRNA_014628	mm9_circ_014628	intragenic	chr8	-	57485587	57487293	NM_021788	Sap30	ACTTAATTCAGAGCAGCATCTCTCAGAAGAAGGTGAAGATCGAGCT	352.333	481.333	4.82791	6.25264	mmu-miR-6946-5p	mmu-miR-7665-5p	mmu-miR-8100	mmu-miR-6976-5p	mmu-miR-7030-5p
ASCRMP001460	-2.22003	2.22003	-1.15058	down	mmu_circRNA_015389	mm9_circ_015389	exonic	chr2	+	61613650	61627839	NM_001164071	Tank	ATAAGCAATCAAAGAGCTGGCATTCCTACCATCCTTTATAGTGATG	396	590.333	6.26588	7.41646	mmu-miR-7675-3p	mmu-miR-7092-3p	mmu-miR-214-5p	mmu-miR-30e-3p	mmu-miR-6928-3p
ASCRMP001516	-11.7368	11.7368	-3.55297	down	mmu_circRNA_016108	mm9_circ_016108	exonic	chr8	-	64811679	64834568	ENSMUST00000034017	Klhl2	GAACGTGCAGATGCACAAAGCAGGGTCATCAGAAGCCCCTCGATTC	321.333	487.667	2.81614	6.36911	mmu-miR-6961-3p	mmu-miR-216b-5p	mmu-miR-6957-3p	mmu-miR-692	mmu-miR-770-5p
ASCRMP000560	-2.60494	2.60494	-1.38125	down	mmu_circRNA_005797	mm9_circ_005797	exonic	chr8	+	91468316	91485278	NM_011936	Fto	GGAGAGCATGATGACCTCAATGCCACCCACCAGCACTGTGTTTTGG	365	505.333	5.24546	6.62671	mmu-miR-876-5p	mmu-miR-708-3p	mmu-miR-6946-3p	mmu-miR-7033-5p	mmu-miR-6996-3p
ASCRMP000404	-4.43749	4.43749	-2.14974	down	mmu_circRNA_004260	mm9_circ_004260	exonic	chr6	+	17834616	17855028	NM_001083315	St7	GCAGTGAAGATGATGAGAGATATATTTGAATGGTGGTATTTTCGCA	366.667	552.667	4.98966	7.1394	mmu-miR-7231-3p	mmu-miR-6348	mmu-miR-883a-5p	mmu-miR-7011-3p	mmu-miR-7649-3p
ASCRMP000493	-5.75482	5.75482	-2.52477	down	mmu_circRNA_005108	mm9_circ_005108	exonic	chr1	-	37490259	37498740	NM_173870	Mgat4a	CATAGGAGAGAAAAACTAATTGCTTATCAACGAGAATTCCTTGCTC	372.667	588.667	4.89031	7.41508	mmu-miR-130a-5p	mmu-miR-107-5p	mmu-miR-7072-3p	mmu-miR-103-1-5p	mmu-miR-103-2-5p
ASCRMP001111	-2.6418	2.6418	-1.40152	down	mmu_circRNA_011587	mm9_circ_011587	exonic	chr5	+	20543584	20569354	NM_001170746	Magi2	GCCACCATAAAACAAGTGCCACCCAGGACCAGTTTTCGAATGGATT	386.667	586.333	5.97771	7.37924	mmu-miR-1912-5p	mmu-miR-7216-5p	mmu-miR-6974-5p	mmu-miR-6407	mmu-miR-6919-3p
ASCRMP001714	-3.89176	3.89176	-1.96042	down	mmu_circRNA_018111	mm9_circ_018111	exonic	chr3	+	75613079	75623956	NM_009250	Serpini1	AATTTGACTGCCATGTCAGACTTGAAACCATCCCATCATGACTTAC	367	545	4.90236	6.86278	mmu-miR-7675-3p	mmu-miR-148b-5p	mmu-miR-7658-3p	mmu-miR-365-2-5p	mmu-miR-107-3p
ASCRMP000217	-2.00071	2.00071	-1.00051	down	mmu_circRNA_002258	mm9_circ_002258	exonic	chr9	+	65113258	65114441	NM_020043	Igdcc4	AGGAGTCCCGGGGAGCTGCCATTGCCCCAGGAGACAACTGTCAAGC	352.667	453.333	4.57104	5.57155	mmu-miR-6978-5p	mmu-miR-143-5p	mmu-miR-497b	mmu-miR-6358	mmu-miR-18b-5p
ASCRMP000793	-2.34468	2.34468	-1.22939	down	mmu_circRNA_008154	mm9_circ_008154	exonic	chr7	-	27310180	27310787	NM_001113549	Ltbp4	GCCCGGAGAGGCACGTTCCCTGGCTCCCAGCCCCAAGCACCTGCCA	826.333	1557	8.74699	9.97639	mmu-miR-6940-5p	mmu-miR-762	mmu-miR-7648-3p	mmu-miR-7048-5p	mmu-miR-185-3p
ASCRMP000849	-2.44727	2.44727	-1.29117	down	mmu_circRNA_008777	mm9_circ_008777	intragenic	chr11	+	6311008	6317080	NM_001252282	Ogdh	GACATTATCTCATCCACAGACAAACTTGAACGAGAATAGACACTCC	365.333	457.667	4.47041	5.76158	mmu-miR-6953-5p	mmu-miR-6981-5p	mmu-miR-7047-5p	mmu-miR-5110	mmu-miR-7035-5p
ASCRMP000721	-4.4066	4.4066	-2.13967	down	mmu_circRNA_007471	mm9_circ_007471	intragenic	chr6	-	31166475	31197851	uc009bfy.1	BC145649	TAATTAAAGATGAAGAGCTAAAAGAACCCCCGTGCATCCCAGGGAT	426	659.333	5.72583	7.8655	mmu-miR-5110	mmu-miR-6980-5p	mmu-miR-466e-5p	mmu-miR-466a-5p	mmu-miR-1187
ASCRMP001161	-3.37233	3.37233	-1.75374	down	mmu_circRNA_012164	mm9_circ_012164	intragenic	chr13	+	23739382	23739448	NM_015786	Hist1h1c	TAAAGCCAAAGGCTGCCAAGCCCAAGGTCACCAAGCCCAAGAAGGT	568	1255	7.82047	9.57421	mmu-miR-9-5p	mmu-miR-6348	mmu-miR-7065-3p	mmu-miR-208a-5p	mmu-miR-511-5p
ASCRMP001586	-3.17533	3.17533	-1.66691	down	mmu_circRNA_016808	mm9_circ_016808	exonic	chr1	+	139039999	139110485	NM_001166501	Dennd1b	CCTTCAGCTCTTTAAGCAGGAAGTTCTGCAGAGCGTGCCCAAGTTC	385	648	6.04673	7.71364	mmu-miR-93-5p	mmu-miR-17-5p	mmu-miR-20a-5p	mmu-miR-122-5p	mmu-miR-6383
ASCRMP001387	-2.61276	2.61276	-1.38558	down	mmu_circRNA_014618	mm9_circ_014618	exonic	chr8	+	79091832	79136663	NM_178267	Zfp827	GGAAGAGTGTCTGCTCCAGCTGCAAACCAGAAGGAGCCTATGAATC	333	432	3.54418	4.92975	mmu-miR-3473b	mmu-miR-494-5p	mmu-miR-410-5p	mmu-miR-6939-5p	mmu-miR-7092-3p
ASCRMP001791	-2.37017	2.37017	-1.24499	down	mmu_circRNA_018870	mm9_circ_018870	intronic	chr19	+	5797798	5797857	ENSMUST00000174784	Gm20417	AAGCGCTTATATGCAAAGTCTCACATCACACACTCACTAGCAGAAC	453	707.667	6.92222	8.16721	mmu-miR-6950-3p	mmu-miR-7214-5p	mmu-miR-6339	mmu-miR-302c-3p	mmu-miR-7660-5p
ASCRMP001572	-2.26476	2.26476	-1.17936	down	mmu_circRNA_016702	mm9_circ_016702	exonic	chr4	-	9583811	9610938	NM_001177849	Asph	TGTTGAAGAACAGCAAGACACACCACCAGGCCTTAAAGAAAGATCT	364.333	463.667	4.83418	6.01354	mmu-miR-7052-3p	mmu-miR-6919-3p	mmu-miR-1933-5p	mmu-miR-3110-5p	mmu-miR-23a-5p
ASCRMP001273	-2.0291	2.0291	-1.02084	down	mmu_circRNA_013349	mm9_circ_013349	exonic	chr18	+	22375132	22411609	NM_001167777	Asxl3	GAGAACAGGGGCACTAGAAAAACACCCCAACTCCCCAATGACAGCA	488	754.333	7.31324	8.33408	mmu-miR-205-5p	mmu-miR-7004-3p	mmu-miR-7007-3p	mmu-miR-7033-5p	mmu-miR-541-5p
ASCRMP001039	-9.09029	9.09029	-3.18433	down	mmu_circRNA_010763	mm9_circ_010763	exonic	chr8	+	25792156	25793792	NM_026032	Lsm1	AGGAGAAATAAAAAGCACTTGGTCCTACTTCGAGATGGAAGAACAC	325	530.667	3.72325	6.90757	mmu-miR-6896-3p	mmu-miR-6390	mmu-miR-7084-3p	mmu-miR-6975-3p	mmu-miR-103-1-5p
ASCRMP000888	-2.4056	2.4056	-1.2664	down	mmu_circRNA_009131	mm9_circ_009131	exonic	chr17	-	25235181	25235627	NM_172529	Gnptg	TGATCACACCACAGCATCTGGCATGAGTGGGAAATCATCAACAATA	363.333	460.667	4.69143	5.95783	mmu-miR-6937-3p	mmu-miR-3097-5p	mmu-miR-669h-3p	mmu-miR-5620-3p	mmu-miR-669k-3p
ASCRMP000750	-2.39109	2.39109	-1.25767	down	mmu_circRNA_007720	mm9_circ_007720	exonic	chr12	+	53139380	53142768	NM_198111	Akap6	ATCTCATTGAAAGGAGACTCTGAATGTGATTGACCCTGGCTTGATG	351.667	487	4.97167	6.22934	mmu-miR-5623-3p	mmu-miR-320-5p	mmu-miR-6975-5p	mmu-miR-9768-3p	mmu-miR-326-3p
ASCRMP000494	-3.0601	3.0601	-1.61358	down	mmu_circRNA_005129	mm9_circ_005129	exonic	chr12	+	69302323	69303962	NM_027117	Klhdc2	AACATCTTTTTGGGAAGAAAATCAACACTGAAGGTGACGTTCCCCC	434	724	6.59288	8.20646	mmu-miR-5101	mmu-miR-467f	mmu-miR-7211-5p	mmu-miR-7b-3p	mmu-miR-6384
ASCRMP000877	-2.43248	2.43248	-1.28243	down	mmu_circRNA_009056	mm9_circ_009056	exonic	chr10	-	12436280	12455564	NM_011682	Utrn	ATACTGCATACCGTGGATCTCTTAGAGCTGAATACGACGAATGAAG	362	493	4.79717	6.0796	mmu-miR-6958-3p	mmu-miR-1968-5p	mmu-miR-22-3p	mmu-miR-328-3p	mmu-miR-19b-2-5p
ASCRMP000910	-2.39571	2.39571	-1.26045	down	mmu_circRNA_009340	mm9_circ_009340	intragenic	chr13	+	23739295	23739355	NM_015786	Hist1h1c	CGGCTGTGACCAAGAAAGCGGCCAAGAAGACCCCGAAGAAGGCGAA	546.667	945.333	7.70299	8.96345	mmu-miR-7027-3p	mmu-miR-8109	mmu-miR-6538	mmu-miR-7008-3p
ASCRMP000211	-2.02305	2.02305	-1.01653	down	mmu_circRNA_002196	mm9_circ_002196	exonic	chr7	-	130218997	130242644	NM_010207	Fgfr2	CACCTCGATGTCGTTGAGCCACCAACCAAATACCAAATCTCCCAAC	730.667	1185	8.45203	9.46856	mmu-miR-680	mmu-miR-6933-5p	mmu-miR-880-3p	mmu-miR-344d-2-5p	mmu-miR-1946b
