# Supplementary material for: Changing expression profiles of lncRNAs, mRNAs, circRNAs and miRNAs during osteoclastogenesis
Source: Sci Rep. 2016 Feb 9;6:21499. doi: 10.1038/srep21499 (PMC4746671; doi:10.1038/srep21499)
Supplement: Supplementary Dataset 4 [file srep21499-s5.xls]

## Sheet: up_0h_vs_24h
ProbeName	Fold Change	Regulation	type	seqname	GeneSymbol	source	RNAlength	chrom	strand	txStart	txEnd	Xhyb	probeCoordinates	Sequence	relationship
ASMM10P040720	2.39076	up	noncoding	TCONS_00032325	XLOC_023884	Alexander et al 2013	704	chr8	+	86825342	86833828		chr8:86833764+86833828	ATTAGGCATATGAGCCACCTTGAGCTCTTCCCATTCTATCTGCTCTGAAACAAGGTAGAC	intergenic
ASMM10P030606	2.06341	up	noncoding	ENSMUST00000137725	Grsf1	Ensembl	321	chr5	-	88673707	88675199		chr5:88675034-88675092	GGGCTTCGGTTGTCACTCCACGATCTTTTCCCTTGTTTCCCGTCTTTTCAGAAAGACATT	exon sense-overlapping
ASMM10P030606	2.06341	up	noncoding	ENSMUST00000137725	Grsf1	Ensembl	321	chr5	-	88673707	88675199		chr5:88675034-88675092	GGGCTTCGGTTGTCACTCCACGATCTTTTCCCTTGTTTCCCGTCTTTTCAGAAAGACATT	exon sense-overlapping
ASMM10P045208	2.1145	up	noncoding	ENSMUST00000117684	Gm8501	Ensembl	432	chrX	+	73313202	73313634		chrX:73313481+73313634	GATTCTAAAACGGGCACCATTAAAGGGGATTTCTACATTCAATTTGTCAACAATTCAGAA	intergenic
ASMM10P015680	2.35027	up	noncoding	ENSMUST00000178006	1520401A03Rik	Ensembl	3726	chr17	-	23704487	23722783	uc008asy.1	chr17:23704593-23705057	TTTGCTAACGTTGTTAAAGAGGCTGGGTGTGATGGCTGCATTCTAACCGTGAAAGTGTGT	intergenic
ASMM10P017982	3.31436	up	noncoding	uc008fje.2	DQ688995	UCSC_knowngene	70	chr18	-	67057441	67057511		chr18:67057455-67057511	ATCTGTATCTCCCATGGACATGGTACTCACTTCTCCCCACCGAGAGAGGACTCTTATTAT	intergenic
ASMM10P056705	2.12935	up	noncoding	uc007nqr.2	Fam179b	UCSC_knowngene	3162	chr12	+	64965741	64982708		chr12:64970227+64976701	TTGGCCCTTTCAGTGGACAGAACCAAGAGCTCATGACCTTATCCCGTCTCCAAAATTAAA	exon sense-overlapping
ASMM10P057413	2.12686	up	noncoding	uc012hgw.1	6720401G13Rik	UCSC_knowngene	559	chrX	-	50600743	50612850		chrX:50608558-50608686	CATGAGGAAGCAGAGTTTATTCTTCTGGATTTGGTGGTGGATTCTGGTGAAGATACAGAT	intergenic
ASMM10P003579	2.10892	up	noncoding	ENSMUST00000170897	Cul3	Ensembl	600	chr1	-	80287049	80340307		chr1:80304154-80322986	TGCAATTCAAGAAATCCAGCGTGCGAGAAGATGTACTAAATTCATTGAATAACAACTTTC	exon sense-overlapping
ASMM10P046176	4.94143	up	noncoding	ENSMUST00000167990	Ankrd52	Ensembl	3324	chr10	+	128377114	128385496		chr10:128385257+128385496	TTCTTAAAACCAATCATGCCTTCAGATAGCTCAGCAGGGAGGGATGCTTACTTCTGAACC	exon sense-overlapping
ASMM10P021594	6.93321	up	noncoding	ENSMUST00000119075	Gm14103	Ensembl	366	chr2	-	133047186	133047552		chr2:133047203-133047552	AGAGTCTTCTGAAAGATAAAAGTTCAGATAGCACGTAAAGTGGGGGAAGAGTAGGACCTA	intergenic
ASMM10P021464	17.857	up	noncoding	ENSMUST00000180718	Gm26706	Ensembl	746	chr1	+	133610410	133614422		chr1:133610914+133610978	AGCTACATGAGGCCTTGTTTCAAAACAAAACAACCTACATGGTATACAACCTGATAAACT	bidirectional
ASMM10P025633	3.51563	up	noncoding	ENSMUST00000157921	Gm25981	Ensembl	295	chr3	+	13845685	13845980		chr3:13845920+13845980	ATATGTGTTATTGTAATAATAGAGTATAGATTCATATCACAGTTCACTGGGCATCTATTG	intron sense-overlapping
ASMM10P025633	3.51563	up	noncoding	ENSMUST00000157921	Gm25981	Ensembl	295	chr3	+	13845685	13845980		chr3:13845920+13845980	ATATGTGTTATTGTAATAATAGAGTATAGATTCATATCACAGTTCACTGGGCATCTATTG	intron sense-overlapping
ASMM10UP296	2.16549	up	noncoding	uc.383+	uc.383	UCR	269	chr2	+	115538535	115538804		chr2:115538745+115538804	CTAATAAAATAAATGAAACAGCTTTAAAAGCTTCTGCAAAACACATGGGTCTTGTCTCCC	intergenic
ASMM10P047552	2.21462	up	noncoding	ENSMUST00000124659	Jup	Ensembl	2913	chr11	-	100368957	100372716		chr11:100372475-100372655	TGCTCTTCTACCATGTGTGGTCTGCAGATCTCCAAATAAGCCTTCCTTTCTCGTCCCCAG	exon sense-overlapping
ASMM10P024558	2.60695	up	noncoding	uc008ouc.1	AK007174	UCSC_knowngene	477	chr3	-	28738779	28780700		chr3:28738793-28738962	ATATCTGAAAACCTCTGTAAGTTGCCTCATGCTGCCTAATAAAGAATGAATAAAGTAAGG	bidirectional
ASMM10P023330	5.54649	up	noncoding	uc008let.2	DQ707128	UCSC_knowngene	99	chr2	+	92593515	92593614		chr2:92593554+92593614	TGATGGGTGACTTAAGCGTTACACTCTGGATTCCTGGACATCTTTTTAGTCTCTGTGGTA	intergenic
ASMM10P021093	2.23734	up	noncoding	ENSMUST00000126000	Atg13	Ensembl	848	chr2	-	91676317	91682229		chr2:91682179-91682229	ACTCTCTCCTGAGCTCTAGCATGGCTCACATGCTAGGATTGCCTTTTCTCCTTGCCTTTC	exon sense-overlapping
ASMM10P012019	2.06212	up	noncoding	AK015147	AK015147	Genbank	1613	chr14	+	56173752	56207735		chr14:56207166+56207735	ATTCCTTGCACGTGGAATAATCTTTGCTGTCTTTGAAGCCTCAGAACCCTGCTCTGAGAA	natural antisense
ASMM10P051359	5.23943	up	noncoding	AK045249	AK045249	Genbank	1761	chr13	-	9635328	9637089		chr13:9635380-9637089	GAGAATAGCAGGGTAGAACACTATCGAGACATTATTTTTTCCCTCTTATCATTAACTAAC	intronic antisense
ASMM10P001195	2.52419	up	noncoding	ENSMUST00000124835	Tmco4	Ensembl	1992	chr4	+	138972908	139036634		chr4:139019647+139020858	GATAGGCCTGGATACAAGATGAAGAAGCGAGTCGGGGCCATTGAGGAGTTCATGTTCCTG	exon sense-overlapping
ASMM10UP779	14.1336	up	noncoding	uc.353-	uc.353	UCR	323	chr14	-	98536471	98536794		chr14:98536475-98536534	GCACAATGAAAGCATGTAAGCTCATATAAAACTGAGGAGTAATGGGCCCTTTTATTTTAA	intergenic
ASMM10P028716	2.22154	up	noncoding	ENSMUST00000144765	Gm12395	Ensembl	536	chr4	+	42736592	42738094		chr4:42737966+42738094	ATTCTAGGCCTACTGTGAGATGCCAGGCCTTCTGTGGGACACTGGGTCTACTGTGGGACA	intergenic
ASMM10P012175	2.10357	up	noncoding	ENSMUST00000160445	Gm16549	Ensembl	503	chr14	+	72589751	72603367		chr14:72603307+72603367	GCAGCCTGCTGCTTTTTCACATAGAAAGATTGGGGTAAAATGAATTCAAAGCCTTGATCC	natural antisense
ASMM10P027253	10.2894	up	noncoding	ENSMUST00000117940	Hmgb1-rs18	Ensembl	627	chr4	-	67518305	67518932		chr4:67518844-67518932	TGTATATGCATTCTTTATGCAAACCTGCCAGGAGAGCACAAGACAACGTACCTGGATGCT	intergenic
mouselincRNA0492-_P1	5.72389	up	noncoding	mouselincRNA0492-	mouselincRNA0492	lincRNA	13302	chr14	-	71120386	71133688		chr14:71120451-71120510	AAGGAGAGAACTGTGAAAGTTCATCGTACGCTGTGTGCAAATGTCAGCTGTGATGTGTCA	intergenic
ASMM10P036464	2.94823	up	noncoding	ENSMUST00000173787	Vmn2r-ps83	Ensembl	2368	chr7	-	86073149	86083782		chr7:86080922-86081018	CCCTCTAGAAGTAAAGGATATTTGCTGTTTTGTTTGTAACCCTTGCCTAGAAAATGAAAT	intergenic
ASMM10P044249	2.33379	up	noncoding	ENSMUST00000138162	Slc7a3	Ensembl	2717	chrX	-	101079209	101085405		chrX:101080289-101080707	GATGCCTTACATCTTAGCATATTGATTTCAAGAGTTGGTTTTGATGTCTCTCAACTTGAC	exon sense-overlapping
ASMM10P056000	2.20704	up	noncoding	TCONS_00008219	XLOC_006541	Alexander et al 2013	21887	chr13	-	28398342	28420408		chr13:28419685-28419887	AAACCAAGAAAACGTCAGAAATAAAAGTCGCATCAAACTGTCTTCTTCACCGCTCCCGGG	intergenic
ASMM10P023242	2.19719	up	noncoding	ENSMUST00000127385	Celf1	Ensembl	489	chr2	+	91012488	91013372		chr2:91012638+91012698	TTGGCCTTGGTGATGAGCATACTTAACACTGATACTCTTCCAATCAATGAATATTTGAAG	exon sense-overlapping
ASMM10P023242	2.19719	up	noncoding	ENSMUST00000127385	Celf1	Ensembl	489	chr2	+	91012488	91013372		chr2:91012638+91012698	TTGGCCTTGGTGATGAGCATACTTAACACTGATACTCTTCCAATCAATGAATATTTGAAG	exon sense-overlapping
ASMM10P026994	3.46162	up	noncoding	ENSMUST00000128403	Gba2	Ensembl	3543	chr4	-	43566927	43578089		chr4:43567481-43567724	CAGCTAAGGTAATTGTGCCAAGAGTCAGTTATTATGTGTGACTTCTACGTCTCCCCACAG	exon sense-overlapping
ASMM10P026994	3.46162	up	noncoding	ENSMUST00000128403	Gba2	Ensembl	3543	chr4	-	43566927	43578089		chr4:43567481-43567724	CAGCTAAGGTAATTGTGCCAAGAGTCAGTTATTATGTGTGACTTCTACGTCTCCCCACAG	natural antisense
ASMM10P037799	3.2135	up	noncoding	AK156779	AK156779	Genbank	1185	chr7	+	41234285	41235971		chr7:41234926+41235403	AACTATCTGTAATGGGACATGATTCTTTCTTCTCATGTGCATTAAAGAAGAACACTCACA	intergenic
ASMM10P029902	2.20881	up	noncoding	ENSMUST00000123828	Gm13166	Ensembl	940	chr4	+	146251828	146253858		chr4:146253597+146253858	AATAGGAGAAGACACACCTAGTCCTCCTGCAATTTGATCTGCCAAGGGAGTTGATATCCA	intergenic
ASMM10P025866	15.0432	up	noncoding	uc008pez.1	AK050510	UCSC_knowngene	2312	chr3	+	53756730	53772950		chr3:53772856+53772950	TGTAGGAATCAACCTGGGGCCTATGTGAAATGCTATATGAAAGTCTGCTACATTGTAAGC	intergenic
ASMM10P057795	3.50465	up	noncoding	BY609762	mouselincRNA1668	lincRNA	406	chrX	+	159509647	159510045	ENSMUST00000072999, NM_001110192, NM_001110193, NM_010566	chrX:159509980+159510045	CTAACAGAAAAACTCCTTGCAGGAGAAAGAGGGGACTCATGATACTCAGGATGTAAAAAA	intergenic
ASMM10P032539	4.44337	up	noncoding	AK017123	AK017123	Genbank	851	chr5	+	134919789	134920638		chr5:134920572+134920638	TCGGAGCAAAGGCCTCCTATGGTCACATCTCTGTTGAAAGGAAAATAAATCGACTCAGGA	intergenic
ASMM10P022004	7.22222	up	noncoding	uc008nyg.1	Zmynd8	UCSC_knowngene	966	chr2	-	165851999	165879523		chr2:165878905-165879523	TAGGTTTAGAAGCCCAGATTTCTTGCTCAGGGAAGGAGTTATGTGGGAGTCTTCTTTTTG	exon sense-overlapping
ASMM10P022004	7.22222	up	noncoding	uc008nyg.1	Zmynd8	UCSC_knowngene	966	chr2	-	165851999	165879523		chr2:165878905-165879523	TAGGTTTAGAAGCCCAGATTTCTTGCTCAGGGAAGGAGTTATGTGGGAGTCTTCTTTTTG	exon sense-overlapping
ASMM10P022004	7.22222	up	noncoding	uc008nyg.1	Zmynd8	UCSC_knowngene	966	chr2	-	165851999	165879523		chr2:165878905-165879523	TAGGTTTAGAAGCCCAGATTTCTTGCTCAGGGAAGGAGTTATGTGGGAGTCTTCTTTTTG	exon sense-overlapping
ASMM10P022004	7.22222	up	noncoding	uc008nyg.1	Zmynd8	UCSC_knowngene	966	chr2	-	165851999	165879523		chr2:165878905-165879523	TAGGTTTAGAAGCCCAGATTTCTTGCTCAGGGAAGGAGTTATGTGGGAGTCTTCTTTTTG	exon sense-overlapping
ASMM10P032740	2.86892	up	noncoding	ENSMUST00000155504	4930505K14Rik	Ensembl	515	chr5	+	148777962	148783080		chr5:148782953+148783080	GGCTAAGCCATTCCAGAAATTGATAGAAATTCTGTTCAAAAGTCCAAAGGTAAAATTCAC	intergenic
ASMM10P022971	9.96135	up	noncoding	TCONS_00017255	XLOC_012940	Alexander et al 2013	132	chr2	+	71648054	71653235		chr2:71653175+71653235	GGACTGCAGAATGGGTGTGTACATGTCAGGACAGACTGGAAAGCTGCAGAGGAGGAGGAG	intergenic
ASMM10P051796	2.66298	up	noncoding	TCONS_00008271	XLOC_006665	Alexander et al 2013	229	chr13	-	55330747	55331156		chr13:55330782-55330884	TCTCCATAGCCACCAGGCCTTTCAGTCTACAAACTGTTACACAGTAGCCGCAACTCTTGG	intergenic
ASMM10P045453	2.1434	up	noncoding	TCONS_00000418	XLOC_000997	Alexander et al 2013	1015	chr1	-	74788555	74792706		chr1:74788587-74789159	AGGGAGTACCCAGACTTGGTAGCAAAAGGTGGATCACTGCTGTGTGACTAGCAATTTAAA	intronic antisense
ASMM10P046250	5.22517	up	noncoding	ENSMUST00000143496	Chpf	Ensembl	3333	chr1	-	75474575	75478746		chr1:75477832-75478269	CCAGAGGAGAACTAACAAGTGAAGCTGTGTGCTATCTTGTTCCTAACTGTCTTTTCCCAG	exon sense-overlapping
ASMM10P046250	5.22517	up	noncoding	ENSMUST00000143496	Chpf	Ensembl	3333	chr1	-	75474575	75478746		chr1:75477832-75478269	CCAGAGGAGAACTAACAAGTGAAGCTGTGTGCTATCTTGTTCCTAACTGTCTTTTCCCAG	exon sense-overlapping
ASMM10P033182	2.22196	up	noncoding	ENSMUST00000149784	Als2cr11	Ensembl	381	chr1	-	59069819	59084523		chr1:59084465-59084523	TTTTGCTGGTGTTACTGCTGTTCAAGAGAGCTGTACTCAGCTGAGGAAGGAAAACCCAAA	exon sense-overlapping
ASMM10P038276	18.2124	up	noncoding	ENSMUST00000174505	Vmn2r-ps77	Ensembl	320	chr7	+	85821938	85822258		chr7:85822198+85822258	TTGCTGTAAATTGGTCATCACACTATGACCAATTGCATCCTGCAGCAGAAAACACTCTGC	intergenic
ASMM10P027411	3.11785	up	noncoding	uc008trj.2	DQ555000	UCSC_knowngene	66	chr4	-	94328233	94328299		chr4:94328248-94328299	AATCTTAAAAGCTGGATGTTTACCCCTTGCTGCTAGGTGACTCTACTGCCAAGTGCTTTC	intergenic
ASMM10P023771	2.95983	up	noncoding	ENSMUST00000160773	Slc19a2	Ensembl	471	chr1	+	164262352	164263451		chr1:164262559+164262619	AAATGTGTAACAGTTTAGGAGGAGGTTTGGGTACTCCAGTCACCGTTTTTCTTTTGAAAG	exon sense-overlapping
ASMM10P023771	2.95983	up	noncoding	ENSMUST00000160773	Slc19a2	Ensembl	471	chr1	+	164262352	164263451		chr1:164262559+164262619	AAATGTGTAACAGTTTAGGAGGAGGTTTGGGTACTCCAGTCACCGTTTTTCTTTTGAAAG	exon sense-overlapping
ASMM10P021277	2.35125	up	noncoding	AK148797	AK148797	Genbank	2321	chr2	-	112347911	112350232		chr2:112347997-112349092	TGAGTAGATGCCAAAAGTGAAATCAACTGCTAATGACTCATAAAATACAGGCAGGGGCTA	natural antisense
ASMM10P021277	2.35125	up	noncoding	AK148797	AK148797	Genbank	2321	chr2	-	112347911	112350232		chr2:112347997-112349092	TGAGTAGATGCCAAAAGTGAAATCAACTGCTAATGACTCATAAAATACAGGCAGGGGCTA	natural antisense
ASMM10P031494	3.4132	up	noncoding	uc008wps.1	AK044020	UCSC_knowngene	1353	chr5	+	22550436	22701499		chr5:22701336+22701499	CAGAAATCAGAAGTGTCATGCTAATTGTTTCTTCAACGTTTTGATTGAGATTGACATGGA	bidirectional
ASMM10P024131	2.62737	up	noncoding	ENSMUST00000152605	Nnat	Ensembl	1448	chr2	+	157560139	157562517		chr2:157560359+157560447	TATCCCAATTGCCGCAATCCCTGTGTACCAAAGTGCCGCGGTGGTACTATTTGTCCCCGC	exon sense-overlapping
ASMM10P024131	2.62737	up	noncoding	ENSMUST00000152605	Nnat	Ensembl	1448	chr2	+	157560139	157562517		chr2:157560359+157560447	TATCCCAATTGCCGCAATCCCTGTGTACCAAAGTGCCGCGGTGGTACTATTTGTCCCCGC	exon sense-overlapping
ASMM10UP440	2.38262	up	noncoding	uc.36-	uc.36	UCR	264	chr3	+	108905865	108906129		chr3:108906064+108906123	GCACTCACACACATTTAAGTGTTCAGATATACAGTATTTCCAAATATAATCGCTGCAGAT	intronic antisense
ASMM10P012193	5.67286	up	noncoding	uc007uqj.1	AK076847	UCSC_knowngene	388	chr14	+	74922114	74926604		chr14:74922229+74922289	GAGATGGCATGTTAACAGCAGCTGGAGGCTCTCACTGAGATTCAGAGGAAACTATGACAG	intronic antisense
ASMM10P012193	5.67286	up	noncoding	uc007uqj.1	AK076847	UCSC_knowngene	388	chr14	+	74922114	74926604		chr14:74922229+74922289	GAGATGGCATGTTAACAGCAGCTGGAGGCTCTCACTGAGATTCAGAGGAAACTATGACAG	intronic antisense
ASMM10P023749	3.03245	up	noncoding	AK015044	AK015044	Genbank	1425	chr2	+	129038545	129039980		chr2:129039852+129039980	GATTATTATTTAGATGAGAATGATAGGCTGGAGAGCGGGCCTGTCCTGCAAGCTTCTTTG	intergenic
ASMM10P016815	8.39861	up	noncoding	AK156926	AK156926	Genbank	2301	chr1	+	67903232	67905532		chr1:67904613+67904673	GCAGGACACAGGCCAGCATAAAAACCCTAGTGAAATAGAGCCACTAATTAAAAACCTCAA	intergenic
ASMM10P019027	2.34563	up	noncoding	AK053977	AK053977	Genbank	2353	chr19	-	16612517	16614869		chr19:16614454-16614824	GAAAGCATAAGCCATATATGTTTATAGAATAGGGGCCTAGAGTGGTCAGATCTGCCTGTG	intergenic
ASMM10P030817	2.93344	up	noncoding	ENSMUST00000130630	Gm15787	Ensembl	284	chr5	-	110162452	110176443		chr5:110162470-110162609	ATAGAAAAGAAAAGAAGAGCCAAGCCAAGTGTAGCAGGGCATGTCTGCAACACTAGCACT	intronic antisense
ASMM10P031197	3.01526	up	noncoding	ENSMUST00000142252	Gnb2	Ensembl	1383	chr5	-	137528564	137530899		chr5:137530032-137530183	AGAATCTGTCAGTAATTTGGGAAGACTGATTCCCAGTATCCTTGGAAGACCAGGGATCCA	exon sense-overlapping
ASMM10P050020	6.92472	up	noncoding	AK021345	AK021345	Genbank	751	chr12	-	55390269	55391502		chr12:55390307-55390696	GAGCATCCTGACTCTACTTTAAAGGCAAAGTAGAAATCAAATTAGTTGCTACAACGAAAA	intergenic
ASMM10P010687	9.15492	up	noncoding	AK089765	AK089765	Genbank	1141	chr14	-	12151450	12152584		chr14:12151625-12151953	ATTTATTTATTATGTATACATAATTTTGCCTGCAGGTATGCCCGTAGGGCAGAAGAGGGC	natural antisense
ASMM10P056110	3.06102	up	noncoding	TCONS_00010935	XLOC_008434	Alexander et al 2013	3413	chr15	-	34744999	34749748		chr15:34746423-34747805	TTTCTAGAGCCTGAGGAGGCTGCTGTCGCAGGATCTGGATCTCCTTGCACCATCCTCTCT	intergenic
ASMM10P057449	2.29888	up	noncoding	uc029vff.1	AK006581	UCSC_knowngene	425	chr4_JH584294_random	+	83355	115083		chr4_JH584294_random:83766+108784	GCAGGCTAAGAAACGTAATGGGTATAGCTGCCTGGATTCTACTCATGATCAGAGATTTAA	intergenic
ASMM10P025466	37.275	up	noncoding	ENSMUST00000160604	Gm15689	Ensembl	1159	chr3	-	141662888	141682900		chr3:141662910-141663918	CATTAATGTCATTCTCTATTTCGGAAAAGACAAAGGTGAAGCTGAAGACAATAGAGAGTT	intronic antisense
ASMM10P043022	4.34792	up	noncoding	ENSMUST00000180488	B230323A14Rik	Ensembl	2864	chr9	+	69758739	69830845		chr9:69830763+69830845	AAGGTAGAGGGCTACTCATCATCAAAGATGCTTCCATGTCCTTTTAATATTTCTGTTACA	natural antisense
ASMM10P012100	3.27659	up	noncoding	AK032087	AK032087	Genbank	2435	chr14	+	64574358	64576792		chr14:64576732+64576792	TCATTCCTGGCTATATACTGAAGCTAGCCTGGGTTTCATGAGATTTGTCTTAAAGAAAGG	intergenic
ASMM10P013516	3.06799	up	noncoding	ENSMUST00000176762	Gm20717	Ensembl	533	chr15	+	64098316	64100886		chr15:64100104+64100164	GATACGTGAGGAACAGCCAACCAAGCCCCTCATCTCAAAGCTTTGTTTGGAAGTGATCAT	intronic antisense
ASMM10P013516	3.06799	up	noncoding	ENSMUST00000176762	Gm20717	Ensembl	533	chr15	+	64098316	64100886		chr15:64100104+64100164	GATACGTGAGGAACAGCCAACCAAGCCCCTCATCTCAAAGCTTTGTTTGGAAGTGATCAT	intronic antisense
ASMM10P013516	3.06799	up	noncoding	ENSMUST00000176762	Gm20717	Ensembl	533	chr15	+	64098316	64100886		chr15:64100104+64100164	GATACGTGAGGAACAGCCAACCAAGCCCCTCATCTCAAAGCTTTGTTTGGAAGTGATCAT	intronic antisense
ASMM10P013516	3.06799	up	noncoding	ENSMUST00000176762	Gm20717	Ensembl	533	chr15	+	64098316	64100886		chr15:64100104+64100164	GATACGTGAGGAACAGCCAACCAAGCCCCTCATCTCAAAGCTTTGTTTGGAAGTGATCAT	intronic antisense
ASMM10P013516	3.06799	up	noncoding	ENSMUST00000176762	Gm20717	Ensembl	533	chr15	+	64098316	64100886		chr15:64100104+64100164	GATACGTGAGGAACAGCCAACCAAGCCCCTCATCTCAAAGCTTTGTTTGGAAGTGATCAT	intronic antisense
ASMM10P021737	3.33826	up	noncoding	uc008myx.2	DQ552711	UCSC_knowngene	192	chr2	-	151259154	151259346	uc008mvi.2	chr2:151259212-151259346	TTATGAGGTGAAGAGAAGAGCTGTTCTTTTCACTGGGTATGTTGGTGCCCTTACACTGAG	intergenic
ASMM10P036281	10.5769	up	noncoding	TCONS_00029469	XLOC_022836	Alexander et al 2013	910	chr7	-	69377105	69397191		chr7:69377173-69377471	CCTGCACTGGACTGTACATTTTTGCCCACAATGTGTGGAATTATATCCTTTTAGAAATAA	intergenic
ASMM10P052066	2.28947	up	noncoding	ENSMUST00000181520	Gm17259	Ensembl	4608	chr13	-	81778772	81783749		chr13:81778885-81783325	GGTCTGTACAACTGATAAGAGCTGTGTGATAGTTACATTTCAAGGGAAAATATTGATTTC	natural antisense
ASMM10P048590	14.0733	up	noncoding	ENSMUST00000143407	Gm12258	Ensembl	373	chr11	+	58847215	58851416		chr11:58851356+58851416	GGAACATTCCATATTCAAACCCTGAAAGGAAGAGCATGTCTAAGAGTACAAGAGGTCCCT	intergenic
ASMM10P046481	9.09063	up	noncoding	ENSMUST00000152718	4930505A04Rik	Ensembl	990	chr11	-	30426005	30471827		chr11:30454159-30454212	TCCTGGGTGGTTACATAGTAAACAGATATTACAGTCTTCTTTCTGGCCCAGGACTATTGG	exon sense-overlapping
ASMM10P019502	2.25271	up	noncoding	NR_033224	D330050I16Rik	RefSeq	1734	chr19	+	5388335	5390069		chr19:5389667+5390069	TTAAGGGTTTAAGTTAAGGGTTCACACACTCCCATCTGATAGTCGTTGCTCCTCTCTGGA	natural antisense
ASMM10P056956	6.60967	up	noncoding	uc008xpe.1	AK078321	UCSC_knowngene	1684	chr5	-	66626494	66676497		chr5:66629161-66630579	CGCACCTGTGATTCCAGCAGCTGAGAGAGAGGCCGAGCCCACATGGAATCCATTGTGCAG	natural antisense
ASMM10P028870	8.697	up	noncoding	AK054525	AK054525	Genbank	3870	chr4	+	55418544	55426926		chr4:55426728+55426926	AAAGATGAGCAAGTCTAGGTTTTGCCTGTGAGGGGCAAGGGAGAAAACTAAAGGTTTTAA	intergenic
ASMM10UP081	27.8508	up	noncoding	uc.179+	uc.179	UCR	219	chr11	-	33301168	33301387		chr11:33301169-33301228	ACAGCTACTGAGATCAATAGCAACGTAATGATAGTGGCAGAATTAAGTGAGTAACCTGAG	intron sense-overlapping
ASMM10P040620	6.90897	up	noncoding	AK089306	AK089306	Genbank	4035	chr10	+	60808659	60812687		chr10:60812608+60812687	TTTGGTGAATTTACCTTTTGGGCTCATCTACCCATTTTACAGACCAGAGAGCTGAGGACC	intronic antisense
ASMM10P045506	2.07025	up	noncoding	ENSMUST00000117216	Gm14882	Ensembl	218	chrX	+	106755332	106755550		chrX:106755409+106755550	TTCGAAGGACAGTCATATTGAGCCACCAGGAATGTCATTTCTCCCCTATGATGTTCTCAG	intergenic
ASMM10P023568	2.93572	up	noncoding	ENSMUST00000123104	Knstrn	Ensembl	839	chr2	+	118814295	118834068		chr2:118830811+118830872	AAAGATAGATTATTTGAGGCATAACGGCTCCCCAACTTGTCTCATCTCGTCCCCAAGGAA	exon sense-overlapping
ASMM10P056416	8.20409	up	noncoding	TCONS_00027082	TCONS_00027082	Alexander et al 2013	164	chr6	+	44241406	44242317		chr6:44241424+44242180	ACAAAGCCAGATATATTGAGGAGGAGTAAGATTTGTCTTACACGCGTTTGTGACCGGCCA	intergenic
ASMM10P001994	6.68213	up	noncoding	ENSMUST00000137728	AI847159	Ensembl	305	chr2	-	129178151	129178541		chr2:129178191-129178325	TCTGCTCTCAGAAGCCAATCCACAAAGAACACTCAAAATGCCTAAAATCTCCTTATGGCA	intergenic
ASMM10P015446	4.32664	up	noncoding	uc007bap.2	9130227L01Rik	UCSC_knowngene	1406	chr1	+	55960913	55972098		chr1:55970571+55970652	ATGATCTTTGGAACTGGCTTTGACTTGTCTGAGATGGTACATGTTGCACTCACCTTGTCC	intergenic
ASMM10P014140	3.36784	up	noncoding	ENSMUST00000137864	Mzt2	Ensembl	612	chr16	-	15848442	15862722		chr16:15862633-15862722	ATTCCTGCATCTGCTACTCTAAGATATCCGTGTCTCTTTAAGGGGTTTCAAGACGGTGAC	exon sense-overlapping
ASMM10P020686	4.01697	up	noncoding	ENSMUST00000136537	Cobll1	Ensembl	3051	chr2	-	65148308	65239047		chr2:65148322-65150865	GCCGTCTTTGATGTATCTTAAGCTTTGCCATGTGACTCTTCATTCTTCTACAGATCCTTT	exon sense-overlapping
ASMM10P020686	4.01697	up	noncoding	ENSMUST00000136537	Cobll1	Ensembl	3051	chr2	-	65148308	65239047		chr2:65148322-65150865	GCCGTCTTTGATGTATCTTAAGCTTTGCCATGTGACTCTTCATTCTTCTACAGATCCTTT	exon sense-overlapping
ASMM10P033822	3.35108	up	noncoding	AK051781	AK051781	Genbank	1491	chr6	-	127661361	127662852		chr6:127661424-127662852	CAAGCTCAGAGATGTTGATCTATATGGATTCACCTTTCCATCCATTTCTTTTTTACTTCC	intergenic
ASMM10P057954	2.10632	up	noncoding	AA671346	mouselincRNA0302	lincRNA	485	chr12	+	16440351	16440851		chr12:16440729+16440791	ATGGGTTTCCACACCATTAACTTGGCATCTCACAGCAAAAATCACTGCTACATGGGGCAT	intergenic
ASMM10P013811	2.27871	up	noncoding	uc007xdz.1	AK182695	UCSC_knowngene	424	chr15	+	86140094	86140518		chr15:86140353+86140518	TTTTATACACATTTCAGATGCATCCATCTGGAGACACAGCACAGGCCATAGTATGTGGCC	natural antisense
ASMM10P038101	2.46066	up	noncoding	uc009hnm.1	AK143760	UCSC_knowngene	2002	chr7	+	70870999	70915663		chr7:70915603+70915663	TTTGCCCCAGAGAGGAAGAGCAAGACATAACTAAAATATTACTGCAGAAATTACACTTTC	intergenic
ASMM10P001404	2.02073	up	noncoding	ENSMUST00000127862	Hspa12b	Ensembl	2007	chr2	+	131127493	131145227		chr2:131134127+131136939	CTGTATATCAAAGCCAGAGGCCCGAGCTCTACAGCAGGCTTCCTTCTCTGTGGTTGTGGC	exon sense-overlapping
ASMM10P022606	2.13477	up	noncoding	ENSMUST00000177268	Gm20631	Ensembl	1627	chr1	+	150625298	150783499		chr1:150783368+150783499	CATGGTCCCTCTATGCCGAAAATTCAGATGTTCACTGTTTACAGCTTCTTTAAAACAATT	intronic antisense
ASMM10P014882	5.62515	up	noncoding	2_00011054	XLOC_006518	Lei Sun et al 2012	915	chr16	+	12704332	12711757		chr16:12711697+12711757	CATCCATATTATATTATAACAAGGTTTCTTGCTGGTCTAGAGCCTAAGAGTGAATGACCA	intergenic
ASMM10P034521	5.28897	up	noncoding	AK047300	AK047300	Genbank	4152	chr6	+	54309275	54313427		chr6:54312668+54313427	CCCTTTTACCATTAGTACCTGACATCTCCAGATGTGTTTTCATTAAATTCTGCACCTGCT	intergenic
ASMM10P012582	2.13376	up	noncoding	AK156153	AK156153	Genbank	1748	chr15	-	58496148	58497888		chr15:58496165-58496998	TAGAGCTGTCTTTCTCGTATCCATGGTCTCCTTTGTGTTTCATACTTGCAATTATAAATC	intergenic
ASMM10P058237	33.0993	up	noncoding	CJ174092	humanlincRNA1387	lincRNA	428	chr14	+	9201561	9201989		chr14:9201927+9201989	TTAGTTCTCTGTTACAGGGAAGTCTCTATTGAAGCCCTGGGGGAAAGGGTCTAAGCATTT	intergenic
ASMM10P020744	18.0541	up	noncoding	AK079303	AK079303	Genbank	2692	chr2	-	72221625	72224314		chr2:72221705-72223806	GTTTACTGCATGTAAATGGGTTGCAAAATGGCTTTCATAAATTGAGCACGAGATTCATAA	natural antisense
ASMM10P020744	18.0541	up	noncoding	AK079303	AK079303	Genbank	2692	chr2	-	72221625	72224314		chr2:72221705-72223806	GTTTACTGCATGTAAATGGGTTGCAAAATGGCTTTCATAAATTGAGCACGAGATTCATAA	natural antisense
ASMM10P020744	18.0541	up	noncoding	AK079303	AK079303	Genbank	2692	chr2	-	72221625	72224314		chr2:72221705-72223806	GTTTACTGCATGTAAATGGGTTGCAAAATGGCTTTCATAAATTGAGCACGAGATTCATAA	natural antisense
humanlincRNA0255+_P1	2.81058	up	noncoding	humanlincRNA0255+	humanlincRNA0255	lincRNA	3661	chr6	+	117292077	117295738		chr6:117295662+117295721	AAGAGGCTTTTCTAGGCTTGGATCCCTTGAAGAGGACGAGTAGGCTTTGTCCTTGATAAA	intergenic
ASMM10UP273	8.64625	up	noncoding	uc.361+	uc.361	UCR	267	chr12	+	49381391	49381658		chr12:49381599+49381658	CTATTTTAAAAGCAGTTCAATGACAGCTTGCACTTATGAGCATGCAATCAGCTAATTTCG	intergenic
ASMM10P028952	4.883	up	noncoding	ENSMUST00000138411	8030451A03Rik	Ensembl	671	chr4	+	63979959	63983350		chr4:63983287+63983350	TGGTCTGCTGGGAGCTCCTTTTCTTTTCCTTTTGAAAAGACAAATAAACCGACTTTAATG	natural antisense
ASMM10P017868	3.66161	up	noncoding	TCONS_00015192	XLOC_011549	Alexander et al 2013	895	chr18	-	55426097	55427509		chr18:55426114-55426872	GAGATCTCTAAATGTTGGATATCTAAGTGTCATGACATAATCTCCCACATCTACTCGTGT	intergenic
ASMM10P024293	3.88229	up	noncoding	AK133086	AK133086	Genbank	848	chr2	+	168268483	168269331		chr2:168269271+168269331	GAAGGAGGAGAAGGAGGAGAGATCCTTGGTGACCCCTGAGTCTTAAGAGAGCCCTTCACT	natural antisense
ASMM10P049218	3.85851	up	noncoding	ENSMUST00000148593	Col1a1	Ensembl	493	chr11	+	94939011	94939741		chr11:94939330+94939390	CTGGCTTTCAATTTACCATCCAGAGTCCAATTTCTCACACATTCTCTCTTGTTTTTCTAG	exon sense-overlapping
ASMM10P018019	2.91353	up	noncoding	NR_045376	4930549G23Rik	RefSeq	580	chr18	-	67776032	67799943		chr18:67776046-67776272	AGAAGTACGTTCTCTCCCAATATTGCTGTATTACCTTAGTAAATACCATTCCTAAAGGCT	natural antisense
ASMM10P018019	2.91353	up	noncoding	NR_045376	4930549G23Rik	RefSeq	580	chr18	-	67776032	67799943		chr18:67776046-67776272	AGAAGTACGTTCTCTCCCAATATTGCTGTATTACCTTAGTAAATACCATTCCTAAAGGCT	natural antisense
ASMM10P000005	2.35125	up	noncoding	uc011ysu.1	Rian	UCSC_knowngene	2644	chr12	+	109645846	109661711		chr12:109656818+109658052	TTCTATATTCTGTTTTCTTCGGAACAGATGCCTTCCTCACTGGTCACCAGGTTCAAGGTC	intergenic
ASMM10P057629	3.35658	up	noncoding	CK378497	humanlincRNA1344	lincRNA	303	chr6	-	110271373	110271561	NM_153137	chr6:110271509-110271561	CACAATGTCCTTCAAATCAGGGCTTTACTTTACAAACTTTCTTCTTAAATGTTTCCCAAG	intergenic
ASMM10P052120	2.53156	up	noncoding	ENSMUST00000162882	Pde8b	Ensembl	2060	chr13	-	95025329	95046066		chr13:95045938-95046066	AAGGTTGTAGCTATATTTCCTTGGGCATCATTGGACCTATTCAGTTAGCCCTCCTAATAG	exon sense-overlapping
ASMM10P052120	2.53156	up	noncoding	ENSMUST00000162882	Pde8b	Ensembl	2060	chr13	-	95025329	95046066		chr13:95045938-95046066	AAGGTTGTAGCTATATTTCCTTGGGCATCATTGGACCTATTCAGTTAGCCCTCCTAATAG	exon sense-overlapping
ASMM10P031692	3.44334	up	noncoding	AK076868	AK076868	Genbank	393	chr5	+	36748617	36750437		chr5:36750258+36750437	AAATAGAGAAAGCTACAAGCTGCTTCAGTTCTCCATCATGTCAGTCCATCTGGGTCAGCT	natural antisense
ASMM10P019481	8.67137	up	noncoding	AK149971	AK149971	Genbank	5578	chr1	+	91975986	91981564		chr1:91981445+91981564	ATATGGAAGGTATCTGACTTACAAACCTGAAGGGGACACACTAAACTCTCTGTCCCTGCT	intronic antisense
ASMM10P032753	2.38002	up	noncoding	ENSMUST00000148010	BC028471	Ensembl	1240	chr5	+	149369047	149386317		chr5:149386240+149386317	TGGTAAGCTTCTTTTCTTGCTGCCCACTGACTGCAGGCAGATGACGACTGTTGATTAAAA	intergenic
ASMM10P029703	3.92798	up	noncoding	ENSMUST00000123221	Stpg1	Ensembl	1507	chr4	+	135495976	135533990		chr4:135533930+135533990	GTGAGATGGTTTGGCAGGTCACTGGCTCTCAGTTCGGAATACTAAAATGTTTTCTTTCTG	exon sense-overlapping
ASMM10P003683	2.30232	up	noncoding	ENSMUST00000173755	Bcl2l1	Ensembl	961	chr2	-	152781410	152828535		chr2:152782233-152828446	TGAGATAGAGGACACTTTTGTGGATCTCTACGGGAACAATGCAGCAGCCGAGAGCCGGAA	exon sense-overlapping
ASMM10P036008	2.33226	up	noncoding	NR_046214	Gm2381	RefSeq	4075	chr7	-	42816826	42867234		chr7:42816857-42817702	GGACCCCAAGGATAATTAGGTTATATCTTCATCACTTGTTCAAATAAGTCACACTGAATA	intergenic
ASMM10P033968	7.49493	up	noncoding	ENSMUST00000149931	Plcz1	Ensembl	989	chr6	-	140020250	140041412		chr6:140020280-140020459	CGACACGTCTCTACTGTACCTTTAAAATAGGAAAAACCAGTAACACGTTAGTTAACATTA	exon sense-overlapping
ASMM10P002897	2.00319	up	noncoding	ENSMUST00000152797	E130308A19Rik	Ensembl	748	chr4	+	59691188	59720243		chr4:59691343+59719645	TGCATTCCAGGATGAAAGAGCAGCTGAGCTCAGCAGGGAGCAGAACGAGAAAACCATCCG	exon sense-overlapping
ASMM10P002897	2.00319	up	noncoding	ENSMUST00000152797	E130308A19Rik	Ensembl	748	chr4	+	59691188	59720243		chr4:59691343+59719645	TGCATTCCAGGATGAAAGAGCAGCTGAGCTCAGCAGGGAGCAGAACGAGAAAACCATCCG	exon sense-overlapping
ASMM10P030736	2.06039	up	noncoding	uc008yks.2	Zfp951	UCSC_knowngene	2198	chr5	-	104835719	104860068		chr5:104835797-104837515	CTCTGACTCTAAATATAGGCTTAACACTTTGCTTTCCAGCACTGTTTATTTGTTAGTGAT	exon sense-overlapping
ASMM10P031871	8.85696	up	noncoding	uc008xrt.1	AK016734	UCSC_knowngene	716	chr5	+	72644410	72646540		chr5:72646389+72646540	CATTCGTGTGCAAACAAAGAAAACTCATGAATCTCAAAGGAACATTCTCAAGGCTTTTTT	intergenic
ASMM10P051149	7.84644	up	noncoding	ENSMUST00000160463	Gm15523	Ensembl	439	chr12	+	103336905	103348057		chr12:103347997+103348057	GCTAACTGGTACCCAGGAGACGGTCCAGCACATCTCCAAGAGGACATCCAAATGGCCTAC	intronic antisense
ASMM10P023769	6.85109	up	noncoding	TCONS_00017432	XLOC_013356	Alexander et al 2013	1149	chr2	+	129419279	129421501		chr2:129421425+129421501	TCTGTTTGCTAACTGAGCCCCTGCTTACAGGCAGAATCCTTGCATGTAGATAGGATATGT	intergenic
ASMM10P045569	14.5915	up	noncoding	ENSMUST00000117576	Gm14914	Ensembl	2031	chrX	+	117706497	117708528		chrX:117708408+117708528	TCAGCTGTAGAAAGCTGAGGCAGACAAAATGATAAAACTATCAATGTTCTGGTGCTGCTG	intergenic
ASMM10P028380	2.15294	up	noncoding	ENSMUST00000150423	Gabrd	Ensembl	2707	chr4	-	155384979	155398047		chr4:155386288-155386402	TCAATTCTTTGGACTCTAGACCTCATTCTGTCTGCCCTGTGCAATGGCAAATGGGAATAG	exon sense-overlapping
ASMM10P022851	2.77151	up	noncoding	NR_045895	Gm13546	RefSeq	1016	chr2	+	58163973	58177063		chr2:58169645+58169736	TAAACCACATCCAAAAGGACCAGCTCCCAGGAAGCTTTCCCTTAGAGTTCTCCAAATAGT	intergenic
ASMM10P045393	7.24079	up	noncoding	ENSMUST00000155180	Gm16155	Ensembl	338	chr10	+	94408890	94410732		chr10:94410612+94410732	AATTTTCCCGAGTTGCTCTGATGTCTAAAAAGAAGACAAACTTCCAGTGAGGTCCACCCC	intergenic
ASMM10P056340	2.72506	up	noncoding	TCONS_00022965	TCONS_00022965	Alexander et al 2013	75	chr4	-	31913047	31913660		chr4:31913062-31913624	CTGTTGTTCTCTGATCTTGAGTGCTACCAACTAACTGAAGACTCAAGGATTCAAGCACAG	intergenic
ASMM10P035458	2.09554	up	noncoding	ENSMUST00000173862	Vmn1r-ps46	Ensembl	949	chr7	-	5966267	5967216		chr7:5966281-5967216	TTTACTGTTGATCATTATAGAGCCTAAGGATGCTTGTTCTGTTCTCGTCCGTTGCTAAAT	intergenic
ASMM10P046595	11.3542	up	noncoding	AK156857	AK156857	Genbank	3675	chr11	-	48460577	48464253		chr11:48460763-48461134	TGGCTCAGACTCATACAGGGTTTGTGATTTGTTGTTTCAGTCACTGTGAGCCCTTATGAG	intergenic
ASMM10P058100	8.64746	up	noncoding	CR516217	mouselincRNA0811	lincRNA	239	chr19	-	8986123	8986361	NM_178051	chr19:8986296-8986361	TATTCCTAGGCTTTCAGGAAGGTGACTATGATGTGATGCAAGCCCAAAGACACAGGGTAT	intergenic
ASMM10P039535	16.6609	up	noncoding	ENSMUST00000165647	5730435O14Rik	Ensembl	582	chr10	+	41575563	41576465		chr10:41576294+41576354	CTGAGAATTACAGTGGTACCAATTCCACAGACTAAACCGAAGTAACACCTTCCTTCACAG	intronic antisense
ASMM10P045826	2.12267	up	noncoding	NR_040420	Gm6568	RefSeq	910	chrX	+	157540803	157541750		chrX:157540805+157540865	AGCTAGAGCCGGGCCGCCGCGGTGTGGAGAAGCTGCGTCGGGGCGCACAGGTTATTAGAA	intergenic
ASMM10P056547	8.24493	up	noncoding	TCONS_00032514	XLOC_024527	Alexander et al 2013	737	chr8	-	89045630	89050709	TCONS_00032510, TCONS_00032512, TCONS_00032517, TCONS_00032518, TCONS_00032519, TCONS_00032520, TCONS_00032523, TCONS_00032524	chr8:89047783-89048702	AAAGCAAACTATGGAGCCGGACCTATGCAAATCTCTACAGAAACTCGAGGTTTGCTTCTG	intergenic
ASMM10P037533	10.1754	up	noncoding	ENSMUST00000150149	Gm5893	Ensembl	444	chr7	+	24822108	24825872	ENSMUST00000164057	chr7:24822279+24822339	CAAGGAACACTATATAGCGGGAGAGAGACACTGTACCCTAATGGATCCTTGATGTTACAG	intergenic
ASMM10P054169	10.4171	up	noncoding	uc007pnv.1	AK078363	UCSC_knowngene	736	chr13	-	15944763	16023423		chr13:15944782-15944837	GGGGAGAGTCAATGTGATCAAAGTGCACTGTATGAAAGTCTCAAGGTATTAATAAAATAT	intronic antisense
ASMM10P014253	18.7437	up	noncoding	AK077177	AK077177	Genbank	1439	chr16	-	24379423	24382390		chr16:24379444-24380546	ACATTCTTGCTACATTGGGATGAAGATAGAATCCCTAATTAAGTTCTATAAAGTGCATGG	intergenic
ASMM10P045964	5.62735	up	noncoding	uc029yfz.1	AK016790	UCSC_knowngene	1600	chrY	-	78564790	78575409	AK015935, AK016790, uc009vgj.1, uc029yfb.1	chrY:78564884-78565588	AGCTAGAGATTCGAAAATTGGAGTTTTGCCAAGGACATCTGGGCAGAGAAGAACATTCCT	intergenic
humanlincRNA2039+_P1	2.0504	up	noncoding	humanlincRNA2039+	humanlincRNA2039	lincRNA	29376	chr9	+	25412884	25442260		chr9:25442198+25442257	CTGATTTAGTCTTCCTACTTTCTTTGTGCTCAGGGAGTAGCTCCATCTGTTTTTCCTCTT	intergenic
ASMM10P020842	2.56442	up	noncoding	AK019820	AK019820	Genbank	1096	chr2	-	80836945	80838041		chr2:80837028-80837511	CTGGTAGGATTGCTTGACTGCTTTTTAGGTTTGTGTACTTATGTAATTATACTCCTGTAA	intergenic
humanlincRNA1513+_P1	18.6673	up	noncoding	humanlincRNA1513+	humanlincRNA1513	lincRNA	31030	chr5	+	36414630	36445660		chr5:36445058+36445117	TGTATTTTAAATGCTTTCTTGGCTGAAGTCTGCAGTAAGAGTGAAGGCAGGCAGGCTGCA	intergenic
mouselincRNA1298+_P1	2.20443	up	noncoding	mouselincRNA1298+	mouselincRNA1298	lincRNA	7207	chr6	+	88146082	88153289		chr6:88153169+88153228	CTTTTCTCTGTGGAACAAGATGGGTAGAATTGGGACAGCCACTTTCCTGTACATTTGCAT	intergenic
humanlincRNA1907+_P1	2.34344	up	noncoding	humanlincRNA1907+	humanlincRNA1907	lincRNA	4191	chr1	+	32092884	32097075		chr1:32097016+32097075	CTGAGAATAATTGGGATTTGTGTTTTGGTTTGTCTTTTGGTTTTGTTTTCCCAAAAAGCC	intergenic
ASMM10P056605	19.0899	up	noncoding	TCONS_00035947	XLOC_026359	Alexander et al 2013	707	chrX	+	20776680	20783183	TCONS_00035941, TCONS_00035943, TCONS_00035945	chrX:20780313+20781666	AGGATTACAGGGATCTGTGTTATTTAAAGATGCGTGGCTGTGGATTTCACCCAACAGGAG	intergenic
ASMM10P019852	7.99995	up	noncoding	ENSMUST00000134832	Lgi1	Ensembl	3797	chr19	+	38264781	38269046		chr19:38268971+38269046	GCAGTGAATCTCAGAAGTAGTTCTTAGTACAACTCTCAAATGGATAACAAAAAACTGTAC	exon sense-overlapping
ASMM10P010147	11.377	up	noncoding	NR_046169	Gm15850	RefSeq	344	chr1	-	136127718	136131183	NR_046167	chr1:136127737-136129392	TGCAGCTAGGCAGAGTCTTTCTGTGAAGCACATGCTACCACTAAAACTCATGATCCTCCT	bidirectional
ASMM10P034907	7.29473	up	noncoding	AK046686	AK046686	Genbank	3461	chr6	+	100807450	100810911		chr6:100810813+100810911	TTTAAGCCCAAAGGTGTATCTTATGTATAATTAGTAAAGAGTATTTAATACATAGAATAG	intergenic
ASMM10P022255	11.1137	up	noncoding	TCONS_00000251	XLOC_000501	Alexander et al 2013	508	chr1	+	138000137	138008438		chr1:138008378+138008438	CCCTCTGCATGCAGCATAAATTCTCATTAGTCATGGTATATTATCAGAGCAAGAGAAAAT	intergenic
ASMM10P048177	14.6156	up	noncoding	TCONS_00003876	XLOC_002839	Alexander et al 2013	2665	chr11	+	17349369	17354539		chr11:17354479+17354539	CTATGTACCCTTACATCTCAAGCTATGACCCTTGGGCATGATTTCATGTGGGAACTTGGT	intergenic
ASMM10P046067	3.38157	up	noncoding	NR_045342	4933411E08Rik	RefSeq	1704	chr10	+	117925458	117948307		chr10:117948237+117948307	GTAGGTCACTTTTGTCAGGGTTTGGATTTTTATTGCTTGCTTCTGGCTTTACATTAAAAA	intergenic
ASMM10P019585	3.2932	up	noncoding	ENSMUST00000162580	Bscl2	Ensembl	3495	chr19	+	8840534	8848666		chr19:8842856+8843008	ATCTCCTGACTCTAGTGTCCACTTCTGTTCTCCATTTCCTGTAATGGGGAAAAGGGATGA	exon sense-overlapping
ASMM10P033489	6.94159	up	noncoding	TCONS_00027384	XLOC_020760	Alexander et al 2013	2068	chr6	-	89192283	89205536	TCONS_00027385, TCONS_00027386, TCONS_00027387	chr6:89192346-89193534	AGTTCATCATGCTGTTCCAAGGTGACGACTGGACTCTCTAGTGTCTTCTCTAAGAAAGGA	intergenic
ASMM10P020599	6.30839	up	noncoding	ENSMUST00000181380	Gm26603	Ensembl	2861	chr2	-	52859722	52863516		chr2:52859743-52859863	AAGTGTGCACCAGACTGCCTTGAGAAGTAATTAAGCTTGGGCTGTTTCATTTCACAGCGT	intronic antisense
ASMM10UP163	8.98436	up	noncoding	uc.254+	uc.254	UCR	279	chr4	+	91027921	91028200		chr4:91028141+91028200	ATTGAAGCCTCTGAACAAAGAAAATCATTTCCATTCCATCACTATGGTTACACTTTCTTC	intergenic
ASMM10P048698	3.54683	up	noncoding	AK076251	AK076251	Genbank	3078	chr11	+	63884692	63887768		chr11:63887708+63887768	GTATATCTTCTCTTTCCATGTAACTTTGCTTATCCTGTCAAGTTAGCCCAAAAAGTATCC	natural antisense
ASMM10P057961	2.58601	up	noncoding	BY465579	humanlincRNA0727	lincRNA	435	chr12	+	81677287	81677739	NM_001113391, NM_001113392, NM_001113393, NM_001113394, NM_031162	chr12:81677495+81677555	ATCTGCCCTATTTGGCTTGGACTTTAAGCTTCTAGCAGGTTACCTTTGTTTTTATTTCCT	intergenic
ASMM10P033709	5.52795	up	noncoding	ENSMUST00000180527	4930540M05Rik	Ensembl	2068	chr6	-	119896158	119902653		chr6:119896468-119896588	CAACTTAGCAAGACTGTGACCTGGGGTCTGGTTTTATTTATTTTCTGAATCAATATGAAT	bidirectional
ASMM10P033709	5.52795	up	noncoding	ENSMUST00000180527	4930540M05Rik	Ensembl	2068	chr6	-	119896158	119902653		chr6:119896468-119896588	CAACTTAGCAAGACTGTGACCTGGGGTCTGGTTTTATTTATTTTCTGAATCAATATGAAT	bidirectional
ASMM10P033709	5.52795	up	noncoding	ENSMUST00000180527	4930540M05Rik	Ensembl	2068	chr6	-	119896158	119902653		chr6:119896468-119896588	CAACTTAGCAAGACTGTGACCTGGGGTCTGGTTTTATTTATTTTCTGAATCAATATGAAT	bidirectional
ASMM10P033709	5.52795	up	noncoding	ENSMUST00000180527	4930540M05Rik	Ensembl	2068	chr6	-	119896158	119902653		chr6:119896468-119896588	CAACTTAGCAAGACTGTGACCTGGGGTCTGGTTTTATTTATTTTCTGAATCAATATGAAT	bidirectional
ASMM10P058071	4.33734	up	noncoding	AW124219	mouselincRNA0752	lincRNA	383	chr18	-	35876944	35877311		chr18:35877165-35877311	TCTTCCTAATTCTTCTGGGTGCTGGGACAGAAAGCAAAGTCAGCAAAGTTGGCATAGACA	intergenic
ASMM10P025870	6.90962	up	noncoding	AK043627	AK043627	Genbank	2409	chr1	+	185329450	185331858		chr1:185331742+185331858	GAACAAATAAGTTATGGTTTGCCTCTATTAACTAAGGTTTGAGAGTCGCAGAAAACACAT	bidirectional
ASMM10P013934	13.54	up	noncoding	ENSMUST00000159738	4921518J05Rik	Ensembl	1712	chr15	+	99427700	99435313		chr15:99435249+99435313	TTTCCTATCAACGAGGCTCCTGCCGTTGCTGTTGGCTTGAAATGACAAGTCTTCATCTTT	natural antisense
ASMM10P047855	21.2748	up	noncoding	AK155680	AK155680	Genbank	1104	chr11	-	115764133	115765238		chr11:115764384-115764582	CTGGAGTACTTTGTTCAGTAGCTCTCTGAGCTTTTACATTTCTTTGCAGCTAATAACAGC	bidirectional
ASMM10P039888	2.99199	up	noncoding	NR_045831	4933408N05Rik	RefSeq	1582	chr8	-	114341160	114351478	ENSMUST00000139864	chr8:114341174-114341568	AAGATAGCACCCAGTGAAGCACCTTTCTGTTTTAGTTTGACAATAAATCTATTCTGTCTC	intronic antisense
ASMM10P010642	3.13483	up	noncoding	ENSMUST00000181772	Gm26886	Ensembl	2085	chr14	-	3872955	3884074	ENSMUST00000180980	chr14:3873359-3873854	GAAGCTTGATTTCCCCATCATTTAGCCAGGAATATCTACGTCACTAAACAATATATCATT	intergenic
ASMM10P050037	7.3894	up	noncoding	ENSMUST00000109672	Gm11025	Ensembl	552	chr12	-	57272663	57273215		chr12:57272677-57272846	AAGGAGGCTGCAGAAGCCTTTCTCAGCTTCTCCTACATACCTCCCATGGACTCCTTCTGA	intronic antisense
ASMM10P025534	5.75446	up	noncoding	ENSMUST00000134701	Dnajb4	Ensembl	1581	chr3	-	152178510	152210279		chr3:152178768-152179646	GAAGGGCTAAATGCATCTGTCTCTAAGGCAACAGTCAAGAAAATGTCTGATAATGGTTCT	exon sense-overlapping
ASMM10P024179	4.31949	up	noncoding	ENSMUST00000139053	Sgk2	Ensembl	447	chr2	+	162998111	163006833		chr2:162998169+162998229	GCTAGGACCAGAGTCCCCAATTCACTCAGTTAAATGTCTATTTTTTCTTATTTTCTGCAG	exon sense-overlapping
ASMM10P003957	2.95301	up	noncoding	ENSMUST00000181068	Gm26675	Ensembl	1525	chr16	+	3862383	3884505		chr16:3863669+3884296	TACAGTCTCAACTGTGGATCAGCTGAAACAGTGGCCTCTAGGAGGGGGAAGAGCAGGCCA	natural antisense
ASMM10P015317	11.1632	up	noncoding	ENSMUST00000160472	Ccdc150	Ensembl	3696	chr1	+	54250721	54368470		chr1:54367798+54367858	GACACTGTACAAACACATTGCAAGGAACCCATGGGAGATATGAGTCTTCTGATGTACAAG	exon sense-overlapping
ASMM10P017425	2.27419	up	noncoding	uc008diw.2	DQ705891	UCSC_knowngene	75	chr17	+	66211042	66211117		chr17:66211057+66211117	CTCATATTTGGTGAACCATAGTGTTTCTGTGTATCTTCTAGTGGGTGCCTTCTCTTCTTG	intergenic
ASMM10P025038	6.17075	up	noncoding	AK140257	AK140257	Genbank	3559	chr1	+	176276212	176279769		chr1:176279709+176279769	CACATGTGTATTTTAATTAAGCATTACTGCGTTTTGTTAGAGGCTTACCACTAATGAGCC	bidirectional
ASMM10P026849	10.3501	up	noncoding	TCONS_00022963	XLOC_017275	Alexander et al 2013	1208	chr4	-	31829403	31832026		chr4:31829433-31830589	CCTGTACACATATGCAGGCTTACATACACACTTGCTAGTTTCATTCAAAGATTTAAAAGT	intergenic
ASMM10P019263	2.04205	up	noncoding	AK138552	AK138552	Genbank	1670	chr19	-	44244895	44246565		chr19:44244927-44245726	GTGTAACCTTGTGGCTTGGAACTCCAGTCTCATCCCTAAACCAAAACAGCCTCTTAAAAC	intergenic
ASMM10P028195	2.42749	up	noncoding	ENSMUST00000117391	Gm13046	Ensembl	501	chr4	-	143464273	143464774		chr4:143464320-143464774	ATGTCCTCCCACACAGATTTGCCCAACATTGTTCTGAGCTTATGGACACACTCAAAGTTA	intergenic
ASMM10P056364	2.61981	up	noncoding	TCONS_00025016	XLOC_018473	Alexander et al 2013	22911	chr5	+	99730690	99754224		chr5:99731038+99731656	GCTTCTGGCTGCATTTTCTTGTGATCTCACCTGTATGTTCCCTTGTGATCTAGACTCCAT	intergenic
ASMM10P025424	2.65135	up	noncoding	ENSMUST00000181952	Gm26691	Ensembl	4183	chr3	-	133955472	134240494		chr3:133955627-133959450	GTTTGCCTTAAGTTTTCTTTTGCCTAATAATGGAATTTGCTCTCCTATGTGCTTTGAATG	natural antisense
ASMM10P038018	5.40918	up	noncoding	AK038301	AK038301	Genbank	2409	chr10	+	19277875	19280283		chr10:19280008+19280283	TGCGGTGTCCTTTGGAACTGACTTCCCTTAGTTTTAAAAGTTTGAATGTAACTACTAGGT	intergenic
ASMM10P024711	4.11209	up	noncoding	uc008phc.1	AK040865	UCSC_knowngene	1157	chr3	-	57620904	57625818		chr3:57620940-57621712	TTTTCTCTAGAACTATAAGCCCGCCACGTATGTTCTTTTTCCTGAAAGTTTCAGGTGTTT	intergenic
ASMM10P031751	6.88606	up	noncoding	NR_102378	9630001P10Rik	RefSeq	2811	chr5	+	45639274	45645469		chr5:45645334+45645469	CAATAAGGATCAACAAAACACAACCACTTCTACGTACAATTGAAGACAGCACTATGAAAA	natural antisense
ASMM10P032654	34.8947	up	noncoding	TCONS_00000396	XLOC_000930	Alexander et al 2013	2241	chr1	-	58759295	58763373		chr1:58759347-58760024	AAGTATTTTAGAGAAGAACGATCAAGGCTGCTGATGAGACCATTTGGTAGAAGGCTTGCC	intergenic
ASMM10P056372	2.54665	up	noncoding	TCONS_00025066	TCONS_00025066	Alexander et al 2013	83	chr5	+	110470926	110474409		chr5:110470940+110474369	TTTTCCCAATGAGGCCACATTTTGAGGGTTTCAATAGGTCCCCTCTGCTGATAGCGATTA	intergenic
ASMM10P044788	2.57177	up	noncoding	ENSMUST00000137470	Gm14720	Ensembl	411	chrX	+	7714332	7722100		chrX:7721851+7721972	TTTTATTCCAGCCAGGAGCACCCAGAGCCACAAGGTAAACAAACATTGATAGCCACTCTA	intergenic
ASMM10P042053	2.62472	up	noncoding	NR_029444	4930579K19Rik	RefSeq	1152	chr9	-	98562459	98563611		chr9:98562605-98562959	CATGAATAATCACATAATCGCATACTGTAGCGCAACCAATTGCAAGAATTAGTTGAAACT	bidirectional
ASMM10P012294	35.641	up	noncoding	AK045106	AK045106	Genbank	1856	chr14	+	111732340	111734195		chr14:111733971+111734195	CTTTGGCATTAGTTGTCACTAAGTACACTTCTTAAATGTCTTGTGCTATCCTAAACTGAA	intergenic
ASMM10P046776	2.72036	up	noncoding	ENSMUST00000151211	Guk1	Ensembl	511	chr11	-	59184109	59185455		chr11:59185370-59185455	ATGTATTTCCTGTGGGCTTAAGGGCCAGGTCTTCTCTTGTATCCACTGAACATCTATCTG	exon sense-overlapping
ASMM10P046776	2.72036	up	noncoding	ENSMUST00000151211	Guk1	Ensembl	511	chr11	-	59184109	59185455		chr11:59185370-59185455	ATGTATTTCCTGTGGGCTTAAGGGCCAGGTCTTCTCTTGTATCCACTGAACATCTATCTG	exon sense-overlapping
ASMM10P049343	2.03162	up	noncoding	ENSMUST00000126470	A830036E02Rik	Ensembl	690	chr11	+	99416955	99417752		chr11:99417638+99417752	TCGACATGGGTTTTGGGGGCTCTGGACTCAGTTCTCTACACTTGCAAGCTTCCCAGCCCA	natural antisense
ASMM10P010145	27.9607	up	noncoding	NR_046076	Gm4251	RefSeq	538	chr14	+	71251272	71271059		chr14:71251298+71270556	CATTTTCCCACTGTTTGTAAATACTTCAGTGGAGAAATACAAAGAGAAGATGTGAATGCC	intergenic
ASMM10P027824	2.2901	up	noncoding	ENSMUST00000128188	Adprhl2	Ensembl	1826	chr4	-	126316051	126321467		chr4:126317582-126317719	ACTCTTACTGGGAACTTTATGGAGTGGTTAGAAGAGGCCCCTTTGCCTCAAAAGATTCCT	exon sense-overlapping
humanlincRNA0561-_P1	5.75336	up	noncoding	humanlincRNA0561-	humanlincRNA0561	lincRNA	30835	chr14	-	57195321	57226156		chr14:57195343-57195402	TTGTTCAGCTCAATGAGACTTCAGATTCCTTGGATCTTGACCTCTCACACTGTAGCACAG	intergenic
ASMM10P031888	2.53348	up	noncoding	ENSMUST00000129275	1700094C10Rik	Ensembl	507	chr5	+	74014215	74029680		chr5:74029569+74029680	TAGCTCCCTCTAGTCATGTACAACAATGATCCAAAGTTTAACTCATTCTAGAAAAAGAAC	natural antisense
ASMM10P015239	2.09346	up	noncoding	AK149728	AK149728	Genbank	3746	chr16	+	55961308	55965054		chr16:55964979+55965054	ATTTACAGTTATTGAGTTGCCGTCTGGGTACTGGGAATTGAAGTCAGGTCCTTTGGACGA	intergenic
humanlincRNA1729-_P1	5.52584	up	noncoding	humanlincRNA1729-	humanlincRNA1729	lincRNA	6920	chr13	-	91407677	91414597		chr13:91408096-91408155	CCCAGCAAGTACCAAAAACCTTTAACTGCCAGTTTTCTTTGTTTTGTCACTATGTCCCCA	intergenic
ASMM10P056259	14.3203	up	noncoding	uc008odk.1	1300015D01Rik	UCSC_knowngene	918	chr2	+	173110834	173132270		chr2:173130065+173131705	TACTCGAAGATAGACATTGGTATGTAGAGATGTCACTCGTGGGCTCATTTCTGGATCCGA	intronic antisense
ASMM10P042946	4.10948	up	noncoding	AK034701	AK034701	Genbank	2232	chr9	+	63248512	63250746		chr9:63250640+63250702	TAGAGGTAGAACATGTATCCACGGGAAGCCTGAAATGCCATCCCTGGTACTACAACAAAA	intronic antisense
ASMM10P015515	3.85504	up	noncoding	TCONS_00013445	XLOC_010424	Alexander et al 2013	1151	chr17	-	7296792	7317349		chr17:7296806-7297810	CTGCTTTCTCCTAAATAACTTTTACAGAGACACAGAAGAGAGGGTGCTGGCAAAGCTTGC	intronic antisense
ASMM10P027337	2.10179	up	noncoding	ENSMUST00000128381	Haus6	Ensembl	2302	chr4	-	86585026	86612055		chr4:86585092-86585327	GTCAGTAATCTTTTGTGACTTCTGAGTACCTCCACAGAAGTATAATCAGTCTGATATTAT	exon sense-overlapping
ASMM10P018446	7.48924	up	noncoding	TCONS_00000098	XLOC_000288	Alexander et al 2013	583	chr1	+	85957529	85973365		chr1:85973305+85973365	GAGAAGTATGACAATGCACTTGGAAATACAACCAGCTTCTTCAAATAAAATGATTCCGTA	intronic antisense
ASMM10P041025	2.19908	up	noncoding	ENSMUST00000098368	Gm10617	Ensembl	1172	chr8	+	117802061	117803234		chr8:117803086+117803234	AAGTGGGAAGGCTTGAAAGTCAAGAAAATATCGTTATATGAAGCCTTGGTGGTAGAATGT	bidirectional
ASMM10P056350	3.04056	up	noncoding	TCONS_00023058	TCONS_00023058	Alexander et al 2013	75	chr4	-	88996236	89033719		chr4:88996260-89033686	TGTTAAGTACATGAAGAGCATCACCAGGTTGATCCTGAAAGCTTTGGCTTCCTTCCTCCT	intergenic
ASMM10UP620	19.3826	up	noncoding	uc.205-	uc.205	UCR	252	chr12	+	118843894	118844146		chr12:118844083+118844142	CAGACCCGGTCAATAAGCATGTTAATATCAAACAAATAAAACCAGGGATGATTAAAAACC	intergenic
humanlincRNA1655-_P1	19.4209	up	noncoding	humanlincRNA1655-	humanlincRNA1655	lincRNA	7560	chr13	-	73380003	73387563		chr13:73380004-73380063	TTTTCCTTCTAACCCAAAAGAGATACATTCACATGGGAGAAAGAAAAGGTTTGTTTCTGT	intergenic
ASMM10P028886	2.38436	up	noncoding	ENSMUST00000135879	Musk	Ensembl	903	chr4	+	58286174	58304324		chr4:58304180+58304324	CACCATTTTAGTGTGACTTTCCAGCTCAAACAGTTCTCTTATTTATAAGATTGGCTACAA	exon sense-overlapping
ASMM10P028886	2.38436	up	noncoding	ENSMUST00000135879	Musk	Ensembl	903	chr4	+	58286174	58304324		chr4:58304180+58304324	CACCATTTTAGTGTGACTTTCCAGCTCAAACAGTTCTCTTATTTATAAGATTGGCTACAA	exon sense-overlapping
ASMM10P028886	2.38436	up	noncoding	ENSMUST00000135879	Musk	Ensembl	903	chr4	+	58286174	58304324		chr4:58304180+58304324	CACCATTTTAGTGTGACTTTCCAGCTCAAACAGTTCTCTTATTTATAAGATTGGCTACAA	exon sense-overlapping
ASMM10P028886	2.38436	up	noncoding	ENSMUST00000135879	Musk	Ensembl	903	chr4	+	58286174	58304324		chr4:58304180+58304324	CACCATTTTAGTGTGACTTTCCAGCTCAAACAGTTCTCTTATTTATAAGATTGGCTACAA	exon sense-overlapping
ASMM10P028886	2.38436	up	noncoding	ENSMUST00000135879	Musk	Ensembl	903	chr4	+	58286174	58304324		chr4:58304180+58304324	CACCATTTTAGTGTGACTTTCCAGCTCAAACAGTTCTCTTATTTATAAGATTGGCTACAA	exon sense-overlapping
ASMM10P028886	2.38436	up	noncoding	ENSMUST00000135879	Musk	Ensembl	903	chr4	+	58286174	58304324		chr4:58304180+58304324	CACCATTTTAGTGTGACTTTCCAGCTCAAACAGTTCTCTTATTTATAAGATTGGCTACAA	exon sense-overlapping
ASMM10P055732	3.0332	up	noncoding	NR_045396	1700034G24Rik	RefSeq	1081	chr5	-	112582935	112589996		chr5:112584154-112584207	AATGTTTGTTGGTTCTCTACATAGTCCATATCCTGAGTTCTACACCCCCATATTCAACCA	intergenic
ASMM10P024795	2.12677	up	noncoding	AK089755	AK089755	Genbank	772	chr3	-	69234847	69235411		chr3:69235153-69235411	ATACTCAGCTCACTGCAGAATCCCACTGCTACTTTCCTTCATTAAAGAAGCAAGTTCCAG	intergenic
mouselincRNA0472+_P1	44.1011	up	noncoding	mouselincRNA0472+	mouselincRNA0472	lincRNA	5225	chr14	+	46593298	46598523		chr14:46598427+46598486	CTCCTGTGTGAAATAACAACTGACACAAAATGGGAACCGAGAATGTTTTTTAAATTACTG	intergenic
ASMM10P009969	3.42912	up	noncoding	NR_038086	Six3os1	RefSeq	1117	chr17	-	85609089	85618396		chr17:85609627-85614647	AGGTGGCTGGCGTCAATGCTCTAGAGATGGGACCTCGCCTTCCAAGGTGTCTTCACTATC	intergenic
ASMM10P023343	2.13939	up	noncoding	NR_040533	Gm10804	RefSeq	872	chr2	+	93452818	93456721		chr2:93456661+93456721	TGGGGATGACAGCCCAGAGTCCCTTACGAACAGCAGTGTAATGTATGAACTATCTAAGTA	intronic antisense
ASMM10P023343	2.13939	up	noncoding	NR_040533	Gm10804	RefSeq	872	chr2	+	93452818	93456721		chr2:93456661+93456721	TGGGGATGACAGCCCAGAGTCCCTTACGAACAGCAGTGTAATGTATGAACTATCTAAGTA	intronic antisense
ASMM10P023343	2.13939	up	noncoding	NR_040533	Gm10804	RefSeq	872	chr2	+	93452818	93456721		chr2:93456661+93456721	TGGGGATGACAGCCCAGAGTCCCTTACGAACAGCAGTGTAATGTATGAACTATCTAAGTA	intronic antisense
ASMM10P023343	2.13939	up	noncoding	NR_040533	Gm10804	RefSeq	872	chr2	+	93452818	93456721		chr2:93456661+93456721	TGGGGATGACAGCCCAGAGTCCCTTACGAACAGCAGTGTAATGTATGAACTATCTAAGTA	intronic antisense
ASMM10P023343	2.13939	up	noncoding	NR_040533	Gm10804	RefSeq	872	chr2	+	93452818	93456721		chr2:93456661+93456721	TGGGGATGACAGCCCAGAGTCCCTTACGAACAGCAGTGTAATGTATGAACTATCTAAGTA	intronic antisense
ASMM10P003665	57.2521	up	noncoding	ENSMUST00000173364	Gper1	Ensembl	492	chr5	+	139423279	139425889		chr5:139423359+139423665	CACGGCACAGGACACCCAACAGAAAATCAGAAGGACACTAAGTCTGATCGTTAGATTAAC	exon sense-overlapping
humanlincRNA2361-_P1	2.76923	up	noncoding	humanlincRNA2361-	humanlincRNA2361	lincRNA	5194	chr2	-	34635527	34640721		chr2:34635548-34635607	GAGGCAATGTGTACTCATTCCTTTTTTCCTTCAGTTACTCATCTACTCAAGGATCAAGTT	intergenic
ASMM10P039259	9.43589	up	noncoding	ENSMUST00000131839	Dctn6	Ensembl	1050	chr8	-	34090577	34107814		chr8:34098932-34099101	CCAATTGGTTTTTGACTGATCAGTAAAGAACCAATGGCCAAGCTTGGCAGGTAGACTGAG	exon sense-overlapping
ASMM10P050022	3.15499	up	noncoding	AK144500	AK144500	Genbank	741	chr12	-	55438162	55438903		chr12:55438181-55438903	CGAAGATTGTGTTTTCTGCTCTTTCTTTGTGATAAACTGTTTTGATTTCAAAGCATTCCC	intergenic
ASMM10P010512	44.7275	up	noncoding	TCONS_00008142	XLOC_006327	Alexander et al 2013	264	chr13	+	99055575	99072919		chr13:99072795+99072919	TTACTCATCACAGCCACAGAATGCAAACTAGGACACTAGACTTCAGCAGCCGTATCACTT	intergenic
ASMM10P046381	2.26086	up	noncoding	AK048321	AK048321	Genbank	1071	chr11	-	19919253	19920321		chr11:19919267-19920321	ATTCAGAAACTGCAGCAACTGAAGCTGGAGCCATGTCCGTAGTTAAATGAATTTTAAATC	intergenic
ASMM10P034360	2.56829	up	noncoding	uc009bph.1	HY	UCSC_knowngene	793	chr6	+	41534316	41539881	uc009bpc.2, uc009bpf.2, uc009bpg.1, uc009bpn.2	chr6:41539821+41539881	GTGACCTGGAAAATGCCTACACTTACAATCAAACCAATAAACATGTTCTAGGACGGCCTG	intergenic
ASMM10P027406	2.33211	up	noncoding	uc029uxp.1	DQ721414	UCSC_knowngene	80	chr4	-	94321271	94321351		chr4:94321286-94321351	TACCAGGAATTTTTGAGGCCATAGTGCTTCTAGCCCAGTCACATTCACTTCCTCCATACT	intergenic
ASMM10P021787	5.60292	up	noncoding	ENSMUST00000180725	Gm26841	Ensembl	1787	chr2	-	152694732	152696692		chr2:152694749-152696297	CAGACTGGCCGCCAAGGGCACAGAGCTACAAATACCAATCTCAGATAAAAGGAATTTTCT	natural antisense
ASMM10P021787	5.60292	up	noncoding	ENSMUST00000180725	Gm26841	Ensembl	1787	chr2	-	152694732	152696692		chr2:152694749-152696297	CAGACTGGCCGCCAAGGGCACAGAGCTACAAATACCAATCTCAGATAAAAGGAATTTTCT	natural antisense
ASMM10P030050	2.09683	up	noncoding	ENSMUST00000151222	Aurkaip1	Ensembl	600	chr4	+	155831618	155832465		chr4:155832291+155832351	GTAGTAGTGGTGTTCTGATCTGCTGTGATGGCACTAGTAGCAACTGTGTTGTTTCCCCAG	exon sense-overlapping
ASMM10P016502	2.25135	up	noncoding	uc008dsp.1	AK158473	UCSC_knowngene	4175	chr17	-	84159944	84164238		chr17:84160085-84164022	CTCGGGAGTTCTGGGAGAGAACTACTAAACAGAGTGAACACACTAAATAGAAAACAATCA	intergenic
ASMM10P058156	2.23919	up	noncoding	BY366990	mouselincRNA0946	lincRNA	467	chr2	+	180249494	180249964	NM_001114662, NM_172510	chr2:180249904+180249964	CTGGACCCATTATTTATCCTGACCAAAGTTCAGGCCTGTGAGGAAGGTTTCCTTGCCCTG	intergenic
ASMM10P010781	2.16417	up	noncoding	AK156680	AK156680	Genbank	1137	chr1	-	26650193	26651330		chr1:26650219-26651330	ATTCTTTTTGGTTGTTAGAAGCTCTGTCTGGGCCTATGGAGGTTTCTTCAGGACTGGAGT	intergenic
ASMM10P034335	2.69698	up	noncoding	ENSMUST00000141801	Ssbp1	Ensembl	732	chr6	+	40476478	40477450		chr6:40477143+40477450	TTTAGAGGATCTGGCCTATTTGATGTCTGATGTGCTAAGTTATTATGGTAGCTTTCACAG	exon sense-overlapping
ASMM10P034335	2.69698	up	noncoding	ENSMUST00000141801	Ssbp1	Ensembl	732	chr6	+	40476478	40477450		chr6:40477143+40477450	TTTAGAGGATCTGGCCTATTTGATGTCTGATGTGCTAAGTTATTATGGTAGCTTTCACAG	exon sense-overlapping
ASMM10P047190	2.29589	up	noncoding	ENSMUST00000131441	9130204K15Rik	Ensembl	867	chr11	-	79782045	79872394		chr11:79796110-79796192	TCGGGACACCCTTCATTGACACCTTAGAGCCAGTGCAGCAGCCTTCTCTGCTGCTTTGGA	intergenic
ASMM10P021228	2.36049	up	noncoding	ENSMUST00000138533	Mettl15	Ensembl	646	chr2	-	109240175	109280726		chr2:109240189-109240240	GTTTTGTTGTTTATGTTGAATTGTGATATAGAAGCATAGGCAAAATAAATATTTTACTCC	exon sense-overlapping
ASMM10P055106	2.23542	up	noncoding	ENSMUST00000134456	C130080G10Rik	Ensembl	761	chr2	+	114056287	114061248		chr2:114056288+114056348	GTATCTTTTGGCTTTGTGATAATAACCACAACCTGAGGATGATCGGATGATGAGTGCGGT	intergenic
ASMM10P044369	35.5987	up	noncoding	TCONS_00036272	XLOC_027283	Alexander et al 2013	1465	chrX	-	110635365	110813798		chrX:110812783-110813798	CCAGAAAGTCATTAAGGCATTAGTTTCTCTAAGAAGACAGATCTGAAGAAAATGCAAGAA	bidirectional
ASMM10P039661	38.3441	up	noncoding	TCONS_00032531	XLOC_024528	Alexander et al 2013	288	chr8	-	89090374	89112871		chr8:89112822-89112871	GTTGGTGTGACGCTCCAGAGGCTCTGTTGAGCCCGTTGGTGGGCTAAGACTCTTTCTAAG	intergenic
ASMM10P020743	3.70204	up	noncoding	ENSMUST00000126462	Gm13634	Ensembl	638	chr2	-	72097602	72148796		chr2:72100162-72100305	GAAGCATACAGCATTTCCACTGGGTTATCGACACTGCTTAATATTAAAATCTGGATTAAT	intronic antisense
ASMM10P020743	3.70204	up	noncoding	ENSMUST00000126462	Gm13634	Ensembl	638	chr2	-	72097602	72148796		chr2:72100162-72100305	GAAGCATACAGCATTTCCACTGGGTTATCGACACTGCTTAATATTAAAATCTGGATTAAT	intronic antisense
ASMM10P020743	3.70204	up	noncoding	ENSMUST00000126462	Gm13634	Ensembl	638	chr2	-	72097602	72148796		chr2:72100162-72100305	GAAGCATACAGCATTTCCACTGGGTTATCGACACTGCTTAATATTAAAATCTGGATTAAT	intronic antisense
ASMM10P020743	3.70204	up	noncoding	ENSMUST00000126462	Gm13634	Ensembl	638	chr2	-	72097602	72148796		chr2:72100162-72100305	GAAGCATACAGCATTTCCACTGGGTTATCGACACTGCTTAATATTAAAATCTGGATTAAT	intronic antisense
ASMM10P051498	6.11952	up	noncoding	AK052328	AK052328	Genbank	3107	chr1	-	158548863	158551966		chr1:158548877-158551548	CCCAGTTGACACTGCACCAAGGAAGAGGTCTTAAGTATTTAATAGGCTGAAACTCAGGTC	intronic antisense
ASMM10P051498	6.11952	up	noncoding	AK052328	AK052328	Genbank	3107	chr1	-	158548863	158551966		chr1:158548877-158551548	CCCAGTTGACACTGCACCAAGGAAGAGGTCTTAAGTATTTAATAGGCTGAAACTCAGGTC	intronic antisense
ASMM10P003645	3.03305	up	noncoding	ENSMUST00000172956	Cobl	Ensembl	4488	chr11	-	12237110	12464800		chr11:12256193-12309613	AGCACAGTGGGACTGAGAAAGCCACCATGCCTACCAATGATGATGAAGACCTATTCATCA	exon sense-overlapping
ASMM10P015445	9.99081	up	noncoding	NR_045837	9130227L01Rik	RefSeq	1906	chr1	+	55931240	55972098		chr1:55957834+55958006	TTCCACAGTCTGTTCATAGCAGACATTAGGTACAGAGAGCCTCACATGCTGCTACAAAAG	intergenic
mouselincRNA1124+_P1	7.17056	up	noncoding	mouselincRNA1124+	mouselincRNA1124	lincRNA	8675	chr4	+	114312193	114320868		chr4:114320748+114320807	AGAGTGTGCTTCTCTTTCACACTTAAAGCACCGTCCTAGAACATTCCATTCCAATGCCGT	intergenic
ASMM10P049855	5.72033	up	noncoding	TCONS_00006858	XLOC_005506	Alexander et al 2013	141	chr12	-	19954477	20312628		chr12:20312558-20312628	GGTGCGCGTGGTGAAGCTAGAGGCCGTGGGCGCCATGTAGTCCTCAAGGGTCTCGGCCAC	intergenic
ASMM10P044218	19.6386	up	noncoding	ENSMUST00000146965	Hsf3	Ensembl	625	chrX	-	96320676	96338718		chrX:96338573-96338718	ATCCTTCCAAATGTCCTATTAGAATCTATTCTATGGCATTCCTTCTTATTGTTCTTTTTT	exon sense-overlapping
ASMM10P018287	2.81058	up	noncoding	ENSMUST00000131405	Pik3c3	Ensembl	3144	chr18	+	30272926	30348120		chr18:30311159+30311219	GACAGGATGGACCTGAGTGTCTCTTCTCATCACCCCAGCATCTGAACTGTGTTTTTGAAG	exon sense-overlapping
ASMM10P001805	4.83138	up	noncoding	ENSMUST00000134754	Ctnnal1	Ensembl	1956	chr4	-	56826002	56865168		chr4:56838026-56838965	TTGAAAAGGGTACGATGATGCTCCTTACAGCCTCAAAGTGAGGAGAGGCGGCTGGGGGAG	exon sense-overlapping
ASMM10P044280	4.3467	up	noncoding	AK044231	AK044231	Genbank	2837	chrX	-	102926206	102929041		chrX:102926364-102928814	GACTTAAAAGGATTAATGGTATCATGTGAGGAGACACCAGAGGACATGCTCTGCACATGC	intergenic
ASMM10P046644	13.2489	up	noncoding	ENSMUST00000156329	4933414I15Rik	Ensembl	1336	chr11	-	50941697	50943741		chr11:50943474-50943601	ATTTTAAAAATCATAAAAGAAAGGAGGAAAAATACCAGCCAGAGGCTGTCACCAGACTAG	intergenic
ASMM10P010796	2.42082	up	noncoding	AK081630	AK081630	Genbank	1110	chr14	-	26407972	26409081		chr14:26408138-26409081	TGGTCTTCAAACTCATGCCCTTTATCTACAGTCACTATCTAAAAGGCTTGTCTCTCTTCC	intergenic
ASMM10P035366	20.4427	up	noncoding	AK090025	AK090025	Genbank	2182	chr6	+	148702002	148712269		chr6:148712199+148712269	GGATCTGTGTGTTAACTGATTTACCCGAGTCTGAATCTCAATTCACTTTAAAATAAATCC	intergenic
ASMM10P051889	3.40183	up	noncoding	uc007qxd.1	AK139826	UCSC_knowngene	2509	chr13	-	62699405	62726689		chr13:62699722-62700107	GTAAAACTTTGCACTTCACAGTATCTTTCTGTAAGAGGAAAGCCTTTAGCTTATACTAAG	intergenic
ASMM10P050424	7.0432	up	noncoding	ENSMUST00000124395	Gm16087	Ensembl	964	chr12	-	106953811	106955928		chr12:106953825-106954073	CTTAGTATTCTGGTGCTTTGGGGAGCAACATTTAAAAATAAACCAACTTGGCACACTGTC	intergenic
ASMM10P033686	6.25107	up	noncoding	ENSMUST00000125531	Csgalnact2	Ensembl	5252	chr6	-	118107451	118129620		chr6:118124449-118126121	CCAAAACTTCATGTGATAGATTTCTGAGTAAGTGGTGCTTTGTATGTCTTCTTGAACAAA	exon sense-overlapping
ASMM10P009792	3.34979	up	noncoding	NR_003596	Gm6455	RefSeq	1072	chr5	+	10865028	10870808	NR_001586	chr5:10865091+10867196	ATAGCTCCAGGGGCTCGAAGACACCCATCATCCACTGCACCTGTCCTAAGTAAGAAGGAG	intergenic
ASMM10P055951	2.50005	up	noncoding	TCONS_00006969	XLOC_005827	Alexander et al 2013	5877	chr12	-	109499170	109536350		chr12:109506893-109514833	TTTCAACTTTGAGCCCCGACAACCCCAGTGCACCGAATCTCTAGGAGGAAGGAGGCTGAG	intergenic
ASMM10P049483	17.1825	up	noncoding	ENSMUST00000155271	Myl4	Ensembl	3273	chr11	+	104582038	104586347		chr11:104586191+104586347	TACACAATTGAGGGGTGTCTCACAATTGAGAAGCCGTGTGAGTCCAATACTCCTAAGAAC	exon sense-overlapping
mouselincRNA1562-_P1	10.8788	up	noncoding	mouselincRNA1562-	mouselincRNA1562	lincRNA	5775	chr9	-	72766434	72772209		chr9:72766509-72766568	ACACAAATGACACTTGTAACAGAAACTCAACCTAGGCTCCACAGTGTCTGGGAAAATACC	intergenic
ASMM10P055994	2.87691	up	noncoding	TCONS_00008180	TCONS_00008180	Alexander et al 2013	75	chr13	-	3367546	3415337		chr13:3367552-3415292	CATATGGATGCCAAAGCTGGTCTTTGGCAGATGCACTGTTCCTTGACTCCAAGTGAGGTT	intergenic
ASMM10P003018	2.46055	up	noncoding	ENSMUST00000154933	Siglech	Ensembl	2117	chr7	+	55768260	55778925		chr7:55768370+55768659	CTAGAGAGGTCATAGACTGGAAAAAGGAGGCAAAACATGGAATTTCTGTGAGGAAAGGAT	exon sense-overlapping
ASMM10P027758	2.74152	up	noncoding	ENSMUST00000120652	Gm12880	Ensembl	494	chr4	-	121476809	121479450		chr4:121476828-121477089	GATATTTTGATTTTCTGTTTTCCAATCGAGTGTTGATTTGTATGCCAGTTTGGACTCAGA	intergenic
ASMM10P047693	10.2247	up	noncoding	ENSMUST00000121761	Gm11661	Ensembl	1327	chr11	-	104565399	104566726		chr11:104565675-104566726	TGTCTCGTGACAAGGTGTGACCTTAAAACAGGCTTTAATGACTAGGAATCAAATCCCAGC	intronic antisense
ASMM10P053681	2.46839	up	noncoding	NR_030718	F630028O10Rik	RefSeq	2796	chrX	+	96239925	96243642		chrX:96239936+96239996	TCTATAGTTCGGCTCAGCACCTATATCCCATCCAAGACAAAGGCACCACTTCAATGACAG	intergenic
ASMM10P021110	7.9601	up	noncoding	ENSMUST00000121350	Gm13792	Ensembl	423	chr2	-	92872886	92873309		chr2:92872920-92873309	ATTGAAAGCTTGTGGTCTTTGGGTCCCAGAGCCACAAAACCAGTAAGAAGACGATAGTTG	intergenic
ASMM10P012172	10.0119	up	noncoding	AK149608	AK149608	Genbank	1956	chr14	+	71525888	71527843		chr14:71527783+71527843	TACCTCAGGGATTCTTTATAGAATTAGAAAGTTGACAGACTGTCATCACTCAGTGGAAGG	intergenic
ASMM10P050861	2.29678	up	noncoding	AK148097	AK148097	Genbank	1751	chr12	+	68970569	68989377		chr12:68989285+68989377	CTGAACTCAAACTTTGTTTTAAGCTTCATTATCCTCAATGTACTGTGCTTCAAAGCATGT	intergenic
ASMM10P011850	5.05594	up	noncoding	2_00008722	XLOC_005144	Lei Sun et al 2012	491	chr14	+	48538212	48560036		chr14:48538239+48538483	TTGTAATAGCCTGGGAGGGCCCCTAAAGTAGCCCTGTACTTTATCTTTGCAAACACATGT	intergenic
ASMM10P019468	2.71975	up	noncoding	ENSMUST00000132305	Clcf1	Ensembl	3550	chr19	+	4214263	4223490		chr19:4221329+4222073	TTCTTTGGGGTAAGTACATTGCTATCTCTTGTCCCTTTGGCCTGTTGAGGAGGAGTTTTG	exon sense-overlapping
ASMM10P010959	3.05944	up	noncoding	ENSMUST00000149723	Fermt2	Ensembl	421	chr14	-	45504671	45529786		chr14:45529606-45529786	TGGGGTTTGTCTTCCTTTGGGGGAGTGACGCTGACGAGAGCCATTTCCTCCGCGCTCGCA	exon sense-overlapping
ASMM10P003466	13.8842	up	noncoding	ENSMUST00000166690	Gm7925	Ensembl	401	chr14	-	41219462	41221651		chr14:41220317-41221517	TCCTAGCCAACACAGAATCAAAATTAAGACATTCATGCTCAAGATGCAATATGACCAGGT	intergenic
ASMM10P028687	2.95589	up	noncoding	ENSMUST00000143198	Dnaic1	Ensembl	965	chr4	+	41631643	41638158		chr4:41632328+41632388	CCTCAGCTCTGACACTGTGACCCCCTTTGTGTTATGGGCTTGTCCCTTCTGCTACTGCAG	exon sense-overlapping
ASMM10P028687	2.95589	up	noncoding	ENSMUST00000143198	Dnaic1	Ensembl	965	chr4	+	41631643	41638158		chr4:41632328+41632388	CCTCAGCTCTGACACTGTGACCCCCTTTGTGTTATGGGCTTGTCCCTTCTGCTACTGCAG	natural antisense
ASMM10P030813	3.75256	up	noncoding	NR_038040	C730027H18Rik	RefSeq	2300	chr10	-	71168736	71182040		chr10:71168769-71170166	TTCGATGGGTCTGATCTCTCAGCTGGCAGAGAATTCTGCTTCCTACTGATCACCATTAAA	intergenic
ASMM10P043984	21.4135	up	noncoding	ENSMUST00000120916	Gm6783	Ensembl	1437	chrX	-	66969222	66970659		chrX:66969763-66970659	ACTTTACCAATTACTCCCATTGGGATGACGGCAGCCATAAAGGAATAGCATCACCAGTTG	intergenic
ASMM10P016365	2.04173	up	noncoding	ENSMUST00000170636	Gm17133	Ensembl	289	chr17	-	64748849	64754096		chr17:64748902-64749071	TTCTGGCTCTGTGCTCTGCAATTCAGTAGCTATGTTCAGTAAAACCAGGTTTTCTTTTTT	natural antisense
ASMM10P052768	7.91063	up	noncoding	uc007qny.1	AK039269	UCSC_knowngene	682	chr13	+	53776626	53778973		chr13:53778708+53778973	AATGAATAGTCATGAGCGCTGTAAAGATATTGGTCAGTAATGAACTATGTATATGGTGGC	intergenic
ASMM10P016091	3.56053	up	noncoding	ENSMUST00000172657	Gm8877	Ensembl	655	chr17	-	36701628	36703209		chr17:36701668-36701905	TGTTGTGGTACCTTCTGGAGAAGAGCATAGATACACATGTCATGTGAATCACAAGGGGCT	intergenic
ASMM10UP747	5.3819	up	noncoding	uc.323-	uc.323	UCR	200	chr7	-	115919827	115920027		chr7:115919828-115919887	CAGATGCATTTAATCACTCTTCTGTGAGCTCATTTGGAAACACCTGAAGATGTCGAGTGC	intron sense-overlapping
ASMM10UP747	5.3819	up	noncoding	uc.323-	uc.323	UCR	200	chr7	-	115919827	115920027		chr7:115919828-115919887	CAGATGCATTTAATCACTCTTCTGTGAGCTCATTTGGAAACACCTGAAGATGTCGAGTGC	intron sense-overlapping
ASMM10P043146	2.13431	up	noncoding	AK017009	AK017009	Genbank	1352	chr9	+	85749079	85750429		chr9:85750369+85750429	AACAAAGACGCTCAGTGATCTGGAAGCTAGTGATGTAAATAAATGTGTTGCCCTGAGTTC	natural antisense
ASMM10P002077	2.10361	up	noncoding	ENSMUST00000138997	Dmwd	Ensembl	439	chr7	+	19078025	19082502		chr7:19078202+19082275	AGTATCTGGACCTCATCAAGAAAGACACCAGCAAGCTATTCAATGAAGAGGGCATCTCCT	exon sense-overlapping
ASMM10UP328	3.76234	up	noncoding	uc.412+	uc.412	UCR	268	chr11	-	84481584	84481852		chr11:84481605-84481664	TTTAATCAAACGTCTTTCTTGGGGGATTAATTGCTGGGGATGACTAGTGCAAGTGGCAGG	intron sense-overlapping
ASMM10P047587	12.222	up	noncoding	ENSMUST00000159803	Otos	Ensembl	2990	chr1	-	92644218	92648254		chr1:92645894-92648254	GACGTATGCTGGACTCAGCTTTGAAAGTTTATGGCAGATTTGATCTGTTGTCTGATGCCC	exon sense-overlapping
ASMM10P017989	12.2256	up	noncoding	uc008fjw.2	DQ692307	UCSC_knowngene	113	chr18	-	67059925	67060038		chr18:67059939-67060038	TTCGCAGTCCCGAGGTCCGGGACGAGGCGCTTGAGATGACGTTGTAGATGAAATGGTTAA	intergenic
ASMM10P023057	8.56603	up	noncoding	AK019602	AK019602	Genbank	357	chr1	+	156939837	156940194		chr1:156940117+156940194	TCTAGGTGTTAAGCAGGGTGGCTGCCGGTGGTTTAAGGAGCAAATAACAATATTTGGGAT	bidirectional
ASMM10P023057	8.56603	up	noncoding	AK019602	AK019602	Genbank	357	chr1	+	156939837	156940194		chr1:156940117+156940194	TCTAGGTGTTAAGCAGGGTGGCTGCCGGTGGTTTAAGGAGCAAATAACAATATTTGGGAT	bidirectional
ASMM10P023057	8.56603	up	noncoding	AK019602	AK019602	Genbank	357	chr1	+	156939837	156940194		chr1:156940117+156940194	TCTAGGTGTTAAGCAGGGTGGCTGCCGGTGGTTTAAGGAGCAAATAACAATATTTGGGAT	bidirectional
ASMM10P052676	3.11814	up	noncoding	ENSMUST00000132567	Rgs4	Ensembl	727	chr1	-	169743828	169747623		chr1:169744531-169744674	ATTACTCAGCACTAGACAAGTCATGTCTGGGTAACTGTGTCTCTTTGTCCTCTGTCACAG	exon sense-overlapping
ASMM10P030367	10.7761	up	noncoding	uc008xhm.1	AK079714	UCSC_knowngene	913	chr5	-	43557284	43601730		chr5:43557313-43557443	CCCATCTTCTAAATGCCTACAATGCTTTTCATGTAGTTGGTGACAATTATACAGCTTATT	intronic antisense
ASMM10P016474	3.52264	up	noncoding	TCONS_00013633	XLOC_010986	Alexander et al 2013	1475	chr17	-	79571153	79616824		chr17:79615706-79616824	CAAATGTTAGTAGTAGTGCTGTTAGTCTAGTTTCCATGTTTGTATAAAAAAGGGCAGACA	intronic antisense
ASMM10P048897	28.8421	up	noncoding	ENSMUST00000143750	Olfr396-ps1	Ensembl	939	chr11	+	73928006	73928945		chr11:73928885+73928945	AGGAACAGAGACATGAAGGAAGCCCTAAAAAGAGTGCTTCAAAAGAAAACTATCTTTTGA	intergenic
ASMM10P029312	2.29425	up	noncoding	ENSMUST00000129547	Skint8	Ensembl	2581	chr4	+	111925084	111928845		chr4:111927098+111927163	ATGAAAAACATCTGTCTACGTAGACAGTGCATGCCTCATGTCTCATTGCTTCTAACCTCT	exon sense-overlapping
ASMM10P042280	8.0889	up	noncoding	AK043504	AK043504	Genbank	1789	chr9	-	117765041	117766830		chr9:117765058-117766830	AACACTTTCCACATAAGCACAAGAACTGGAGTGTGAGCCTCAAACCAAAACAACCTTCAA	intergenic
ASMM10P029184	2.08328	up	noncoding	NR_040640	0610043K17Rik	RefSeq	618	chr4	+	101353782	101399185		chr4:101399040+101399185	TCTAGGCATTCAGGGAATCTGGGACAGTATGAAGAGACCAAATCTATGAATAATTGATAT	intergenic
ASMM10P030025	2.14831	up	noncoding	ENSMUST00000125432	Pex10	Ensembl	2790	chr4	+	155067056	155072181		chr4:155070580+155070640	GTACTTTGGTATGCCCCGATTTTGTGAAAGGTGTATTCACCTGTGTACTTACCCCCATAG	exon sense-overlapping
ASMM10P017098	12.045	up	noncoding	ENSMUST00000173664	Slc44a4	Ensembl	3055	chr17	+	34914465	34930379		chr17:34918606+34918666	GGTTTGGCTCCAAGGAAGGATGGACCAGTCTGAGCCTTGATGTGGTAGAAGTTGTGGAAG	exon sense-overlapping
ASMM10P017355	16.7126	up	noncoding	AK082543	AK082543	Genbank	3405	chr17	+	53689467	53692865		chr17:53692805+53692865	AGGACTTGGGGGAGAGGAAACCATGATTAGATTATGTTGGATGAAAAAATTGTTTTAATG	bidirectional
ASMM10P033071	20.3261	up	noncoding	ENSMUST00000181132	Gm26807	Ensembl	4363	chr6	-	40203297	40209259		chr6:40203379-40207552	TTGAGATTAGGAAGGTGCATCCTAAACTCTTGAATTTAGTCCAGCGTGATGGGAAGAGGC	natural antisense
ASMM10P013357	34.7451	up	noncoding	AK085096	AK085096	Genbank	2958	chr15	+	32787356	32790311		chr15:32790188+32790311	TTTGTAATGAAAACATTCTGTCTTCAAGTCAGGGAATGGTGGTATATGCAGCACCCAGGA	intergenic
mouselincRNA0553+_P1	2.78635	up	noncoding	mouselincRNA0553+	mouselincRNA0553	lincRNA	9275	chr15	+	62003484	62012759		chr15:62012295+62012354	GCTTAGCAGTTGCTAAATACTTTCTTGCCATTTTCACTGAACCCAGGGAAACCAGGACAT	intergenic
ASMM10P052047	2.26338	up	noncoding	uc007rft.1	AK018847	UCSC_knowngene	365	chr13	-	75700161	75707172		chr13:75700175-75700432	TTGCAAGGACTAGTTGATATTCCCTCAGACTATTCACCAAAATAAACTTCTCCTTCCTTG	bidirectional
ASMM10P035474	2.3424	up	noncoding	AK003710	AK003710	Genbank	1624	chr7	-	6671268	6672888		chr7:6671338-6671456	TATGTGTGTACGATGTGCTTTGATCATATCTACTCTTTCCTCCAAGTCCCCTGGAACACC	intergenic
ASMM10P056915	4.86965	up	noncoding	uc008pws.2	1500004A13Rik	UCSC_knowngene	3364	chr3	-	88805288	88832487		chr3:88808223-88811213	GTGTACTATGGCCACGAACATGAAGTTCTCTCAAGGTCGTAGCAAACAGACGGTCCTATG	intergenic
ASMM10P010108	2.58406	up	noncoding	NR_045601	Alg9	RefSeq	2722	chr9	+	50775224	50843639		chr9:50779109+50788152	GACTAACAAGGGCTGTGTGCAAGAAGTTTGGGCTGCATGTGAGTCGAATGATGCTGGCCT	exon sense-overlapping
ASMM10P025802	2.70299	up	noncoding	uc008paw.1	AK016393	UCSC_knowngene	629	chr3	+	37613922	37614826		chr3:37614712+37614780	TTGGTTCAACTAGCTGTGAATCCTGGAGTCCCCATGTTTCTGACAATGCTTTGATTTTTT	intergenic
ASMM10P034052	4.303	up	noncoding	AK043060	AK043060	Genbank	1470	chr6	-	148899166	148900638		chr6:148899288-148899575	TACTTGCAACTTTTATGAATCCCTGCTCAATTCCATATGGGCTGGTGCTGGGTTGTCTCA	intergenic
ASMM10P050616	2.87251	up	noncoding	ENSMUST00000147323	Nt5c1b	Ensembl	1942	chr12	+	10369972	10390170		chr12:10387479+10387539	ATGGCTTTCCTATTGCAAAGTACTAAGATTCTTCCACAGTTCTCCCCAAAACACGGTCAG	exon sense-overlapping
ASMM10P047785	2.43025	up	noncoding	ENSMUST00000121830	Gm11679	Ensembl	779	chr11	-	112042799	112043578		chr11:112042813-112043578	TGGAATCTATGTTCCTTCTACCTTCTATTGTGTCTTGGAACACTCTGCTCTGTGGCAATG	intergenic
ASMM10P040155	2.13184	up	noncoding	AK047874	AK047874	Genbank	2121	chr8	+	15375640	15382429		chr8:15382248+15382429	CTCAGTTTCCTCAGGATTCCCCTTTAATTTTTGCTACACATTTCAATGGAATAAATTGGT	intergenic
ASMM10P022061	2.04379	up	noncoding	AK153896	AK153896	Genbank	2311	chr2	-	169153407	169155717		chr2:169153474-169155717	AATAAAATGTCCAAAGAAAGGTCCAGGGCATCATCCTGTAGTCGTGGTTTCTATCTCCCC	intergenic
ASMM10P029565	2.69025	up	noncoding	uc008uuw.1	AK019643	UCSC_knowngene	311	chr4	+	127474847	127476840		chr4:127474858+127474933	TATGCTTTCCAGATATTACAGGGGACTCCGATTGGCTCTCCCCGAGTCACGTGCTCCCTG	intergenic
ASMM10P039792	2.18878	up	noncoding	AK134482	AK134482	Genbank	1014	chr8	-	105859302	105860314		chr8:105859722-105860107	AACTGGCGAAACGTAATTTTCCTAAATGGCCAGACTGTAAATAATCTTCCCACCCCTTCC	bidirectional
ASMM10P026839	17.5182	up	noncoding	ENSMUST00000116350	Tpm3-rs2	Ensembl	323	chr4	-	27996582	27996905		chr4:27996598-27996905	GACTTGAAGTGAAGCTGAAGCTCACTAAAGAGGAGCATCTCTATACACAAAGGATGCTGG	intergenic
ASMM10P032793	6.08113	up	noncoding	ENSMUST00000181941	Gm26696	Ensembl	2848	chr6	-	4593803	4596651		chr6:4593834-4596651	GCCAAGTCCAACATACATACATGCACTTAGATTGTTAAATAGTTCTTGACTGAACCTTAA	intergenic
ASMM10P024287	3.65901	up	noncoding	ENSMUST00000127441	Gm14321	Ensembl	632	chr2	+	167777535	167782126		chr2:167781992+167782052	TGATGGAGTGACAAAGTCTGTCCGGGTCTCTCATGCTGGCAGTCTTTGGAGGATATGCAG	intergenic
ASMM10P038222	3.48063	up	noncoding	AK133275	AK133275	Genbank	3699	chr7	+	81610125	81614166		chr7:81614097+81614166	GACCCTTGATAGGATTTCTGGCTCACTTATCTTTTCCTTAGCAACAGGAAATAAAAGTCA	natural antisense
ASMM10P038222	3.48063	up	noncoding	AK133275	AK133275	Genbank	3699	chr7	+	81610125	81614166		chr7:81614097+81614166	GACCCTTGATAGGATTTCTGGCTCACTTATCTTTTCCTTAGCAACAGGAAATAAAAGTCA	natural antisense
ASMM10P038222	3.48063	up	noncoding	AK133275	AK133275	Genbank	3699	chr7	+	81610125	81614166		chr7:81614097+81614166	GACCCTTGATAGGATTTCTGGCTCACTTATCTTTTCCTTAGCAACAGGAAATAAAAGTCA	natural antisense
ASMM10P019248	2.84106	up	noncoding	ENSMUST00000129242	Cox15	Ensembl	380	chr19	-	43738036	43740102		chr19:43740005-43740102	CTGTGTTCGGACTAATACTTGGTCTTCATTTGAATAACTCCTGTGTGTCTTGGCACGCAG	exon sense-overlapping
ASMM10P038179	2.25944	up	noncoding	ENSMUST00000135333	Abhd2	Ensembl	4425	chr7	+	79273254	79345371		chr7:79345311+79345371	TTTCCAATGTCCTTAACCTAGGAATAGTGCAGACCATCTTTTCCACAAGCCTTCTAAAAA	exon sense-overlapping
ASMM10P013675	2.17463	up	noncoding	uc007and.1	AK188812	UCSC_knowngene	198	chr1	+	30770331	30770795	NM_194444, NM_194446	chr1:30770735+30770795	ATCCACCAGATCGACTTGATTGTACAGCTGTTGGGGACACCGAGTGAGAATATCTGGCCG	intergenic
ASMM10P036618	9.57088	up	noncoding	ENSMUST00000119741	Olfr621-ps1	Ensembl	935	chr7	-	103629023	103629958		chr7:103629037-103629958	AGTATCAAAACTCAGCAGATTCGAGTGAGAATTGGGAGACTGTTTACTTTGAAAGGAACC	intergenic
ASMM10P054816	5.34994	up	noncoding	ENSMUST00000130724	4930511M06Rik	Ensembl	338	chr18	-	57506000	57551776		chr18:57551724-57551776	CTATTGATTGATTCCAAAGATAAGGTGACTAACGTCAGGGATTTGAAACGGGGGTCACTT	intronic antisense
ASMM10P030065	2.17513	up	noncoding	NR_030671	AW011738	RefSeq	2745	chr4	+	156203283	156206028		chr4:156205934+156206028	TATGATTTCCTTGTGTGAGATGTGAAGCCCGTAGAGTATCTTGTGAGTGGTCTGGAAGCT	intergenic
ASMM10P001208	2.628	up	noncoding	ENSMUST00000124951	Th	Ensembl	1280	chr7	-	142892965	142899961		chr7:142895119-142896028	AAGGAGGAAATTGCTACCTGAGACTGCTGCCACGAGCTGCTGGGACACGTACCCATGTTG	exon sense-overlapping
ASMM10P040156	2.68051	up	noncoding	AK156612	AK156612	Genbank	1349	chr8	+	15537581	15538922		chr8:15538861+15538922	TAATGAAAGTGTGGTGGTTAGTCTGTGTCAACATGACACAAGCTGGAGTTCTCCTGGGAA	intergenic
ASMM10P048373	2.58822	up	noncoding	ENSMUST00000149402	Slu7	Ensembl	580	chr11	+	43437374	43439209		chr11:43439092+43439152	ACGTTGCAGGGAGTCTTCTGTGTGCTGCAAGTTCTTAGGGAGAGATCTGCTGCCTTTCAG	exon sense-overlapping
ASMM10P025848	2.38883	up	noncoding	AK017386	AK017386	Genbank	542	chr3	+	51582305	51582847		chr3:51582787+51582847	CTGGATGCTACTTCTTTTTCTCGAGGCTTCTGCAGATTAAAACCAATAAAGCCTTTTAAC	intergenic
ASMM10P030701	7.96461	up	noncoding	ENSMUST00000142871	4930458D05Rik	Ensembl	3055	chr5	-	100840796	100847167		chr5:100840821-100841805	TTATGTGGCAGTGGTATGGATGACTGCAGACAATGAGAGATGCTAAAGGCTTTTATGACA	natural antisense
ASMM10P009875	6.60012	up	noncoding	NR_027899	Hoxd3os1	RefSeq	794	chr2	-	74710043	74716130		chr2:74710232-74714270	AACCTCTAAGACACCCAAGGATTCAGCAAACATCCAAGATATGGAGGAGACACTAGATGT	intronic antisense
ASMM10P019623	2.37924	up	noncoding	ENSMUST00000138263	Slc15a3	Ensembl	4868	chr19	+	10842894	10859362		chr19:10857472+10857629	AATAGAGGAATGGGAGACATACCAAGAAACACTTGGGGCGTTAAGATACTAGAGGGCTCT	exon sense-overlapping
ASMM10P019623	2.37924	up	noncoding	ENSMUST00000138263	Slc15a3	Ensembl	4868	chr19	+	10842894	10859362		chr19:10857472+10857629	AATAGAGGAATGGGAGACATACCAAGAAACACTTGGGGCGTTAAGATACTAGAGGGCTCT	natural antisense
ASMM10P014092	2.5777	up	noncoding	uc029swb.1	AK134234	UCSC_knowngene	2018	chr16	-	10669247	10683539		chr16:10669261-10670129	TTCCTGCCACTTACAGCAAAGATCCCAAACTTGAAACAGTGTCATTTCAAAGATTTACCC	intronic antisense
ASMM10P014092	2.5777	up	noncoding	uc029swb.1	AK134234	UCSC_knowngene	2018	chr16	-	10669247	10683539		chr16:10669261-10670129	TTCCTGCCACTTACAGCAAAGATCCCAAACTTGAAACAGTGTCATTTCAAAGATTTACCC	intronic antisense
mouselincRNA0744-_P1	3.85468	up	noncoding	mouselincRNA0744-	mouselincRNA0744	lincRNA	6456	chr18	-	12943034	12949490		chr18:12943235-12943294	TTCAAATGTTGCTAGAATATGTAGAAGGTAGGCTGTTGTCCAAGTGTCCAAGTCTATCTA	intergenic
ASMM10P049579	2.73559	up	noncoding	ENSMUST00000153429	4933434M16Rik	Ensembl	1940	chr11	+	112825178	112832469		chr11:112832406+112832469	GAATTTGAAGGTGGCTTCTTCATCTCTACCCAATTTTGGGAAATAAAGTCATGGATAAAC	intergenic
humanlincRNA2164-_P1	2.08813	up	noncoding	humanlincRNA2164-	humanlincRNA2164	lincRNA	14878	chr14	-	67141989	67156867		chr14:67142059-67142118	TATCTATAGCTATAAAGATCAAAGCAGATGCCTCGGCTTAGCTGCAAACCAGTCTCCTGC	intergenic
ASMM10P042947	2.89202	up	noncoding	ENSMUST00000168682	Gm16759	Ensembl	427	chr9	+	63531351	63567017		chr9:63566956+63567017	GGGTTAATGCTTTGTCATTTGGTATCTAACTTAATAAACACGTTCTTCTTTGCTGCACTT	intronic antisense
ASMM10P056109	2.67823	up	noncoding	TCONS_00010933	XLOC_008430	Alexander et al 2013	79	chr15	-	34022704	34026576		chr15:34022714-34026535	TTTTAACACATCAGGAGTTTTGGGTCAGCCTTTGTAAGTTGGACTTCATGGTTCAGTGAG	intergenic
ASMM10P023461	6.89627	up	noncoding	2_00016409	XLOC_009569	Lei Sun et al 2012	285	chr2	+	107231948	107233108		chr2:107233048+107233108	TTGATGAATCTCCAATCAGAGGACAGGGAAGGAGAGAAGAAAACAGGAAAAGCCAGTTTC	intergenic
ASMM10P013000	2.06176	up	noncoding	ENSMUST00000165623	Chkb	Ensembl	2455	chr15	-	89427114	89429908		chr15:89427446-89427560	AATAAAGGCTACAGAGGGTGATATTCCAATCTCCCCAGTCCCTGACTCTTGTCCATTGAT	exon sense-overlapping
ASMM10P029126	2.34082	up	noncoding	ENSMUST00000125438	BC042782	Ensembl	559	chr4	+	95098703	95165901		chr4:95098732+95098792	TAGTTGTGCAGCCACAGGTCGTTCCTTGTGTTCTCTGTTTTATATCTCACATGGAGAAAG	intergenic
mouselincRNA1278+_P1	2.51623	up	noncoding	mouselincRNA1278+	mouselincRNA1278	lincRNA	5225	chr6	+	52029967	52035192		chr6:52035083+52035142	TGACCAACTCCTGTTTCTGTGACCTTCAGAGTTCAAGATCATAGCTAATATTATTAACAG	intergenic
ASMM10P029145	2.25294	up	noncoding	ENSMUST00000131324	0610025J13Rik	Ensembl	652	chr4	+	98321397	98322850		chr4:98322710+98322850	TGCTCCCACAACAGTAGCGTGAATGAACATATGAATGAATGAACCAACCTATTTAAAAAA	intergenic
ASMM10P043987	2.38832	up	noncoding	AK157067	AK157067	Genbank	1221	chrX	-	67699335	67700556		chrX:67699355-67700556	GTCTTCTTCTTGCCCAACTTTTTCCACACTCATGTCCCACTGTTGAAACAAAGACTGGAG	intergenic
ASMM10P028132	8.18506	up	noncoding	uc007eqv.1	AK014660	UCSC_knowngene	1635	chr10	-	24589304	24595812		chr10:24589334-24590007	GTGGACTTACTAATGTCTGAACATATCCTACCATGAAGGTCTTTCTTCCATGTAAACAAT	natural antisense
ASMM10P025550	3.28354	up	noncoding	AK132918	AK132918	Genbank	3305	chr3	-	153198276	153201581		chr3:153198321-153201581	CATCCCATTTGGTCTTTGGGTCTGTGCAATAAGTACTGTAAGCTTAATTTTTTAACCAAA	intergenic
ASMM10P047234	2.46602	up	noncoding	ENSMUST00000138145	Ccl6	Ensembl	776	chr11	-	83588394	83589875		chr11:83589818-83589875	TGGGGCGATTATAATACAGCAACCATGAATTTATTTTCCCACCTTTTCTGTTTCTTCCAG	exon sense-overlapping
ASMM10P050004	6.9574	up	noncoding	uc007nnr.1	AK018924	UCSC_knowngene	280	chr12	-	54062048	54079392		chr12:54079325-54079392	AGGTGGAGACTTTGTGAATTAGGAAGAATGGGGTAGTGGACGGAGACCTCATGTTTCTCA	natural antisense
ASMM10P030203	2.00232	up	noncoding	ENSMUST00000142527	Hk1	Ensembl	2832	chr10	-	62296957	62342708		chr10:62297119-62299149	AATACAAAATGTAATGTCCAATCTAAGTCCCGGCCTATGCACCATCCCCCAGGGATTTAG	exon sense-overlapping
ASMM10P030203	2.00232	up	noncoding	ENSMUST00000142527	Hk1	Ensembl	2832	chr10	-	62296957	62342708		chr10:62297119-62299149	AATACAAAATGTAATGTCCAATCTAAGTCCCGGCCTATGCACCATCCCCCAGGGATTTAG	exon sense-overlapping
ASMM10P016302	2.48994	up	noncoding	ENSMUST00000141027	Gm11607	Ensembl	462	chr1	+	63200312	63207614		chr1:63207554+63207614	TTTCACCTTGAGAAAAGCCTCCTGGTTCCAGGAAACTGAGTCGCCACGAGCCTTCTTCAG	intronic antisense
ASMM10P023075	2.40322	up	noncoding	ENSMUST00000153614	Ube2e3	Ensembl	1317	chr2	+	78869239	78914551		chr2:78914457+78914551	CTTTTAATGCAGTATATTCTGATCATGGTGTACTCTCCTCCAATACCTCCCAGATCTACC	exon sense-overlapping
ASMM10P042897	2.0658	up	noncoding	AK035450	AK035450	Genbank	3498	chr9	+	58349306	58352807		chr9:58352256+58352807	GTTAAACCAAAAATGGCCTCAGCAAGAAAACAAGATGGAGGAACCTCTTCATGGTCTTGC	intergenic
ASMM10P037032	6.51262	up	noncoding	ENSMUST00000127039	Cpxm2	Ensembl	2128	chr7	-	132057064	132154622		chr7:132057114-132057633	CATGTACAGACAAACAATCTCTTCATCGTAAAGTGGGTAAGACAGAACAATAGCATTTAT	exon sense-overlapping
ASMM10P053638	11.8279	up	noncoding	ENSMUST00000119230	Gm8260	Ensembl	353	chrX	-	64047553	64047906		chrX:64047707-64047765	GAGGTAGATAAAAAGTGGAAGAAGGTGGGGAGGAAGAGCAGGAAGGGGAGACGGAGAAGG	intergenic
ASMM10P024027	2.42053	up	noncoding	ENSMUST00000136407	Tpx2	Ensembl	380	chr2	+	152848081	152854949		chr2:152848451+152848511	CACCAACAGCGTTTGTCTGGGATAGCAAAGTAAATTTGTTGTTGTGCCAACACAATTGAG	exon sense-overlapping
ASMM10P035240	2.22017	up	noncoding	ENSMUST00000151951	8430419L09Rik	Ensembl	807	chr6	+	135232854	135234163		chr6:135233123+135233255	TTTTAAAGACAAGGCAGGGAGTCGAGTGTAGGACCTTGTGCCTGTCATATAAATGCTCGT	exon sense-overlapping
ASMM10P046340	2.07772	up	noncoding	ENSMUST00000142877	Grb10	Ensembl	3341	chr11	-	11949599	11956024		chr11:11949754-11951502	GACACCCATGCATATATAGCCTTCTGATGGCAATATTTCTGTCCCTTTCTTTGTTCTTTT	exon sense-overlapping
ASMM10P046340	2.07772	up	noncoding	ENSMUST00000142877	Grb10	Ensembl	3341	chr11	-	11949599	11956024		chr11:11949754-11951502	GACACCCATGCATATATAGCCTTCTGATGGCAATATTTCTGTCCCTTTCTTTGTTCTTTT	exon sense-overlapping
ASMM10P040297	6.06928	up	noncoding	AK144622	AK144622	Genbank	880	chr8	+	31262910	31263789		chr8:31263676+31263789	GTATAGGAGGTTGGACATATCTAGGAAGAACTAGGGAAAGAGTGGGTGACTTTTATCAAA	intergenic
ASMM10P011964	13.6371	up	noncoding	ENSMUST00000180632	4930532G15Rik	Ensembl	699	chr1	-	185359460	185362865		chr1:185359477-185359869	GTCCTATAAAAAAGCCATGGATGTAATCCCAGTGAGCAATACAGTAATTATCCCAAGATC	bidirectional
humanlincRNA1697-_P1	2.56148	up	noncoding	humanlincRNA1697-	humanlincRNA1697	lincRNA	10836	chr13	-	113427593	113438429		chr13:113427597-113427656	TGTAAGCTTTGGGAATCAGATGGTACATTTCCTTGCATAACTGGCTGTTGTCAGCTTGTT	intergenic
ASMM10P049864	3.27931	up	noncoding	uc011ykv.1	EG629133	UCSC_knowngene	2857	chr12	-	22115755	22156646		chr12:22115812-22117820	TTTGTGACAATGTTATTCCAGCTGAGGGTCACCAGTATCTCACCAGGCTTCTGTTAATGG	intergenic
ASMM10UP070	2.44002	up	noncoding	uc.169+	uc.169	UCR	204	chr13	-	78198091	78198295		chr13:78198092-78198151	GAAGTGCCTCAAAGTGGGCATGAGGCGGGAAGGTGAATATTTCTTCTCTGCTTCTCTCCC	exon sense-overlapping
ASMM10P043728	2.06323	up	noncoding	ENSMUST00000117458	Gm14558	Ensembl	381	chrX	-	21618129	21618510		chrX:21618167-21618510	CAGATTGAATGGACTATGAAGAAACTTGGGGTCACGGATGTGGCCAAAGTCAATACTCTG	intergenic
ASMM10P011841	2.14262	up	noncoding	NR_040472	1700112H15Rik	RefSeq	778	chr1	-	184527840	184557691		chr1:184527854-184528070	AAGTGCCTTCCACAGTGGATTTTATCCTCTAAAACTAAATAAACTCTCCTTTCCTTGAGT	intergenic
ASMM10P015695	2.41844	up	noncoding	ENSMUST00000151448	Prss30	Ensembl	844	chr17	-	23973089	23974678		chr17:23973427-23973480	CTCATGATGGATTTGGAGAAGCCCACCCAGTGTCCAGGTTTCTGCCCATTGCAGAAACAG	exon sense-overlapping
ASMM10P056477	2.99533	up	noncoding	TCONS_00029169	XLOC_021896	Alexander et al 2013	1706	chr7	+	105725630	105727768		chr7:105726729+105727156	AGGAACTGAGGAAGCTCCAGGACCTCACCGAAAACCACAAGAGCCAACATTCAAATGCTT	intergenic
ASMM10P019201	2.46642	up	noncoding	ENSMUST00000134749	Aldh18a1	Ensembl	2493	chr19	-	40557056	40588423		chr19:40557110-40557418	CTTCACAGCAGCGTTTCATTTGGGTAAAAAAGTTAACTAGGCATTTCCTTTTATGTAACT	exon sense-overlapping
ASMM10P019201	2.46642	up	noncoding	ENSMUST00000134749	Aldh18a1	Ensembl	2493	chr19	-	40557056	40588423		chr19:40557110-40557418	CTTCACAGCAGCGTTTCATTTGGGTAAAAAAGTTAACTAGGCATTTCCTTTTATGTAACT	exon sense-overlapping
humanlincRNA1827-_P1	18.9218	up	noncoding	humanlincRNA1827-	humanlincRNA1827	lincRNA	23897	chr11	-	31518571	31542468		chr11:31518575-31518634	CAGAATTTTCAGTAAACTCAGACATACATCCTAGAGAACAGGCTATGTAACTTGACCTTG	intergenic
ASMM10P043853	7.09158	up	noncoding	ENSMUST00000118479	Gm14652	Ensembl	235	chrX	-	45786325	45786560		chrX:45786492-45786560	GTGAAAAGCCATTTGATATATGCAGTTAGAGAGGAAGTAGAGGTTCTGAAGGAAAAGATC	intergenic
ASMM10P020551	2.33218	up	noncoding	AK036292	AK036292	Genbank	3059	chr1	+	121328091	121331149		chr1:121330545+121331149	AGGCTTATGGAAATCTGCCCTAGTATGGGGATATCAACCACTGTAGTAGAACCTTTAAGA	bidirectional
ASMM10P020551	2.33218	up	noncoding	AK036292	AK036292	Genbank	3059	chr1	+	121328091	121331149		chr1:121330545+121331149	AGGCTTATGGAAATCTGCCCTAGTATGGGGATATCAACCACTGTAGTAGAACCTTTAAGA	bidirectional
ASMM10P020551	2.33218	up	noncoding	AK036292	AK036292	Genbank	3059	chr1	+	121328091	121331149		chr1:121330545+121331149	AGGCTTATGGAAATCTGCCCTAGTATGGGGATATCAACCACTGTAGTAGAACCTTTAAGA	bidirectional
ASMM10P002776	5.22084	up	noncoding	ENSMUST00000150619	Srrm1	Ensembl	4542	chr4	-	135322475	135353134		chr4:135340582-135340846	ATACTAGACCAAGACGGAGACATAGATCCCGATCAAGGCGGCCAAGCCCAAGACGACGAC	exon sense-overlapping
ASMM10P002776	5.22084	up	noncoding	ENSMUST00000150619	Srrm1	Ensembl	4542	chr4	-	135322475	135353134		chr4:135340582-135340846	ATACTAGACCAAGACGGAGACATAGATCCCGATCAAGGCGGCCAAGCCCAAGACGACGAC	exon sense-overlapping
ASMM10P047703	2.50467	up	noncoding	uc007lxt.1	AK016887	UCSC_knowngene	1242	chr11	-	105965607	105985694		chr11:105965624-105966576	TTTCCAGTTACTGGTAACTACAGAGCCGAGGGAAAATCCTTAAAAATAAACTCATCACTA	natural antisense
ASMM10P047703	2.50467	up	noncoding	uc007lxt.1	AK016887	UCSC_knowngene	1242	chr11	-	105965607	105985694		chr11:105965624-105966576	TTTCCAGTTACTGGTAACTACAGAGCCGAGGGAAAATCCTTAAAAATAAACTCATCACTA	natural antisense
ASMM10P023101	4.09763	up	noncoding	ENSMUST00000127187	Zfp804a	Ensembl	1566	chr2	+	82235172	82256880		chr2:82235737+82235797	GGTCAAAGTAAACTCAAGGGAGTGCTCATTGTATGTTTCCCTTGAAATTTTATGTTTCAG	exon sense-overlapping
ASMM10P023278	3.30908	up	noncoding	uc008kym.2	DQ698191	UCSC_knowngene	68	chr2	+	92544433	92544501		chr2:92544441+92544501	ACCCACTTCTTTTCCACATGGGCAACTGTGGAGCAATGAAGGCCGAGTCAAACTAACAGG	intergenic
ASMM10P028921	2.3202	up	noncoding	uc008tdl.1	DQ723029	UCSC_knowngene	80	chr4	+	62234505	62234585	uc008tcp.2	chr4:62234525+62234585	TGTATTCTGCTCTGTCTAGGTCGTAGTCTCTGGTCTTTGGTTCATTGTCCTGTGATACAA	intergenic
ASMM10P052580	2.49668	up	noncoding	ENSMUST00000144541	Gm11376	Ensembl	432	chr13	+	31299627	31396579		chr13:31396519+31396579	TCACTGATGTGAACTCACCCAAGGCTGTCAGCTTCTGGTATCTGGCTCTGCCCTGCTTGC	intergenic
ASMM10P011488	2.23256	up	noncoding	ENSMUST00000143084	Zic5	Ensembl	705	chr14	-	122459192	122460021		chr14:122459913-122460021	AGGACAATAGACACAGGCCACTTCTTGAAGTGTCTCTTTCTTACCTACCTGGATATTATA	exon sense-overlapping
ASMM10P034270	3.38383	up	noncoding	ENSMUST00000180778	Gm26813	Ensembl	3587	chr1	-	59488479	59492605		chr1:59488495-59491706	AGCAGCCTTGAGGATTCCCTTGGAAAGGCCTAAGTGCCTTTCTCAGTTGTTTACAATAAG	intergenic
ASMM10P035643	7.00886	up	noncoding	NR_040601	4930487H11Rik	RefSeq	895	chr1	-	62790917	62794732		chr1:62791043-62791556	CTTTGAAAACTAAGGAAGAGAGCAAAGTAACACAGGGGGAAATCCAGGGCTCTCTGAAGA	intronic antisense
ASMM10P035643	7.00886	up	noncoding	NR_040601	4930487H11Rik	RefSeq	895	chr1	-	62790917	62794732		chr1:62791043-62791556	CTTTGAAAACTAAGGAAGAGAGCAAAGTAACACAGGGGGAAATCCAGGGCTCTCTGAAGA	intronic antisense
ASMM10P035643	7.00886	up	noncoding	NR_040601	4930487H11Rik	RefSeq	895	chr1	-	62790917	62794732		chr1:62791043-62791556	CTTTGAAAACTAAGGAAGAGAGCAAAGTAACACAGGGGGAAATCCAGGGCTCTCTGAAGA	intronic antisense
ASMM10P035643	7.00886	up	noncoding	NR_040601	4930487H11Rik	RefSeq	895	chr1	-	62790917	62794732		chr1:62791043-62791556	CTTTGAAAACTAAGGAAGAGAGCAAAGTAACACAGGGGGAAATCCAGGGCTCTCTGAAGA	intronic antisense
ASMM10P035643	7.00886	up	noncoding	NR_040601	4930487H11Rik	RefSeq	895	chr1	-	62790917	62794732		chr1:62791043-62791556	CTTTGAAAACTAAGGAAGAGAGCAAAGTAACACAGGGGGAAATCCAGGGCTCTCTGAAGA	intronic antisense
ASMM10P035643	7.00886	up	noncoding	NR_040601	4930487H11Rik	RefSeq	895	chr1	-	62790917	62794732		chr1:62791043-62791556	CTTTGAAAACTAAGGAAGAGAGCAAAGTAACACAGGGGGAAATCCAGGGCTCTCTGAAGA	intronic antisense
ASMM10P050000	2.14579	up	noncoding	NR_045910	1700031P21Rik	RefSeq	304	chr12	-	52599983	52602322		chr12:52599997-52600078	CCAGACTTCTTTCCATGATCAACTGTACCTTGAACTATAAGTGTACATAAATGACTCTTG	intergenic
ASMM10P043221	2.81113	up	noncoding	AK037236	AK037236	Genbank	1880	chr9	+	97289185	97291065		chr9:97290378+97291065	CTTTGTGATTAAGTATTCAAGTTATGAGTCTGTGGGAGCCGTTTTTATTCAAACCACTAC	intergenic
ASMM10P032685	9.89801	up	noncoding	uc029vqc.1	DQ687904	UCSC_knowngene	60	chr5	+	143764986	143765046	ENSMUST00000180951	chr5:143764986+143765046	TGCCAGCACACAGAAAAGAACGTGATAAAACATTCATAGAAAAGGCATTAGGACCGAGGA	intergenic
ASMM10P031129	8.55999	up	noncoding	AK156006	AK156006	Genbank	2812	chr1	-	57520830	57523642		chr1:57520861-57523642	ATACAACCATTCAAAGACACATCATAGGGAACCAATCAGGAGTGGAGAAAGGCAGGAGAG	intergenic
ASMM10P022343	13.5326	up	noncoding	ENSMUST00000122198	Gm13366	Ensembl	976	chr2	+	15385614	15386590		chr2:15386451+15386590	AATCAGCAACAGTTGACTGGACAATGTAAAAGCAGAAACTAGCACAGCTGGCAACCCCTT	intergenic
ASMM10P051165	18.6901	up	noncoding	TCONS_00000372	XLOC_000817	Alexander et al 2013	520	chr1	-	23445143	23447363		chr1:23445157-23445446	CTTATGCATAGCATAGCAGGTACTAAATTGGATTGGAGGAGACTGAAGGAGAGATTGTAG	intergenic
ASMM10P055586	4.61681	up	noncoding	AK015443	AK015443	Genbank	542	chr4	+	141652123	141652662		chr4:141652139+141652205	TTCCTGCTGGCCTCACGTGAGGATTCCGATGACTGACTGCTAAGGAAGCTCTCAGGAGTC	intronic antisense
ASMM10P045598	2.06433	up	noncoding	ENSMUST00000117248	Gm14973	Ensembl	255	chrX	+	126953191	126953446		chrX:126953383+126953446	CTACAGCTAACTGGATACATCCTGCTGTGTTTACTTCTCATCATTGACTTATCTGCTAAT	intergenic
ASMM10P052169	2.44185	up	noncoding	ENSMUST00000180491	6430562O15Rik	Ensembl	2488	chr13	-	99396923	99412621		chr13:99396979-99398535	CACTACTACAGATTAAAATTCCTTTGTTGCTTGAGATCCCACATTTTATGCTTATGGAAG	natural antisense
ASMM10P041706	2.13041	up	noncoding	uc009pzm.1	AK018968	UCSC_knowngene	1846	chr9	-	61103011	61105386		chr9:61103059-61104624	GTAAAACATCTTCATGTAAGCTTTCCACTTAAACCGGCGATTAAACAGATTAAACAGATG	intergenic
ASMM10P016361	2.97818	up	noncoding	AK004294	AK004294	Genbank	669	chr17	-	64049861	64050672		chr17:64049989-64050425	AGAGAACATTTACTCTTCCAGTCTTAAGGTAAATGCCATCTTCTCCCAGCAGTCTCCGAG	intronic antisense
ASMM10P016361	2.97818	up	noncoding	AK004294	AK004294	Genbank	669	chr17	-	64049861	64050672		chr17:64049989-64050425	AGAGAACATTTACTCTTCCAGTCTTAAGGTAAATGCCATCTTCTCCCAGCAGTCTCCGAG	intronic antisense
ASMM10P036320	5.14502	up	noncoding	uc009hss.2	DQ696512	UCSC_knowngene	141	chr7	-	73792559	73792700		chr7:73792573-73792700	TAATCCACAAACATTGCCTCTTAATCCCAGAATGATATCTGAAACAGAGCTGATACTGGT	intergenic
ASMM10UP242	6.85447	up	noncoding	uc.35+	uc.35	UCR	205	chr3	-	118979152	118979357		chr3:118979153-118979212	GACTGTAAGGTCGAATAAGCTGCCTCAAAACCTGCAAAGGGTAACGGAAATACTCTAATA	intronic antisense
ASMM10P022584	2.27794	up	noncoding	ENSMUST00000137441	Fam73b	Ensembl	1793	chr2	+	30364265	30369304		chr2:30368348+30368414	AACCCAGTGTTTACCCAAAGGCTAGGCAACCTCTTGACTTTAGTTGTCTCTAAGTCCCTT	exon sense-overlapping
mouselincRNA1223+_P1	2.40872	up	noncoding	mouselincRNA1223+	mouselincRNA1223	lincRNA	20350	chr5	+	118372895	118393245		chr5:118393110+118393169	AATGCTCATCTTTTGGCAGCTAAGTGAGCCACCACTTGCTGCTAGCTTTCCTGTTTCAAT	intergenic
ASMM10P026134	2.82022	up	noncoding	AK084396	AK084396	Genbank	2282	chr3	+	92097350	92099631		chr3:92099571+92099631	ATGGATATTTTTCCCCTATTGTGTGAATCCCCTAGAGGGTGCCTTAAGAACAGGAATGGC	intergenic
ASMM10P031131	2.21404	up	noncoding	uc008zux.1	AK140583	UCSC_knowngene	4076	chr5	-	131988009	131992085		chr5:131988023-131992085	ATTTTCTCAGTTGCTCTTTGTGGGAACCATCTTCCCTGATTGTAGCAGAGCCCCTTCATT	intron sense-overlapping
ASMM10P023319	2.33608	up	noncoding	uc008lcw.2	DQ690894	UCSC_knowngene	95	chr2	+	92580872	92580967		chr2:92580907+92580967	ATGGATTTAAAGAATGAAACACTTGCCATCATCCAAATTCCTTCTGATTTCACTATGAGC	intergenic
ASMM10P048553	9.66427	up	noncoding	ENSMUST00000134285	Gm12239	Ensembl	500	chr11	+	55772087	56070848		chr11:56068917+56068980	AAGACAGGGCAGGGACCCAAAGGAAGAAACCATGGAAGATGCTGCTGGGTGGCTTGCTCT	intronic antisense
ASMM10UP312	6.70341	up	noncoding	uc.399+	uc.399	UCR	214	chr8	+	88758521	88758735		chr8:88758676+88758735	TATTTCTAATGGATGAGGCCAGGCTGACCTCGAATAAACATATTTATCAACCGATTCCTG	intergenic
ASMM10UP532	3.03966	up	noncoding	uc.121-	uc.121	UCR	291	chr16	+	43122337	43122628		chr16:43122485+43122544	CTCGCCCTGGCTTTAAATTGGAATTTGAATTTGCAAAATGCTAAAGGTTTATGAGATCTA	intergenic
ASMM10P001832	2.98596	up	noncoding	ENSMUST00000154334	5530601H04Rik	Ensembl	1887	chrX	-	105038816	105070042	ENSMUST00000135114	chrX:105042768-105043129	GCAACCCCAGAGAACAAGTTACAAGAAATTAAAGACACGGAATTCCAAAGGACAATACAT	intergenic
ASMM10P056907	21.912	up	noncoding	uc008oag.1	A530013C23Rik	UCSC_knowngene	2129	chr2	+	167690758	167697413		chr2:167690774+167695326	GAAAGGCTAGTCCAGACAGCTGGGTCAGGGCAGCTAATGTTGCCAGTGAAGTGTGCACAC	intergenic
ASMM10P024770	2.30193	up	noncoding	uc008pkt.1	AK144610	UCSC_knowngene	526	chr3	-	65829115	65872281		chr3:65829129-65829264	TTTTCTCTGCTGACTTTACCACGTCTTCCCCTAAATAAATACTACATCGCAGTTTTGTCC	intronic antisense
ASMM10P016876	3.72106	up	noncoding	ENSMUST00000172664	Gm20468	Ensembl	452	chr17	+	26861442	26897886		chr17:26897808+26897886	AACAGAGAGTATTTGGAAACAAAGTGAGGAGTGCTTGCAGTCTTTCCAGCCTTTCCTCCT	intergenic
ASMM10P051140	3.50485	up	noncoding	ENSMUST00000178938	Gm20069	Ensembl	545	chr12	+	102612679	102618516		chr12:102618456+102618516	CTGCTGTATCCTTGGGATGATGTAACAAGTAGTGTTTTATCCTGTCCTGGCAGCTGAGAA	intronic antisense
ASMM10P018214	2.1059	up	noncoding	AK085789	AK085789	Genbank	1298	chr18	+	15070086	15071381		chr18:15071214+15071381	CCAGAGCACACAGGCTTTCTGAACCATTCTCCTGGTCAGTCTCTTTTGATTCTTTTTCTA	intronic antisense
ASMM10P047619	10.9685	up	noncoding	uc007ccq.2	DQ713653	UCSC_knowngene	63	chr1	-	92994935	92994998		chr1:92994949-92994998	AAGTTGCTGGCTGTCGGATCTTAAAAGGCATCTCTTGATTTGTGACTGACGGTTGTTCTC	intergenic
ASMM10P019243	2.29374	up	noncoding	TCONS_00016117	XLOC_012406	Alexander et al 2013	1736	chr19	-	43483021	43489496		chr19:43483334-43484579	GATCATTGATTTTGTTTGGGTCACAATCTGTTCTCCTTACTAATCTCAAACAGCAGTCCC	intronic antisense
ASMM10P047910	2.03345	up	noncoding	ENSMUST00000125577	Gm11724	Ensembl	472	chr11	-	117789896	117791313		chr11:117789953-117790276	TTGGGAAATACTGCACCACCCAGCTATACTCCTTGCTGCCAGCTTTACGATTTATTCCAA	natural antisense
ASMM10P047910	2.03345	up	noncoding	ENSMUST00000125577	Gm11724	Ensembl	472	chr11	-	117789896	117791313		chr11:117789953-117790276	TTGGGAAATACTGCACCACCCAGCTATACTCCTTGCTGCCAGCTTTACGATTTATTCCAA	natural antisense
ASMM10P047910	2.03345	up	noncoding	ENSMUST00000125577	Gm11724	Ensembl	472	chr11	-	117789896	117791313		chr11:117789953-117790276	TTGGGAAATACTGCACCACCCAGCTATACTCCTTGCTGCCAGCTTTACGATTTATTCCAA	natural antisense
ASMM10P047910	2.03345	up	noncoding	ENSMUST00000125577	Gm11724	Ensembl	472	chr11	-	117789896	117791313		chr11:117789953-117790276	TTGGGAAATACTGCACCACCCAGCTATACTCCTTGCTGCCAGCTTTACGATTTATTCCAA	natural antisense
ASMM10P026936	5.03328	up	noncoding	ENSMUST00000146276	Fam219a	Ensembl	661	chr4	-	41524115	41569538		chr4:41524194-41524365	ACAGTTGAAGTGGCTCAGGCTGGACGATCCCAACCTCCAAGTAAGTCATCCGCACTCCCA	exon sense-overlapping
ASMM10P026936	5.03328	up	noncoding	ENSMUST00000146276	Fam219a	Ensembl	661	chr4	-	41524115	41569538		chr4:41524194-41524365	ACAGTTGAAGTGGCTCAGGCTGGACGATCCCAACCTCCAAGTAAGTCATCCGCACTCCCA	exon sense-overlapping
ASMM10P044425	2.63586	up	noncoding	ENSMUST00000117820	Gm14987	Ensembl	676	chrX	-	130513113	130513789		chrX:130513130-130513789	ACATGCCAAGAGAAGTAGGCTGCTGTGCCTAAGCGCTTCTAATTTTAAGTCCAGCAAAGA	intergenic
ASMM10P044379	3.10246	up	noncoding	ENSMUST00000145323	Btbd11	Ensembl	3337	chr10	+	85629514	85641636		chr10:85641517+85641636	AGGAAAAGAAACTAAGACAGCAAGTCTCCCATTTGTGAGGTCCCTCATCTTCACTCCAGA	exon sense-overlapping
ASMM10P044379	3.10246	up	noncoding	ENSMUST00000145323	Btbd11	Ensembl	3337	chr10	+	85629514	85641636		chr10:85641517+85641636	AGGAAAAGAAACTAAGACAGCAAGTCTCCCATTTGTGAGGTCCCTCATCTTCACTCCAGA	exon sense-overlapping
ASMM10P049288	2.05339	up	noncoding	ENSMUST00000119956	Gm11573	Ensembl	394	chr11	+	97096932	97097326		chr11:97097266+97097326	CAGGAATGGCAAAACCAGGAGGAAAATAAGATCCCCACTTCCAACCATGGACAACTCTAA	intergenic
ASMM10P039060	10.4871	up	noncoding	ENSMUST00000172357	Hs3st5	Ensembl	1913	chr10	+	36506888	36702949		chr10:36702889+36702949	ATACAGTTAAGAAGTCTACAAATAGTTCAAACTCATGGGAGCACTGGTCAAGATATAAGC	exon sense-overlapping
ASMM10P056766	3.40325	up	noncoding	uc007tuk.3	TCR-alpha chain	UCSC_knowngene	292	chr14	+	54173719	54220781		chr14:54173732+54220520	AGACTTCAGGTCAACCTTGACATCCAGAACCCAGAACCTGCTGTGTACCAGTTAAAAGAT	intergenic
ASMM10P001849	2.03462	up	noncoding	ENSMUST00000135531	Nrg4	Ensembl	2095	chr9	-	55224231	55283572		chr9:55225574-55226615	AATGACGCTGGTTTCCTGTGTTGACCTTGCACCCTGCTACTAGTCCCTACCAGGAAGCCC	exon sense-overlapping
ASMM10P001849	2.03462	up	noncoding	ENSMUST00000135531	Nrg4	Ensembl	2095	chr9	-	55224231	55283572		chr9:55225574-55226615	AATGACGCTGGTTTCCTGTGTTGACCTTGCACCCTGCTACTAGTCCCTACCAGGAAGCCC	natural antisense
ASMM10P044578	2.83557	up	noncoding	AK007066	AK007066	Genbank	555	chrX	-	147155432	147155985		chrX:147155482-147155985	TGTGTCCATATTTCTTCAACATGCTTCTAGAAATAGTTAATCAACATGGGGGTGGATTTA	intronic antisense
ASMM10P013586	2.2367	up	noncoding	ENSMUST00000161555	Zfp41	Ensembl	600	chr15	+	75621710	75623830		chr15:75621947+75622030	AATAATCTATTCTTTGATGTCTTCTCTACATTCAGGATGTATGGGACAGGCTCGGACAGT	exon sense-overlapping
ASMM10P050805	3.04368	up	noncoding	AK082671	AK082671	Genbank	1504	chr12	+	51970858	51972361		chr12:51972193+51972361	CATGTTCATATGTGTCGGTGTTTGCTCTTCAAAAAGCTCCTTTTTCCATCTTTGTAATTA	natural antisense
ASMM10P022376	2.29393	up	noncoding	ENSMUST00000155402	Aspm	Ensembl	3982	chr1	+	139454772	139474334		chr1:139470611+139470671	GTCCTTGCTGAAGCTTGATGTGTGCACGTACCGTCCTAACGGACTGCCTTTCACTTGTAG	exon sense-overlapping
ASMM10P038398	2.18097	up	noncoding	AK089510	AK089510	Genbank	1308	chr7	+	100513940	100515246		chr7:100515117+100515246	GGTCGCCCAGAGATACGCCGACTCGGTTTTGGTTTTAATAAATTAGAGGCTTTTTATAAT	natural antisense
ASMM10P055904	2.67213	up	noncoding	TCONS_00004254	XLOC_003932	Alexander et al 2013	1711	chr11	-	20137211	20139394		chr11:20138541-20138660	ATGGCACACACAATCTAACAGCTTTCTTTTCCCAGGTATTTACAGCCTGAAGACTACTCC	intergenic
ASMM10P050624	2.55227	up	noncoding	AK158976	AK158976	Genbank	2038	chr12	+	11519829	11521867		chr12:11521709+11521867	CACTTTCTTCTGTCTTCCTAGTAGTCAGCAGTAGTGATGCATGCCCTTAATCTCAGCACT	intergenic
ASMM10P054754	3.74326	up	noncoding	ENSMUST00000144474	Sgol1	Ensembl	506	chr17	-	53687559	53689286		chr17:53687684-53687742	TGCACCGGGCCAAGTACCCAGTAAGAGAATTTTGTGTTGTCTTCTTCCAGCATTCTTACT	exon sense-overlapping
ASMM10P042337	2.48421	up	noncoding	AK037971	AK037971	Genbank	2754	chr10	+	78599121	78601874		chr10:78601801+78601874	AGGGCCTGGAGTTTCAGGTCAGCCTGTGCTATATAGCTGGGTCCTAATTCAAAGAAAAAA	intergenic
ASMM10P041312	2.05196	up	noncoding	ENSMUST00000162378	Glb1l2	Ensembl	840	chr9	-	26780693	26806422		chr9:26790837-26790893	ATATGAAAGAACCAGGAAGCTTGGGATTTCTTAGCCTAGCCTGTCCTAGCACATGGAGTT	exon sense-overlapping
ASMM10P051732	9.32706	up	noncoding	AK048379	AK048379	Genbank	2275	chr13	-	49418764	49421037		chr13:49418796-49421037	ATCTATTTCCCATGTGCCAGCAACAGCACTGGCAATGGCCTGGATTGTTTTAGGATGTTA	bidirectional
ASMM10P051732	9.32706	up	noncoding	AK048379	AK048379	Genbank	2275	chr13	-	49418764	49421037		chr13:49418796-49421037	ATCTATTTCCCATGTGCCAGCAACAGCACTGGCAATGGCCTGGATTGTTTTAGGATGTTA	bidirectional
ASMM10P034285	8.17965	up	noncoding	NR_040526	1700065J11Rik	RefSeq	430	chr6	+	35330845	35336829		chr6:35336649+35336829	AGAATCTTCTCACTGTGGGATACAAGCAACATTGAAACATTGAAACCTTCAAGAACAAAG	intergenic
ASMM10P029324	2.24372	up	noncoding	ENSMUST00000134494	Gm12823	Ensembl	318	chr4	+	112923695	112945317		chr4:112938726+112938786	GTGAAAACTGATGGTGATCTTGTATTCTCAAGATTGTGGTCTTCTAAATTTGCTGGCAAG	natural antisense
ASMM10P030648	2.59105	up	noncoding	AK006537	AK006537	Genbank	719	chr10	-	67708619	67718039		chr10:67716600-67716677	TTTCATCTGGAACTGGCTAGGAAAGAGGCTGGCAAGTCACCAAATCCATCATCCTATCTA	intergenic
ASMM10P056056	2.8567	up	noncoding	TCONS_00009582	XLOC_007391	Alexander et al 2013	4391	chr14	+	103404699	103449824	TCONS_00009581, TCONS_00009583, TCONS_00009584	chr14:103404882+103440314	AGCAGTCAAGATGCTTTCGAAAATGTGGTGTCTCGGTGTCTGCTGTTTCTGTTAATCCTG	intergenic
humanlincRNA0743+_P1	2.68934	up	noncoding	humanlincRNA0743+	humanlincRNA0743	lincRNA	5021	chr12	+	98288554	98293575		chr12:98293516+98293575	TCTGGACTTACTTTTCAGTATACCTTGCAGGAAATGAGTCTCCTTTCAACTACTACAAAA	intergenic
ASMM10P019355	2.34891	up	noncoding	AK132438	AK132438	Genbank	2417	chr19	-	53960354	53962769		chr19:53960392-53962769	CCACCATGCACAAAAGTGTATTTCTGTATTTCACCCATCATATAAATACCAATTCTCAGA	intronic antisense
ASMM10P029093	2.60381	up	noncoding	ENSMUST00000121213	Gm12605	Ensembl	713	chr4	+	89216863	89217816		chr4:89217756+89217816	GAGCCAGTGCCACCTTTGCTACACACTCCTATGCCTCTCGTCTCAGAAAACGCCAAGTAG	intergenic
ASMM10P042875	14.199	up	noncoding	NR_040729	4930430J02Rik	RefSeq	448	chr9	+	57391069	57400364		chr9:57400304+57400364	ATGCTAAGTTATGCATACCTGCTGTTAGGGTTTGAAAACCATTAAAAGAAGATCCCAGAC	intergenic
ASMM10P055930	3.82251	up	noncoding	TCONS_00006785	TCONS_00006785	Alexander et al 2013	85	chr12	+	104435374	104436779		chr12:104435409+104436739	TGGCCTCCTCCCCGAAAACGGGATGGAGGCTAGATTAGGGGAGACTCCTCTGTCTGGCAA	intergenic
ASMM10P002554	7.04075	up	noncoding	ENSMUST00000146664	Slc5a12	Ensembl	1693	chr2	+	110605723	110646584		chr2:110624253+110632713	AAAGGCTTATGTAGGTATCCTTTTCGGTATTATGTGTACCTCCATGGCTGTGGTTGCATC	exon sense-overlapping
ASMM10P002554	7.04075	up	noncoding	ENSMUST00000146664	Slc5a12	Ensembl	1693	chr2	+	110605723	110646584		chr2:110624253+110632713	AAAGGCTTATGTAGGTATCCTTTTCGGTATTATGTGTACCTCCATGGCTGTGGTTGCATC	exon sense-overlapping
ASMM10P020463	2.07523	up	noncoding	ENSMUST00000169207	Gapvd1	Ensembl	2207	chr2	-	34726317	34754425		chr2:34726355-34727215	GTACTCTCATCTTGCCTTTGCAGTCACCAGCACATATTCATATTCATATATATACATACA	exon sense-overlapping
ASMM10P041843	5.18036	up	noncoding	ENSMUST00000131093	Gm16144	Ensembl	827	chr9	-	69477028	69479598		chr9:69477043-69477757	TATTGAAGATAGCAGGCTGGACCACAGCACTTCAGCCACGATGAATCTGATAAAGAAGCT	intronic antisense
ASMM10P017493	2.00181	up	noncoding	AK085058	AK085058	Genbank	2455	chr17	+	79578592	79612476		chr17:79611980+79612476	GGTATTGTTTAGGGCTTTCCTGGAACTTTTTCATTGAACAAAAGCATTTTTTCCATGTGA	intergenic
ASMM10P013548	14.5448	up	noncoding	AK156511	AK156511	Genbank	1511	chr1	+	24020092	24021597		chr1:24021530+24021597	TGTGAGTGAGAAATCACATGAGTGCTGAGAATCACACTTGGATTCTCCGCAAGAGCAACA	natural antisense
ASMM10P055094	3.08109	up	noncoding	ENSMUST00000140387	Prr5l	Ensembl	427	chr2	-	101772294	101797733		chr2:101797685-101797733	GAGGGAGGAGGAGAGGAGGCGGCCGTAAGTTGAGAGAGGAGGGAAACAGTCACCAGCCTG	exon sense-overlapping
ASMM10P023998	2.74445	up	noncoding	ENSMUST00000127230	Gm14155	Ensembl	587	chr2	+	151829066	151832108		chr2:151832045+151832108	AAACATGAATGGCATCATTCCGTGGGTTGGGTTCTTCACTGAATAAAAAGAATAGAAAAC	intergenic
ASMM10P039732	2.48486	up	noncoding	AK144425	AK144425	Genbank	1006	chr8	-	95089682	95090676		chr8:95090278-95090676	TCTGGGTTCTCAATACAGGGATGTACATGTACACACACCTTACTCTTCATCCCTTGGACA	natural antisense
ASMM10P024938	6.42376	up	noncoding	ENSMUST00000135539	Sema4a	Ensembl	2487	chr3	-	88435961	88448630		chr3:88448328-88448630	TAATCCTCATTAGGAGCAATCATATTTCAGATCCTGCGATGGGCTTCCAGACAGGCCTTA	exon sense-overlapping
ASMM10P003709	2.81832	up	noncoding	ENSMUST00000174117	Sapcd1	Ensembl	651	chr17	-	35026264	35028016	NR_028258	chr17:35027541-35027796	TTCTTCCTCTGGCCAGCTGCAGATGATGCAGGCTCTGGAGAGGGAACAAGATGCTCTGTG	exon sense-overlapping
ASMM10P003709	2.81832	up	noncoding	ENSMUST00000174117	Sapcd1	Ensembl	651	chr17	-	35026264	35028016	NR_028258	chr17:35027541-35027796	TTCTTCCTCTGGCCAGCTGCAGATGATGCAGGCTCTGGAGAGGGAACAAGATGCTCTGTG	natural antisense
mouselincRNA0813+_P1	17.7481	up	noncoding	mouselincRNA0813+	mouselincRNA0813	lincRNA	26050	chr19	+	14657056	14683106		chr19:14683047+14683106	GAATCATTAGTCATACATAGACATGTAGACACATAGATACAGACAGATGGACACACACAC	intergenic
ASMM10P038948	2.3753	up	noncoding	ENSMUST00000140025	Eps8l2	Ensembl	3341	chr7	+	141338955	141363020		chr7:141357370+141357542	TTTGGGGTGGAGGAAACGAGTGCCCACCTTAGCATACTCAAGCTCTGTCTGGGTTCCCAG	exon sense-overlapping
ASMM10P033718	2.38243	up	noncoding	ENSMUST00000149562	Gm16235	Ensembl	206	chr10	-	88445153	88445934		chr10:88445201-88445291	AATGCTCATTTCAAGTGCTGGAGAGAAGACTCAGCGTTAAGAGTCCTGCCTGTTCTTGAA	natural antisense
humanlincRNA0312-_P1	2.2286	up	noncoding	humanlincRNA0312-	humanlincRNA0312	lincRNA	18485	chr19	-	55941693	55960178		chr19:55941722-55941781	TGTGAGCAAAGAAAGCTGCAAACACACCCCGAAAGACAAATTCTCTTACCTCTCAACTGC	intergenic
ASMM10P043751	8.86519	up	noncoding	uc009svs.1	AK054333	UCSC_knowngene	1941	chrX	-	27829756	27885336	uc009svf.1, uc009svl.1, uc009swh.1	chrX:27829956-27831189	TGCCAACTGTATGCATTTCCTTTGTATAACCTCTCTTTAAGGGACTAATGGAACAACCAA	intergenic
ASMM10P016949	4.11236	up	noncoding	ENSMUST00000148464	Gm16191	Ensembl	484	chr17	+	28925462	28937125		chr17:28937065+28937125	CAGCAGGTGCTCCTTCATGAGAGATGACTGGATGAGCTGGTGACCAGATCAATTCCTGGG	natural antisense
ASMM10P031770	2.45301	up	noncoding	uc008xke.1	AK076709	UCSC_knowngene	1106	chr5	+	52117312	52118523		chr5:52118355+52118523	TAATGCAGAATCTTACTCTGTATCCCCAGACCTGGAACTCACTATGCAGTGAGTACGCAA	intergenic
ASMM10P027760	2.01895	up	noncoding	ENSMUST00000120383	Gm12877	Ensembl	510	chr4	-	122582699	122604894		chr4:122582713-122582820	GTCTTCTCCAAGAAGTTAGGCTACTACTGGTGGCTTCTGTTTCCTGTGACCTTCACATCC	intergenic
ASMM10P046032	2.45213	up	noncoding	AK135697	AK135697	Genbank	2877	chr10	+	112975621	113028222		chr10:113028133+113028222	TTGAAAAGCAGAGGCCATGAATTCTCTTTCCCTCTTTAGGCCTTCATATGTGAATTTCCT	intergenic
ASMM10P001108	2.13778	up	noncoding	ENSMUST00000123473	1700091E21Rik	Ensembl	652	chr18	-	64269399	64277171		chr18:64269910-64277075	GTCCATCGAACTAGGCCAAGCCAACTGGACCTTTAACTGACCTCTGTGCTCAACAAAAAA	natural antisense
ASMM10P056193	2.57118	up	noncoding	TCONS_00013581	XLOC_010800	Alexander et al 2013	3627	chr17	-	39842994	39847253	TCONS_00013579, TCONS_00013580, TCONS_00013582, TCONS_00013583, TCONS_00013584, TCONS_00013585, TCONS_00013586	chr17:39845615-39845861	GACGGCGGGGGCGCAACGTCGGGGAACCGGGAAGCCCCCTGACCCTCCGGGCGAAGCCAG	intergenic
ASMM10P010133	2.10826	up	noncoding	NR_045964	Gm1976	RefSeq	1855	chr17	-	94759941	94834799		chr17:94761528-94818894	AATCAATGTGTCTTGCAATCTGTTCATTTAGTGCTTTGATTTCGGCTGTGAGTGACTCCA	intergenic
ASMM10P044504	2.00713	up	noncoding	ENSMUST00000117657	Gm15001	Ensembl	795	chrX	-	138741795	138744444		chrX:138741809-138741903	CAGTGTATAGGAGAAACAGGTTGCTTTATTATCCCACCATTAACTATCATACCATAACAC	intronic antisense
ASMM10P034516	7.25564	up	noncoding	AK155274	AK155274	Genbank	2455	chr6	+	53707179	53709628		chr6:53709568+53709628	GAGTAATCTGATCCAAGAGACTTCGCCTCTAGGGTCACTTAGTAAGATTTACCACAATTG	intergenic
ASMM10P000045	2.23925	up	noncoding	ENSMUST00000000821	Usp32	Ensembl	3362	chr11	-	84985646	85029135		chr11:85017792-85022155	AAACATAAAGATTGCTCTTCTTCTCCATCTACAAATGGACTGTTTACCTTGACTACCAAT	exon sense-overlapping
ASMM10P037130	2.11231	up	noncoding	NR_033532	B230206H07Rik	RefSeq	2935	chr7	-	141359177	141365110		chr7:141360454-141360879	TGGGAAGATGGGTGGATTACAGACCATGGTCCCAGAACACGCCCCACTTCCCCTGTATAG	natural antisense
ASMM10P002478	3.58878	up	noncoding	ENSMUST00000145444	Dlx1	Ensembl	813	chr2	+	71529852	71532519		chr2:71530311+71531053	GAGGACCCAGTTTGCAGTTGCAGGCTTTGAACCGGAGGTTCCAACAAACTCAGTACTTAG	exon sense-overlapping
ASMM10P046810	5.94397	up	noncoding	ENSMUST00000138696	Atpaf2	Ensembl	719	chr11	-	60403836	60417042		chr11:60411680-60411729	CAGGGCATTCAACTAGATCATCATACTTGTGAAGCAAGTACTTCATCAACTGAGCCTCAT	exon sense-overlapping
ASMM10P052278	3.39739	up	noncoding	AK015807	AK015807	Genbank	606	chr13	-	113078506	113079112	AK016211	chr13:113078542-113079100	AAACAAACCGAAATCAGCATGGTTGTACAGCCAAATGGAAATATTTTCAAATTAGCAGCT	intergenic
ASMM10P048348	2.10773	up	noncoding	ENSMUST00000123278	Gm12127	Ensembl	706	chr11	+	36278040	36279987		chr11:36279924+36279987	TCGCTCTAACCTCAGATGCCTCTGTGAAGTGCTGAAGAACAACATGAATCTGAACTCTGA	intronic antisense
ASMM10P022033	2.27065	up	noncoding	ENSMUST00000130284	Ube2v1	Ensembl	836	chr2	-	167608934	167631967		chr2:167629082-167629166	AGAGCTGACAATTAACCAGACACCAAGTGCCAGAGTGACAAGCCCTGGCAGGGTGCCACT	exon sense-overlapping
ASMM10P002785	2.59244	up	noncoding	ENSMUST00000150764	Mfsd2b	Ensembl	3486	chr12	-	4862439	4874355		chr12:4867653-4870498	TAATGCCTTGGCTCGCCTCTATTGTATTGCAGCTGCCGTGGTTGCCTTGACTTATCCTGT	exon sense-overlapping
ASMM10P039424	2.8006	up	noncoding	NR_033217	BC030870	RefSeq	1481	chr8	-	65085614	65129537		chr8:65085646-65086663	AAACTACAACTAACCATGTCTCTGCTGCTTCTATAATAAGGACTTAATAAGGACTTCTGA	intergenic
ASMM10P017078	2.05014	up	noncoding	ENSMUST00000173229	Pbx2	Ensembl	659	chr17	+	34595459	34596227		chr17:34595567+34595627	CAAACACACAAGAACCCTCTGAGGCATCCCGTGTGTCATGCCTTTCTTTGTAACCTGCAG	exon sense-overlapping
ASMM10P010343	11.0507	up	noncoding	AK083430	AK083430	Genbank	1871	chr13	+	70650143	70655979		chr13:70655919+70655979	CAATCCATTTCAAACTTGACAGACGTGATCTATTGTCCTTGAACCAAGTGGTAGTAATTT	intergenic
ASMM10P035659	3.59101	up	noncoding	uc009fmr.1	Clptm1	UCSC_knowngene	532	chr7	-	19646715	19665030		chr7:19662158-19662342	GCTGAGATAGAGTCTGAGGTGGTCATGGTGAATCTGAGCAGTCCTTGAGGACATGGTCCT	exon sense-overlapping
ASMM10P025022	2.85212	up	noncoding	AK138896	AK138896	Genbank	3505	chr3	-	93638043	93641548		chr3:93638206-93640292	TTTTGAGTTCTATGTATGGGGATTTTGGGGGTTGAGGATTTACTTCTATAAATCTGGCTG	intergenic
ASMM10P027249	11.781	up	noncoding	ENSMUST00000121364	Gm11218	Ensembl	1214	chr4	-	64856925	64858139		chr4:64857050-64858139	AATACTTTCATTGTTGACCTAGTGCTAAAGCTCTGCACTGGGCAGAACAAATACGGTGCC	intergenic
ASMM10P042892	3.05662	up	noncoding	ENSMUST00000131007	Gm16131	Ensembl	659	chr9	+	58117814	58118989		chr9:58118912+58118989	CTGGGGAACAAAGGCATCAATTAATTCTTCCCATTTAGCATTTGATCTCTCAGTAAATAT	natural antisense
ASMM10P002965	2.13965	up	noncoding	ENSMUST00000154025	Tmem125	Ensembl	203	chr4	-	118542601	118543249		chr4:118542634-118543128	ATGTTTAGAGTTTGTCCTGTCATCCACTGTGGCACCACCAGCTTCCTCCGACAGCCTGGA	exon sense-overlapping
ASMM10P037635	2.10198	up	noncoding	AK156772	AK156772	Genbank	3647	chr7	+	28640442	28644085		chr7:28643238+28643325	ATACCGCCCCTAAAAGTTGATACTCTTCCTGTTCTAAAATCCCTAAACATTTTCCTTTTA	intergenic
ASMM10P020095	15.1852	up	noncoding	ENSMUST00000117275	Gm13193	Ensembl	225	chr2	-	4956068	4956293		chr2:4956084-4956293	CACTTCCAAGGAAAGCACCATAAAGACCTATGAGGAAAAGATAGAAGAGCTATACAAAAT	intergenic
ASMM10P009807	3.12375	up	noncoding	NR_015496	1700031M16Rik	RefSeq	852	chr15	+	98398444	98416135		chr15:98412030+98413432	CCAAGACTGGAAGCTTCAAGCCTCCAGATCTCTCTACACACATCCCCAAATAAGAATCAC	intergenic
ASMM10P057606	2.01121	up	noncoding	BQ831808	mouselincRNA1217	lincRNA	532	chr5	+	111791554	111805689	NM_177389	chr5:111805611+111805685	TATTTGGTAGCCACCCTTCAGATGATGGAAATTCCATTCTGACCTCTTTCCAGGCACGTT	intergenic
ASMM10P027744	2.78734	up	noncoding	AK053935	AK053935	Genbank	2679	chr4	-	120845127	120847805		chr4:120845141-120847805	GGGTGGAAGGTAAATCAGAATTTAAAGATTCCCCCATTTTGTTCCTCTGTCAGGACTGCT	intergenic
ASMM10P026574	2.31191	up	noncoding	ENSMUST00000142731	Gbp3	Ensembl	943	chr3	+	142560174	142565508		chr3:142565448+142565508	AGTGGGAGAGGGAAGTTAGAATCAGCTAAGCCTTGCTCCTTGCTTGACATCTCTTGCTTG	exon sense-overlapping
ASMM10P015137	35.4323	up	noncoding	uc007zdc.1	AK089379	UCSC_knowngene	5095	chr16	+	36875139	36880234		chr16:36880136+36880234	CCAACATCATATACCATACGGACTATATAGCTATCAATAAAACTTCCTAATGGATGGCTT	bidirectional
ASMM10P048828	2.20209	up	noncoding	ENSMUST00000136029	Zmynd15	Ensembl	3696	chr11	+	70460195	70466199		chr11:70465513+70465914	TCACCTATTGTCTCCTGACCGGCGATTTATACACTCTGCATCCCAAAAGGTCTCTGTATT	exon sense-overlapping
ASMM10P050252	2.90542	up	noncoding	ENSMUST00000181495	4732487G21Rik	Ensembl	2664	chr12	-	86290760	86306006		chr12:86302132-86302219	GCTAATCTCCATGTCAAGTATCAAGAGAATGGAAGCCAGGTCTCACCATGGTGTTTACAG	natural antisense
humanlincRNA1148-_P1	2.27563	up	noncoding	humanlincRNA1148-	humanlincRNA1148	lincRNA	38024	chr2	-	46025461	46063485		chr2:46025462-46025521	ACCTTACATGCCTTTGTCTAGAATTTCACCAGAGTATTTCCAGGACAGTAGAGAAATCAT	intergenic
ASMM10P015593	4.43414	up	noncoding	NR_033511	Gm10510	RefSeq	723	chr17	-	15350812	15354461		chr17:15350961-15351288	TTCACAAACTCTAGTTCAAAACCTACCAGAACACTGGCCTTGCTAGTCTGTGGTGTTCTC	intergenic
ASMM10P030850	3.83288	up	noncoding	ENSMUST00000144833	Crybb2	Ensembl	653	chr5	-	113068691	113069494		chr5:113069274-113069494	GATTTCAGCGTCACTAAATCTCCTGGAAATGTCCTAATCATGCTACCCTAGCTGTCCCTT	exon sense-overlapping
ASMM10P047134	2.44508	up	noncoding	ENSMUST00000126857	Trp53i13	Ensembl	913	chr11	-	77508610	77512763		chr11:77509287-77509367	CAGAGGAAGGAAAACTCAGGGTCTTCTTCCATCTTAGCTCTACGTCACCTTCTTTCATAG	exon sense-overlapping
ASMM10P050124	19.4165	up	noncoding	AK034056	AK034056	Genbank	2476	chr12	-	74887519	74889994		chr12:74887599-74889994	CAGAATAATCCTGGGTTTTAGCACAATAAACTGTATTTCATCAGGGAGGATTAATTTTGC	intergenic
ASMM10P027157	3.16749	up	noncoding	ENSMUST00000127456	Gm12580	Ensembl	1751	chr4	-	58648391	58658592		chr4:58648444-58650091	AACTGAAAAACCTTGTCTTGGGTGGGTATCCATTTTAGTACCTTTGTGCATATTTCTGAT	intergenic
ASMM10P037257	2.63485	up	noncoding	ENSMUST00000127723	Leng8	Ensembl	5599	chr7	+	4137083	4148173		chr7:4144589+4144711	TTTTGTTTGTTCATAGTGGTGAGTCACTGATACTGGCTTTGGTGCTGCTCTGGTTGAGTG	exon sense-overlapping
ASMM10P035151	2.34651	up	noncoding	uc029vzw.1	DQ697892	UCSC_knowngene	64	chr6	+	127803194	127803258		chr6:127803198+127803258	AACTAAGACAGTGTGCTTCAAGGTACAAGGCTGCCAAGATGTGGGGTCCTTAGTTACCAG	intergenic
ASMM10P032321	2.53639	up	noncoding	ENSMUST00000128473	B230112J18Rik	Ensembl	602	chr5	+	116312359	116318281		chr5:116318204+116318281	CAAGGACCCTCTGGGAGCATGAGACAGGGAGGACAGGAAAGAATCTCTGATAATAAAAAA	intergenic
ASMM10P018221	3.48875	up	noncoding	ENSMUST00000158193	Gm22389	Ensembl	301	chr18	+	16033745	16034046		chr18:16033986+16034046	AAGTAGAACAAGGTGGCTACACCCTTGCAGAATCTTTATATGTAGCTGTTTACATAGTAT	intergenic
ASMM10P027737	2.95271	up	noncoding	AK030290	AK030290	Genbank	3097	chr4	-	120514262	120517356		chr4:120514289-120517356	CTTGGGGTAATATTAAGTAGACTCAAAACCTCCCCAAATTTAAGAGAACAAACAAGAACA	natural antisense
ASMM10P027737	2.95271	up	noncoding	AK030290	AK030290	Genbank	3097	chr4	-	120514262	120517356		chr4:120514289-120517356	CTTGGGGTAATATTAAGTAGACTCAAAACCTCCCCAAATTTAAGAGAACAAACAAGAACA	natural antisense
ASMM10P013703	2.03774	up	noncoding	TCONS_00010851	XLOC_008163	Alexander et al 2013	1289	chr15	+	80038450	80044894	TCONS_00010850, TCONS_00010852	chr15:80044712+80044894	TTCGTTTCCTTAAAAGCAGGTTCTCATGAGTTGTGCCTGATCCTTGGGTTTCTCCTCTTC	intergenic
ASMM10P033860	2.35085	up	noncoding	NR_045009	Gm15987	RefSeq	1082	chr6	-	128952352	128975029		chr6:128952393-128953124	AATGATTTGGGTCAGTGATTTTTCTCCTTCCATCTTTGAGATTAACATGTGCTAGAGATA	intronic antisense
ASMM10P033860	2.35085	up	noncoding	NR_045009	Gm15987	RefSeq	1082	chr6	-	128952352	128975029		chr6:128952393-128953124	AATGATTTGGGTCAGTGATTTTTCTCCTTCCATCTTTGAGATTAACATGTGCTAGAGATA	intronic antisense
ASMM10P033860	2.35085	up	noncoding	NR_045009	Gm15987	RefSeq	1082	chr6	-	128952352	128975029		chr6:128952393-128953124	AATGATTTGGGTCAGTGATTTTTCTCCTTCCATCTTTGAGATTAACATGTGCTAGAGATA	intronic antisense
ASMM10P036502	9.21207	up	noncoding	AK032241	AK032241	Genbank	2268	chr7	-	90885443	90887706		chr7:90885478-90886173	GGATGACAAAAGACACGTTTTAACAAATTTCCAAAGAACTGTGTAGCTAACTTCCATGCT	intergenic
ASMM10P044287	2.0144	up	noncoding	ENSMUST00000121850	Gm14848	Ensembl	417	chrX	-	103299014	103299431		chrX:103299052-103299431	CTTGAAAACAATGTTCTTCTGCTATGTACTGTGAGTCAGCTACCACTTCCTCTGTCACAC	intergenic
ASMM10P036287	4.70809	up	noncoding	uc029wgu.1	DQ697625	UCSC_knowngene	77	chr7	-	69904449	69904526		chr7:69904463-69904526	TTAACAGTACAAGGGACTACTTGGAAAGTAACTACTTTTTCCTTTTGCTTGGTCCAGATA	intergenic
ASMM10P028749	15.9944	up	noncoding	ENSMUST00000128463	Reck	Ensembl	4549	chr4	+	43875529	43944745		chr4:43930692+43930752	TTCAGAGCTCTCTAGAACCAAAGGAGCTGAGATAGATCTGTGTCATGGGTTGTAGAAGAG	exon sense-overlapping
ASMM10P032745	2.16596	up	noncoding	TCONS_00025175	XLOC_018879	Alexander et al 2013	1512	chr5	+	149081753	149083322		chr5:149082177+149082517	TACAATCATGAGGACTGGAGTTCAGATCTCCATCATCTACATATCCTTATAATACACACC	intergenic
ASMM10P015866	3.47487	up	noncoding	AK041968	AK041968	Genbank	2092	chr1	+	59151046	59169320		chr1:59169247+59169320	CTGCACACTACAGTCCAGAGTAGGTCCTTCATTTACACATTTATCACATTTTTATTACTA	natural antisense
ASMM10P043760	8.48678	up	noncoding	ENSMUST00000144018	Gm3669	Ensembl	1118	chrX	-	29882266	29916002	ENSMUST00000126711, ENSMUST00000126906, ENSMUST00000137421, uc009svf.1, uc009svl.1, uc009svs.1, uc009swh.1	chrX:29900147-29900302	AACACTGCTGATTTGTAGCTCCATGCAAGAAGAAAAGAATTAAAATTCGTACCACAGAAG	intergenic
humanlincRNA2190+_P1	2.81491	up	noncoding	humanlincRNA2190+	humanlincRNA2190	lincRNA	2766	chr1	+	4089533	4092299		chr1:4092195+4092254	TTTGTAGTCAAATATGGCCTTCAAACTCTGATCACTTGCCTGCTTAGATCACCCCATTGC	intergenic
humanlincRNA0573+_P1	2.51133	up	noncoding	humanlincRNA0573+	humanlincRNA0573	lincRNA	5869	chr5	+	146971481	146977350		chr5:146977185+146977244	TTGCAGAGAGCATCGTCTCTGACATCACTGGCTGTAGTCATCCTGTGTACTTTCTATCAA	intergenic
ASMM10P042316	4.94247	up	noncoding	ENSMUST00000082463	Gm23624	Ensembl	321	chr9	-	120791464	120791785		chr9:120791478-120791785	TGGGAATATATAATATAAGCGTGAAGATCGGGGGAACAGAAATATATCCAAACGTGATTT	intergenic
ASMM10P046011	2.97588	up	noncoding	AK014172	AK014172	Genbank	761	chr10	+	109648778	109649538		chr10:109649423+109649538	AACAAAATGGATAAAGGGGAGGGGCAGTGGAAAAATTTCAGTTCAGAGCTGTAGGTATCC	intergenic
ASMM10P010029	2.18411	up	noncoding	NR_040500	1700080N15Rik	RefSeq	434	chr2	-	4132064	4141141		chr2:4132160-4135705	CAGACTGTCTACATTCTACTTGTACTTCAGACACCCTTACTGAAATCCTGCCTGATTGTT	intergenic
ASMM10P050167	2.06826	up	noncoding	ENSMUST00000173095	Tmem229b	Ensembl	459	chr12	-	78977769	79006663		chr12:79006425-79006663	TTGGGGAAGGAACCTTGTCAAAATGCCTTTTCTTCCGTCCGCATAAAAGAACTGGGTGAT	exon sense-overlapping
ASMM10P050962	2.36926	up	noncoding	uc007das.1	AK154552	UCSC_knowngene	5226	chr1	-	154048108	154117951		chr1:154048973-154051550	CAGGAAGCTGACCTAAAATCTTATCTCATGAAGATAATAGAGTCCTTTAAGGAGGATATA	intergenic
ASMM10P027615	2.51753	up	noncoding	ENSMUST00000135569	Cyp4b1	Ensembl	1497	chr4	-	115624724	115640428		chr4:115628362-115628450	AGAATATGAATCCACACTGGGTTTCTGGATAGAGCAGAGACAACTGAGAAAGAGGGGGAA	exon sense-overlapping
ASMM10P036699	2.69249	up	noncoding	ENSMUST00000033170	Mrpl17	Ensembl	1028	chr7	-	105809679	105810996		chr7:105810158-105810288	TCTATAGTTAAATGCCTCTACAGTTGTGACTATTTTTTCTGATTAACTCTCCCCATCTAG	exon sense-overlapping
ASMM10P034238	2.04868	up	noncoding	ENSMUST00000133510	2210408F21Rik	Ensembl	429	chr6	+	31277847	31293220		chr6:31293071+31293220	ATACAGTTGTATACATGCAGGCATACACACTCTCCCAGTTAGGACTGCTCTCATGGAAAG	intergenic
ASMM10P021165	2.34553	up	noncoding	ENSMUST00000128546	Ehf	Ensembl	873	chr2	-	103279103	103303167		chr2:103279120-103279517	TGTTTCATATGTGTCCCTGGTGTTCATGAAGAGATCAGAAGAGGGTGTTGGATCTCCTAG	exon sense-overlapping
ASMM10P020263	2.68406	up	noncoding	ENSMUST00000124661	4933433C11Rik	Ensembl	1870	chr2	-	25212207	25214631		chr2:25213946-25214007	ACCCTGCCTGTACTGGGGGAATGGGAACCTCTTGCCCTGAAAACCTCCCCACCGACCATC	exon sense-overlapping
ASMM10P048312	2.05347	up	noncoding	ENSMUST00000142555	Hba-a1	Ensembl	494	chr11	+	32283810	32284438		chr11:32283863+32283923	GTGGGCAGCTTCTAACTATGCTTTTCTGTGACCTCAACTTCTCTTCTCTCCTTCTCCCAG	intergenic
ASMM10P034503	6.49821	up	noncoding	ENSMUST00000141300	Gm15053	Ensembl	2346	chr6	+	52262783	52267079		chr6:52263358+52263418	TCCGGCTCCAAAAATGGTGAGAAAGGAACTCATCTTTTTCCACAGAGGAATCAGAAGCAG	intergenic
ASMM10P032521	2.47881	up	noncoding	AK013224	AK013224	Genbank	701	chr5	+	131624841	131625541		chr5:131625469+131625541	AGTCTTGACTCCCTCAAGTCTGCTGTTGAGGTCACCAGTGAAGGAATAAATGCTTTGTTT	intronic antisense
ASMM10P038855	2.7171	up	noncoding	ENSMUST00000106170	Lhpp	Ensembl	999	chr7	+	132610666	132670609		chr7:132670549+132670609	ACTTGCAGGCCCTTGATTCAGGAAACAAAAGAAATTATAAATAAAAACTTGGCCACCTTC	exon sense-overlapping
ASMM10P014172	2.11134	up	noncoding	ENSMUST00000128938	Pi4ka	Ensembl	3855	chr16	-	17364657	17405893		chr16:17364928-17367403	GTAGCCTTTGAGGTGACACTTTCAGTGCCATTTTTGCATGGGTCTTTAGCAGGAAGATTG	exon sense-overlapping
ASMM10P024951	2.01958	up	noncoding	uc008pwr.2	1500004A13Rik	UCSC_knowngene	3729	chr3	-	88805288	88832487		chr3:88810852-88811002	ATTAAAGACTCGAGTCTTTCACTGCCAATCTCAACCTGGACTTGACACAGTCATCTCCTA	intergenic
ASMM10P031365	2.16149	up	noncoding	ENSMUST00000137534	Hsph1	Ensembl	4764	chr5	-	149620681	149636338		chr5:149620728-149623464	GAGAGTCCGAGAGTAAAGAGAGATCATCAGTAAATATGGTAGGTTTTTGTTTTCTAAACA	exon sense-overlapping
ASMM10P016577	27.396	up	noncoding	ENSMUST00000146703	Arid1b	Ensembl	1083	chr17	+	5040577	5127640		chr17:5127573+5127640	GTTGCTATGGTTACCTTGACTCCTTGGTTTAGACCCTGATCCTTTTATATAAAACGTTTT	exon sense-overlapping
ASMM10P049183	2.55346	up	noncoding	uc011ycq.1	BC106170	UCSC_knowngene	1257	chr11	+	90187682	90251256		chr11:90228129+90228189	TTAGACTCACTGGAACCTGCACATCAGTCTCAGGACCAACTTTGTTCAATTATGAAAATT	intron sense-overlapping
ASMM10P041881	3.31749	up	noncoding	AK153643	AK153643	Genbank	1275	chr9	-	72972284	72973558		chr9:72972320-72973558	GCTGGGTCAATCTTAAGTGCAGCTTCATAATCTTGCAAGCCTGTATTGACATATCAATAA	natural antisense
ASMM10P041881	3.31749	up	noncoding	AK153643	AK153643	Genbank	1275	chr9	-	72972284	72973558		chr9:72972320-72973558	GCTGGGTCAATCTTAAGTGCAGCTTCATAATCTTGCAAGCCTGTATTGACATATCAATAA	natural antisense
ASMM10P001801	2.71333	up	noncoding	ENSMUST00000134649	Gm15655	Ensembl	440	chr8	+	115705077	115707233		chr8:115705446+115707194	TAAAAAAGAACAAAACAACCAAGCTAGCAAGTTACGGGGGAATTCAGGCTCGGGAAGGTC	natural antisense
ASMM10UP428	5.44263	up	noncoding	uc.22-	uc.22	UCR	308	chr4	+	109882844	109883152		chr4:109883093+109883152	TTCATTTATTCCAGATCGTGTTAAGAATACTAATGCTAGACTTCAGTATGCTAATATCTC	intron sense-overlapping
ASMM10P017115	2.02074	up	noncoding	ENSMUST00000163018	Vil1	Ensembl	658	chr1	+	74423685	74425966		chr1:74425870+74425966	ATTTACTCTTCTTGGTCTCTGCTCCATGAAAAAGGAGGGTTTTGAGGGGCTAGCTTTGCT	exon sense-overlapping
mouselincRNA0010+_P1	4.80112	up	noncoding	mouselincRNA0010+	mouselincRNA0010	lincRNA	5274	chr1	+	35822321	35827595		chr1:35827528+35827587	TCAGTCTACTGCAGATGCTTTCGCCAGAGGAAGTAAGATCTCTTTGATCCAATGTGCATG	intergenic
ASMM10P020102	2.20592	up	noncoding	ENSMUST00000155927	Camk1d	Ensembl	653	chr2	-	5565485	5714503		chr2:5565499-5565648	TTGGCTACCAGTGTGCAGAACAGGATGAACCCTGCAGATGACAGCTGCTATTCATGTGGC	exon sense-overlapping
ASMM10P031671	178.754	up	noncoding	ENSMUST00000155097	Dok7	Ensembl	2519	chr5	+	35074957	35080964		chr5:35075152+35075302	TTCATGTAGTTGTATTAGGTCACTTGGATTTGGGCTGGAGGCTTCACAGGTTTCATGCAC	exon sense-overlapping
ASMM10P043291	5.9517	up	noncoding	AK012034	AK012034	Genbank	820	chr10	+	80917672	80918490		chr10:80918430+80918490	TGCACACATGAAGCCACATAAGCGCACACACAGAAATCAATTAATAAATTAAACAAATGC	natural antisense
ASMM10P056581	2.54929	up	noncoding	TCONS_00034219	XLOC_025930	Alexander et al 2013	337	chr9	-	68557921	68562179	TCONS_00034220	chr9:68557948-68558395	GGGAAAGGGTGTTTGCCTAGTTCTCAACTATGGGTCTAAGGGACACAGGTCAATGGTGTC	intergenic
ASMM10P040766	2.20059	up	noncoding	uc029wuj.1	DQ720523	UCSC_knowngene	74	chr8	+	92191147	92191221		chr8:92191161+92191221	ACCTCCCAGAACAGACGGAGCAAAGACCTCATGCTTTGCTTGTTCAAGGTCAGGCCCAGA	intergenic
ASMM10P018242	2.13371	up	noncoding	AK050462	AK050462	Genbank	1634	chr18	+	20985620	20987254		chr18:20985863+20985923	AGTATAGTTCTGATTATTGGTAACTACTGCCCTGTCAGTCAATCTAGGTTAACTTAGGGC	intergenic
ASMM10P050463	2.04477	up	noncoding	AK006312	AK006312	Genbank	603	chr12	-	110567479	110568081		chr12:110567496-110568081	GGTATCAAGAGGACACGCTGGCATTCGCTTCTCCATTTATTCAATAAACATTCGTGAGAC	natural antisense
ASMM10P050463	2.04477	up	noncoding	AK006312	AK006312	Genbank	603	chr12	-	110567479	110568081		chr12:110567496-110568081	GGTATCAAGAGGACACGCTGGCATTCGCTTCTCCATTTATTCAATAAACATTCGTGAGAC	natural antisense
ASMM10P050463	2.04477	up	noncoding	AK006312	AK006312	Genbank	603	chr12	-	110567479	110568081		chr12:110567496-110568081	GGTATCAAGAGGACACGCTGGCATTCGCTTCTCCATTTATTCAATAAACATTCGTGAGAC	natural antisense
ASMM10P050463	2.04477	up	noncoding	AK006312	AK006312	Genbank	603	chr12	-	110567479	110568081		chr12:110567496-110568081	GGTATCAAGAGGACACGCTGGCATTCGCTTCTCCATTTATTCAATAAACATTCGTGAGAC	natural antisense
ASMM10P016376	6.14032	up	noncoding	uc008dhn.2	DQ719008	UCSC_knowngene	64	chr17	-	66191076	66191140		chr17:66191090-66191140	ATGTGATTCTCTGCAATAATGACCCACTTGTCCTTATAGTCAGGGACCCATGTCCTTCCT	intergenic
ASMM10P047489	4.60531	up	noncoding	ENSMUST00000121842	Gm12358	Ensembl	520	chr11	-	99305147	99306140		chr11:99305161-99305439	ATACATGTGGTGAGCGTTGTTTATGACCTAGGGTCCAAACTTTGTCCTTGCTGGCAATAA	intergenic
ASMM10P031867	2.10812	up	noncoding	ENSMUST00000136350	Atp10d	Ensembl	3488	chr5	+	72264643	72298775		chr5:72277324+72277385	CAAAAAAGTGAGGTGGTGAAATTGGTTCGAAACCATCTCCATGTGATGACCCTAGCCATT	exon sense-overlapping
ASMM10P049367	2.2993	up	noncoding	ENSMUST00000132143	Ttc25	Ensembl	4340	chr11	+	100545693	100569805		chr11:100569701+100569805	TTTCAAAACAAAAAGCAACCAGGTGGCGCATGTAATCCCAGCATGTAGCAAGTAGAGGCA	exon sense-overlapping
ASMM10P023972	2.843	up	noncoding	uc008mvs.2	DQ549625	UCSC_knowngene	75	chr2	+	151148567	151148642	uc008myp.2	chr2:151148576+151148642	AGCCTATGGAATCCTTTGTCACATAGGAAGCCAAACTCCAAAATTCTGCCCAACAACTCT	intergenic
ASMM10P043841	4.48231	up	noncoding	ENSMUST00000121714	Gm14587	Ensembl	658	chrX	-	43412085	43412743		chrX:43412169-43412743	TAGAACCAATTATAATGACAGCTCTGAGGAGATCTGCCACTACTGGGGATGCAACATCCT	intergenic
ASMM10P044996	2.17382	up	noncoding	ENSMUST00000122131	Gm40	Ensembl	660	chrX	+	38375286	38376974		chrX:38375771+38375896	TGATTATCCAAGCACTCCACCAAGGCCTTTAATTGCCAAAGAAAATGGAGAGGCTCTGGA	intergenic
ASMM10P056466	2.71456	up	noncoding	TCONS_00029065	XLOC_021499	Alexander et al 2013	5898	chr7	+	39553170	39570581	TCONS_00029056	chr7:39563833+39564866	TCTTCAATAGAAGTTGCATGATAGATGCAATTTATGAGCACAGAGAAGGTGGTCAGTTTC	intergenic
ASMM10P035202	8.73334	up	noncoding	uc012etn.1	Klre1	UCSC_knowngene	949	chr6	+	129578285	129585827		chr6:129581876+129582001	AATCAGAAGTGAATCATTGGAATGCTCTGCTGATGAAAGCAATCCCTGGATCAACCTGGC	exon sense-overlapping
ASMM10P051969	2.25098	up	noncoding	ENSMUST00000059235	Srd5a1	Ensembl	888	chr13	-	69594504	69611348		chr13:69594529-69594741	GTCCAGCACTGTGATGGAATGGCTTCTTTTATCAAATCTCCATCTTTAAAAGCTATATAA	exon sense-overlapping
ASMM10P050708	2.03128	up	noncoding	AK080391	AK080391	Genbank	417	chr12	+	28949449	28949866		chr12:28949679+28949866	TTTTTCCTGTCTTTCCTGTCATTCTGCTTCCTTGTGCCATTTGTGCTGTGCAGAAAGCAG	intergenic
ASMM10P021102	3.95037	up	noncoding	ENSMUST00000123840	2900072N19Rik	Ensembl	806	chr2	-	92054988	92059369		chr2:92055020-92055643	GCCTCAAGAGATAACATTAGAGAAACCATAGCCTGAAAATAAGCTCAGAACTATTCAAAT	intergenic
ASMM10P009800	4.70509	up	noncoding	NR_015468	2900079G21Rik	RefSeq	1163	chr9	+	112234380	112236018		chr9:112234608+112235102	TAGAGAGTCTGATTTCGATCTCTCTGGCTGAGTAGGTCCACCTGAGGGTCACTCTCGCAG	natural antisense
ASMM10P036583	2.08869	up	noncoding	ENSMUST00000149976	Rnf121	Ensembl	619	chr7	-	102020432	102024469		chr7:102024242-102024469	AAGGAAAAAGTGAGCTGAGTGCCAGCATTCAACTCTCTGCTTCCAGACTACATACACATG	exon sense-overlapping
ASMM10P026977	3.04229	up	noncoding	ENSMUST00000125180	Stoml2	Ensembl	902	chr4	-	43028025	43029837		chr4:43029080-43029278	TAACCTTTCTCTTTTCTCCCCAAATCTCTGACCTCTGATTTTTATGCACTGTGGCTACAG	exon sense-overlapping
ASMM10P027601	3.86308	up	noncoding	ENSMUST00000155499	9130410C08Rik	Ensembl	1088	chr4	-	114817160	114902859		chr4:114817375-114818072	AGGCTGGGTTCTAAGGCAAAACAAAGGGACACTTGGCTATTCTTTCTCTAAACTGAGCTC	intergenic
ASMM10P009926	3.22739	up	noncoding	NR_033470	Gm10857	RefSeq	2796	chr2	+	6132868	6140570		chr2:6134220+6139121	CCGATCCTTGCCCAGGCTAGCCTCAAACTTCAAAGATGGCTCTGGATTTCTGATCCTCCT	intergenic
ASMM10P029439	3.18911	up	noncoding	ENSMUST00000136278	Lepre1	Ensembl	2750	chr4	+	119232953	119248369		chr4:119241540+119241661	AATCCCATGGTTGGGTCGGGCTCACGAAGCACTTCAGGCTTCCTGCACCCAGGCAGATGG	exon sense-overlapping
ASMM10P029439	3.18911	up	noncoding	ENSMUST00000136278	Lepre1	Ensembl	2750	chr4	+	119232953	119248369		chr4:119241540+119241661	AATCCCATGGTTGGGTCGGGCTCACGAAGCACTTCAGGCTTCCTGCACCCAGGCAGATGG	exon sense-overlapping
ASMM10P029439	3.18911	up	noncoding	ENSMUST00000136278	Lepre1	Ensembl	2750	chr4	+	119232953	119248369		chr4:119241540+119241661	AATCCCATGGTTGGGTCGGGCTCACGAAGCACTTCAGGCTTCCTGCACCCAGGCAGATGG	exon sense-overlapping
ASMM10P046577	8.43778	up	noncoding	AK043298	AK043298	Genbank	364	chr11	-	44892711	44893074		chr11:44892725-44893074	TCTCTAGAACAGAAACTCTACCTTAATGGCAAAATGAACCTAAAAAGCTTTCTTTCAACC	intronic antisense
ASMM10P031178	2.43858	up	noncoding	ENSMUST00000156962	Col26a1	Ensembl	1988	chr5	-	136753526	136882910		chr5:136753564-136754192	TAAGTTAGTCTGGGATATCCAGCAAACTCAAGACCTGTCTCAGCTACACAAGGAAACCCT	exon sense-overlapping
ASMM10P011445	2.58503	up	noncoding	uc007uyf.1	AK007006	UCSC_knowngene	1153	chr14	-	114940226	114945934		chr14:114945506-114945823	CCAAGAATATGGACATACTGTGTTCAGAAAAGTGTTCAATTTCTACACTTCCTGCCCTGG	intergenic
ASMM10P017000	2.28669	up	noncoding	NR_027493	Pknox1	RefSeq	4460	chr17	+	31564772	31607693		chr17:31581989+31582050	TGTTCTTAGATGTTTGCTCGTCTCGGGACCCGTGCACGGCTCTGTTCTTCCAGGTGCTCA	exon sense-overlapping
ASMM10P049562	2.04479	up	noncoding	ENSMUST00000136336	Arsg	Ensembl	733	chr11	+	109485022	109489897		chr11:109485415+109485475	TGCATGGGTAGGGATTTTTGTCTTGTTTCATTTATGGCTGCGTGCACACTAACTACCTAG	exon sense-overlapping
humanlincRNA1086-_P1	3.54709	up	noncoding	humanlincRNA1086-	humanlincRNA1086	lincRNA	34350	chr6	-	72050384	72084734		chr6:72050399-72050458	AAACACTTCCCAGAAGGCCTGAGGTTGGAGCTGAGAACAAAGCTGTATAACAGTTGTTCA	intergenic
ASMM10P010224	12.8068	up	noncoding	AK084774	AK084774	Genbank	1123	chr13	+	55619483	55620605		chr13:55619995+55620605	ATTGTTGCTATCTTCAGACACACCAGAAAGAGGGCACCGGATCTCATTACAGTTGGTTGT	intergenic
ASMM10P015945	3.5926	up	noncoding	ENSMUST00000173885	Kifc1	Ensembl	1865	chr17	-	33883062	33890604		chr17:33885022-33885167	AAGAGGTAGCTGAGGGCTGAAGACTGAAGGGTAGAAGGCCAAGGCTCCTGACCCGTGTTT	exon sense-overlapping
ASMM10UP832	2.86174	up	noncoding	uc.402-	uc.402	UCR	245	chr8	-	91234215	91234460		chr8:91234218-91234277	ATCCTAGTAATATTGCCAGCTGCAGCCTTGTACCTGTATTAGTGGAGACAGAATGGTGTG	intron sense-overlapping
humanlincRNA2356+_P1	4.6281	up	noncoding	humanlincRNA2356+	humanlincRNA2356	lincRNA	35860	chr4	+	64766894	64802754		chr4:64802652+64802711	CCAAACACATACAACCTTGTTCTAGAACTGTCTGTCCTTAGAATTTGCTTTATTTAGCTT	intergenic
ASMM10P026639	2.06552	up	noncoding	ENSMUST00000141038	Eltd1	Ensembl	783	chr3	+	151439097	151500167		chr3:151439177+151439237	CACAAGGGTGGGACAGATGTCTGCTGTTTTTGACAAGGTCTATGTCTTGATTTTCCTCAG	exon sense-overlapping
ASMM10P017422	2.03379	up	noncoding	uc008dir.2	DQ712671	UCSC_knowngene	74	chr17	+	66210115	66210189		chr17:66210129+66210189	CATAGCCATTTCAAAGAGAATTATTTTCTCTCTCTGGAGTCTATTTGTGCACAGTAGAAT	intergenic
ASMM10P046898	2.72181	up	noncoding	ENSMUST00000137662	Gm12300	Ensembl	787	chr11	-	67223878	67228742		chr11:67223933-67224051	GTGACACCAAACTGAATATAAATTATTGCCACTTGGGTCATAAATTATCCCCCACTTAAT	natural antisense
ASMM10P050221	3.11387	up	noncoding	ENSMUST00000058999	Gm8385	Ensembl	600	chr12	-	84087014	84087625		chr12:84087084-84087178	TGGGGAGGGGAGCCCAGGGTTCATGCCATGGCCCAAGTGGACGCCTGGCAGCAGCTCCAG	intergenic
ASMM10P025572	4.158	up	noncoding	AK155977	AK155977	Genbank	4505	chr3	-	155771324	155775828		chr3:155773958-155775828	CAAAGCCTAAAATAGAGACAAAAACACCAATTCCAGACACAATCATAATGAGCATCACTA	intergenic
ASMM10P040065	2.63784	up	noncoding	uc009kty.1	AK030646	UCSC_knowngene	2573	chr8	+	4527035	4529608		chr8:4529458+4529608	TTGTTTTAAGATAAGGAACAAGAGGAGACAGATAGAGGGGATGGGGGTATTAGCTTGTTA	intergenic
ASMM10P015963	2.06093	up	noncoding	TCONS_00013545	XLOC_010696	Alexander et al 2013	3105	chr17	-	34128282	34132282		chr17:34128300-34128601	AAGCTCCTTCTGTCGGTACGTGTCTAGGTGGGGAGATTTCAGGAGATTGTTTTTAACACT	intronic antisense
humanlincRNA2404-_P1	6.98462	up	noncoding	humanlincRNA2404-	humanlincRNA2404	lincRNA	12218	chrX	-	15219029	15231247		chrX:15219030-15219089	CTGAGCTGTCATTGTTTTCATGAGTCTGGCCATGTCACAGATTTATTTTTTACATCACTG	intergenic
ASMM10P050209	2.46143	up	noncoding	AK133322	AK133322	Genbank	3838	chr12	-	82473175	82477012		chr12:82473308-82477012	ACTTTTAGTATGTCCGATTGTTGTTTCTCTGAGTACTCCCTATTTCTCTGCTCTGCTCGG	intergenic
ASMM10P027597	2.69148	up	noncoding	TCONS_00023113	TCONS_00023113	Alexander et al 2013	580	chr4	-	113999848	114000449		chr4:113999971-114000074	TGCTCTTTCAGCCTAGCTAACTACTGTGCCTCTTTGCTTAATGGGATTAACTGATTTTTT	intergenic
ASMM10P045913	2.62235	up	noncoding	AK007945	AK007945	Genbank	799	chrY	-	841782	847750		chrY:841819-842380	TCCGATGACCATATGGAGTAAATGGATGCAGGTGTTTTCAATTTTGTTGTTGTTGTTTAA	natural antisense
ASMM10P046461	4.34628	up	noncoding	AK082249	AK082249	Genbank	2528	chr11	-	29211241	29213769		chr11:29211326-29213769	GACAGTTTACCTTATGCTCTGCTAATAGAGAAAATTTCACTGGATAAGATCTAAACTGTG	natural antisense
humanlincRNA0120-_P1	2.35528	up	noncoding	humanlincRNA0120-	humanlincRNA0120	lincRNA	50316	chr1	-	161318919	161369235		chr1:161319128-161319187	TGTTCACTAAAATGACTTTGGTTCATGGCTGCTAACAAGGTTGTCAGCTCCTTACACAGA	intergenic
humanlincRNA2274+_P1	2.64763	up	noncoding	humanlincRNA2274+	humanlincRNA2274	lincRNA	40676	chr15	+	58680641	58721317		chr15:58721251+58721310	AAACTCTCTTTGACTTTTCTCTTCCAAGGGCCATTTATGGTTCATCCTGCCAGAGCTTAG	intergenic
ASMM10P051647	2.0879	up	noncoding	uc007dei.2	Rabgap1l	UCSC_knowngene	1662	chr1	-	160256571	160309115		chr1:160307233-160307911	AAGAAATCTCCATTATGGTAGCCTATGACGCCCATGTTTTCAGCCAGCTGCATGATGAAG	exon sense-overlapping
ASMM10P051647	2.0879	up	noncoding	uc007dei.2	Rabgap1l	UCSC_knowngene	1662	chr1	-	160256571	160309115		chr1:160307233-160307911	AAGAAATCTCCATTATGGTAGCCTATGACGCCCATGTTTTCAGCCAGCTGCATGATGAAG	exon sense-overlapping
ASMM10P010076	3.73445	up	noncoding	NR_045363	1700024F13Rik	RefSeq	669	chr13	+	3498049	3501393		chr13:3498351+3500915	ATGGACATTTACTCGGGCAAAGGCATGCATGTAAAATAGTCCCTATCTGGATGGACCTAC	intergenic
ASMM10P015291	2.09277	up	noncoding	AK140396	AK140396	Genbank	1396	chr16	+	70154777	70156172		chr16:70156095+70156172	GTTAAGAAACAGTACCTACTAATCACAAAGCTGAAAAAAGACCCCAGTCAAATAGAGTTT	intergenic
ASMM10P056886	2.33618	up	noncoding	uc008hww.1	AK019949	UCSC_knowngene	323	chr19	-	53451642	53454136		chr19:53451675-53453700	TGCCCAGCAGCAGGTGCTCGGAACATATTTGGAAGATGAGTCCCCTCGTATCAGTGCACA	intergenic
ASMM10P047792	3.18902	up	noncoding	ENSMUST00000139027	BC006965	Ensembl	649	chr11	-	112691323	112711339	ENSMUST00000144036, uc007mea.1	chr11:112691449-112691502	TCTGTGCGGTCACTAGCACCCTCATGACTTGCTTACTCTTAACACTTACTTTTTTAACAG	intergenic
ASMM10P035154	2.13314	up	noncoding	uc029wam.1	DQ551416	UCSC_knowngene	60	chr6	+	127827442	127827502		chr6:127827442+127827502	TCTGTCTCTTTTTTCCAGACACCAGTAGAAATGCTAAGCCTGCTTGCCCTAACATTCTGC	intergenic
ASMM10P031675	2.03587	up	noncoding	NR_046060	4930478P22Rik	RefSeq	2060	chr5	+	35361552	35367677		chr5:35367150+35367677	TTACCCCTAGTGGCTACCTGATGCTCAGAGATGCCCCAAGGCAGTCTTCAGACACCCGAT	intergenic
ASMM10P046539	2.95805	up	noncoding	ENSMUST00000166122	Rars	Ensembl	827	chr11	-	35821136	35825133		chr11:35824568-35825133	CAGGGTGGTAGGTTGGCACTTTAATGTTAGTGTCTTTTAACGGAATATACTTTTAACCTT	exon sense-overlapping
mouselincRNA0072+_P1	42.579	up	noncoding	mouselincRNA0072+	mouselincRNA0072	lincRNA	18632	chr1	+	105064012	105082644		chr1:105082557+105082616	CTAAGTAAGATGCTTGCAAGACCAATCACTTAGAAAATTTACTTTCTTAGGGCAACTCAT	intergenic
ASMM10P036822	23.675	up	noncoding	NR_029433	1700003G18Rik	RefSeq	620	chr7	-	116081761	116093149		chr7:116081783-116081897	TAATCATAGGATAAATGGGAAATCTGTCAAATAAAAAGGTTCATGGAAGCAATATTTTTT	bidirectional
ASMM10P048794	2.09954	up	noncoding	NR_027913	G630025P09Rik	RefSeq	2370	chr11	+	69803668	69806038		chr11:69805892+69806038	ATTTATTTAGCTATTTGAGACTGGGTCTCACTGTGCACCTCTGGATGGCTTGGAACTTGC	natural antisense
mouselincRNA0544+_P1	2.7566	up	noncoding	mouselincRNA0544+	mouselincRNA0544	lincRNA	6675	chr15	+	55264417	55271092		chr15:55270973+55271032	AGTCAAAATCTGTTATGGTTCCTTATCAGCTTCTGGCAGCCTCTTCAGCATCCATCCTCT	intergenic
ASMM10P039392	2.1343	up	noncoding	ENSMUST00000156907	Galnt7	Ensembl	2042	chr8	-	57541994	57653032		chr8:57542023-57542511	ATGTTGAGTTCTCCCCCCTTTGTTTTGTATGCTAAATCTCTGATACTAATTTTGTATCAG	exon sense-overlapping
ASMM10P039392	2.1343	up	noncoding	ENSMUST00000156907	Galnt7	Ensembl	2042	chr8	-	57541994	57653032		chr8:57542023-57542511	ATGTTGAGTTCTCCCCCCTTTGTTTTGTATGCTAAATCTCTGATACTAATTTTGTATCAG	exon sense-overlapping
ASMM10P022925	3.40174	up	noncoding	ENSMUST00000175684	Cers6	Ensembl	1134	chr2	+	68861449	69071541		chr2:69071481+69071541	GGATACTGCACACACTCTTATCCTGAATTATACTCTTAATCCTTCCTGAGAAGGTTAAAG	exon sense-overlapping
ASMM10UP634	20.9611	up	noncoding	uc.219-	uc.219	UCR	210	chr5	+	131693977	131694187		chr5:131694128+131694187	TTGCCTGTCAGAAACTGGTCTCTTAACAGTTTCCTCTTAACATTTTTCAAAATGTAACCT	intronic antisense
ASMM10P029903	8.06237	up	noncoding	ENSMUST00000121771	Gm13168	Ensembl	632	chr4	+	146263558	146264190		chr4:146263842+146264190	TAGCCAAGGGAAAGGCACTTCTAGGGGGACATAAACTTAGTGATTCCTTTGAGTTTGCTG	intergenic
ASMM10P024900	4.34308	up	noncoding	uc008prk.3	Dclk2	UCSC_knowngene	1559	chr3	-	86786149	86793913		chr3:86789438-86789490	TTGACAGTTTGAGCGACACTTCAGAGTTTCGTTCTTTGCCCAGTTGAGACTATGGGAAAC	exon sense-overlapping
ASMM10P024900	4.34308	up	noncoding	uc008prk.3	Dclk2	UCSC_knowngene	1559	chr3	-	86786149	86793913		chr3:86789438-86789490	TTGACAGTTTGAGCGACACTTCAGAGTTTCGTTCTTTGCCCAGTTGAGACTATGGGAAAC	exon sense-overlapping
ASMM10P024900	4.34308	up	noncoding	uc008prk.3	Dclk2	UCSC_knowngene	1559	chr3	-	86786149	86793913		chr3:86789438-86789490	TTGACAGTTTGAGCGACACTTCAGAGTTTCGTTCTTTGCCCAGTTGAGACTATGGGAAAC	exon sense-overlapping
ASMM10P024900	4.34308	up	noncoding	uc008prk.3	Dclk2	UCSC_knowngene	1559	chr3	-	86786149	86793913		chr3:86789438-86789490	TTGACAGTTTGAGCGACACTTCAGAGTTTCGTTCTTTGCCCAGTTGAGACTATGGGAAAC	exon sense-overlapping
ASMM10P024900	4.34308	up	noncoding	uc008prk.3	Dclk2	UCSC_knowngene	1559	chr3	-	86786149	86793913		chr3:86789438-86789490	TTGACAGTTTGAGCGACACTTCAGAGTTTCGTTCTTTGCCCAGTTGAGACTATGGGAAAC	exon sense-overlapping
ASMM10P001717	3.70698	up	noncoding	ENSMUST00000132975	4931406P16Rik	Ensembl	624	chr7	-	34285476	34313545		chr7:34285904-34312088	CTTGAAAATAGAAATGACTTAGAGGCCTTATGAATACATCTGTGCTTTCTTGCTTCAGAC	exon sense-overlapping
ASMM10P022215	2.0819	up	noncoding	NR_037986	Gm16880	RefSeq	1199	chr1	+	136696210	136725728	ENSMUST00000181274	chr1:136725616+136725728	AGAAATGCAACTCTCTCTGACTGTGGGACAAGGTTAAAGGGTTTTGTTTTGTTTTTCTTT	intergenic
ASMM10P003622	7.81664	up	noncoding	ENSMUST00000172449	Gm9587	Ensembl	454	chr14	-	43768933	43771115		chr14:43769025-43769713	CAATTCTACTTGAATCTAACCATCTCCAGCACAAAGTCAGGATGTTGTGGAAGGAGAACA	intergenic
ASMM10P009785	5.17854	up	noncoding	NR_002859	Olfr75-ps1	RefSeq	1062	chr11	-	73405449	73409823		chr11:73406347-73409708	AAATAAGCAGGATACTGGAGAGGAAGAATGATAAAGAACAACCAAACTCTCTTCAGCCAG	intergenic
ASMM10P030845	3.14841	up	noncoding	AK080268	AK080268	Genbank	1477	chr10	-	71346156	71347632		chr10:71346239-71346834	TGTTAAAAGAAAACATGTGCTTGCTGTTTTCCTAAGAATCAAAGGGGTGGGGTCAGGGGA	bidirectional
ASMM10P016308	4.83204	up	noncoding	ENSMUST00000132804	Ubxn6	Ensembl	3476	chr17	-	56068249	56072232		chr17:56071097-56072232	AAGAGGCAGGAGTGGCCTCTACTGAAGACGTGCATGCTTTGTCCTCTATCAAACATTTAT	exon sense-overlapping
ASMM10P003736	2.1749	up	noncoding	ENSMUST00000174530	Gm21989	Ensembl	1609	chr12	+	20990458	21200919		chr12:21085790+21168203	CTGCTCTCAGGCTTTGGACGTGGACCGGATGGTTCTCTACAAAATGAAGAAATCTGTGAA	exon sense-overlapping
ASMM10P003736	2.1749	up	noncoding	ENSMUST00000174530	Gm21989	Ensembl	1609	chr12	+	20990458	21200919		chr12:21085790+21168203	CTGCTCTCAGGCTTTGGACGTGGACCGGATGGTTCTCTACAAAATGAAGAAATCTGTGAA	exon sense-overlapping
ASMM10P003736	2.1749	up	noncoding	ENSMUST00000174530	Gm21989	Ensembl	1609	chr12	+	20990458	21200919		chr12:21085790+21168203	CTGCTCTCAGGCTTTGGACGTGGACCGGATGGTTCTCTACAAAATGAAGAAATCTGTGAA	exon sense-overlapping
ASMM10P018869	2.40761	up	noncoding	ENSMUST00000153483	Gm14967	Ensembl	335	chr19	-	6543770	6544899		chr19:6544718-6544899	TGTTGAGAGGACTGAACTCCCACTGCTGATTTGTGTCTGGTGTTTTGATAGTGGACTGAA	intergenic
ASMM10P034830	3.75541	up	noncoding	AK028270	AK028270	Genbank	301	chr10	-	103314810	103315109		chr10:103314898-103315109	CAGTCAAAGCATACACATTGCATAATTTCTACTACATTCTTTTCTTCCTGCAACTCCTTC	intergenic
ASMM10P041073	22.8073	up	noncoding	ENSMUST00000173753	Banp	Ensembl	706	chr8	+	121974447	121976487		chr8:121976209+121976487	TTATTTAAATACATGTGCAAAGAGCTTTTTTCCAGATGAGGCCACAGGAAGGGCCTGGCC	exon sense-overlapping
ASMM10P041073	22.8073	up	noncoding	ENSMUST00000173753	Banp	Ensembl	706	chr8	+	121974447	121976487		chr8:121976209+121976487	TTATTTAAATACATGTGCAAAGAGCTTTTTTCCAGATGAGGCCACAGGAAGGGCCTGGCC	exon sense-overlapping
ASMM10P014101	3.12243	up	noncoding	uc007yep.1	AK046786	UCSC_knowngene	2639	chr16	-	11060091	11066122		chr16:11060167-11062605	CAGTGGGGGGTGTTTCATTTGACTTCATTTTAGATCTTTCTGTTTCAAAGAAGATACTTA	bidirectional
ASMM10P049028	34.656	up	noncoding	TCONS_00004034	XLOC_003366	Alexander et al 2013	1483	chr11	+	79973669	79975617		chr11:79975512+79975617	ATCTGCTTTAGATGGCAATTTCAGGCTGCATGCACAGTCCATTATTGTGGGGAAGTCAAG	intergenic
ASMM10P033352	10.4318	up	noncoding	ENSMUST00000130734	Gm4409	Ensembl	1919	chr6	-	79926413	80023156		chr6:80015904-80016015	CCAAGAGGAAGAGTCTCATTGCATGCTTAGCTAAAAATAGCAAAATGATAAACAAAAGTC	natural antisense
ASMM10P002837	2.18713	up	noncoding	ENSMUST00000151616	Gm11608	Ensembl	751	chr1	-	63266847	63273120		chr1:63270979-63272882	CTGCAGTGAGGTCCCAGGGTTTGAACTCGGGTTGTCAGGTTTACATGGCAAGCTGAGTCA	bidirectional
ASMM10P002837	2.18713	up	noncoding	ENSMUST00000151616	Gm11608	Ensembl	751	chr1	-	63266847	63273120		chr1:63270979-63272882	CTGCAGTGAGGTCCCAGGGTTTGAACTCGGGTTGTCAGGTTTACATGGCAAGCTGAGTCA	bidirectional
ASMM10P023303	2.23849	up	noncoding	uc029ubl.1	DQ719283	UCSC_knowngene	61	chr2	+	92569413	92569474		chr2:92569414+92569474	GTCTTAAGCATTAATTACACTCTTGATTCCTGGACATCTTTTTGGTCTCTGAGACACTGC	intergenic
ASMM10P057200	2.06428	up	noncoding	uc011zvv.1	Gga1	UCSC_knowngene	3030	chr15	+	78877189	78894585		chr15:78889115+78889719	TCCATTCCTGCACGTCAGCCCTGCTGGACCTCTCAGGCCTGGACCTCCCTCCCCCGGGCA	exon sense-overlapping
ASMM10P030964	2.99182	up	noncoding	AK146140	AK146140	Genbank	1308	chr5	-	117935724	117939518		chr5:117935738-117936587	CTCACTATAGCTATAGGTGGGATGCCTCTGATTTATAAAGCTCTACTTATCACTTCTCAT	natural antisense
ASMM10P043726	2.98352	up	noncoding	NR_033482	Gm6938	RefSeq	787	chrX	-	21312209	21334727		chrX:21312232-21312727	AAGTCCATCATGTTCATGGCTGTGTCTTTAAAACAACCCTTTAACTATTCCCAAAAAACA	intergenic
ASMM10P038211	9.6415	up	noncoding	ENSMUST00000148597	Gm16012	Ensembl	394	chr7	+	81059112	81066307		chr7:81066244+81066307	TGGAAGGCTGAGGCAAGTAGATCACAAGTTTTAGACTCACTTAACCTACTGTCTAAAAAA	intron sense-overlapping
ASMM10P031150	21.438	up	noncoding	AK018539	AK018539	Genbank	1622	chr5	-	134929847	134931469		chr5:134929864-134931469	TTTCTGTGATGTTTGCATCAAATCATCTAATAAAGTGACCGAGAGGCCGTTTTGTTTTGC	bidirectional
ASMM10P042097	5.41122	up	noncoding	AK135811	AK135811	Genbank	977	chr9	-	102764634	102765611		chr9:102764706-102765611	TTAAAATGCTGTTGTAGACTGCCTATGACCCAGTAAACAGTAACTTCACACTCATCAGCA	intergenic
ASMM10P056342	2.6841	up	noncoding	TCONS_00022974	XLOC_017294	Alexander et al 2013	550	chr4	-	35162353	35175204		chr4:35164352-35173022	TAAATCTTGGCAGTGTATTTCAGCAGAGGGAGGTTTGGAGAAGTCCCAGTCCATCAAAAG	intergenic
ASMM10P051104	2.56957	up	noncoding	AK086328	AK086328	Genbank	2177	chr12	+	98869333	98871510		chr12:98871283+98871510	CTGACATCACTATGACCCAATTGTTAATCTGAAATAGGTTAGTAATCTCTACCCTAATCA	natural antisense
mouselincRNA0935+_P1	2.13159	up	noncoding	mouselincRNA0935+	mouselincRNA0935	lincRNA	22850	chr2	+	168028795	168051645		chr2:168051564+168051623	AACAACAGCAACATCAAAAACCTGTACCCTCAGAATAAGCACAGCCACATGCCTGTAAGA	intergenic
ASMM10P032245	2.40962	up	noncoding	uc008ywr.2	DQ711916	UCSC_knowngene	83	chr5	+	113342326	113342409	uc008zcj.2	chr5:113342349+113342409	TACCCTAAATGTCCACTCAGTGTGGCCAGTCTAACCAGTGCAAACCTTACTTTAAAGCCA	intergenic
ASMM10P011917	13.0632	up	noncoding	uc007tqo.1	X02930	UCSC_knowngene	463	chr14	+	52983200	52983855		chr14:52983277+52983455	ATATTCAAAACCTTCCAGGCTCGTGTTTGCAGCGTCAGTTTTTATGTGAGCGGGAGACTT	intergenic
ASMM10P002082	7.14229	up	noncoding	ENSMUST00000139062	Dennd2d	Ensembl	417	chr3	+	106482404	106487974		chr3:106482526+106486872	AGCCCGGAAGGACAATCCCAGAACAATCCTGGGGAAGCTGTCACAGAGCCAGAAAGGATC	exon sense-overlapping
ASMM10P002082	7.14229	up	noncoding	ENSMUST00000139062	Dennd2d	Ensembl	417	chr3	+	106482404	106487974		chr3:106482526+106486872	AGCCCGGAAGGACAATCCCAGAACAATCCTGGGGAAGCTGTCACAGAGCCAGAAAGGATC	exon sense-overlapping
ASMM10P021739	4.02147	up	noncoding	uc008mze.2	DQ569827	UCSC_knowngene	158	chr2	-	151259964	151260122	uc008mvf.2	chr2:151259978-151260122	AGTGGAGAGTCCCCTTGAAAGTTGCTAGCTTATGAACCATGATAACCTTTTTGCCTATTT	intergenic
ASMM10P011795	19.1982	up	noncoding	ENSMUST00000168388	Gm17208	Ensembl	529	chr14	+	43713382	43715573		chr14:43715448+43715573	AGTATCTAGAAAAACTAAAGTTGGGGTGTTCTCCAACCAATGGACAGTCCAGGGTCCCTT	intergenic
ASMM10P054459	3.14908	up	noncoding	uc007xgz.1	AK082325	UCSC_knowngene	1886	chr15	+	89476235	89484847		chr15:89477615+89477675	GAGACCCCAGAGATGGCACAGGAAGGAGCTGGGTCTGACTGAGGCTACTGCACACCTCAT	natural antisense
ASMM10P017523	14.0087	up	noncoding	AK082306	AK082306	Genbank	3611	chr17	+	83939032	83942642		chr17:83942463+83942642	TTTTTATGCTTGGAACATTGCCTTGAGAAATTACCAGTCTGACTGGTGAGGCAGCACTCG	intergenic
ASMM10P057592	6.96025	up	noncoding	BY014676	mouselincRNA1240	lincRNA	361	chr5	-	142368130	142368491		chr5:142368144-142368491	CATAAAGTTTACAAAGGCAGCAACTTAAGAACCAGCCGGCTATTTAACAATCAGCATTAG	intergenic
ASMM10P056987	2.51987	up	noncoding	uc009bpq.1	TCR-beta chain	UCSC_knowngene	741	chr6	+	41542754	41548352		chr6:41542807+41546729	ACCGTCCTAGAGGATCTGAGAAATGTGACTCCACCCAAGGTCTCCTTGTTTGAGCCATCA	intergenic
ASMM10P030502	2.29524	up	noncoding	ENSMUST00000176320	Corin	Ensembl	675	chr5	-	72353579	72360699		chr5:72353594-72353869	GCTTAATGTCATTACCACCACTTTCTCCTCATCATCAGTTCCTATAAATTATTTTCGTGG	exon sense-overlapping
ASMM10P030502	2.29524	up	noncoding	ENSMUST00000176320	Corin	Ensembl	675	chr5	-	72353579	72360699		chr5:72353594-72353869	GCTTAATGTCATTACCACCACTTTCTCCTCATCATCAGTTCCTATAAATTATTTTCGTGG	exon sense-overlapping
humanlincRNA2246+_P1	3.8076	up	noncoding	humanlincRNA2246+	humanlincRNA2246	lincRNA	2101	chr15	+	39052338	39054439		chr15:39054369+39054428	AGACTGTTTGGTACTGTGTGCTCTCAGAACCATTTTCAAGTGTCTCCTGCTATGCTCTGA	intergenic
ASMM10P010152	3.08006	up	noncoding	NR_046291	Tcp10a	RefSeq	2466	chr17	+	7324659	7345860		chr17:7324875+7325389	TCTACCCCTGCAGAAAACCATGGGGCCCGGGCCAGATGAAGGTTATGGAGTTGTAGGTTG	exon sense-overlapping
ASMM10P036275	19.0059	up	noncoding	AK015097	AK015097	Genbank	1060	chr7	-	68315972	68317032		chr7:68316056-68317032	CAACTCAGAAATTATCTGCAGCTGGCAAACCACAGTTTGGCTAAAGCACGAGGCAAACAT	intronic antisense
ASMM10P049082	14.2517	up	noncoding	AK051087	AK051087	Genbank	3238	chr11	+	83447759	83450997		chr11:83450473+83450997	AACTGAGTACCATGACTTGGTTGTGACAACTGACAACTGATATTGGAGCCTCAAGCCTCA	intronic antisense
ASMM10P049082	14.2517	up	noncoding	AK051087	AK051087	Genbank	3238	chr11	+	83447759	83450997		chr11:83450473+83450997	AACTGAGTACCATGACTTGGTTGTGACAACTGACAACTGATATTGGAGCCTCAAGCCTCA	intronic antisense
ASMM10P046541	20.05	up	noncoding	ENSMUST00000146113	Tenm2	Ensembl	2296	chr11	-	36139479	36944166		chr11:36139493-36139548	GCTTTATTTTCATAAATCGTAGATCGATAGTGACGGTCGCGCATTGCAACTGGCTGTTCC	exon sense-overlapping
ASMM10P023533	2.46268	up	noncoding	ENSMUST00000147968	BC052040	Ensembl	1936	chr2	+	115581800	115640643		chr2:115640522+115640643	TCTTTGTGACTAATATTTACCCATGCCAGGCCAGAGGAGAGTGTCAGATTCCCTGAAACT	exon sense-overlapping
ASMM10P023533	2.46268	up	noncoding	ENSMUST00000147968	BC052040	Ensembl	1936	chr2	+	115581800	115640643		chr2:115640522+115640643	TCTTTGTGACTAATATTTACCCATGCCAGGCCAGAGGAGAGTGTCAGATTCCCTGAAACT	exon sense-overlapping
ASMM10P050849	2.0486	up	noncoding	ENSMUST00000122715	Gm23213	Ensembl	313	chr12	+	61867055	61867368		chr12:61867308+61867368	GGCCATCTATCCAATCTCTCTAATCTCTTCTTTATTCACTGCATGGGGCATGTCAGCAAA	intergenic
ASMM10P043299	2.07901	up	noncoding	ENSMUST00000160569	D030055H07Rik	Ensembl	599	chr9	+	106156339	106160201		chr9:106160141+106160201	GGGGATTAACCCGGAAGTGGCTGGTCTGAGATCTCCCTAGAGACCGAGAACCTGGTTTAG	natural antisense
ASMM10P024462	2.03918	up	noncoding	TCONS_00017594	XLOC_013787	Alexander et al 2013	2731	chr2	+	181878373	181892231		chr2:181892171+181892231	TAGAGAGGGAGACCTTCTGAGGCAGCCTTTTGGTTTGTTTTTGTTTTCCTGGGAATATCC	intergenic
ASMM10P034506	20.7721	up	noncoding	AK089651	AK089651	Genbank	2688	chr6	+	52560551	52563234		chr6:52563042+52563234	AATCACTCAAAATAGACACAATCACTGTGATGGCTTGAATCTGCTTGGCCCACGGGAAGT	intronic antisense
ASMM10P046129	14.9458	up	noncoding	AK086453	AK086453	Genbank	1449	chr10	+	127192202	127193642		chr10:127192547+127192613	TCTTAAGTCAAGAGACAGTGAACTTGGAGGAAGCCAACGGGTAGGAACTGTGATCTCTTA	natural antisense
ASMM10P010245	2.26448	up	noncoding	AK089905	AK089905	Genbank	1919	chr13	+	58385250	58387168		chr13:58386622+58387168	GGGCATCTCTCAAACGCCTCTATAATGTCTTATAAGTATAGAAACACATCATTTGCAAGT	bidirectional
humanlincRNA0479+_P1	3.43217	up	noncoding	humanlincRNA0479+	humanlincRNA0479	lincRNA	15293	chr15	+	97645545	97660838		chr15:97660779+97660838	TATTCATCCAGCTCCTTAGCCAAGTTCACTTTTATACAAACATGAATATATGTCGTGATG	intergenic
ASMM10P049173	3.02376	up	noncoding	AK033468	AK033468	Genbank	1684	chr11	+	88822256	88823939		chr11:88823557+88823939	GATCACACAATAATTAGCTCTAACCCCAAACCAGGACCCAAGGATTCCATGTTGTCTCAA	intergenic
ASMM10P024463	2.85027	up	noncoding	TCONS_00017593	XLOC_013786	Alexander et al 2013	552	chr2	+	181875671	181895341		chr2:181895032+181895341	CCTTAAAGAATCACAGGAAACACAAACAAACAGGTGATGGAATTGAACAAAATCATCCAA	intergenic
ASMM10P010341	2.2081	up	noncoding	NR_036596	4930520P13Rik	RefSeq	505	chr13	+	70232821	70248122		chr13:70247967+70248122	AAGTATCCTGTAGTGTAAGAGGCTGACCTTCCAGTGACAATGGTGATCTCAGTTCTTCTG	intergenic
ASMM10P055965	6.69047	up	noncoding	uc007qnn.2	Gm2762	UCSC_knowngene	2304	chr13	+	53393688	53455630	uc007qnl.2	chr13:53393727+53394290	CCCCATCCAGGCCCTTCAGCAACTGTAGGAGCGGGCGTGGTGTCGTCGCTACTGTCAAAT	intergenic
ASMM10P057965	2.45144	up	noncoding	BG068633	humanlincRNA0768	lincRNA	584	chr12	+	109841657	109842241	NM_033652	chr12:109842181+109842241	ACAACTCACAAGAAATCAGGAATTTCTCTTAACGGCTTTTTCCTTCAGGTGGTGAAAGCG	intergenic
ASMM10P032430	5.71921	up	noncoding	ENSMUST00000134552	Gm15751	Ensembl	1862	chr5	+	123508394	123514011		chr5:123513951+123514011	CTAGTGTGATTAGACCACAGTGCCTTTAAAGACTGTCACAACCAAGTCTTCAGAGTTCTC	natural antisense
ASMM10P033997	2.92143	up	noncoding	NR_045732	1700060C16Rik	RefSeq	645	chr6	-	143593352	143651288		chr6:143593372-143593532	CAACCCCTGTGCGCAGTTCATTGAATTTATATAACATTACTCAAATTCCAGTAGGATTTT	intergenic
humanlincRNA1824+_P1	2.10745	up	noncoding	humanlincRNA1824+	humanlincRNA1824	lincRNA	9544	chr17	+	26372976	26382520		chr17:26382091+26382150	AAACATGCATTCTCAAACCCAAACACTTACGATGCCCTGTGCAGAGAAAGCCAACATCGT	intergenic
humanlincRNA0661-_P1	4.29817	up	noncoding	humanlincRNA0661-	humanlincRNA0661	lincRNA	1664	chr14	-	114549218	114550882		chr14:114549266-114549325	GAGCAGGAAGGAAGTTCCACTTCTCTTTCTTAGCTATCTTTTCTCTTGTTTGACAGGCTT	intergenic
ASMM10P031389	2.92684	up	noncoding	uc029vsl.1	DQ715285	UCSC_knowngene	62	chr5	-	149828992	149829054		chr5:149829006-149829054	TGTGACCTGCTCTTTGCTGAGGTGTGCATGTATCACTTTGTCAAGGATAGCCTTTCTCTT	intergenic
ASMM10P050299	51.4021	up	noncoding	uc007oll.1	DQ722071	UCSC_knowngene	83	chr12	-	98388645	98388728		chr12:98388659-98388728	AGTTTGAATTGAACTTTCAACCAGTGACGGTATGAGAAGAACCTGCAGACATGTTCTCTG	intergenic
ASMM10P041200	2.16667	up	noncoding	uc009oex.1	1700012B09Rik	UCSC_knowngene	658	chr9	-	14756592	14771030		chr9:14756606-14756717	CTCAAACTCAGCCCTGCTGCTAATGGAGTCTAATGGAATAAACTCAATAATGATTTGTTG	exon sense-overlapping
ASMM10P056760	2.87237	up	noncoding	uc007tsn.1	Tcrd	UCSC_knowngene	330	chr14	+	53545013	53757920		chr14:53545070+53757642	CAGGTTTGCTGGGTGAAAGGACAGCAAGTGCAGCAGAGTCCTGCATCCTTGGTTCTGCAG	intron sense-overlapping
ASMM10P034496	2.01865	up	noncoding	ENSMUST00000133723	Gm15050	Ensembl	552	chr6	+	52172880	52174059		chr6:52173948+52174059	ACTCCTGCCAGACTTCCCTGATCTTTGTATACTTTTGTTGGTCATATTTGTTATTTGGTC	intronic antisense
ASMM10P030410	3.16187	up	noncoding	NR_045738	8030423F21Rik	RefSeq	2850	chr5	-	52607549	52619011		chr5:52607563-52610116	GAAGCCCAAATACTTTTCTCTCCGTCATGGCATTTTAATCTCAGCAATAGAAAAGTAACC	intergenic
ASMM10P041878	3.37932	up	noncoding	TCONS_00034237	XLOC_025952	Alexander et al 2013	1043	chr9	-	72773613	72789281	TCONS_00034230, TCONS_00034231, TCONS_00034232, TCONS_00034234, TCONS_00034236	chr9:72776195-72776249	GTGAGTGGAATGGTACCACAGCACAGAGGGAGCCAACAGCATCAGACTTGTCCTTGACAG	intergenic
ASMM10P051393	2.48621	up	noncoding	ENSMUST00000181076	Gm26645	Ensembl	1316	chr13	-	15459979	15461295		chr13:15459993-15461295	CCATCTTGAACTTTCGGGTCCTAAAGTTCTGCTGAATAAACCCTTTTGCTTTATAAAGAA	intergenic
ASMM10P016967	11.9001	up	noncoding	ENSMUST00000128410	Cmtr1	Ensembl	959	chr17	+	29678878	29690407		chr17:29678920+29678989	CCTAGTGAGTTGGGCAGAATCCTAAGGCCTGTCTCATCTGACTTGTCTGCCTTGTTTTTT	exon sense-overlapping
ASMM10P025194	11.1733	up	noncoding	ENSMUST00000120442	Gm15480	Ensembl	519	chr1	+	179538416	179538935		chr1:179538872+179538935	AAGATTCAGGGTCTTATTACTCTACGTGTCGTGCAAGATGAATGCTGAGGTACTGCTCTG	intronic antisense
ASMM10P033408	14.8642	up	noncoding	ENSMUST00000137673	Gm15475	Ensembl	621	chr6	-	84101205	84107002		chr6:84101219-84101427	TGGTCTTCTGGTAGAATAATGAGGAGTCCAGAGGACAGCAGGACAGTGACTCTGCAGTCT	natural antisense
ASMM10P033408	14.8642	up	noncoding	ENSMUST00000137673	Gm15475	Ensembl	621	chr6	-	84101205	84107002		chr6:84101219-84101427	TGGTCTTCTGGTAGAATAATGAGGAGTCCAGAGGACAGCAGGACAGTGACTCTGCAGTCT	natural antisense
ASMM10P048086	8.72116	up	noncoding	ENSMUST00000142325	Ap1b1	Ensembl	847	chr11	+	5037368	5040402		chr11:5037504+5037631	TATCATGCCTTAGTGGTAGAAGCAGGTTGATCAGAAGGCCCTTTAGGAAAGAAAGGATCC	exon sense-overlapping
ASMM10P048086	8.72116	up	noncoding	ENSMUST00000142325	Ap1b1	Ensembl	847	chr11	+	5037368	5040402		chr11:5037504+5037631	TATCATGCCTTAGTGGTAGAAGCAGGTTGATCAGAAGGCCCTTTAGGAAAGAAAGGATCC	exon sense-overlapping
ASMM10P048086	8.72116	up	noncoding	ENSMUST00000142325	Ap1b1	Ensembl	847	chr11	+	5037368	5040402		chr11:5037504+5037631	TATCATGCCTTAGTGGTAGAAGCAGGTTGATCAGAAGGCCCTTTAGGAAAGAAAGGATCC	exon sense-overlapping
ASMM10P057846	2.00181	up	noncoding	AW123155	mouselincRNA0069	lincRNA	408	chr1	+	92714233	92714626		chr1:92714566+92714626	TGTCTGGCTTAGAGCTTCTTTCCTTTCTCATTTAGACCCTGGCAGTAGATTACAGACTGT	intergenic
ASMM10P000019	11.1477	up	noncoding	uc009bpc.2	Tcrb	UCSC_knowngene	787	chr6	+	41533861	41539881	uc009bpf.2, uc009bpg.1, uc009bph.1, uc009bpn.2	chr6:41539340+41539644	GATGGCTATGGTCAAAAGAAAGAATTCATGAAGCCAGATGTGAAGATGAATACAAGAGCT	intergenic
ASMM10P016631	2.85634	up	noncoding	TCONS_00013228	XLOC_009790	Alexander et al 2013	989	chr17	+	10348529	10349949		chr17:10349878+10349949	CAGTGTCTGATGACCATGTCACCACAATATCTGCCTCCTTTATTGTGTAGCTTTCTTCTC	intergenic
ASMM10P016374	4.12602	up	noncoding	uc008dhf.2	DQ549248	UCSC_knowngene	73	chr17	-	66153071	66153144		chr17:66153096-66153144	TCAACTCCAACATCCAGATGATCCTGTCTGAGTGATCCACAGACTTCATTAGATCCACTG	intergenic
ASMM10P029976	3.81096	up	noncoding	AK037004	AK037004	Genbank	1594	chr4	+	151902897	151904490		chr4:151904385+151904490	GACCCCGGCCAGGACATAATGTGTTATAACTATAGAGTAAGTTATTCAAATTATGATCAC	intergenic
ASMM10P025105	7.88062	up	noncoding	ENSMUST00000180437	Gm17575	Ensembl	1991	chr3	-	96375645	96388864	uc008qms.1	chr3:96387787-96388027	TAAACCACCACGAACCCGAAAAAGTGTTTCTGCACAAGGCTAGACTGGTCTGGAATCCAG	intergenic
ASMM10P052602	2.03611	up	noncoding	ENSMUST00000120266	Gm11387	Ensembl	772	chr13	+	33508126	33526311		chr13:33526183+33526311	ATTTTCAAAGTGTGCATTCATACCATCGGTCCCAGTGTTCTATGATGACCACCCCTCCTT	intergenic
ASMM10P044438	2.8176	up	noncoding	ENSMUST00000121247	Gm14980	Ensembl	736	chrX	-	133406374	133407110		chrX:133406876-133407110	GATTCTAATGCGTGAACAAACGGAAGGAGCCTTCTCCAATTTCTTCATTTCATAAAGCTT	intergenic
ASMM10P018755	2.11094	up	noncoding	uc008fvw.1	BC062254	UCSC_knowngene	513	chr18	+	90579824	90589584		chr18:90589491+90589584	TGTAACTGTCTTCAGACACTTTTTCTTCTCACTTTGGCCCTGCTTGCTTGCTGTAGCTGT	intergenic
ASMM10P056194	2.07141	up	noncoding	TCONS_00013580	XLOC_010800	Alexander et al 2013	3624	chr17	-	39842994	39847253	TCONS_00013579, TCONS_00013581, TCONS_00013582, TCONS_00013583, TCONS_00013584, TCONS_00013585, TCONS_00013586	chr17:39845361-39845569	CGGGGGTCGGGGCCGAGAGCCCGCGCGGAGAAGGCCTGAGACCTCGGGGAGAGGGAGGTA	intergenic
ASMM10P043125	13.6815	up	noncoding	ENSMUST00000181827	Gm26713	Ensembl	626	chr9	+	80955435	81203590		chr9:81203524+81203590	CCCAGTTTTGCTATTAATTACTGATTGCCACTGTTAACTGGTACTATCCTTGATTTGTTT	intergenic
ASMM10P057026	2.20962	up	noncoding	uc009iro.1	Stim1	UCSC_knowngene	273	chr7	+	102427081	102428810		chr7:102427291+102428773	TGACATGGATGAGGAGATTGTGTCGCCCTTGTCCATGCAGTATGCTGCCTGGCTGATGGG	exon sense-overlapping
ASMM10P029059	2.16514	up	noncoding	ENSMUST00000146704	Gm12600	Ensembl	708	chr4	+	87298361	87301270		chr4:87301204+87301270	TCAGAATAGGCTCAGCTAACAAATGACACAGCAATACTCCACAATTCAAAACAAAACCAC	intergenic
ASMM10P025148	2.82284	up	noncoding	ENSMUST00000117719	Gm12427	Ensembl	302	chr3	-	98818081	98820019		chr3:98818096-98818240	TGCTGCCATCATTGATGTCTCAGGTCTTGTACCCAAGCAGACTATCCTAGATGAAAGGTA	intergenic
ASMM10P030965	2.6897	up	noncoding	AK081247	AK081247	Genbank	922	chr5	-	118026448	118027370		chr5:118026729-118027370	TGATCTATGTCTTCCTGCAACTAAGTTTTCTGTCTACAGAGGATCTGCATTCTCCAGGCC	bidirectional
ASMM10P055489	2.30235	up	noncoding	ENSMUST00000130942	Echdc2	Ensembl	1319	chr4	+	108165465	108179071		chr4:108170113+108170178	ATTCAGTTTGAACTTGGCCTCTCTGACCCATATCTATTCTTTCTGTTCTACCTGGCTTCC	exon sense-overlapping
ASMM10P055489	2.30235	up	noncoding	ENSMUST00000130942	Echdc2	Ensembl	1319	chr4	+	108165465	108179071		chr4:108170113+108170178	ATTCAGTTTGAACTTGGCCTCTCTGACCCATATCTATTCTTTCTGTTCTACCTGGCTTCC	exon sense-overlapping
ASMM10P038292	22.41	up	noncoding	ENSMUST00000127138	Nox4	Ensembl	3921	chr7	+	87246648	87308212		chr7:87308143+87308212	CATCAAGACAAAGTAGCATAATTGATGCTTCTGACTATGTAGAAGATCAATAAACCCAGA	exon sense-overlapping
humanlincRNA2212-_P1	3.32591	up	noncoding	humanlincRNA2212-	humanlincRNA2212	lincRNA	13265	chr3	-	7972261	7985526		chr3:7972278-7972337	ATTGGCTCTATAATGCTTTTATTTTCAGATTCTCTTCCTTTATGGAGAGGCATCTTTAGG	intergenic
ASMM10P056788	2.95773	up	noncoding	uc007vgq.1	4930556M19Rik	UCSC_knowngene	430	chr15	+	10714835	10718467		chr15:10716723+10718253	CCAGAATGAAGCAAAAGCAGCCAGGCTGAGAGAACCATGGAGCTCTGAAGCCAGTCCCAA	intergenic
ASMM10P013579	2.27378	up	noncoding	AK037439	AK037439	Genbank	4030	chr15	+	74933549	74937583		chr15:74937431+74937583	GGAATACCAATAAGAGCAAAACACCCCAACCTAATAGCTTTGAACCATAAAATAGAGTTT	intergenic
ASMM10P045133	2.09963	up	noncoding	AK140811	AK140811	Genbank	2374	chrX	+	61179074	61181448		chrX:61181368+61181448	CTGGACTTTGCAAATTATACCCTTTGGGATAAATCCACCCACCCATACTTTATTTAAAAT	intergenic
mouselincRNA0238+_P1	2.07681	up	noncoding	mouselincRNA0238+	mouselincRNA0238	lincRNA	19478	chr11	+	40401629	40421107		chr11:40421045+40421104	AAATTCATTTATTACCATGGCCTACAGACCCATATTCAGTATGACTCCAGGTTTTTCCTG	intergenic
ASMM10P013200	3.18178	up	noncoding	TCONS_00011035	XLOC_008880	Alexander et al 2013	1508	chr15	-	103095248	103102014		chr15:103095265-103096591	GGAGACACTTGATTTACTTGGTGCTGGGAATAAAACCCAAGGCTTCTTGCACACTATTCT	intergenic
ASMM10P019344	2.33257	up	noncoding	NR_036590	1700001K23Rik	RefSeq	503	chr19	-	53248735	53255205		chr19:53248773-53248953	CATTCTGATGTGACATGGAGGAAGAAAATGTCTTTCATATCAAAAGCCAGTGTTTTATCT	intergenic
ASMM10P027146	26.6234	up	noncoding	TCONS_00023029	XLOC_017437	Alexander et al 2013	5278	chr4	-	57918917	57924707		chr4:57922401-57922665	CAAATGACTTGGCTAAACCAAGGTAAGTCATTTCTCATGTCATGCGGATCCATTCCACAG	intergenic
ASMM10P058051	5.35593	up	noncoding	BQ954820	mouselincRNA0678	lincRNA	883	chr17	+	9891844	9892691	NM_175291	chr17:9892541+9892671	AACGTTTGTAGATTTGCTCTCATCCATATTTGCGTATCACACTGTCCTACAGGGACCACA	intergenic
ASMM10P029092	2.50314	up	noncoding	ENSMUST00000134429	Mtap	Ensembl	559	chr4	+	89176373	89179474		chr4:89176739+89176802	ATGGGTAAGTGTTCTGTGAAAAGCAGTTTATGCCAGTAAAATTCTGTGTTCTTCTCTCTC	exon sense-overlapping
ASMM10P024125	2.13415	up	noncoding	ENSMUST00000175634	Tgif2	Ensembl	594	chr2	+	156849955	156853193		chr2:156850393+156850484	AAGCAGGGTTTTACTAAGTAGCCCAAGTTGGCCTCACTCACACTTGAACTGATCTTCCTA	exon sense-overlapping
ASMM10P034885	2.2841	up	noncoding	NR_040761	4930511E03Rik	RefSeq	2232	chr6	+	94943833	94951545		chr6:94951340+94951545	AAGTAGCCTTATTGGATATTTGGCAAATTTGAGACAGCCTGGACTTCAAGTACCCTGTCT	intergenic
ASMM10P002971	2.53352	up	noncoding	ENSMUST00000154128	Gm16325	Ensembl	244	chr3	+	146648608	146649512		chr3:146648669+146648745	GAGTGTGTCTGCATTACGGCTCACAGAGGAAGTGTATTGGAAGCATCCATCTGGATACGT	intronic antisense
ASMM10P033514	3.99034	up	noncoding	ENSMUST00000141952	Nup210	Ensembl	799	chr6	-	91018744	91025506		chr6:91025372-91025506	GAGCTAGGTTTGGGCTATGCGTCCAAACAAAATGGATGATATCTGGGTTTATTCTCCCAG	exon sense-overlapping
ASMM10P033596	2.93085	up	noncoding	uc011xkw.1	Stab2	UCSC_knowngene	8484	chr10	-	86841209	87007942		chr10:86872945-86873094	ATGTCTCCCAAGAAAATTCTGTAGGACACTGGTATCCTTCAAGCAGCACTGTGACAAGCT	exon sense-overlapping
ASMM10P036884	5.36833	up	noncoding	TCONS_00029552	XLOC_023225	Alexander et al 2013	549	chr7	-	122236397	122244195		chr7:122236411-122236581	ATTGAAGTCTCATGGATCTCGATAAGTTGGAGACCAGCCTGTTGTACATAATAAGTGCCA	intergenic
ASMM10P013581	2.10185	up	noncoding	AK080018	AK080018	Genbank	583	chr15	+	74988749	74989330		chr15:74989174+74989330	AATACAGCAAAGGTTTCATGTTAACCAAGTGTACTTCCTCCAAATGCCACTTTCCCACCG	intergenic
mouselincRNA0299+_P1	19.6083	up	noncoding	mouselincRNA0299+	mouselincRNA0299	lincRNA	14650	chr12	+	15551300	15565950		chr12:15565890+15565949	CAAAATTGTGGCTGGCAACAAGCATCAGATTTTAGTTTTCTGCAAATGAACCTAGTCTAG	intergenic
mouselincRNA0118+_P1	2.9505	up	noncoding	mouselincRNA0118+	mouselincRNA0118	lincRNA	8950	chr1	+	169042600	169051550		chr1:169051434+169051493	TTTTTTCTCCCCATTAAAAGACAAGGCCCTAGAGATCACAGGGCATCGCCAACATATGGA	intergenic
ASMM10P023284	2.18104	up	noncoding	uc008kzg.2	DQ695786	UCSC_knowngene	65	chr2	+	92550718	92550783		chr2:92550723+92550783	ATGACTTCACCCTTAGAAATCTGTCATTATGGAAGTAACTGTTGGGAACAATGCCCATGG	intergenic
ASMM10P035018	9.07559	up	noncoding	NR_045733	1700072O05Rik	RefSeq	668	chr6	+	120554795	120574204		chr6:120574144+120574204	GCAGGTTGCCAAAAGGAGATACTTATTTCCTATAACACCCGAATGAATTGCTACAACACC	intergenic
ASMM10P040733	3.94406	up	noncoding	ENSMUST00000125043	Papd5	Ensembl	696	chr8	+	88245284	88249211		chr8:88245534+88245597	GGACAAAAGGGACGTGCATTTCTCTGTAGGCACCTTAATGTGATTTTTCTTCCCTTGTTC	exon sense-overlapping
ASMM10P040733	3.94406	up	noncoding	ENSMUST00000125043	Papd5	Ensembl	696	chr8	+	88245284	88249211		chr8:88245534+88245597	GGACAAAAGGGACGTGCATTTCTCTGTAGGCACCTTAATGTGATTTTTCTTCCCTTGTTC	exon sense-overlapping
ASMM10P029835	19.8773	up	noncoding	AK039021	AK039021	Genbank	1105	chr4	+	141536530	141537634		chr4:141537571+141537634	AATCGCTAAAATTTTGCACTTTTTGGCTACTTCACTAACGAATTCGAGGTGAAGGGTCTA	intronic antisense
ASMM10P045875	4.48321	up	noncoding	ENSMUST00000134085	Asb11	Ensembl	1698	chrX	+	164437009	164446997		chrX:164446899+164446997	GCCACTAACAATTCTGTGTTTATATTGGTGATTGTATCTCCTGCATGTTGAATGAATATC	exon sense-overlapping
ASMM10P050520	2.70367	up	noncoding	AK020328	AK020328	Genbank	970	chr12	-	113150389	113151358		chr12:113150494-113151358	AAGGATAGACTTCCATCTTCTAGCCTATCATTACCTAAGACCCACCTAGAGGCCTGGATT	bidirectional
ASMM10P010666	2.25217	up	noncoding	uc007sed.1	AK006024	UCSC_knowngene	714	chr14	-	7411059	7412437	uc007sdi.1, uc007sdp.1	chr14:7411113-7411546	AAGGAACACACCACAACAGCCTCAACTCAAGAATTTCTGCTCTATGAGGCACTGTAATTT	intergenic
ASMM10P025894	2.41106	up	noncoding	TCONS_00020762	XLOC_015160	Alexander et al 2013	771	chr3	+	58491067	58521103		chr3:58521040+58521103	GTGGGTAAGTGTCGAATTCTCTTGCTTTTTACACATTTTTCTAGCTACTATGTCCAATTA	intergenic
MM9LINCRNAEXON12051-_P1	2.0892	up	noncoding	mouselincRNA0068-	mouselincRNA0068	lincRNA	14175	chr1	-	92180644	92194819		chr1:92193611-92193670	ACAGTGACCACAGCAAAGATGTCTAAGACATCTGGGAAGATATCAGACACCCTCTGCATA	intergenic
ASMM10P027493	6.41319	up	noncoding	AK154298	AK154298	Genbank	4040	chr4	-	102511181	102515220		chr4:102511195-102514421	AGTCGGCTACAGTGTAAACTTTTCGTTCTCTCTCATAGCAAAACCTGATGGCTGTCTTTG	intronic antisense
ASMM10P027493	6.41319	up	noncoding	AK154298	AK154298	Genbank	4040	chr4	-	102511181	102515220		chr4:102511195-102514421	AGTCGGCTACAGTGTAAACTTTTCGTTCTCTCTCATAGCAAAACCTGATGGCTGTCTTTG	intronic antisense
ASMM10P022838	11.852	up	noncoding	ENSMUST00000121666	Gm13505	Ensembl	817	chr2	+	54240568	54241385		chr2:54241310+54241385	ACTGAAGACGTTCTGGATATGCTCAAATCATAGAAACCTAAAATCAAAGTACCCAAAGTT	intergenic
ASMM10P031052	3.92785	up	noncoding	ENSMUST00000133476	Gm15857	Ensembl	789	chr5	-	123293637	123310324		chr5:123296951-123297005	TATGAACAACAGACAAGAAAAAAGTCTGCGAATGCCTTGGGCGGGATGTGTGAGATTCCT	intergenic
ASMM10P031074	2.50642	up	noncoding	TCONS_00002412	XLOC_002404	Alexander et al 2013	912	chr10	-	75862250	75865790		chr10:75862476-75863086	ATCATATTATTAAACAAAAAAGGGGGAGATGTAGGCAGCTGGGCGCCTAAAAGATGGCGC	intergenic
ASMM10P018329	2.84158	up	noncoding	AK015033	AK015033	Genbank	1883	chr18	+	34954047	34955930		chr18:34954610+34954672	AAGACTCAAGGTCACACGGGATAAATTACGAACAGATTACAGTCTCCTTGCGTCAGTTGC	natural antisense
ASMM10P028820	2.75756	up	noncoding	TCONS_00022597	XLOC_016490	Alexander et al 2013	1289	chr4	+	49597981	49599996		chr4:49599902+49599996	TTGCCTGGATTCAGTGTTCAATTTCACACTGTGTGTTTCCTGCAATAGCTGATATCTCGG	bidirectional
ASMM10P015965	4.1451	up	noncoding	ENSMUST00000173706	Gm20493	Ensembl	213	chr17	-	34133324	34133537		chr17:34133338-34133537	CAGTCCGTATCCAATGCCCTGGTGGCCTAATACCAGAAAAATGTAAACGAGGATTCAAAG	intronic antisense
ASMM10P044323	12.019	up	noncoding	AK138597	AK138597	Genbank	4107	chrX	-	105221569	105225606		chrX:105221845-105222175	GGATATTCTCAGACCAAACATGCTGAATATGTATCTGCAATTGAGAAAATTTCCAGGTGA	intergenic
ASMM10P041328	2.17889	up	noncoding	AK084540	AK084540	Genbank	4547	chr9	-	30940235	30944774		chr9:30940266-30941919	GGTGCATGGACTAAGACTGCTTCTGTATATTCCATGTGCTAAAGAAAAATGTTTTACATA	natural antisense
ASMM10P027814	2.88112	up	noncoding	ENSMUST00000153589	2610028E06Rik	Ensembl	867	chr4	-	125890414	125917171		chr4:125917041-125917171	TATGGAAAGCCAGAAAAGCAGCATTTGGGTCTGTGATGACTCATCATTAGCATGGAGGGT	intergenic
ASMM10P021393	3.3388	up	noncoding	ENSMUST00000142674	Tgm5	Ensembl	1263	chr2	-	121074560	121085822		chr2:121074699-121075102	AGTCTGTATGTGCCTGGACATCTGTACCAGAAACAGGGCTGGTGAACAATCTTCAATGAT	exon sense-overlapping
ASMM10P003634	3.60647	up	noncoding	ENSMUST00000172692	Gm7211	Ensembl	1118	chr7	+	42878595	42880005		chr7:42878991+42879317	TCTTAAGTTCTCCCCAAAATACTTACTTCATTAACTGTAGAGACTCGAATCTTTAAAAAA	intergenic
ASMM10P003760	2.14354	up	noncoding	uc008gfk.1	AK148054	UCSC_knowngene	3004	chr19	-	5842306	5845476	ENSMUST00000174829	chr19:5844717-5844924	GCCCAGGGTGATAGCAGTGCCCTCTCTGGACTTTGCCTAGGTTCCGTGCTTCCTCTTCTG	intergenic
ASMM10P016839	2.51829	up	noncoding	NR_027452	Gm17801	RefSeq	1405	chr17	+	25274123	25275528		chr17:25275264+25275528	TATGCAAATCACTCTAATCTCCCTAGCAGGCAAGCACTTCTTATGACTATCCCATGTAGA	bidirectional
ASMM10P030839	2.44362	up	noncoding	ENSMUST00000176660	Gm20636	Ensembl	707	chr5	-	112374368	112377639		chr5:112374382-112374718	GGGATTGTCTGCTTTAGCAATAAAGGTGGCCTGGTGTTCCAGTGTTTCCCAACACCAGCA	natural antisense
ASMM10P022186	2.09999	up	noncoding	ENSMUST00000148700	Gm14340	Ensembl	1913	chr2	-	180818342	180824630		chr2:180818957-180819882	TTTATTTCATTCACAGCTCCATGAAACAGTTCATCAAAAGCAGTGAGGGGGGAACTCAAG	intergenic
ASMM10P026653	2.35569	up	noncoding	ENSMUST00000160076	Gm16213	Ensembl	639	chr3	+	152920239	152921399		chr3:152921234+152921399	CAAAACAAAACAAACCCAAAAGGCAAAAAGCCCTGGTATTGTGGGCATAAGCCGGTGTGT	intronic antisense
ASMM10P014835	11.1378	up	noncoding	ENSMUST00000140000	Gm15983	Ensembl	4814	chr16	+	5254785	5289621		chr16:5289423+5289621	CATGTGGACTATGTTCAAAGATTTTGAGAATTTGCCCTGGCAAGACTTTTAAATTTCTCT	natural antisense
mouselincRNA0624-_P1	8.43611	up	noncoding	mouselincRNA0624-	mouselincRNA0624	lincRNA	7625	chr16	-	25013451	25021076		chr16:25013455-25013514	TGAGAGCCAAAACATGGTATCACTGTTTATGTCTAGACTTTAGTGGTCAATGTGAGTGAT	intergenic
ASMM10P033607	2.79424	up	noncoding	NR_040757	0610040F04Rik	RefSeq	784	chr6	-	108610217	108623167		chr6:108610250-108610621	GAGGGATACCAGCTATTATGAAGGCTCAATAACCCAATTGGTTCTTTCTATTTTCAAAAT	intergenic
ASMM10P051675	2.55361	up	noncoding	AK017444	AK017444	Genbank	742	chr13	-	40948888	40949631		chr13:40948906-40949485	TTCTGCCTTTACCGGTAGAATAACTGTGCTTGGTTAAATAAACGAATAGGATTCTTTGAA	intronic antisense
ASMM10P051675	2.55361	up	noncoding	AK017444	AK017444	Genbank	742	chr13	-	40948888	40949631		chr13:40948906-40949485	TTCTGCCTTTACCGGTAGAATAACTGTGCTTGGTTAAATAAACGAATAGGATTCTTTGAA	intronic antisense
ASMM10P051675	2.55361	up	noncoding	AK017444	AK017444	Genbank	742	chr13	-	40948888	40949631		chr13:40948906-40949485	TTCTGCCTTTACCGGTAGAATAACTGTGCTTGGTTAAATAAACGAATAGGATTCTTTGAA	intronic antisense
ASMM10P026998	2.57726	up	noncoding	ENSMUST00000155985	Hint2	Ensembl	985	chr4	-	43654673	43655743		chr4:43655090-43655743	TAGTAACACTCAGAGCCCAGCATCTTCCAACCTCAACTAAGTGTTTGGGGAAATTACTCT	exon sense-overlapping
ASMM10P032650	2.08534	up	noncoding	ENSMUST00000133999	Gm16120	Ensembl	453	chr5	+	140209541	140210751		chr5:140209541+140209601	ATCTCTACAGGATGCTGTAATACCCCAATGTGATGACCTTTCCTCTGTACTCTCAAACAG	intronic antisense
ASMM10P029692	2.29707	up	noncoding	ENSMUST00000155449	Paqr7	Ensembl	437	chr4	+	134497040	134506995		chr4:134497177+134497247	AGAAGATGGGGCGAGGCCGAAGACAGCAGGACCCTGACAGCCGGACAGTTATGTAGGGGA	exon sense-overlapping
ASMM10P020039	3.10847	up	noncoding	NR_045319	4930449E18Rik	RefSeq	391	chr19	+	57273959	57277052		chr19:57276966+57277052	CCCCAGTGAAACCTAGTTTAACATTCATCTCCTTCAGTGTATATTATTGCATTCATTTAG	intergenic
ASMM10P001873	3.96578	up	noncoding	ENSMUST00000135939	Prg3	Ensembl	481	chr2	+	84988214	84993787		chr2:84988300+84988719	TTTAGGATCAGCATAGGATCAAGTAGACATGAAACAGCCCCTGATCCTGTCCTTTCTCCT	exon sense-overlapping
ASMM10P034442	4.5897	up	noncoding	TCONS_00002463	XLOC_002583	Alexander et al 2013	482	chr10	-	94616562	94617896		chr10:94616620-94616808	CTTACACCCAAAGGTCTCACTGTAGCCCTGGTGGCTATCGCCAAAGACACTCTGAAGGCC	intergenic
humanlincRNA1992+_P1	2.75599	up	noncoding	humanlincRNA1992+	humanlincRNA1992	lincRNA	9151	chr17	+	8225261	8234412		chr17:8234317+8234376	ACTTTGGAAAGTCTTATTTATTTTGTGCCCAGGGCACTCAATGCTGTGCCCTTATCAGGC	intergenic
ASMM10P010955	2.02588	up	noncoding	AK045327	AK045327	Genbank	4075	chr14	-	45276901	45280976		chr14:45276915-45280976	CACATTCACTCCATTTTATTAGGAAATGGATGATCGTGCTTTGAGTGGTATCATGTTGCT	natural antisense
ASMM10P024431	2.68552	up	noncoding	ENSMUST00000146224	Gm14339	Ensembl	423	chr2	+	180847651	180849046		chr2:180848984+180849046	TTACATTTAAGACTCTACAAACTCATCAACCATCCCTCAAGCATATCTCTGTCACTGGTA	intergenic
ASMM10P017992	2.24992	up	noncoding	uc008fka.2	DQ550248	UCSC_knowngene	64	chr18	-	67060856	67060920		chr18:67060870-67060920	ACTTCGAGTGTGGGTGCTCCAGACAATCTAAACTGTTGGGTCGCCGTCGTCGGTCGTTGT	intergenic
ASMM10P010049	2.61642	up	noncoding	NR_045053	2610307P16Rik	RefSeq	2503	chr13	-	28460033	28885422		chr13:28505864-28561440	AAGCTTGGTGTTTTCAGGATGTGTTCCTGAGTCTCGTGAGTAGCACATGGCAGTTGTTGT	intergenic
ASMM10P026116	6.30448	up	noncoding	AK018434	AK018434	Genbank	738	chr3	+	90289990	90290728		chr3:90290558+90290728	TTGTTCAGTGACTCAAGAGAGTCAGCAAAAGCTGAAGATGATGGAGTTAAAATATAAACA	intergenic
ASMM10P030935	4.41169	up	noncoding	TCONS_00025354	XLOC_019367	Alexander et al 2013	767	chr5	-	115420502	115429524	TCONS_00025355	chr5:115420550-115420596	ATAGATGGTTCTGGGTTGTCTATTTATTGTGCTAGAATGAGAGTCCCTGACAGCAGGGAC	bidirectional
ASMM10P011335	2.71796	up	noncoding	AK007124	AK007124	Genbank	297	chr14	-	76642541	76642838		chr14:76642555-76642838	AGAAAGATGAAAAATAGAGGGTGTGGGGGAAGGTGTATTACATTTCCTCTGCTCTTTGGG	intergenic
ASMM10P022839	6.54587	up	noncoding	ENSMUST00000117596	Gm14035	Ensembl	1475	chr2	+	54284114	54285589		chr2:54285510+54285589	CTGGAGATGGGGGCAGTGACACACTACCAAAAAGAAAAAGTAGAAGAAACTAAAAGTGCT	intergenic
ASMM10P020187	4.68028	up	noncoding	ENSMUST00000117063	Gm13329	Ensembl	265	chr2	-	17998240	17998505		chr2:17998254-17998505	TAACTGTGTTGGAGCAGAACATCACTCCTGGAAGATGTATGTTTTTTGTTTTGTTTTGTT	intergenic
ASMM10P012968	3.80473	up	noncoding	AK089604	AK089604	Genbank	4216	chr15	-	87753167	87757384		chr15:87753402-87755761	GTAGTGTAACTGAGATCAGGTCCCGTGATATCTCCAGGGTGGTTCTTTATGTTTAGGATG	natural antisense
ASMM10P012968	3.80473	up	noncoding	AK089604	AK089604	Genbank	4216	chr15	-	87753167	87757384		chr15:87753402-87755761	GTAGTGTAACTGAGATCAGGTCCCGTGATATCTCCAGGGTGGTTCTTTATGTTTAGGATG	natural antisense
ASMM10P011920	3.43191	up	noncoding	uc007tqx.2	TCRA	UCSC_knowngene	191	chr14	+	53102075	53102266		chr14:53102158+53102266	TGAACGGCTTCGAGGCTGAGTTCAGCAAGAGTGACTCTTCCTTCCACCTGCGGAAAGCCT	intergenic
ASMM10P025591	8.59887	up	noncoding	ENSMUST00000181749	Gm17308	Ensembl	1997	chr3	+	5090275	5094776		chr3:5094693+5094776	GTACCAAGATCATCTACGACAAAATTTACTCTCATTTGTTTCTTCTTTCAAATCGCCCAA	intergenic
ASMM10P019106	4.46411	up	noncoding	ENSMUST00000142632	Mroh2a	Ensembl	1234	chr1	+	88238107	88240937		chr1:88240875+88240937	TCACAGGAACCTGGGGTCTGGTGGACCTGAACAGACCTCCTTAAGAACCCCATACCTTGG	exon sense-overlapping
ASMM10P011854	4.09742	up	noncoding	AK053585	AK053585	Genbank	1309	chr14	+	48814420	48815729		chr14:48815644+48815729	AGAGCAAAGCATCCCCCACAAAGTCCTAACTTTGATGCGGGCAGAACAAGAATTAAAAAA	intergenic
ASMM10P015363	2.28949	up	noncoding	uc007zum.1	B130034C11Rik	UCSC_knowngene	2134	chr16	+	87495998	87503828		chr16:87503141+87503201	ACTCTACCTTGCTTAGGTAGCCATCTTTAAATTACATGTAAATTCCTCTCTTGTTTGCAG	bidirectional
ASMM10P003748	2.00223	up	noncoding	ENSMUST00000174748	Ptbp3	Ensembl	1286	chr4	-	59481447	59549252		chr4:59514371-59524403	ACTTCTGCAGGCCTTTTTAGAAATGGCTTCTGAAGAAGCTGCTGTTACTATGATAAATTA	exon sense-overlapping
ASMM10P003748	2.00223	up	noncoding	ENSMUST00000174748	Ptbp3	Ensembl	1286	chr4	-	59481447	59549252		chr4:59514371-59524403	ACTTCTGCAGGCCTTTTTAGAAATGGCTTCTGAAGAAGCTGCTGTTACTATGATAAATTA	exon sense-overlapping
ASMM10P001676	2.37524	up	noncoding	ENSMUST00000132394	Gm12256	Ensembl	446	chr11	+	58889709	58891548		chr11:58891349+58891470	CTGCCACACAGTAATTGCATGGTGCCACAGATGTCTCTCTTCATTGTCCTGGCTGGTTTC	natural antisense
ASMM10P042526	2.83541	up	noncoding	NR_028420	Zfp809	RefSeq	1786	chr9	+	22225702	22239693		chr9:22236140+22236201	TTCCTGTTAGGGAACTGGGCCAGGGCTCTGGCACCATTTGCTTATTATTTCCAATTTACA	exon sense-overlapping
ASMM10P042526	2.83541	up	noncoding	NR_028420	Zfp809	RefSeq	1786	chr9	+	22225702	22239693		chr9:22236140+22236201	TTCCTGTTAGGGAACTGGGCCAGGGCTCTGGCACCATTTGCTTATTATTTCCAATTTACA	exon sense-overlapping
ASMM10UP017	17.3968	up	noncoding	uc.115+	uc.115	UCR	219	chr17	+	52465426	52465645		chr17:52465532+52465591	GGAGGGAAATTTCTGCAGGTGTTTCTCATTATTTGCTATGCATACAAAATATCTGCATAA	intergenic
ASMM10P051327	12.7743	up	noncoding	AK086000	AK086000	Genbank	2887	chr12	+	119033610	119036496		chr12:119036379+119036496	TCTCAGTGTACCAGACATGTACATGTAACACATATACATGCAAACAAAACACTCATACAC	intergenic
humanlincRNA1635+_P1	3.40443	up	noncoding	humanlincRNA1635+	humanlincRNA1635	lincRNA	19046	chr3	+	123239036	123258082		chr3:123257875+123257934	GCAAGAAACTGAATACTTAACATTGGTGATAGCTCTATGTGTCAGTTGTATCTTAACTGT	intergenic
ASMM10P057516	2.06441	up	noncoding	uc029xts.1	FJ541087	UCSC_knowngene	809	chrY	-	29628677	29684609	uc029xuo.1, uc029xyr.1, uc029yag.1	chrY:29632164-29653381	CTGGAAGCAGCTACTGCTACAAACACACCAGTAGTGACCCACCTGACTGGTCGAAAAGCC	intergenic
ASMM10P035315	2.99735	up	noncoding	ENSMUST00000159793	D6Ertd474e	Ensembl	493	chr6	+	143245887	143249112		chr6:143249041+143249112	ACATGATATGGCGAACCTGACTTTACCCTTGGGAATCGGTGGTAGCTCTCTTTGTTTGAA	intergenic
ASMM10P020826	5.08427	up	noncoding	ENSMUST00000118363	Gm14469	Ensembl	202	chr2	-	79038532	79038734		chr2:79038579-79038734	ATTGTTTGCAGTAGCAATTCATGATCTCTCAGGCAGTCCTCAATTAAGTCCTCCTACAGG	intergenic
ASMM10P043536	2.58178	up	noncoding	ENSMUST00000128572	Tgm4	Ensembl	1027	chr9	+	123040431	123049035		chr9:123048972+123049035	TAAACTCATAAGCTATGTCAGCTACCTTAGCCCAACATACCAAGTAGTACTGATTTGCCA	exon sense-overlapping
ASMM10P047192	2.43813	up	noncoding	ENSMUST00000159495	9130204K15Rik	Ensembl	181	chr11	-	79782508	79860716		chr11:79860597-79860716	CTGTGTCCGGCTTGGCTACCAACTGATTATATCTTTGGCTAAGTTTCAACTGCAGAACCT	intergenic
ASMM10P025889	2.11903	up	noncoding	uc008phk.2	Rnf13	UCSC_knowngene	3405	chr3	+	57736065	57835233		chr3:57802383+57802446	TGCTCTTAGAGAGACCCTTAAGTATTGCCTTGTTACAAATAAGTTTGCTGTTCTTTTACG	exon sense-overlapping
ASMM10P025889	2.11903	up	noncoding	uc008phk.2	Rnf13	UCSC_knowngene	3405	chr3	+	57736065	57835233		chr3:57802383+57802446	TGCTCTTAGAGAGACCCTTAAGTATTGCCTTGTTACAAATAAGTTTGCTGTTCTTTTACG	exon sense-overlapping
ASMM10P054420	2.45193	up	noncoding	ENSMUST00000165489	Npepps	Ensembl	2078	chr11	-	97206932	97241866		chr11:97236147-97236205	ACCCTGAATCACACTGTCTGCCAGGTCAGTGTGGGCCATCCGTCTGAGGTTGATGAGATA	exon sense-overlapping
ASMM10P029774	2.41918	up	noncoding	TCONS_00022822	XLOC_017007	Alexander et al 2013	368	chr4	+	139176682	139179338		chr4:139176754+139177036	TATATTCTAGTATTAGTGTGGTAGCAGTGGTTATGTGCATGTGCACGCATGAAAGCATGA	intergenic
ASMM10P020484	3.23649	up	noncoding	ENSMUST00000130083	Gm13447	Ensembl	712	chr2	-	35503530	35506090		chr2:35503544-35504024	ATCGCTGTCGCTCTCCAAGAGCTTATAAAACTTCACACATGGCTTCCACATTAGATGTCC	intergenic
ASMM10P042082	3.11773	up	noncoding	AK136448	AK136448	Genbank	1066	chr9	-	100638370	100639432		chr9:100638483-100639038	TCACTTTAGTTACTGTTTTGTTTTTTGAAATGAGGTCTCTCTGTAGTCTTTGCTGTCCTG	intergenic
ASMM10P021944	2.92588	up	noncoding	ENSMUST00000156939	Ada	Ensembl	550	chr2	-	163730014	163730866		chr2:163730643-163730866	TATACACTTCTTCAAGTAGCCTAGCCTGATTCTGGGGACAGTGACACTTGCCAAAAGTCA	exon sense-overlapping
ASMM10P021944	2.92588	up	noncoding	ENSMUST00000156939	Ada	Ensembl	550	chr2	-	163730014	163730866		chr2:163730643-163730866	TATACACTTCTTCAAGTAGCCTAGCCTGATTCTGGGGACAGTGACACTTGCCAAAAGTCA	exon sense-overlapping
ASMM10P011466	12.7591	up	noncoding	ENSMUST00000181685	Gm26679	Ensembl	1255	chr14	-	120384262	120388985		chr14:120384281-120385178	GTGAAGAACCATTGTTAACATGGTTTCCAAAGATTTTCCTGAGAATAAACTGTATGCTGA	natural antisense
ASMM10P011466	12.7591	up	noncoding	ENSMUST00000181685	Gm26679	Ensembl	1255	chr14	-	120384262	120388985		chr14:120384281-120385178	GTGAAGAACCATTGTTAACATGGTTTCCAAAGATTTTCCTGAGAATAAACTGTATGCTGA	natural antisense
ASMM10P018078	4.37115	up	noncoding	ENSMUST00000118893	Gm15957	Ensembl	974	chr18	-	77218353	77219327		chr18:77218844-77219327	GTTTAACACCAGGTCAGGGTCATCCATGACATTTTTTGGCATCGTAGAAGGATTCGTGAC	intronic antisense
ASMM10P018078	4.37115	up	noncoding	ENSMUST00000118893	Gm15957	Ensembl	974	chr18	-	77218353	77219327		chr18:77218844-77219327	GTTTAACACCAGGTCAGGGTCATCCATGACATTTTTTGGCATCGTAGAAGGATTCGTGAC	intronic antisense
ASMM10P027801	2.12529	up	noncoding	AK135246	AK135246	Genbank	1286	chr4	-	124827166	124828451		chr4:124827503-124828451	TTTGAACGCCATTCTTCCCAAAGGGAATCACTGAGTAAGTTAACCTGGTGCTGGGAGAAT	intronic antisense
ASMM10P044926	2.03303	up	noncoding	ENSMUST00000119804	Gm15030	Ensembl	484	chrX	+	22446055	22446539		chrX:22446407+22446539	TGTTATATTTCCAACATAACTCATGAGGGCAGAATGAAGCTGGGTCTCAAGAAACACAAC	intergenic
ASMM10P017979	2.9851	up	noncoding	uc008fiz.2	DQ691205	UCSC_knowngene	69	chr18	-	67056646	67056715		chr18:67056665-67056715	ATTATGGCTTCTGAGCTGTGTCCGGACTGGGTCTTCTTTTACGTGCTGTGTAAAACTTGA	intergenic
ASMM10P048522	2.14859	up	noncoding	ENSMUST00000135937	Dbi	Ensembl	660	chr1	-	120116009	120121047		chr1:120116173-120116385	TACTGATAACTTTTCTAAGAGCTCTCTGTCACTGGGCATAGGAGTTGTCTGGAGGGAAAG	exon sense-overlapping
ASMM10P048522	2.14859	up	noncoding	ENSMUST00000135937	Dbi	Ensembl	660	chr1	-	120116009	120121047		chr1:120116173-120116385	TACTGATAACTTTTCTAAGAGCTCTCTGTCACTGGGCATAGGAGTTGTCTGGAGGGAAAG	exon sense-overlapping
ASMM10P031680	3.97553	up	noncoding	AK017091	AK017091	Genbank	1443	chr10	-	78469814	78471256		chr10:78469828-78471256	CGGTGGCAGAACTACTGTCGATCACCTAGACTTGTTATATGGATTACACATTGGAATGAT	intergenic
ASMM10P051178	2.89135	up	noncoding	uc007oyh.1	2810011L19Rik	UCSC_knowngene	2932	chr12	+	105337215	105383932	NR_045047	chr12:105382000+105382102	GGGAGATAACTTATTTTTCCTTTTTCATTGGCTTGATATGTGTATCTGTTCATATCGAGG	intergenic
ASMM10P010749	3.52767	up	noncoding	AK145712	AK145712	Genbank	4515	chr14	-	21468857	21473360		chr14:21468875-21469431	AGGTTGTCCTTGGATACATAGAGTATTTGAGGCTAGCCTTGCCTATATAAGATCCTGTCC	intergenic
ASMM10P027703	2.22295	up	noncoding	ENSMUST00000137353	Gm12865	Ensembl	326	chr4	-	118984057	118997198		chr4:118984071-118984250	GTCACACAGGACAAAAACCAGGTCCCTCTGTGAGATTCAGAAAAACCAGAATACTGAAAA	intergenic
ASMM10P040424	3.77358	up	noncoding	uc009lrv.1	AK032387	UCSC_knowngene	4533	chr8	+	48855416	48869901		chr8:48858484+48858544	GTTGTTCTTACAGTTATAATATCTGAGACCATGCACTCCCTACATCATATTTAAGGGGAA	intergenic
ASMM10P011448	2.17551	up	noncoding	ENSMUST00000176344	Gm20713	Ensembl	435	chr14	-	115788143	115871278		chr14:115788157-115788279	TGTTGGGCTTGGGTGATCTCCCCCGTAACAACTGAAGACAAACAACAAAAATATGTTTGT	natural antisense
ASMM10P036444	4.17067	up	noncoding	AK157601	AK157601	Genbank	2674	chr7	-	84871852	84874523		chr7:84872061-84872243	TAAAAAATACAGGACTTCATTAACTAGGGAAACAGATAAAACGGCCTGATCAGGGGCACA	intergenic
ASMM10P030160	2.44403	up	noncoding	ENSMUST00000123796	Ccdc146	Ensembl	781	chr5	-	21318108	21330906		chr5:21330853-21330906	TGATCAAACTGAATCCAGGAGTAGGAACATCTGTGACATGTTCCCATCCTACCCCCAAAT	exon sense-overlapping
ASMM10P012693	2.16741	up	noncoding	TCONS_00010971	XLOC_008543	Alexander et al 2013	4152	chr15	-	74374372	74424186		chr15:74375730-74378394	CTCCTGCCAGTACTGGTTACAGAGGCACAAAACTTGGCATTTTTGTTTCTCTGGTTTTGT	intergenic
ASMM10P047263	2.93569	up	noncoding	NR_077059	2610027K06Rik	RefSeq	2326	chr11	-	85791659	85832388		chr11:85801957-85802013	ACAGGCTCCAGTCACAACCAAGTCAGGCTACAAGTCTGTTGACGCCTTTACCTGTTCCAG	natural antisense
ASMM10P047263	2.93569	up	noncoding	NR_077059	2610027K06Rik	RefSeq	2326	chr11	-	85791659	85832388		chr11:85801957-85802013	ACAGGCTCCAGTCACAACCAAGTCAGGCTACAAGTCTGTTGACGCCTTTACCTGTTCCAG	natural antisense
humanlincRNA0903-_P1	10.2572	up	noncoding	humanlincRNA0903-	humanlincRNA0903	lincRNA	61681	chr17	-	93253549	93315230		chr17:93253550-93253609	CAAACACCAAACAAGACCTGCTCTGCAACAGATACCATTCATCCTAAAAGGACAAAATCA	intergenic
ASMM10P023393	3.0891	up	noncoding	AK144767	AK144767	Genbank	1749	chr2	+	102955346	102969740		chr2:102969621+102969740	TTTCATGACTGGTCATCATGCATGTCTGTTTCTACTCTGTCCAGAAGTGCAGTCTCCTCT	intergenic
ASMM10P054426	2.04643	up	noncoding	ENSMUST00000142123	Srcin1	Ensembl	399	chr11	-	97551889	97575226		chr11:97574945-97575003	CGATGGGGAACGCTCCGTCCCAAGGCATGTCCCTGTCTCTCTCCTCCCTAATGTGCCTCC	exon sense-overlapping
ASMM10P016452	4.43918	up	noncoding	AK138659	AK138659	Genbank	1735	chr17	-	74852997	74860934		chr17:74853011-74854535	ACATTCCAATTTGTTCTTCATGGCCTGGGGTTTGAGTGTTGTCTATAAATATTACATACG	intronic antisense
ASMM10P036561	3.70008	up	noncoding	ENSMUST00000130534	Dnajb13	Ensembl	1159	chr7	-	100503020	100513399		chr7:100513273-100513399	GGCTAGTTTTATGTCAACTTGACATAACCTATGTCCCCACCATACAGACCTGTGGTCAAG	exon sense-overlapping
mouselincRNA1279+_P1	4.9579	up	noncoding	mouselincRNA1279+	mouselincRNA1279	lincRNA	14785	chr6	+	52064957	52079742		chr6:52079683+52079742	CTCAATCCCCAGAGAGAGCTTGAGCAACAGCTGTAACTTTGATCATCTTAACACTGTTGA	intergenic
ASMM10P028002	5.58127	up	noncoding	AK040835	AK040835	Genbank	1750	chr10	-	22406735	22408485		chr10:22407807-22408352	AGCTTACTACTGTAAAACCTGGATAGGACGTTCCTTCTTCATGATGGCTCCTAAGTCTCG	intergenic
ASMM10UP789	3.12574	up	noncoding	uc.362-	uc.362	UCR	239	chr12	-	49484157	49484396		chr12:49484159-49484218	CACTACAAGTTTTCTTTCCCAGTTTGCACTACCCCATGCTGTTTAATAATATCCATTTAC	intergenic
ASMM10P003393	2.46377	up	noncoding	ENSMUST00000163913	Wnt11	Ensembl	1844	chr7	+	98835111	98853811		chr7:98839189+98846455	ATGGCATCAAGTGGCTGTGCAGCTCTGCCGCAGCAACCTGGAGCTCATGCGCACCATCGT	exon sense-overlapping
ASMM10P022113	3.60226	up	noncoding	2_00018453	XLOC_012490	Lei Sun et al 2012	1552	chr2	-	174321467	174327408		chr2:174321665-174322197	AGTTTCATCTGCTTCCATTGTTCTTACTCCCCTAACTTTGTAAAACTTTCATGCCCTCGG	intronic antisense
ASMM10P022113	3.60226	up	noncoding	2_00018453	XLOC_012490	Lei Sun et al 2012	1552	chr2	-	174321467	174327408		chr2:174321665-174322197	AGTTTCATCTGCTTCCATTGTTCTTACTCCCCTAACTTTGTAAAACTTTCATGCCCTCGG	intronic antisense
ASMM10P022113	3.60226	up	noncoding	2_00018453	XLOC_012490	Lei Sun et al 2012	1552	chr2	-	174321467	174327408		chr2:174321665-174322197	AGTTTCATCTGCTTCCATTGTTCTTACTCCCCTAACTTTGTAAAACTTTCATGCCCTCGG	intronic antisense
ASMM10P001864	5.88237	up	noncoding	ENSMUST00000135839	Dmpk	Ensembl	2475	chr7	+	19086499	19093819		chr7:19088101+19088187	AAGGCTAGGTCGAGACTTCGAGGGTGCCACGGACACATGCAATTTCGATGTGGTGGAGGA	exon sense-overlapping
ASMM10P001864	5.88237	up	noncoding	ENSMUST00000135839	Dmpk	Ensembl	2475	chr7	+	19086499	19093819		chr7:19088101+19088187	AAGGCTAGGTCGAGACTTCGAGGGTGCCACGGACACATGCAATTTCGATGTGGTGGAGGA	exon sense-overlapping
ASMM10P001864	5.88237	up	noncoding	ENSMUST00000135839	Dmpk	Ensembl	2475	chr7	+	19086499	19093819		chr7:19088101+19088187	AAGGCTAGGTCGAGACTTCGAGGGTGCCACGGACACATGCAATTTCGATGTGGTGGAGGA	exon sense-overlapping
ASMM10P046336	6.46641	up	noncoding	AK155383	AK155383	Genbank	1237	chr11	-	11765079	11766310		chr11:11765170-11766015	AAACTTAATTCCAGGAAGAGGAGCAATGAAGCATAATTACTTCATGACATGGGGTAAAAT	intronic antisense
ASMM10P046336	6.46641	up	noncoding	AK155383	AK155383	Genbank	1237	chr11	-	11765079	11766310		chr11:11765170-11766015	AAACTTAATTCCAGGAAGAGGAGCAATGAAGCATAATTACTTCATGACATGGGGTAAAAT	intronic antisense
ASMM10P029704	4.20876	up	noncoding	ENSMUST00000148529	1700029M20Rik	Ensembl	420	chr4	+	135627252	135627985		chr4:135627253+135627313	GCCTCATGGGGCAGCTCAGAGCTCTGTGTCTATGAAGGGAGGTTATGTTTCCTTCTCCAG	intergenic
ASMM10P003107	14.7921	up	noncoding	ENSMUST00000156457	4930564K09Rik	Ensembl	679	chr3	+	82876745	82941109		chr3:82878831+82917586	CTAAGGGAAGGCAAGCACACACACTAGACTGGCCTAGGAGTATGGGGATTGGTGCTTACT	intronic antisense
ASMM10P018799	3.56194	up	noncoding	ENSMUST00000139436	Peli3	Ensembl	794	chr19	-	4934985	4938628		chr19:4938270-4938628	ATTTTCTAGGTTTAGATGGTTCTAGCCCTTGTTCATCAAGGTAGGGTCTGCCCCAAGTTG	exon sense-overlapping
ASMM10P002327	4.42687	up	noncoding	ENSMUST00000143149	Nlrp9a	Ensembl	382	chr7	+	26535070	26565016		chr7:26535105+26562445	TCTGGAATGGGTGTTCCTTCACGACTAACTTTGGAGATGGTTTATTATTTTGCACATTTC	exon sense-overlapping
ASMM10P002327	4.42687	up	noncoding	ENSMUST00000143149	Nlrp9a	Ensembl	382	chr7	+	26535070	26565016		chr7:26535105+26562445	TCTGGAATGGGTGTTCCTTCACGACTAACTTTGGAGATGGTTTATTATTTTGCACATTTC	exon sense-overlapping
ASMM10P030157	3.12812	up	noncoding	AK155887	AK155887	Genbank	948	chr5	-	21131075	21132022		chr5:21131137-21132022	GTCCCCCAAATTTGCCTATGGAATGCAATGGTGTCTTAAAGGGCTCTAAAGATAAGTATG	intergenic
ASMM10P003926	2.52781	up	noncoding	ENSMUST00000180536	Zfp87	Ensembl	850	chr13	-	67517575	67526121		chr13:67520677-67521147	TTTCACCACCAACATGTCTTGCATCCTGTAAGCCATACCTGGTCACATTTCTGGAGCAAA	exon sense-overlapping
ASMM10P015620	2.39058	up	noncoding	AK045044	AK045044	Genbank	1296	chr17	-	18950403	18951699		chr17:18950457-18951699	AATTTTAGAGACTTTATGCCCAAGGAAAAGGAAAGGCCAGGCGCAGGATGAGCACTATCT	intergenic
ASMM10P027086	3.58484	up	noncoding	ENSMUST00000118591	Gm12465	Ensembl	300	chr4	-	52077167	52077467		chr4:52077219-52077467	CAATCTCCAAAACTGATTGTGTTATTGCAAATGACAAAAAGTGTTCCTTCCAGATTAACC	intergenic
ASMM10P012835	9.99995	up	noncoding	ENSMUST00000159802	Rb1cc1	Ensembl	4136	chr1	+	6240969	6248358		chr1:6243933+6244104	GGATGGGGTTCATCCTATTAATCTTCCTTTGCTAGTATAACTTTATTTCCTGTGCATTTT	exon sense-overlapping
ASMM10P047974	4.54673	up	noncoding	uc029rqd.1	AK202516	UCSC_knowngene	207	chr11	-	120560298	120560505	ENSMUST00000166620, NM_011032	chr11:120560329-120560505	GCCCATTCTTCAGGCATTTCTACCATAATATTGGAATTGAACACATTGGCTAAATAAAGT	exon sense-overlapping
ASMM10P038273	4.15307	up	noncoding	ENSMUST00000173890	Vmn2r-ps73	Ensembl	1194	chr7	+	85696355	85698580		chr7:85698520+85698580	AGGACATCTGCTGTTTTGATAGTAACCCCTGCCCAGAAAATGAAATTTCCAACATAACAA	intergenic
ASMM10P051084	15.468	up	noncoding	uc029rwy.1	DQ567829	UCSC_knowngene	64	chr12	+	98425282	98425346		chr12:98425286+98425346	TTGTGCATATATGTAACTACTACATACTCAGGGGCTTCATATACACTGCTTCTTGGAGAT	intergenic
ASMM10P033249	2.10045	up	noncoding	ENSMUST00000175797	Vmn1r-ps17	Ensembl	894	chr6	-	58115736	58116630		chr6:58116171-58116630	ACTAGATTGATCTTCTATGTTGCTGATTTTACCAATGTGATACCCACCTGATGAAGGTCA	intergenic
ASMM10P056476	5.53975	up	noncoding	TCONS_00029128	XLOC_021682	Alexander et al 2013	4368	chr7	+	75776408	75781841		chr7:75780199+75780271	TAGATGAGGGCTGAGATCGGGGTGAGGGCTGAGGTGAGGGCTGAGATCGGGGTTTGGATT	intergenic
ASMM10P017991	4.16797	up	noncoding	uc008fjy.2	DQ723438	UCSC_knowngene	67	chr18	-	67060349	67060416		chr18:67060363-67060416	TCAATGTTTATGAGGCCAGAAACTTACACTTGGCAAGCCCACGTGCCTTTCTCTTGTCTA	intergenic
ASMM10P033755	2.49037	up	noncoding	ENSMUST00000177433	Vmn2r-ps34	Ensembl	904	chr6	-	124138732	124139636		chr6:124138746-124139636	CCAAGTGCTATGTGATCCTACTGAAGTCAGGTGGCCATTCGAGAAAGAAGTTCTTTAAGT	intergenic
ASMM10P022000	4.02425	up	noncoding	ENSMUST00000147107	Slc13a3	Ensembl	1968	chr2	-	165444102	165473199		chr2:165444119-165445491	TGTGAGTTTAAGGTCAACCTAGGGTATATAAGGACTTCCAGGCCATTGTCACTACATATG	exon sense-overlapping
ASMM10P045266	5.84324	up	noncoding	AK157007	AK157007	Genbank	2236	chrX	+	76140279	76142513		chrX:76142339+76142513	CTAGTCTTATATAATACAGAAAACAAAAAGGTAGGATGTCACAGCAGGCAAAGTACAGGA	intergenic
ASMM10P021804	3.06213	up	noncoding	ENSMUST00000117480	Gm14197	Ensembl	1049	chr2	-	154284212	154285261		chr2:154284327-154285261	CTACAATGTTAGTGCATGAAGGCATCAGATAATTCATACGGGAAAAAACAAAACCTTACA	intergenic
ASMM10P019701	2.1787	up	noncoding	ENSMUST00000159873	Gm3329	Ensembl	556	chr19	+	15943609	15944165		chr19:15943992+15944165	AAATTCTGACACCCAGTGAATCACCAAATCAGTCCACAAATGCAGAGACGCATGGACTGA	intergenic
ASMM10P057347	3.05314	up	noncoding	uc012fni.1	5730590G19Rik	UCSC_knowngene	5595	chr7	+	79660195	79695822		chr7:79685959+79688225	ACAAAATAAGGGTTATTGCAAACTGCTGACTAAGAGTGTGGCTGAGACCCCAGTCCACAA	exon sense-overlapping
ASMM10P044426	6.77727	up	noncoding	ENSMUST00000121102	Gm14982	Ensembl	442	chrX	-	130561455	130561897		chrX:130561472-130561897	TTTGAAGAATACAGAACTCTGAGAACCCTACTGAAGTGCAAGATCTGAAAAGCAAAGCAA	intergenic
ASMM10P039537	22.3777	up	noncoding	NR_028579	Gm10649	RefSeq	1537	chr8	-	76749086	76900173		chr8:76749103-76750555	AACATACTGATGTAATTCATTGCACTCACAGGCTAAAGAAAAGGCCTGAGATCATGTTCT	intergenic
ASMM10P036221	2.38062	up	noncoding	NR_015599	A330076H08Rik	RefSeq	1836	chr7	-	61943900	61982303		chr7:61943916-61945130	AGACCATGTTTGGGCTGCCAGTCTCAGTGCCTACCTATGTCTGACAGTAAACTTGTTTTT	intergenic
ASMM10P037684	3.16691	up	noncoding	uc009gdk.2	DQ568121	UCSC_knowngene	60	chr7	+	30137116	30137176		chr7:30137116+30137176	TGCAAGTTCTTATTAAAATTAGATGTGTCTAAATGATTAAAAATATCTCAGAGTGTACCC	intergenic
ASMM10P048034	2.97426	up	noncoding	ENSMUST00000142561	Patz1	Ensembl	798	chr11	+	3288873	3290192		chr11:3289874+3289992	AAGTGCAAGAGGAAGTGCAGCCGCTGCCATCTTTCCTCCGTTCCGAACGCACGGAGCCTG	intergenic
ASMM10P019325	2.67914	up	noncoding	AK044464	AK044464	Genbank	2093	chr19	-	47252242	47254332		chr19:47252259-47254332	TAGAAGGCCAGAAAGAACACTTGTCTCCCAGTTTCTTCCCATAAAACTATGACATGGAAA	natural antisense
ASMM10P019325	2.67914	up	noncoding	AK044464	AK044464	Genbank	2093	chr19	-	47252242	47254332		chr19:47252259-47254332	TAGAAGGCCAGAAAGAACACTTGTCTCCCAGTTTCTTCCCATAAAACTATGACATGGAAA	natural antisense
ASMM10P056441	2.03276	up	noncoding	TCONS_00027406	XLOC_020790	Alexander et al 2013	1116	chr6	-	93627003	93648526	TCONS_00027397, TCONS_00027398, TCONS_00027399, TCONS_00027401, TCONS_00027402, TCONS_00027403, TCONS_00027407, TCONS_00027408, TCONS_00027410, TCONS_00027411	chr6:93627455-93628113	ACTGGAATCCTCTGCATCTTGGGCTGCTTTAAAGATGTCACTGGTATCTAAAGAAGAGGC	intergenic
ASMM10P011756	3.73662	up	noncoding	ENSMUST00000171248	Gm17110	Ensembl	735	chr14	+	34501714	34502684		chr14:34502184+34502684	TTCCCATTTAAGGCTTCCAGAAGCGTCCCCGGAGTGGTGCGAAGGCGAACAAAAGGGCAA	natural antisense
ASMM10P044689	10.0814	up	noncoding	ENSMUST00000155043	Reps2	Ensembl	667	chrX	-	162546219	162552579		chrX:162546485-162546754	CATGGATAGCTGCATGCATGTACACATACCCATACACATTACATATGCATACATTTACTA	exon sense-overlapping
humanlincRNA0151-_P1	2.71421	up	noncoding	humanlincRNA0151-	humanlincRNA0151	lincRNA	13830	chr1	-	137200382	137214212		chr1:137200412-137200471	ACCCAAACCACGTCTTATTCAGAAAACAAAATATCAGAGATTACCTGGGCAGTTAAATGT	intergenic
ASMM10P009806	2.26717	up	noncoding	NR_015494	4930511M06Rik	RefSeq	2806	chr18	-	57546013	57552397		chr18:57549187-57552106	AGACTCCAGGGAAGGGATTAAAGCGGTGACGTCATTCTCCTGGTCCGTTTCGGCTTTCAC	intronic antisense
ASMM10UP303	3.33881	up	noncoding	uc.390+	uc.390	UCR	205	chr9	-	63338974	63339179		chr9:63338975-63339034	TGCTGTGTTCCACTTATTGAAATGTCAAATAAAACTGCACTTTCTCAAGCTCTGACAAGC	exon sense-overlapping
ASMM10P023484	2.36937	up	noncoding	AK021329	AK021329	Genbank	790	chr2	+	110710340	110711129		chr2:110711022+110711129	ACACCTGAGGATTTGAGTTTGATTCCTACTTTCTCCCATGGTGGAAGGAGAGAATCAACT	intronic antisense
ASMM10P050602	2.09702	up	noncoding	uc007mzq.1	AK192194	UCSC_knowngene	269	chr12	+	8498706	8498975		chr12:8498764+8498975	TTTGAGGCCTGGCTCTTTAGAAAAGGATGCTCAGGAACCCCTTGGCACTCAGCAGGGTGC	natural antisense
ASMM10P011515	2.54933	up	noncoding	ENSMUST00000128545	2210411M09Rik	Ensembl	643	chr1	-	180952063	180958149		chr1:180952185-180952382	TTCGCGTCACAAAACCACCATCCATTGGATACCAACCAGCTCGTTTTCAAAGTCTTGTTG	natural antisense
ASMM10P028187	3.41474	up	noncoding	uc008vpy.1	AK018156	UCSC_knowngene	1566	chr4	-	142598440	143074837		chr4:142598500-142598686	CCTGTATAGCAAGCATTTGCCAGAATGAACTGTCTCTTTAATCCCAAATCATATATACAT	intergenic
ASMM10P010009	3.22421	up	noncoding	NR_040364	9430091E24Rik	RefSeq	2548	chr8	-	111127443	111145498		chr8:111137503-111145403	GGCCCCTGAGGAGACCTGTGAAAGGGTCAGGGGTTGCTCTAGAGCTACCATTTCTGCTAA	natural antisense
ASMM10P034841	19.0701	up	noncoding	ENSMUST00000174862	Vmn1r-ps29	Ensembl	785	chr6	+	89997611	90004589		chr6:90004289+90004589	TGCTTTTTTATTCCCATAAGTTCCTTAGTGCAGCACACTTCCTCCACACTGCTGGTTTTC	intergenic
ASMM10P036930	78.1289	up	noncoding	ENSMUST00000131174	Nupr1	Ensembl	2449	chr7	-	126623251	126627010		chr7:126625112-126625322	TCATTCTATACTTGAGTAAACAGCAAGGATAGAGTGCTTCAGACGTGAAGACGTGACCGC	exon sense-overlapping
ASMM10P010772	30.9952	up	noncoding	AK133148	AK133148	Genbank	4661	chr14	-	24425163	24429822		chr14:24425177-24429822	CAGAACTCCTGCCCTGTATTCTAGGCCCATATCTGTGTATTAAAAAGTTATACAGAAAAC	intergenic
ASMM10P011346	2.12283	up	noncoding	AK013526	AK013526	Genbank	1224	chr14	-	77823737	77824964		chr14:77824119-77824964	TTAAAAACACAATTACTGGACAGAGACTGTGCACTTCTGATGAACAGCTAAGGTGCGGGG	intergenic
ASMM10P051090	3.02234	up	noncoding	uc007oqu.2	DQ722658	UCSC_knowngene	65	chr12	+	98447251	98447316		chr12:98447254+98447316	AACCATGACGTTTCACTTGCCAGTTGGCAAACTGGCCTTCTCAATCATTGCTTCTTTGTG	intronic antisense
ASMM10P056302	2.01108	up	noncoding	TCONS_00020930	XLOC_015617	Alexander et al 2013	1689	chr3	+	149000883	149008495		chr3:149006788+149007232	ATAATAAGGTGGCCCTTCTCTGACCTGGGACTCATCAGTAACAGCTCGACTCCCAGCAAG	intergenic
ASMM10P035329	12.839	up	noncoding	ENSMUST00000087454	Rps25-ps1	Ensembl	499	chr6	+	145266326	145266825		chr6:145266339+145266399	CCTTTTTTTCCGACATCTTAGCGAGGCTGCTGTGGTCTACACGACTCTCTGAGCTTCGCC	intergenic
ASMM10P028712	14.4529	up	noncoding	AK157329	AK157329	Genbank	2807	chr10	-	34242812	34245589		chr10:34242843-34243260	AAGGTAGGTTGTCACTTCTTTCCCCAAACAGCTTTCTGACAGCCAATAGGCTCAAACCTA	intergenic
ASMM10P018487	14.491	up	noncoding	AK156028	AK156028	Genbank	2730	chr18	+	47323122	47325850		chr18:47325787+47325850	ATTTCCCATCTGTGGGAAAGTAAACGGAAGTGGATATTATCTTGTTAAGCAAAAGTCAGA	intronic antisense
ASMM10P044378	2.09295	up	noncoding	ENSMUST00000120347	Gm14939	Ensembl	680	chrX	-	113034192	113035654		chrX:113034209-113034802	AATATGCTGAAACAACTGCCAAGAGAATTGAGGAAGCCAAAGAAAACTCCAGGAACAAAT	intergenic
ASMM10P027209	3.84489	up	noncoding	uc008tbz.2	DQ566917	UCSC_knowngene	80	chr4	-	62221152	62221232		chr4:62221183-62221232	TCATGTCATGACCTGGTCCTACAGAAATTTAGAAGCCTCTAGAGCCTCCTGTAGTCATTG	intergenic
ASMM10P043115	3.26214	up	noncoding	ENSMUST00000123894	4930562D21Rik	Ensembl	1750	chr9	+	79688775	79690907		chr9:79690819+79690907	CCACATTTGCCATCATATCCTATTCCTGTATATGGTATGTGAATTTGGCTAAGTTGATAT	intronic antisense
ASMM10UP432	5.97809	up	noncoding	uc.28-	uc.28	UCR	355	chr3	+	158023941	158024296		chr3:158024162+158024221	AGAAGAAAACTGTTGGGTGGTATTTTCAGCAGGGCCTGGTATATAGTTCAGGCTGAACCA	intronic antisense
ASMM10UP432	5.97809	up	noncoding	uc.28-	uc.28	UCR	355	chr3	+	158023941	158024296		chr3:158024162+158024221	AGAAGAAAACTGTTGGGTGGTATTTTCAGCAGGGCCTGGTATATAGTTCAGGCTGAACCA	intronic antisense
ASMM10P026815	6.38365	up	noncoding	ENSMUST00000119585	Gm11890	Ensembl	417	chr4	-	23659927	23660344		chr4:23659941-23660344	TTAAGCATCAGATCTTAAGAGATGATTAAGAATGTTGGAAATGTTAGTGTCTTGGTGGCT	intergenic
ASMM10P012675	2.20479	up	noncoding	ENSMUST00000181692	Gm26788	Ensembl	1752	chr1	-	34165855	34178273		chr1:34165886-34167095	CAAAAGTCTGTTTTCCTTTAGGGTTCAATCAATCTTTTAAGTAGGGGTGGAATTTCATAC	natural antisense
ASMM10P012675	2.20479	up	noncoding	ENSMUST00000181692	Gm26788	Ensembl	1752	chr1	-	34165855	34178273		chr1:34165886-34167095	CAAAAGTCTGTTTTCCTTTAGGGTTCAATCAATCTTTTAAGTAGGGGTGGAATTTCATAC	natural antisense
ASMM10P012675	2.20479	up	noncoding	ENSMUST00000181692	Gm26788	Ensembl	1752	chr1	-	34165855	34178273		chr1:34165886-34167095	CAAAAGTCTGTTTTCCTTTAGGGTTCAATCAATCTTTTAAGTAGGGGTGGAATTTCATAC	natural antisense
ASMM10P012675	2.20479	up	noncoding	ENSMUST00000181692	Gm26788	Ensembl	1752	chr1	-	34165855	34178273		chr1:34165886-34167095	CAAAAGTCTGTTTTCCTTTAGGGTTCAATCAATCTTTTAAGTAGGGGTGGAATTTCATAC	natural antisense
ASMM10P034114	4.22665	up	noncoding	ENSMUST00000155037	Phf14	Ensembl	478	chr6	+	11907808	11933410		chr6:11907957+11908017	TTAAGACTGCAGCTGCTTCCTGACTTTCACTGGCGCTTAGGGACAGAAGTTGAAACACTA	exon sense-overlapping
ASMM10P034114	4.22665	up	noncoding	ENSMUST00000155037	Phf14	Ensembl	478	chr6	+	11907808	11933410		chr6:11907957+11908017	TTAAGACTGCAGCTGCTTCCTGACTTTCACTGGCGCTTAGGGACAGAAGTTGAAACACTA	exon sense-overlapping
ASMM10P036220	23.349	up	noncoding	ENSMUST00000181804	A330076H08Rik	Ensembl	1239	chr7	-	61930912	61982355		chr7:61930948-61931347	CTGACTGTTTCCCACATTCACTATCCCTTTCTCCACTACTAGAAATAGAATAAAACAAAA	intergenic
ASMM10P055962	3.4079	up	noncoding	TCONS_00007965	XLOC_006065	Alexander et al 2013	1124	chr13	+	35065331	35083357		chr13:35079366+35083100	TCACCAACTGCTCCTGACATGCTTCTGTGCCATGGCAGGCAGCCTACGCCTAAAAGATGG	intergenic
ASMM10P011280	6.10368	up	noncoding	ENSMUST00000135944	Pdlim2	Ensembl	2635	chr14	-	70169412	70175426		chr14:70170274-70171219	TAAGTATGAAGCGGTGTGGGATTAATTACAAAAGCAGGAGGCATTCTGGAAGGGGAGAAA	exon sense-overlapping
ASMM10P051231	2.17352	up	noncoding	uc011ysp.1	Rian	UCSC_knowngene	3248	chr12	+	109603944	109661711		chr12:109644842+109644902	CATTCTGTTTTCACCGGCCCTGTGAGATCTACACACTCAGTTCTGGGTGAGAAGACACAG	intergenic
ASMM10P039915	10.1463	up	noncoding	ENSMUST00000125594	Slc38a8	Ensembl	899	chr8	-	119486098	119494895		chr8:119494498-119494895	ATGTCAAAGCTCAGCAGCTGACTGTTACTGGATGACTTGAAAAGAGATATCCCAGTTGCC	exon sense-overlapping
ASMM10P013321	2.96254	up	noncoding	AK051241	AK051241	Genbank	2495	chr15	+	25458488	25460983		chr15:25460923+25460983	TGTTTGTATTGAATTTCCTACAGAGCACAACACGAATAAAAAAGCAAACTCTTCCGTATG	intergenic
ASMM10P022492	2.54965	up	noncoding	ENSMUST00000121427	Gm13358	Ensembl	569	chr2	+	26558624	26559193		chr2:26558945+26559193	TCTTTGGCTGAAACCTGAAATTTCCTGGGTGAAAAAGTACAACTGCAGGGCCTGGATGAA	intergenic
ASMM10P011821	4.38884	up	noncoding	NR_045809	4930527F14Rik	RefSeq	735	chr14	+	45543709	45562876		chr14:45562816+45562876	AGTCTATGCCACCATGTAAACACCTGTCTTCAGGTGCTCACTCATTAAAGAAGAGGAGAA	intergenic
ASMM10P036255	2.1975	up	noncoding	AK080637	AK080637	Genbank	567	chr7	-	66078908	66079470		chr7:66079029-66079470	AACTACTATATGAGGTCAATGTGGGTGTCCCCAGAGAAAAAGAGACTAGATTTCTGTGCA	bidirectional
ASMM10P000559	2.84317	up	noncoding	ENSMUST00000105711	Clcn6	Ensembl	2783	chr4	-	148006588	148038770		chr4:148010727-148010971	TGGAGAGGAGTCCCCGAGTGAAGACTGGACCATGGAGGAGCGTTTCCGTCCGCTGACCTT	exon sense-overlapping
ASMM10P057528	15.9115	up	noncoding	AI390938	humanlincRNA1665	lincRNA	505	chr13	-	69058953	69069927		chr13:69059333-69069846	AAGATCTCAGACCAGGAAGACAGAGAAGGATATGTGGGAGGAGCAATACTTGACAAGTCA	intergenic
MM9LINCRNAEXON11982+_P1	5.93661	up	noncoding	mouselincRNA0222+	mouselincRNA0222	lincRNA	65828	chr10	+	120679787	120745615		chr10:120716017+120716076	TATTTACATTGATGGGGTTACGTTTCAGTCCCTCATACTAGCAACACTTCAAGAGTTCAA	intergenic
ASMM10P023595	5.48257	up	noncoding	ENSMUST00000160695	Gm16101	Ensembl	430	chr1	+	162316091	162316521		chr1:162316439+162316521	TTCCTAGAACAGGAATCCAAATCTCGCCAAGTAGGGAAGAAATAAGACAAATATAAGGAA	intronic antisense
ASMM10P023595	5.48257	up	noncoding	ENSMUST00000160695	Gm16101	Ensembl	430	chr1	+	162316091	162316521		chr1:162316439+162316521	TTCCTAGAACAGGAATCCAAATCTCGCCAAGTAGGGAAGAAATAAGACAAATATAAGGAA	intronic antisense
ASMM10P047649	6.15291	up	noncoding	ENSMUST00000155089	Gjc1	Ensembl	3413	chr11	-	102800730	102805788		chr11:102802930-102804280	TGACTCATTGTTTTTTGTGGAAGGAAGTTTATGACCAGATCTTTTCTTTTTCTCTTCCAG	exon sense-overlapping
ASMM10P016576	10.7092	up	noncoding	TCONS_00013223	XLOC_009759	Alexander et al 2013	1438	chr17	+	4911644	4913356		chr17:4913294+4913356	ATAATAACCACGTTCTTCTCATGTAAAACCAGGGTTCTGCTCGAGCAACCCTTCTAGCAG	intergenic
ASMM10P040013	2.30428	up	noncoding	ENSMUST00000177313	Gm18513	Ensembl	560	chr10	+	52189247	52189807		chr10:52189744+52189807	GTTGGCTAGCCTTCCTATTTTAATTACCCTGGAACCTTAGGCTATGTTTGTATCTGTCAG	intronic antisense
ASMM10P048198	2.05021	up	noncoding	ENSMUST00000121606	Gm12041	Ensembl	602	chr11	+	21227654	21228256		chr11:21228180+21228256	AGGGAAACTACATTCTCATGTTCTGGATGGTGTCTACAATGTTGTAATATCTGTCTATAA	intergenic
ASMM10P002444	3.2601	up	noncoding	ENSMUST00000145038	Slc22a23	Ensembl	786	chr13	-	34204019	34344595		chr13:34299102-34344158	GGTCAGCAAGGGTTGGCCGGCGGCCTGTGCTGCTGTTTTCCACCATCTTCATCCTCATCT	exon sense-overlapping
ASMM10P028315	2.80974	up	noncoding	ENSMUST00000128800	Gm13091	Ensembl	469	chr4	-	150566868	150568544		chr4:150566892-150567092	AAGGACCCATGGCCAAGCAACATGGTGCTTGCTTAAAATTCCAGCACTTGGAATATGAAG	intronic antisense
ASMM10P031492	3.67563	up	noncoding	AK158949	AK158949	Genbank	2640	chr5	+	22385270	22387910		chr5:22387553+22387910	ATTGGCTTCCAGTGCCTCGTGAACACATTGTGATTCTCACAGACTGAAGCTTCTTACTCT	intergenic
ASMM10P002232	3.92777	up	noncoding	ENSMUST00000141630	Tyms	Ensembl	3884	chr5	-	30058201	30073581		chr5:30069906-30071633	GTTTATCAAGGTCCTAGATGGCACTTGTTGCACAGATATCCGTGCAGGCAAAAGAAAAAA	exon sense-overlapping
ASMM10P011340	2.37573	up	noncoding	ENSMUST00000139809	Lacc1	Ensembl	2391	chr14	-	77032339	77036904		chr14:77032683-77033185	AGTCAGAGGAAAGCAAAACAAAACCAAGACCATGAGACATGCTTATCTCTATCCATGAGT	exon sense-overlapping
ASMM10P011340	2.37573	up	noncoding	ENSMUST00000139809	Lacc1	Ensembl	2391	chr14	-	77032339	77036904		chr14:77032683-77033185	AGTCAGAGGAAAGCAAAACAAAACCAAGACCATGAGACATGCTTATCTCTATCCATGAGT	natural antisense
ASMM10P037529	2.11055	up	noncoding	NR_030681	Gm4598	RefSeq	1080	chr7	+	24661293	24663109		chr7:24663046+24663109	AACAGGCAGGGAGGGGTAAGGGTAAATTATACATTTTATTCCCAATGTTCAAAATTTAAC	intergenic
ASMM10P014333	2.27969	up	noncoding	ENSMUST00000158484	Gm23916	Ensembl	399	chr16	-	33139849	33140248		chr16:33139871-33140248	TTAACTTGCCCAGGTTGGGACTTCAACACAGCTAAATATAAGGGGGGACTCTCAGTCTAT	intergenic
ASMM10P047186	3.12435	up	noncoding	NR_045898	Rab11fip4os2	RefSeq	357	chr11	-	79670372	79675086		chr11:79670386-79670548	GACTGTACAAAAACCCAGGGTCTCATATCCAAGTGCCCTAGTAAATCTATTTTTTAATAA	intronic antisense
ASMM10P048158	2.73335	up	noncoding	ENSMUST00000120807	Gm8084	Ensembl	752	chr1	-	107191474	107193557		chr1:107191488-107191878	TGTTATGAAGCAAAACAAAACCAATAGCATGCTCTTCTTTGGCAGAGTGACTTCCCCTTA	intergenic
ASMM10P053733	2.58328	up	noncoding	TCONS_00036301	XLOC_027372	Alexander et al 2013	3752	chrX	-	150502491	150512274	TCONS_00036300	chrX:150502509-150502567	TTTCTACTAATTACTCCTGATTGATTAGGATAGAAACAACGTGTTTCTTGCAAAGGCCCC	intergenic
ASMM10P013637	2.49089	up	noncoding	ENSMUST00000181870	1700109K24Rik	Ensembl	1045	chr15	+	77084442	77096314		chr15:77096241+77096314	GGAAACACTGGACTTATTCCTTGCCATCTTCCATGTAAACAGATGGTTTAGTTATTAAAA	intronic antisense
ASMM10P013637	2.49089	up	noncoding	ENSMUST00000181870	1700109K24Rik	Ensembl	1045	chr15	+	77084442	77096314		chr15:77096241+77096314	GGAAACACTGGACTTATTCCTTGCCATCTTCCATGTAAACAGATGGTTTAGTTATTAAAA	intronic antisense
ASMM10P013637	2.49089	up	noncoding	ENSMUST00000181870	1700109K24Rik	Ensembl	1045	chr15	+	77084442	77096314		chr15:77096241+77096314	GGAAACACTGGACTTATTCCTTGCCATCTTCCATGTAAACAGATGGTTTAGTTATTAAAA	intronic antisense
ASMM10P013637	2.49089	up	noncoding	ENSMUST00000181870	1700109K24Rik	Ensembl	1045	chr15	+	77084442	77096314		chr15:77096241+77096314	GGAAACACTGGACTTATTCCTTGCCATCTTCCATGTAAACAGATGGTTTAGTTATTAAAA	intronic antisense
ASMM10P013637	2.49089	up	noncoding	ENSMUST00000181870	1700109K24Rik	Ensembl	1045	chr15	+	77084442	77096314		chr15:77096241+77096314	GGAAACACTGGACTTATTCCTTGCCATCTTCCATGTAAACAGATGGTTTAGTTATTAAAA	intronic antisense
ASMM10P013637	2.49089	up	noncoding	ENSMUST00000181870	1700109K24Rik	Ensembl	1045	chr15	+	77084442	77096314		chr15:77096241+77096314	GGAAACACTGGACTTATTCCTTGCCATCTTCCATGTAAACAGATGGTTTAGTTATTAAAA	intronic antisense
ASMM10P046399	2.67771	up	noncoding	ENSMUST00000123160	Gm12037	Ensembl	308	chr11	-	20831480	20831919		chr11:20831505-20831558	TTCTCTGAAAGAAGCCATACCAGGTCTTCCTCTTTGGAGTCCTCCACCTTCTCTCGACCT	intergenic
ASMM10P018846	2.4345	up	noncoding	AK134059	AK134059	Genbank	1944	chr19	-	6045059	6047000		chr19:6045265-6045799	AGTTCTGTGTCCATGTTGGCCTTTTTTCTTGCCACATTTCCTCTGATCCTATGGCTTCAA	natural antisense
mouselincRNA1244+_P1	2.07386	up	noncoding	mouselincRNA1244+	mouselincRNA1244	lincRNA	5500	chr5	+	148743751	148749251		chr5:148749129+148749188	TCTGACCTACCAGCTCTCAAAACCTTCAGCTTCTAAGATGCCATATTTTGGCACTGTCTG	intergenic
ASMM10P041619	3.65707	up	noncoding	AK078683	AK078683	Genbank	1301	chr9	-	55064926	55067463		chr9:55065044-55065383	CCATGAATCCTGAGACTAATACTATTGCATTCTCCCAGTTTATTATGAGTCTATTGTACA	intergenic
ASMM10P048254	2.17689	up	noncoding	AK154740	AK154740	Genbank	3686	chr1	-	116568860	116572545		chr1:116569794-116571797	CCAAGTCCTGAATATTCTAACACACATGAATCCCCCTCAAAATAACCTAAAATCTAATCT	natural antisense
ASMM10P049328	2.24197	up	noncoding	ENSMUST00000152195	Thra	Ensembl	1386	chr11	+	98741810	98757695		chr11:98757469+98757695	ATTCTAGTACCTGGGAGACTGAGGCATAAAGATCATGAGTTCAAGGTCACCCTGGAATGT	exon sense-overlapping
ASMM10UP801	9.17214	up	noncoding	uc.373-	uc.373	UCR	394	chr12	-	56114248	56114642		chr12:56114281-56114340	CAAGTGATACACAGATGACTAGATTAAAGCAGACATTTATCAGAATGCATAACCCATTTC	intergenic
ASMM10P047429	2.40192	up	noncoding	ENSMUST00000162544	Gpr179	Ensembl	1226	chr11	-	97349430	97352077		chr11:97349521-97349692	GGTAAAGCAAGGCTAATGTACAACCTAGTCCATCCCTTCTACTTCTCCCCAAAAAAGCTA	exon sense-overlapping
ASMM10P051505	15.1446	up	noncoding	ENSMUST00000148743	Gm11335	Ensembl	1080	chr13	-	23527010	23530943		chr13:23527089-23527823	GCCCTAGTAATTGCTTGTTAGTAATCATGAAAGCATCATGAGTTCATGAATGTTTCTTCT	bidirectional
ASMM10P016857	2.36921	up	noncoding	ENSMUST00000180868	Gm26694	Ensembl	1902	chr17	+	25794893	25964784		chr17:25796717+25796781	ACATCTGCTTCTACTCTGTGTAACAGGACATTGAAGTCTGCGTTTCCTCAGTTCCAAGTG	natural antisense
ASMM10P016857	2.36921	up	noncoding	ENSMUST00000180868	Gm26694	Ensembl	1902	chr17	+	25794893	25964784		chr17:25796717+25796781	ACATCTGCTTCTACTCTGTGTAACAGGACATTGAAGTCTGCGTTTCCTCAGTTCCAAGTG	natural antisense
ASMM10P038371	2.42528	up	noncoding	uc009iln.1	AK205936	UCSC_knowngene	259	chr7	+	99345385	99345644		chr7:99345550+99345644	AAACAAAAGTTCATGACTGTGATGCCCAACATAACAATTCTAGGGCAGGCATGCCAGGGA	natural antisense
ASMM10P027613	18.3746	up	noncoding	ENSMUST00000118753	Gm12832	Ensembl	315	chr4	-	115543384	115545064		chr4:115544936-115545064	TTGTTGTTTTCCTGAACATCTATGAGCCTGACTATTCTAAAGCTGTATACAGTCAAGCGG	intergenic
ASMM10P012419	2.85648	up	noncoding	TCONS_00000561	XLOC_001507	Alexander et al 2013	1074	chr1	-	191992196	191993364		chr1:191992716-191993053	TGAGGAAAGTGTTCACAAGCCCACAGAGGCTGAGTTTTCTATCATGTTCTGTCCTGTTGT	intergenic
ASMM10P038245	6.56429	up	noncoding	uc007eok.1	AK041716	UCSC_knowngene	597	chr10	+	21186943	21188617		chr10:21188470+21188617	GAGTTGGATCTTGTCGGTGTGTGCTAAGATCTTCATGAGAAACTATTGCTAACTTACTTT	intergenic
ASMM10P003781	4.43767	up	noncoding	ENSMUST00000175999	Senp6	Ensembl	4706	chr9	+	80067098	80144781		chr9:80087528+80092266	CAGACAAAGATTAAATCGGAGATCTGAAATTGTTGCTACTAGTTCTGGTGATTTCATCTT	exon sense-overlapping
ASMM10P048701	2.08578	up	noncoding	NR_033780	2810001G20Rik	RefSeq	917	chr11	+	64079483	64083259		chr11:64079521+64079581	AGGCTAGCGGAGCTTATAAAGATCGGATGGTAGAGCTTTCGCTTTCCCCTCAGACGCTCC	bidirectional
ASMM10P045368	3.03491	up	noncoding	ENSMUST00000147681	F630028O10Rik	Ensembl	3255	chrX	+	96239965	96243636		chrX:96240955+96241037	GTCATCTATGTCTTCATTCTTATGGGTCTGACTAACTTTAATCAACTAAACTTGCTTCTC	intergenic
ASMM10P030649	5.2177	up	noncoding	ENSMUST00000180431	4932430I15Rik	Ensembl	3306	chr5	-	92804219	92809488		chr5:92804233-92806586	AGATTTTTCCAGGATGCTCTGGGCGAGTGAACTCACTGGCAAATAAACCAATGCTCCTTT	intronic antisense
ASMM10P010854	6.6177	up	noncoding	ENSMUST00000146302	Colq	Ensembl	444	chr14	-	31578382	31591319		chr14:31578396-31578617	CTCACCAGATCTGTGAAACCTTCCCAATGAGTCTCTTACATAAATTAAAGCTAATCAAAC	intergenic
ASMM10P002033	2.73304	up	noncoding	ENSMUST00000138366	Grrp1	Ensembl	602	chr4	-	134251705	134253023		chr4:134252219-134252974	TCTAGATCTGCACAGTAAGGCGCCAGGAACTCCGGAGAATTGCTCGCTGCTCCTCAGCTA	exon sense-overlapping
ASMM10P015670	3.00431	up	noncoding	ENSMUST00000176738	Vmn2r-ps132	Ensembl	651	chr17	-	23167337	23167988		chr17:23167351-23167988	GTGTGCCTTATCTTTGGTCCTAAGTGCTACATCATATTATAAAGGCCAGAAAGTGACTCA	intergenic
ASMM10P041012	2.85675	up	noncoding	uc009nok.1	AK133333	UCSC_knowngene	2743	chr8	+	116605945	116624870		chr8:116624690+116624870	AGATTGTGCCTAACTGGTTACTCGGTGTTCAAGGAAAGCCTTGTGCTCAGGTATACAAAA	natural antisense
ASMM10P041239	3.59724	up	noncoding	ENSMUST00000153154	Fbxl12	Ensembl	808	chr9	-	20641562	20644742		chr9:20641643-20642023	AGGTTTCTTGAATGCTAGGAAGGAACACCTCTGAGTCACGTACTGGTTTCCAACTAACCA	exon sense-overlapping
ASMM10P041239	3.59724	up	noncoding	ENSMUST00000153154	Fbxl12	Ensembl	808	chr9	-	20641562	20644742		chr9:20641643-20642023	AGGTTTCTTGAATGCTAGGAAGGAACACCTCTGAGTCACGTACTGGTTTCCAACTAACCA	exon sense-overlapping
ASMM10P041239	3.59724	up	noncoding	ENSMUST00000153154	Fbxl12	Ensembl	808	chr9	-	20641562	20644742		chr9:20641643-20642023	AGGTTTCTTGAATGCTAGGAAGGAACACCTCTGAGTCACGTACTGGTTTCCAACTAACCA	natural antisense
ASMM10P031077	2.58459	up	noncoding	ENSMUST00000140408	Smarcb1	Ensembl	7441	chr10	-	75896774	75916572		chr10:75904692-75906029	TATTTTATAAATAAGGAGCTAGACAGACCAGGGCCTCAGTTTCTGAGTGATGGGCTGGAT	exon sense-overlapping
ASMM10P031077	2.58459	up	noncoding	ENSMUST00000140408	Smarcb1	Ensembl	7441	chr10	-	75896774	75916572		chr10:75904692-75906029	TATTTTATAAATAAGGAGCTAGACAGACCAGGGCCTCAGTTTCTGAGTGATGGGCTGGAT	exon sense-overlapping
ASMM10P033986	2.59543	up	noncoding	ENSMUST00000174429	Scyl2	Ensembl	3065	chr10	-	89675643	89686263		chr10:89675769-89678277	GGATAAAACAGTGTTCTTGGTGGACATAGTTTTTGTTCGCTTTTGTTCTTAGCTTTTTTC	exon sense-overlapping
ASMM10P041317	16.1926	up	noncoding	TCONS_00034140	XLOC_025643	Alexander et al 2013	2573	chr9	-	27197239	27203064		chr9:27197253-27199757	GAACCTGAGGCTAGACATGTCATAGGCCCAGGGAAGAACCTAGTACTATTATTCTGATAC	intergenic
ASMM10P049017	8.30787	up	noncoding	NR_045873	Gm11201	RefSeq	3347	chr11	+	79023596	79035005		chr11:79034666+79035005	ATGTGTGAACACATGTGTCTTCATGTGCCCGGAGAAACTGAGACACTTTCTACCCTGTTT	natural antisense
ASMM10P013399	5.22197	up	noncoding	ENSMUST00000118671	Gm3267	Ensembl	473	chr15	+	37492755	37493228		chr15:37492818+37493228	AGAAATCCTGGTCATACAGGTCTCTTAAGAAGGTTGACTCCAAGCTCCTGAGAAGAATGC	intronic antisense
ASMM10P024216	2.40267	up	noncoding	uc008nvd.1	AK043662	UCSC_knowngene	1464	chr2	+	164550529	164559730		chr2:164559502+164559730	TGTTATAAAGCAGAGTGGGCCCTCACATCCTACCTGACATTTTCTCCTCGCAATACTTGT	intergenic
ASMM10P046536	11.4484	up	noncoding	AK090173	AK090173	Genbank	2715	chr11	-	35536805	35539518		chr11:35536875-35537037	GCCATTTTGAGACATAAAGTAATGAAACGTGTATGTGGTGGAAACATATTTTTGGCTTTG	intronic antisense
ASMM10P019083	4.98907	up	noncoding	ENSMUST00000132688	Fxn	Ensembl	1402	chr19	-	24261861	24278171		chr19:24277292-24278171	ATGTATTGCTGGATCAGAGTAGACGAAGATGTGGTAATTAGTGTTTTTAACTTTGGCTTC	exon sense-overlapping
ASMM10P032525	14.5349	up	noncoding	TCONS_00025138	XLOC_018730	Alexander et al 2013	1301	chr5	+	133234666	133291622		chr5:133291522+133291622	TAAAATCAACTATCTTACAACTGATTGGCCAGTGTCCAGGGACTCAAGAAAGGAAAATGA	intergenic
ASMM10P023549	2.82628	up	noncoding	ENSMUST00000142588	Thbs1	Ensembl	659	chr2	+	118122939	118123764		chr2:118123700+118123764	ACAAGAGCTGTCCTTTAAGTGCACAGGCAGCTTCAGTCACTTCAAACAAATCCCTCCTTT	exon sense-overlapping
ASMM10P051748	2.10025	up	noncoding	AK140531	AK140531	Genbank	2067	chr13	-	51673795	51675862		chr13:51673875-51675862	CCTGGCTCTTCTTCCCACTTGTTTTAAATTCATTCTACAAAGCACAGATTTACAAGTTTA	natural antisense
ASMM10P015970	2.39148	up	noncoding	ENSMUST00000151630	Fam117b	Ensembl	418	chr1	+	59970679	59981515		chr1:59979375+59979435	AAAGCTGGCTCACAGGTTTGAGGAGACCTTCCTTTTTTCAGATTCTTGGCTCTATCACAG	exon sense-overlapping
ASMM10P023709	2.21413	up	noncoding	AK139776	AK139776	Genbank	1031	chr2	+	126001107	126033411		chr2:126033351+126033411	AGAAAAATCATGGGATGTTCTGAACTCTCTGGCTTTAAATAGATACAGTTATAGAACAGC	intronic antisense
ASMM10P012505	2.09094	up	noncoding	ENSMUST00000129589	Azin1	Ensembl	4109	chr15	-	38488240	38519169		chr15:38497424-38497550	AGTCTTCAGGCTTCACATGTGCTGATGATGATGTAAACCAACTCTGCCCCAATCATCTTC	exon sense-overlapping
ASMM10P024798	3.62693	up	noncoding	ENSMUST00000165161	Gm17213	Ensembl	1360	chr3	-	69431008	69432368		chr3:69431022-69432368	AAGAACTGGCTGTCGCTGACATTACCACACCAGACTGTACTGTGTAAACCTCATTTTACT	intronic antisense
ASMM10P045691	6.29549	up	noncoding	AK156092	AK156092	Genbank	3646	chrX	+	139970762	139974397		chrX:139974337+139974397	AATTCCACTGAAGAATTTCTTTTTGTTACTGGGTAAGTGCATAGAATATGCTGGGCAGTG	intronic antisense
ASMM10P045691	6.29549	up	noncoding	AK156092	AK156092	Genbank	3646	chrX	+	139970762	139974397		chrX:139974337+139974397	AATTCCACTGAAGAATTTCTTTTTGTTACTGGGTAAGTGCATAGAATATGCTGGGCAGTG	intronic antisense
ASMM10P045691	6.29549	up	noncoding	AK156092	AK156092	Genbank	3646	chrX	+	139970762	139974397		chrX:139974337+139974397	AATTCCACTGAAGAATTTCTTTTTGTTACTGGGTAAGTGCATAGAATATGCTGGGCAGTG	intronic antisense
ASMM10P036139	2.60038	up	noncoding	TCONS_00029344	XLOC_022746	Alexander et al 2013	577	chr7	-	48755540	48778187		chr7:48755557-48755873	AGCAACAGCAAAGTTAACTCAGAGGTCATTGTGTCTGCTGCCTCTGGCAGGAATTTCTTA	intergenic
ASMM10P023347	3.25171	up	noncoding	ENSMUST00000119441	Gm13818	Ensembl	515	chr2	+	93794569	93795084		chr2:93794615+93795084	TTGGGGACTATATTGGTCATGTTGATCGTGGTATTAAGAGCCCAAAGGAAGTTGCCACTG	intronic antisense
ASMM10P041321	2.51068	up	noncoding	AK146682	AK146682	Genbank	851	chr9	-	28893644	28894494		chr9:28893668-28894494	ACAAGTTTGAGTCTACCATCATCTACATAGAGATCAAGTCCAGCCAGGGTTATGCAGCAA	intronic antisense
ASMM10P034468	6.60704	up	noncoding	AK042156	AK042156	Genbank	2901	chr6	+	49219800	49222702		chr6:49222594+49222702	CCGTTATGAAAGAAATGCCAGAAGTGTTGGTCTACTTTTGTGAAAACGATTTTTGAGATT	intergenic
ASMM10P042926	2.01781	up	noncoding	NR_045705	I730028E13Rik	RefSeq	1959	chr9	+	61138514	61145259		chr9:61145158+61145259	TGGCAGCTTAATTAGTGCAATAATTATGTACTTGTTGCTCCTTCTTTCGAGCAAATACTG	intergenic
ASMM10P042938	4.79672	up	noncoding	ENSMUST00000159012	Itga11	Ensembl	3628	chr9	+	62677859	62777111		chr9:62777051+62777111	AAGACAAATCCTTGGTCTTTTTCACTAGCTAGCCTAGCTCCAGGTCAGTGAAAGACTATC	exon sense-overlapping
ASMM10P012827	10.2958	up	noncoding	ENSMUST00000181146	Gm26634	Ensembl	1511	chr15	-	78862955	78866889		chr15:78863162-78864278	TAGTACCACACATTAATGTGGTCAGACGGAGCAAGTGTATGAGGTCATGTCTCTTCTCCT	intergenic
ASMM10P046968	6.2234	up	noncoding	ENSMUST00000137187	Acadvl	Ensembl	769	chr11	-	70014042	70015411		chr11:70014056-70014117	GCCCACTAGGACCGTGGACCTAACTGTGGTTCCCAGGTCTTTGGGGACTGTGTGAGGCAA	exon sense-overlapping
ASMM10P050002	12.7027	up	noncoding	uc007nnq.1	AK006560	UCSC_knowngene	704	chr12	-	53303351	53309846		chr12:53303365-53303772	CTTGCTTTGTGAGATGGGGTAGCTCAATAAACCTAGAGTCTTCAATTTGGGCTTGTCAGC	intronic antisense
ASMM10P041824	2.9069	up	noncoding	uc009qkf.2	DQ554944	UCSC_knowngene	78	chr9	-	67728082	67728160		chr9:67728107-67728160	TCACTTCAGATGCTTCTGCTGTTCCAAAGGATGGGATGCATGAGGTAGCAAATACGATGA	intergenic
ASMM10P035113	2.02344	up	noncoding	uc009dug.1	4930417O13Rik	UCSC_knowngene	3458	chr6	+	125265475	125287286		chr6:125287181+125287286	CAGCTGTCTTTCATCCTGGCGTGCATACATTTATGACTTGTTTTATAACTAGAATCAAAC	natural antisense
ASMM10P056255	5.07954	up	noncoding	TCONS_00017539	XLOC_013677	Alexander et al 2013	1730	chr2	+	168956249	168966897		chr2:168956651+168957956	ACAGGAATTGCAATGAGAAAATCAGCAATAACTGAAGCAGCAAGCCTTTGTTCTGCGGAA	bidirectional
ASMM10UP315	2.78526	up	noncoding	uc.4+	uc.4	UCR	359	chr4	-	148897253	148897612		chr4:148897349-148897408	GGGTCCCGGTAATCAAATAAAATTGAAAATCATCTTCCCATTAAATTCAATTAGCCGCAA	intronic antisense
ASMM10UP315	2.78526	up	noncoding	uc.4+	uc.4	UCR	359	chr4	-	148897253	148897612		chr4:148897349-148897408	GGGTCCCGGTAATCAAATAAAATTGAAAATCATCTTCCCATTAAATTCAATTAGCCGCAA	intronic antisense
ASMM10P049576	3.2759	up	noncoding	ENSMUST00000146550	Gm11680	Ensembl	439	chr11	+	112107437	112132196		chr11:112132136+112132196	AAACCAAGTGAGAGGAACAAGACAGTCTTCCTGCAGTCTAACACTGATCACCAACTAGTA	intergenic
ASMM10UP046	3.3497	up	noncoding	uc.147+	uc.147	UCR	308	chr3	-	86745885	86746193		chr3:86745889-86745948	AGCAAGTGAAAAACAACTGTAATCTACACTTCAGGGCCACCATACAGAGCTTAATGAATC	natural antisense
ASMM10P055897	4.0433	up	noncoding	TCONS_00004127	XLOC_003629	Alexander et al 2013	783	chr11	+	102236919	102243440		chr11:102241263+102242872	GGGAACCCAGAGGTGCCAGGAGAATCATCGCATATGCAACGAAGCCTTTCAAAGCCAAGT	intergenic
ASMM10P020432	10.4797	up	noncoding	ENSMUST00000125891	Ttc16	Ensembl	3714	chr2	-	32764128	32775633		chr2:32764226-32764892	AACATGGCAGGTCTCAATGAACAGACAGTCCATGGTTTTAGAGCTTTATTGTAGAAAAGC	exon sense-overlapping
ASMM10P016506	6.23696	up	noncoding	AK034395	AK034395	Genbank	3120	chr17	-	84569335	84572452		chr17:84569390-84569817	TGCGGAATCACAGCAGAGCATTCGATGTTACTGCCTTCTTATTCAATGTACATTTCAATA	natural antisense
ASMM10P028086	2.08464	up	noncoding	ENSMUST00000134565	Cela3b	Ensembl	976	chr4	-	137421007	137422791		chr4:137422089-137422791	TGAATGTGTATCAATGTCATTGAAGTCAGAGCCCAACCTTATCCTCAGACACACATCAGC	exon sense-overlapping
ASMM10P031631	2.51253	up	noncoding	TCONS_00002416	XLOC_002433	Alexander et al 2013	1494	chr10	-	78248746	78260790		chr10:78248766-78248881	ATTTTCCCCCATCTGAGGAGGTCTTCTGTATCTAGTACAATCTGCCCTCAGGCCATAATA	intergenic
ASMM10P002253	27.6527	up	noncoding	ENSMUST00000142027	Nphp4	Ensembl	4465	chr4	+	152476705	152563049		chr4:152476760+152488741	AAGCAGCAGCAGGGAATCCTAGACATGCTGTCGGAGCTTGAATGCCATCTGCGAGTGACC	exon sense-overlapping
ASMM10P048269	6.79299	up	noncoding	AK141455	AK141455	Genbank	3608	chr11	+	29220939	29224545		chr11:29224462+29224545	CATCACTTTGCATAAAGTGATCTACAGAACATCAGATATGCCAGTTTTACAAAGTACTGA	natural antisense
ASMM10P043610	2.02373	up	noncoding	ENSMUST00000126170	Ppp1r3f	Ensembl	5727	chrX	-	7558601	7605381		chrX:7597293-7597537	TAGTACAAAGTCCATCTTTCCTTGGGCTTTCCTTTGGAAATTTTTTCCCTTTGGAAACAT	exon sense-overlapping
ASMM10P043610	2.02373	up	noncoding	ENSMUST00000126170	Ppp1r3f	Ensembl	5727	chrX	-	7558601	7605381		chrX:7597293-7597537	TAGTACAAAGTCCATCTTTCCTTGGGCTTTCCTTTGGAAATTTTTTCCCTTTGGAAACAT	exon sense-overlapping
ASMM10P043610	2.02373	up	noncoding	ENSMUST00000126170	Ppp1r3f	Ensembl	5727	chrX	-	7558601	7605381		chrX:7597293-7597537	TAGTACAAAGTCCATCTTTCCTTGGGCTTTCCTTTGGAAATTTTTTCCCTTTGGAAACAT	natural antisense
ASMM10P023376	15.2323	up	noncoding	ENSMUST00000140009	Gm13905	Ensembl	579	chr2	+	101872174	101883256		chr2:101883196+101883256	GTGCATGAAAGAAACAAAGGGGGGCCTGTGTACAAATACAGGGACAATGCTGTTGTGTTA	intergenic
ASMM10P030679	2.0882	up	noncoding	ENSMUST00000166632	Rasgef1b	Ensembl	721	chr5	-	99227793	99234066		chr5:99227917-99227987	TTATAGACTTGTCCGGATGTAAACTACTACCCGGCCTTGCATTTACCTGCTCAGACCTAA	exon sense-overlapping
ASMM10P030679	2.0882	up	noncoding	ENSMUST00000166632	Rasgef1b	Ensembl	721	chr5	-	99227793	99234066		chr5:99227917-99227987	TTATAGACTTGTCCGGATGTAAACTACTACCCGGCCTTGCATTTACCTGCTCAGACCTAA	exon sense-overlapping
ASMM10P029802	2.15811	up	noncoding	ENSMUST00000156409	Gm13017	Ensembl	400	chr4	+	140391147	140396604		chr4:140396535+140396604	GGTTCCAACCCTATTATCCCTTAAGCCCCAGTAATTACAAATGCATAAATAAATGAATAC	intergenic
ASMM10P011501	2.17446	up	noncoding	NR_003623	Gm5069	RefSeq	3581	chr1	-	180326968	180330549		chr1:180328418-180330484	GAGTTTGAAAGCATCTTAGGCTATCTGAGATCCTGTCTCAGCAATCCCTCCTTACCTCTA	natural antisense
ASMM10P048264	2.09709	up	noncoding	ENSMUST00000138164	Gm12082	Ensembl	600	chr11	+	28751632	28815767		chr11:28815697+28815767	AAATGCACATTCTTCTCCCATACACTCTGCTACAAAATGTCTCATTTGGCCAACAGACAG	intergenic
ASMM10P052801	2.92857	up	noncoding	ENSMUST00000176154	2610017I09Rik	Ensembl	370	chr1	-	42648161	42663602		chr1:42648186-42648233	CATACTCTTATGAATAAAGTTCTATAGGACACAGACCTGCCTACTGTTTTCTGTTTTGTT	intergenic
ASMM10P023445	5.94091	up	noncoding	uc008llh.1	AK163667	UCSC_knowngene	1325	chr2	+	106003333	106004658		chr2:106004591+106004658	CCAAGGTGTCCTTGGTCAACCTAAGCTGTCAATATTTAATTGATATCATCCAATAAATAC	natural antisense
ASMM10P043683	5.41606	up	noncoding	NR_045429	2010308F09Rik	RefSeq	631	chrX	-	13234640	13247733		chrX:13247518-13247733	GAGAGCTACTGGATCATCTGATTGATGGAAGGACCACCAGCATTACTAAAATGAAAAGTG	intergenic
ASMM10P032459	3.8427	up	noncoding	uc029vol.1	AK186556	UCSC_knowngene	169	chr5	+	124639263	124644988	NM_011596	chr5:124641536+124641596	AAAGGGTACACCATTGTGACCTATGCAGAGCTGGACGAGTGCCTGGAGGACCCTGAAACG	intergenic
ASMM10P051570	2.00849	up	noncoding	ENSMUST00000134472	Gm6081	Ensembl	489	chr13	-	28510743	28511232		chr13:28511033-28511232	CACCGAATTATTACAGGATTCATGTACCAGAGTGATGACTTCCCAGGCCATAAAGGCACT	intergenic
ASMM10P045730	2.31552	up	noncoding	uc007gxm.1	AK043505	UCSC_knowngene	3138	chr10	+	99298887	99423047		chr10:99402820+99402880	ACAGAAGGGCCTGTTCAACTCCACTGTTGGATGTCACAGAACTATCTAAGAGGTCCCTGG	intergenic
ASMM10P020251	3.08231	up	noncoding	ENSMUST00000152614	Pax8	Ensembl	3386	chr2	-	24471884	24475574		chr2:24472017-24475072	GCGTTGTCACTTTAATTGCCCCGCTGATTGATAAGAAGTAATTATTTCTAATTGACACTT	exon sense-overlapping
ASMM10P015524	2.64652	up	noncoding	ENSMUST00000123341	4930506C21Rik	Ensembl	1193	chr17	-	8297508	8311080		chr17:8298430-8298479	AGTGTCTTTATGTGCTTAGCTTCTCCCTGGCAAAGAAATCTTTATTTCTTCATCTGGGTT	natural antisense
ASMM10P029652	2.12092	up	noncoding	ENSMUST00000117591	Gm13033	Ensembl	1057	chr4	+	132884762	132886626		chr4:132886315+132886408	TACATCAAACCCTATCTGTTCTCACTACTGGAATACTGGAAGCCAAGCTCTTTGGGGGAA	bidirectional
ASMM10P034914	4.67957	up	noncoding	AK157357	AK157357	Genbank	2749	chr6	+	101913272	101915939		chr6:101915859+101915939	TCACAACACACTAAGTGGGCTTCATTTCTACATTCCTATTAGCTTGTAGTAATAACTTGT	intergenic
ASMM10P003806	6.55844	up	noncoding	ENSMUST00000176391	Gm20714	Ensembl	337	chr6	-	4807056	4812876		chr6:4807219-4812713	TAGAAGTCAAAAGCATCGGACGAAGGATCCTATTTCCAGTGAAGACTAAGTGACCTGGTG	intergenic
ASMM10UP507	4.36704	up	noncoding	uc.99-	uc.99	UCR	398	chr2	-	71537910	71538308		chr2:71537951-71538010	CGAGTGCACAATGTCATCAGCGTAATGAAGAGTAAACATTTATGCTAATAATCTGCAATT	intergenic
ASMM10P001612	11.3887	up	noncoding	ENSMUST00000131495	Hoxa11	Ensembl	2098	chr6	-	52242109	52245795		chr6:52245513-52245727	TGCGGAGAGCCCAAGGTCCAACCCGTGCGCGAAGTGACCTTCAGAGAGTACGCCATTGAG	exon sense-overlapping
ASMM10P040161	4.8885	up	noncoding	ENSMUST00000124910	Mcph1	Ensembl	3878	chr8	+	18595163	18712939		chr8:18712864+18712939	ATCCTGTGATCTTACACAGGATGTTACAAAGGTTTACATAGTTGTTCTGTGTCCTAACAT	exon sense-overlapping
ASMM10P057127	2.61757	up	noncoding	uc011xap.2	4930444F02Rik	UCSC_knowngene	654	chr10	-	18797298	18831930	uc011xaq.2, uc011xar.2	chr10:18797376-18803149	TGTTAAAGCTAAGCCATGTGAACCAAGCTCATCCCAACAGCTGCCAAAGTGTCTGAAAGT	intergenic
ASMM10P036473	2.92814	up	noncoding	ENSMUST00000174677	Olfr306-ps1	Ensembl	628	chr7	-	86353091	86353719		chr7:86353108-86353719	GTCATTTATATTAGCCTTGGAATTGGTGTTTGGCTACCATGTTTTGTTTCATCTGTGTTT	intergenic
ASMM10P025029	2.95007	up	noncoding	ENSMUST00000159115	Gm16560	Ensembl	404	chr3	-	94173079	94173483		chr3:94173282-94173483	AGAAGCTGGGAAATACTGCCATTTGGACACATTCACTTTAACTATTCAGGGGATGCTGCG	intergenic
ASMM10P020190	2.49834	up	noncoding	ENSMUST00000173604	Skida1	Ensembl	420	chr2	-	18040675	18044572		chr2:18040806-18041041	ACTTCTTTTGTGTGTCCTGAAGTCATCGCCATCCCTGCACTTGCAGTCCTATATTTCTCA	exon sense-overlapping
ASMM10P032258	2.87944	up	noncoding	AK015076	AK015076	Genbank	1417	chr5	+	113364311	113365729		chr5:113365631+113365729	CACACTGAAATGGAGTGTTTATTTAATGTCTAATGTGTGGCTGGTTTCCCTAAACATTTG	intergenic
ASMM10P041491	2.84559	up	noncoding	uc009pff.1	Gm10684	UCSC_knowngene	1700	chr9	-	45109984	45135606		chr9:45125690-45125773	TGAAGATGAGATGGGAGTCACAGGCTCCTTGAAGTGCCCTGAGCTAAGCTGTAGAGAACG	intronic antisense
humanlincRNA1516-_P1	2.18903	up	noncoding	humanlincRNA1516-	humanlincRNA1516	lincRNA	4164	chr5	-	38565638	38569802		chr5:38565649-38565708	ATGGTCTCCCTCAGCTCATTTAAGAGACCAAGACTGAGACAGGTTCTGAAATTCCTTTAG	intergenic
ASMM10P032641	2.2408	up	noncoding	AK140236	AK140236	Genbank	1175	chr5	+	139561342	139562516		chr5:139562156+139562516	TGTTGTGACTCTAGAGGGGTCCCCGTCCTTTCATAAAGTTCAGCTTTCCTATCTGAGAAA	intergenic
ASMM10P045282	12.7592	up	noncoding	ENSMUST00000121428	Gm16458	Ensembl	502	chrX	+	78059389	78066587		chrX:78066527+78066587	TTGAATATGCTAAGGAAAATAACATTCCACCTGGAAACATTAGAGAAGTCCTGACTACAG	intergenic
ASMM10P048664	3.06982	up	noncoding	AK008754	AK008754	Genbank	1313	chr11	+	61617837	61619147		chr11:61619041+61619147	CGCCATCTGGATAATGGGGTTACAGGTGGACAAGACTAAATTTTATTTAATTAGCAATTT	intergenic
ASMM10P035319	2.32959	up	noncoding	ENSMUST00000156443	Gm15685	Ensembl	627	chr6	+	144481224	144501416		chr6:144501356+144501416	AGTAAGAAGTTCTGAAAAATGACACATACCATCCCTGCAAATACTGGATGTAGAAATGAC	intergenic
ASMM10P020580	5.32053	up	noncoding	ENSMUST00000119772	Gm13492	Ensembl	665	chr2	-	51817904	51818569		chr2:51817922-51818569	TGCAGTCAATTGACACAAGAAGTGTGTCCACACCAACAATCTGAGCTCCCAAAAGAAGGT	intergenic
ASMM10P026913	2.22809	up	noncoding	NR_077226	Gm6297	RefSeq	1625	chr4	-	40720153	40722841		chr4:40722645-40722841	TCCCCGGCTGTCTGGGGTCCAGACCGCACGCCGCGACCGAGGGAGGCCGGAGACTCACCG	bidirectional
ASMM10P049458	2.04045	up	noncoding	uc029rom.1	DQ697558	UCSC_knowngene	229	chr11	+	103428546	103428775		chr11:103428711+103428775	ATATTTGTTTTGGGTAGGAAGAGATAGTCTTTCCTTGACAGGCGTTCAGTGCTACCGCTC	intergenic
ASMM10P046658	3.081	up	noncoding	ENSMUST00000124699	Ube2b	Ensembl	516	chr11	-	51997569	52000479		chr11:51997583-51997645	GGGCATTTATATAAAATTGGTCGGCTTGCTGTTATATTTAATTTGGCTTCTTTCCCTTGA	exon sense-overlapping
ASMM10P053245	2.77493	up	noncoding	uc012fty.1	Cdipt	UCSC_knowngene	1927	chr7	+	126976348	126980501		chr7:126978890+126978950	AAGTCCCATGCTTTTCTCCCCAAGTTCTGTGGTGCGAGGCAGTGAGAGTCACAAGATGAT	exon sense-overlapping
ASMM10P002183	2.56186	up	noncoding	ENSMUST00000140752	Serinc4	Ensembl	2223	chr2	-	121439058	121455837		chr2:121441293-121441404	AACAGCAGGTAGTGTCTGACCCACTGGCAAGCCACCATGAACAGTCACTCCCAGGATCCT	exon sense-overlapping
ASMM10P002183	2.56186	up	noncoding	ENSMUST00000140752	Serinc4	Ensembl	2223	chr2	-	121439058	121455837		chr2:121441293-121441404	AACAGCAGGTAGTGTCTGACCCACTGGCAAGCCACCATGAACAGTCACTCCCAGGATCCT	exon sense-overlapping
ASMM10P002183	2.56186	up	noncoding	ENSMUST00000140752	Serinc4	Ensembl	2223	chr2	-	121439058	121455837		chr2:121441293-121441404	AACAGCAGGTAGTGTCTGACCCACTGGCAAGCCACCATGAACAGTCACTCCCAGGATCCT	natural antisense
ASMM10P045687	2.04192	up	noncoding	AK089850	AK089850	Genbank	1975	chr10	+	99039473	99041443		chr10:99041285+99041443	CCTCATATGGCTACATCATGTTTTGTAAATACTCCCTCTCTCACCTCCTGATAGGTTTAA	intergenic
ASMM10P043906	14.0832	up	noncoding	ENSMUST00000117709	Gm14621	Ensembl	689	chrX	-	51238843	51239532		chrX:51238940-51239532	ACCATCTTACTGCATACAAGAAGAACTATTGCAGATATCCGGAGACAGACCTGGAAGGTA	intergenic
ASMM10P035977	3.42259	up	noncoding	AK157571	AK157571	Genbank	2988	chr7	-	39791253	39794251		chr7:39791270-39791981	CCCTTACTGGTGGCTGTGAACAATATATGTCTCAAAACCCCCAGACATGATGAGGGTTAT	intergenic
ASMM10P038731	4.72242	up	noncoding	TCONS_00029194	XLOC_022011	Alexander et al 2013	1263	chr7	+	125214152	125215920		chr7:125215860+125215920	AAGAAATGTGCGAATTTGTGAAAGAAAGGGGCAACTAATCTGTTTAGGGGGTCTATGTAC	intergenic
ASMM10P038527	4.48123	up	noncoding	AK145326	AK145326	Genbank	1277	chr10	+	22751896	22753332		chr10:22753161+22753332	TACAGGATGCCTGCAGAAGACAGTCTGTTTCTGGTTGCTTTCAGATCATGATACAGACCT	intergenic
ASMM10P042613	3.06984	up	noncoding	ENSMUST00000176020	Gm3896	Ensembl	4094	chr9	+	37015757	37020671		chr9:37020611+37020671	TCACTTCCTGATATCTGCCTCCATCTAAACTCTGTTTAAATAAAGATTGACCTATCTCTC	intronic antisense
ASMM10P032874	4.62578	up	noncoding	ENSMUST00000139701	Gm4876	Ensembl	2225	chr6	-	17076260	17171833		chr6:17076274-17077896	CTGTACACATTAGAATGCCATTCCAATGTTGAATTAAAGATGTGTCACTGCCACCACCTA	intronic antisense
ASMM10P052467	4.23154	up	noncoding	ENSMUST00000119967	Gm11325	Ensembl	469	chr13	+	23103453	23103922		chr13:23103826+23103922	GATGGAATTGGAAAATCCATGCTGCTGTATGCTATGGGGAAACTTGAAGTGCTCATGCCT	intergenic
ASMM10P030558	2.05845	up	noncoding	uc007fkm.1	AK076946	UCSC_knowngene	810	chr10	-	65875787	65908239		chr10:65875847-65876070	GGTATCACCTGGTTGGCTTTATGGGTAGTTACATATTTAATTGTTCCAATACGTTTAACT	intergenic
ASMM10P030303	12.3108	up	noncoding	ENSMUST00000132104	Zfyve28	Ensembl	666	chr5	-	34217602	34232556		chr5:34232509-34232556	AAGTACTGGTAATGACAGACACCTGACAGAATGACAGCTATCTTCCCACAGATTCCCACA	exon sense-overlapping
ASMM10P026478	3.73822	up	noncoding	AK048871	AK048871	Genbank	1515	chr3	+	126226327	126228355		chr3:126228250+126228355	GAAGCAGTGAGAGAAGCTAAAATGTCTGAATTAGCATTTGTTCTGTTTTCCACAAGAAAA	intergenic
MM9LINCRNAEXON11010+_P1	3.81611	up	noncoding	mouselincRNA0889+	mouselincRNA0889	lincRNA	75750	chr2	+	108616511	108692261		chr2:108685603+108685662	ATGCCATTATGGGGTTTCCCTGGTCCCAAAAGACAAGCAGCCATCACTTACTTCAAAGAA	intergenic
ASMM10P038793	3.40615	up	noncoding	AK148265	AK148265	Genbank	1505	chr7	+	127615318	127616818		chr7:127616758+127616818	ACCAACCTAGGCTACACAGTGAGGCTACATGTTAAAACACCAATAAATAAATATTGACTT	bidirectional
mouselincRNA0911-_P1	12.4298	up	noncoding	mouselincRNA0911-	mouselincRNA0911	lincRNA	12700	chr2	-	138704034	138716734		chr2:138704035-138704094	GTTAGCTATCTGGTTGGATATATTCAGCAGAGACTCCTGATTGAATACAAACTCCAGCTC	intergenic
ASMM10P057654	5.04064	up	noncoding	AI506377	mouselincRNA1309	lincRNA	405	chr6	+	90972607	90973012	NM_027974	chr6:90972911+90973012	CCAGCAAAAACAAGCTGCAGAGAGAGACTAAAAAATGACTTTTGGGATAGCATTAGAAAT	intergenic
ASMM10P029546	22.3283	up	noncoding	ENSMUST00000155341	AU040320	Ensembl	827	chr4	+	126835278	126839747		chr4:126835361+126835470	ATTAATGTGCTTCTGCAGCAGGATGGGTAGGAGGGAAACTCCTGCCGCCTTGGGGTTGCT	exon sense-overlapping
ASMM10P029546	22.3283	up	noncoding	ENSMUST00000155341	AU040320	Ensembl	827	chr4	+	126835278	126839747		chr4:126835361+126835470	ATTAATGTGCTTCTGCAGCAGGATGGGTAGGAGGGAAACTCCTGCCGCCTTGGGGTTGCT	exon sense-overlapping
ASMM10P002006	2.98776	up	noncoding	ENSMUST00000137923	C230038L03Rik	Ensembl	2550	chr7	-	96947909	96951886		chr7:96950126-96951602	GAACACAGCGTGTTTGGATCCACACGTCTGCCTTTAGATTCATCGCCTTCCCGATAGCAG	natural antisense
ASMM10P049844	7.32544	up	noncoding	TCONS_00006849	XLOC_005497	Alexander et al 2013	100	chr12	-	16801465	16811812		chr12:16811755-16811812	TTGGATACAGCTTGCCTTGCTGAGAAAACAGCGATCAGGAGAAACGGACAAAGGAAGAAT	intronic antisense
ASMM10P051087	2.24679	up	noncoding	uc029rwz.1	DQ563572	UCSC_knowngene	69	chr12	+	98426796	98426865		chr12:98426805+98426865	ATTCTGATTTATGAAGTGTTGTTTTACTTCCTGAGGGCTTAAGTGATGGGTTTGCCGCAA	intergenic
ASMM10P034623	27.3066	up	noncoding	TCONS_00027129	XLOC_019954	Alexander et al 2013	1063	chr6	+	67238075	67260788		chr6:67247441+67247501	CATTCACAGCACATTCTATGGATCTGGAAATCCCTGAGGACCAACCCAGGTACTAATAAT	intergenic
ASMM10P042099	2.01611	up	noncoding	ENSMUST00000112503	Trf	Ensembl	775	chr9	-	103220894	103222675		chr9:103222354-103222675	CCTCCAAGTTTCCCACACTTTTAAGATCAGTTTCCTGAAGTTTCTCTTGTTCTCTTCAGT	exon sense-overlapping
ASMM10P047328	3.07604	up	noncoding	uc007kwk.1	AK020705	UCSC_knowngene	1032	chr11	-	89638624	89777653		chr11:89638672-89639576	TAGACATTCTTAGACCTGTCAGAATCCTGAGGTCTCCCTGGAATTCCACATACCACATGA	intergenic
ASMM10P030978	2.79019	up	noncoding	ENSMUST00000129108	Gm2301	Ensembl	282	chr5	-	119617900	119671365		chr5:119640007-119640104	CTCCTTGAGTGACTGGTTCCTCCATTGGATCTCAGCTCGTAGCTCCTGACCTCAAGCAAG	natural antisense
ASMM10P030978	2.79019	up	noncoding	ENSMUST00000129108	Gm2301	Ensembl	282	chr5	-	119617900	119671365		chr5:119640007-119640104	CTCCTTGAGTGACTGGTTCCTCCATTGGATCTCAGCTCGTAGCTCCTGACCTCAAGCAAG	natural antisense
ASMM10P032490	4.26329	up	noncoding	ENSMUST00000155590	Gpr133	Ensembl	3665	chr5	+	129096756	129100503		chr5:129100428+129100503	AATCAAACCATGTCCTTTTGCAAGAGCAGGCAGTGCTATAACCACTGAGCAGTCTCTTCA	exon sense-overlapping
ASMM10P001483	2.76841	up	noncoding	ENSMUST00000129175	1700013G23Rik	Ensembl	298	chr11	-	59946888	59948091		chr11:59947047-59948001	GATGACGCTGGGGAAGGGCCATGATTCCTGAGGAAGAAGGGAGAAGAGAATGGTCTAAGA	bidirectional
ASMM10P038930	6.31257	up	noncoding	uc009kis.2	BC024386	UCSC_knowngene	1565	chr7	+	140906063	140907967	NR_015583	chr7:140906766+140906826	GGCACACTAGTCTGAACCCCATTTCCTAGCAGGATATTGACGGATGTCCTTACTGGTAAG	intergenic
ASMM10P040058	3.39177	up	noncoding	ENSMUST00000124750	Gm14378	Ensembl	805	chr8	+	4248632	4249521		chr8:4249078+4249204	TAACTTGGAAAGAATTTGGCATGCGGCTGAGCATGGGTAAAGAGACCACCTGTAATGCAT	exon sense-overlapping
ASMM10P041592	2.2251	up	noncoding	uc007fqg.2	Specc1l	UCSC_knowngene	3027	chr10	+	75278275	75312400		chr10:75278309+75278411	AAGTCAGTCTTCTCTCAGTTTTCTGTGGAGCAAGATGTACAACTCTCAGCTCCTTCTCCA	exon sense-overlapping
ASMM10P041592	2.2251	up	noncoding	uc007fqg.2	Specc1l	UCSC_knowngene	3027	chr10	+	75278275	75312400		chr10:75278309+75278411	AAGTCAGTCTTCTCTCAGTTTTCTGTGGAGCAAGATGTACAACTCTCAGCTCCTTCTCCA	exon sense-overlapping
ASMM10P020609	8.75153	up	noncoding	ENSMUST00000120242	Gm13615	Ensembl	1612	chr2	-	55970694	55972994		chr2:55970708-55972102	CAGCAACTGGATGACTATAGGAATGAAAACATACATCTCCTAGACTATATAACTCAGCCA	intergenic
humanlincRNA0071+_P1	13.0806	up	noncoding	humanlincRNA0071+	humanlincRNA0071	lincRNA	5698	chr3	+	122205745	122211443		chr3:122211322+122211381	CAGGGATAATGGGAGGAAAGGGATTTTGTAATTCATCTGAATCAATGATTTTCAAACAAG	intergenic
ASMM10P022097	2.91415	up	noncoding	ENSMUST00000139677	Gm14453	Ensembl	553	chr2	-	173025684	173034580		chr2:173025739-173026010	TGGATAAACACCCTTGACCCTGGGAGGCCAGGACAAACCCAATCAACGCTTACCCATCTC	natural antisense
ASMM10P048442	4.39169	up	noncoding	ENSMUST00000152253	Flt4	Ensembl	3587	chr11	+	49609262	49628941		chr11:49628605+49628941	AATTTTTAACCTAAGAGATGTCCCTTTTCAGGGCCACAGAGTCCTAGCTTAGCCTATTCA	exon sense-overlapping
ASMM10P044841	2.95078	up	noncoding	ENSMUST00000119648	Gm14863	Ensembl	307	chrX	+	9344025	9344332		chrX:9344268+9344332	GTCTTGGAACAGAACATCACTACTGGAAGATGTATGTATGCATGCTTTTTTGTTAAAAAC	intergenic
ASMM10P055889	2.92724	up	noncoding	TCONS_00002500	TCONS_00002500	Alexander et al 2013	75	chr10	-	118834515	118852051		chr10:118834530-118852022	CACACAGGCCAAGGGTGTCTTAGTTTCTTTTCTGGTTACCAGGATAAAATACCTCAGCGA	intergenic
ASMM10P036453	6.59226	up	noncoding	ENSMUST00000174636	Vmn2r-ps70	Ensembl	302	chr7	-	85511847	85512149		chr7:85511870-85512149	GTATCTTGGCCTCTAATGCAAGTCTACTTCTTTGTTACTTTGCCTCAAAGTGTTATACTA	intergenic
ASMM10P017669	2.01692	up	noncoding	TCONS_00015159	XLOC_011433	Alexander et al 2013	2562	chr18	-	23932799	23951849	TCONS_00015160	chr18:23932813-23934865	TTCATGGTGTTGCATCACAGCAGTAGAAGCCTAACAAAGGCACTGTGTATGACACTTTCA	intergenic
ASMM10P020385	5.93875	up	noncoding	ENSMUST00000141035	Gm14471	Ensembl	2358	chr2	-	30306066	30323986		chr2:30306133-30306387	AGCTGAACTTTAGGTTTCATTAAGCTTCCTTTTCGGGATCCTGTTTTCATTACCATTTTA	natural antisense
ASMM10P028125	2.48134	up	noncoding	ENSMUST00000131052	Mrto4	Ensembl	835	chr4	-	139347434	139349603		chr4:139349533-139349603	TCATCAGAGCCCAGGAGCAGATTGACCCTTCAAGGCCGCAGCTCGCCTGCTGAAGAGCAC	exon sense-overlapping
ASMM10P031559	7.33107	up	noncoding	ENSMUST00000181005	4632411P08Rik	Ensembl	3237	chr5	+	29378698	29390488		chr5:29390408+29390488	GAGCGAATTTGGTGCATGTACATACACACGGACAAACACTTATACTCATATAATGGATTT	bidirectional
ASMM10P050714	3.14399	up	noncoding	ENSMUST00000155318	Pxdn	Ensembl	3406	chr12	+	29938049	29989546		chr12:29989480+29989546	TGGTTTGGGGGCCTTTTGGATTCCATATTTATGAATAACGGTTATGGGCCAAAACCTGCA	exon sense-overlapping
ASMM10P033741	2.69866	up	noncoding	AY965066	AY965066	Genbank	325	chr6	-	122713960	122714285		chr6:122713984-122714285	GGCACCAATAAAAATAGAAATAGAAATAAACAATATATATGCCAGGTGTGGTGGTATGCC	intergenic
ASMM10P019918	6.82515	up	noncoding	NR_033472	Gm10768	RefSeq	2043	chr19	+	43838802	43840845		chr19:43840772+43840845	CACGAAGTTCTTAGTTTAGCAAATTCATTTCTGGGACTATTTTAGATAAGTATGGAGGAC	intergenic
ASMM10P003930	3.29302	up	noncoding	ENSMUST00000180589	2610207O16Rik	Ensembl	463	chr1	-	42707060	42713454		chr1:42707211-42708356	TCTGTCTGTAAGAGCTGACACAGGAACCTTTGGGAGCCAGTATCTATTTTGTTTCCGACT	intergenic
ASMM10P052068	2.45477	up	noncoding	AK156916	AK156916	Genbank	3716	chr13	-	83663949	83667661		chr13:83664000-83664458	TTACAGAATTCCAAGATGTATGGTGAAATGAAGAGAGATCTGAAAGGGGCCCTGCTTTTG	natural antisense
ASMM10P052068	2.45477	up	noncoding	AK156916	AK156916	Genbank	3716	chr13	-	83663949	83667661		chr13:83664000-83664458	TTACAGAATTCCAAGATGTATGGTGAAATGAAGAGAGATCTGAAAGGGGCCCTGCTTTTG	natural antisense
ASMM10P054175	2.14074	up	noncoding	ENSMUST00000155950	Vmn1r190-ps	Ensembl	903	chr13	-	22144440	22145343		chr13:22144507-22144556	GACTCCACAATACTAAATATTAAAGCATTTTAGTACTTAATTATGCTGGTCTCAGCCCCT	intergenic
ASMM10P011574	12.7416	up	noncoding	AK157092	AK157092	Genbank	3085	chr14	+	18585068	18588153		chr14:18587836+18588153	TCTGTGTACAGTGTCGAACAATCAGTTTACTTAAAAAACATTGTCAGCCTTTCTAGAAGA	natural antisense
ASMM10P032440	6.91916	up	noncoding	AK157353	AK157353	Genbank	1824	chr5	+	124037747	124039571		chr5:124039472+124039571	ATCAGATCCTTTGGAACTGGAATTACAGGCAGTGTGTGAACTGCTATGTGCATGTTGGGA	intergenic
ASMM10P036904	2.91097	up	noncoding	NR_045803	4933440M02Rik	RefSeq	1745	chr7	-	125331781	125349786		chr7:125345613-125345668	TTGCTAAGATGAGCTTCAGGACCCTGTGGAAACAAATTTGATGATCAATGATGAAATGAA	intergenic
ASMM10P057664	2.00922	up	noncoding	EL605334	mouselincRNA1369	lincRNA	683	chr7	-	43259234	43259916	ENSMUST00000136770, NM_178601	chr7:43259497-43259916	AGTTGGATCTCTAAATTCTAGGACTTTCTAGTCTACACATCAACTTTTAGGACATCTAGA	intergenic
ASMM10UP788	7.36048	up	noncoding	uc.361-	uc.361	UCR	267	chr12	-	49381391	49381658		chr12:49381540-49381599	GACACAGCTGGGTGTTTGTGTTGAAAAATTTCTTGTGTTTTTGCTAATACTGAAATAAGC	intergenic
ASMM10P041432	3.44397	up	noncoding	ENSMUST00000162122	4931429I11Rik	Ensembl	1156	chr9	-	40894850	40897618		chr9:40897491-40897618	ACCAATGTCACCGAGAGAATTAGCAGAGAGTCGCTCACTCTCCTCCATTTCTCCGAGCAG	exon sense-overlapping
ASMM10P015470	5.48292	up	noncoding	ENSMUST00000137315	Gm15341	Ensembl	592	chr16	+	96098498	96113821		chr16:96113761+96113821	TCTGTTGGAAAGGCTCCTTCGATGTTCTCAAGGACACAGCGCTATTTTAAAATTTCTTCA	intergenic
ASMM10P052108	2.13551	up	noncoding	NR_045086	AW495222	RefSeq	969	chr13	-	93706099	93719175		chr13:93706113-93706181	TTCCCTCCAACATTTAACTCAATCATTATTTTTAAAAGAAGAATAAATTGGTTTGTCAGG	natural antisense
ASMM10P038956	8.72864	up	noncoding	AK045129	AK045129	Genbank	2880	chr10	+	33080553	33083431		chr10:33083256+33083431	AATTATATCAGAGACACTGCGGGGGCTTAGACAGCACTTTCTAGATACTCTGGCTTTGTT	intergenic
ASMM10P016396	14.5118	up	noncoding	AK157618	AK157618	Genbank	2921	chr17	-	68830864	68833783		chr17:68830997-68833783	GGGCCTCTTCTAATATTAGAACCATAAAGGATAGGTTAAATGCTTAAAATGAGTTCACTC	intergenic
ASMM10P058258	2.01999	up	noncoding	AI390298	mouselincRNA0042	lincRNA	528	chr1	-	71938001	71938529	NM_031880	chr1:71938478-71938529	TCTTTCTCCTTGCCGTTATCTTTTGAGCCACAAAACGGCCAACTAACTGGCTTACAGCAG	intergenic
ASMM10P037949	2.09313	up	noncoding	ENSMUST00000129600	Tmem143	Ensembl	840	chr7	+	45915997	45916975		chr7:45916022+45916082	CTAGGGCACTCCAATGCTGAGTGGCCCTGCATCCGTGTGTCTAAGCCTGTACTCCCACAG	exon sense-overlapping
ASMM10P023269	3.10301	up	noncoding	ENSMUST00000161044	Phf21a	Ensembl	832	chr2	+	92348910	92356993		chr2:92349324+92349387	GTTTGCAGTGTTCGTGATAACCATGCTATTCAATAGTCACCTTTCCTTCTTAAATCTCCA	exon sense-overlapping
ASMM10P023269	3.10301	up	noncoding	ENSMUST00000161044	Phf21a	Ensembl	832	chr2	+	92348910	92356993		chr2:92349324+92349387	GTTTGCAGTGTTCGTGATAACCATGCTATTCAATAGTCACCTTTCCTTCTTAAATCTCCA	exon sense-overlapping
ASMM10P023269	3.10301	up	noncoding	ENSMUST00000161044	Phf21a	Ensembl	832	chr2	+	92348910	92356993		chr2:92349324+92349387	GTTTGCAGTGTTCGTGATAACCATGCTATTCAATAGTCACCTTTCCTTCTTAAATCTCCA	exon sense-overlapping
ASMM10UP742	2.85995	up	noncoding	uc.320-	uc.320	UCR	335	chr7	-	109202944	109203279		chr7:109203056-109203115	GTCCCCCAAGATTGCATTGTAAATGTCAAACTAGACAGGAAATTGTAATTAAAGAAAGGA	intergenic
ASMM10P002418	7.52102	up	noncoding	ENSMUST00000144539	2610028E06Rik	Ensembl	573	chr4	-	125918574	125922417		chr4:125918757-125922076	GTTCTTTCAGGTGCTCAACTGAAGTGGGACCACCATCTCCAGAACTTCCAGAGGCAGGAA	intergenic
mouselincRNA0325-_P1	3.23979	up	noncoding	mouselincRNA0325-	mouselincRNA0325	lincRNA	10252	chr12	-	72688548	72698800		chr12:72689008-72689067	TCAAGTGGGGCGTGTTTCTTCAGTGGATGAACACCTGGCTTTAGTTCTTCTTTCTGTACT	intergenic
ASMM10P027483	3.46702	up	noncoding	uc007ahm.1	AK076931	UCSC_knowngene	398	chr1	-	10042840	10049010		chr1:10042864-10043120	CAACAGCTGCAAGACCTGTGTGTTCAGTGTATATTATTTACAACTTCGTAAAAAGATTAC	intronic antisense
ASMM10P003653	2.54634	up	noncoding	ENSMUST00000173159	Chd1	Ensembl	1372	chr17	+	15705017	15731908		chr17:15731044+15731853	GCAGTGTTCACTACTGGTGCTACTACAACCATTTATGCTGTCGAAGCAGATGGTGACCCA	exon sense-overlapping
ASMM10P052633	4.30805	up	noncoding	TCONS_00007963	XLOC_006065	Alexander et al 2013	1030	chr13	+	35065331	35081434		chr13:35081374+35081434	CTGAAGAACCAGCTTTGACTTGCTGGATTTTCCCTTGTTCACCACTTTTCTGTCTCACTG	intergenic
ASMM10P016251	2.36689	up	noncoding	AK035545	AK035545	Genbank	1929	chr17	-	47627542	47629467		chr17:47627560-47629112	CAGCAACATGCATGTGCCCAATCACACATGTACAAATAGAACGCAATTTATAAAAAAGTT	intergenic
ASMM10P021658	5.57676	up	noncoding	ENSMUST00000119964	Gm11763	Ensembl	312	chr2	-	145701413	145701725		chr2:145701578-145701725	TAAAGAACATACGATTAAGGACCCGCCTAGAACCAAGTTCCATTTCCCTAGCTGCTGGAA	intergenic
ASMM10P019483	3.01995	up	noncoding	ENSMUST00000162754	Zdhhc24	Ensembl	939	chr19	+	4879766	4883782		chr19:4879993+4880120	ATGCCTGGTGAAGACAGGGACTGTTCCTGCTTTCCCAAGATGGTCTCTGAGGCTGCGGTT	exon sense-overlapping
ASMM10P019483	3.01995	up	noncoding	ENSMUST00000162754	Zdhhc24	Ensembl	939	chr19	+	4879766	4883782		chr19:4879993+4880120	ATGCCTGGTGAAGACAGGGACTGTTCCTGCTTTCCCAAGATGGTCTCTGAGGCTGCGGTT	exon sense-overlapping
ASMM10P019483	3.01995	up	noncoding	ENSMUST00000162754	Zdhhc24	Ensembl	939	chr19	+	4879766	4883782		chr19:4879993+4880120	ATGCCTGGTGAAGACAGGGACTGTTCCTGCTTTCCCAAGATGGTCTCTGAGGCTGCGGTT	exon sense-overlapping
humanlincRNA0338-_P1	2.45788	up	noncoding	humanlincRNA0338-	humanlincRNA0338	lincRNA	36561	chr7	-	108778853	108815414		chr7:108778897-108778956	GTATGTCCTTTACTTACATCAATTCCCCAAATATGCTTTGTTTTGCAGACTGGTTCTATT	intergenic
ASMM10P029341	2.11805	up	noncoding	ENSMUST00000146578	Pdzk1ip1	Ensembl	804	chr4	+	115090931	115093864		chr4:115090944+115091141	AGGGAAAACTCTGAGCCATGTTCCCTTTTTGGCTGCTCAGGTTTTCTTCAAGCTTCAGTA	exon sense-overlapping
ASMM10P029341	2.11805	up	noncoding	ENSMUST00000146578	Pdzk1ip1	Ensembl	804	chr4	+	115090931	115093864		chr4:115090944+115091141	AGGGAAAACTCTGAGCCATGTTCCCTTTTTGGCTGCTCAGGTTTTCTTCAAGCTTCAGTA	exon sense-overlapping
ASMM10P015810	2.95145	up	noncoding	uc008bhz.2	DQ713888	UCSC_knowngene	65	chr17	-	27313129	27313194		chr17:27313143-27313194	ATAAGTGACATGTGTCTAGGACATGTTAAACTGCCAAGACTGACATCTCCTTTTGGACAT	intergenic
ASMM10P044573	17.2082	up	noncoding	ENSMUST00000135832	Amot	Ensembl	619	chrX	-	145459747	145461912		chrX:145459761-145459998	CATAATTGAGTTTACCTTAGAAGTGAGCTGAAACATTGCAGGTGGGCTTGGCTAAGTTTT	exon sense-overlapping
ASMM10P022887	2.58837	up	noncoding	ENSMUST00000155219	Slc4a10	Ensembl	3590	chr2	+	62046584	62324823		chr2:62265100+62265179	ATGACTTGAAGTTTCCATTACTCATCTGCTCTCCTGGAATTGCTGGTGTACATCTGGGCT	exon sense-overlapping
ASMM10P022887	2.58837	up	noncoding	ENSMUST00000155219	Slc4a10	Ensembl	3590	chr2	+	62046584	62324823		chr2:62265100+62265179	ATGACTTGAAGTTTCCATTACTCATCTGCTCTCCTGGAATTGCTGGTGTACATCTGGGCT	exon sense-overlapping
ASMM10P022887	2.58837	up	noncoding	ENSMUST00000155219	Slc4a10	Ensembl	3590	chr2	+	62046584	62324823		chr2:62265100+62265179	ATGACTTGAAGTTTCCATTACTCATCTGCTCTCCTGGAATTGCTGGTGTACATCTGGGCT	exon sense-overlapping
ASMM10P022887	2.58837	up	noncoding	ENSMUST00000155219	Slc4a10	Ensembl	3590	chr2	+	62046584	62324823		chr2:62265100+62265179	ATGACTTGAAGTTTCCATTACTCATCTGCTCTCCTGGAATTGCTGGTGTACATCTGGGCT	exon sense-overlapping
ASMM10P022887	2.58837	up	noncoding	ENSMUST00000155219	Slc4a10	Ensembl	3590	chr2	+	62046584	62324823		chr2:62265100+62265179	ATGACTTGAAGTTTCCATTACTCATCTGCTCTCCTGGAATTGCTGGTGTACATCTGGGCT	exon sense-overlapping
ASMM10P022887	2.58837	up	noncoding	ENSMUST00000155219	Slc4a10	Ensembl	3590	chr2	+	62046584	62324823		chr2:62265100+62265179	ATGACTTGAAGTTTCCATTACTCATCTGCTCTCCTGGAATTGCTGGTGTACATCTGGGCT	exon sense-overlapping
ASMM10P022887	2.58837	up	noncoding	ENSMUST00000155219	Slc4a10	Ensembl	3590	chr2	+	62046584	62324823		chr2:62265100+62265179	ATGACTTGAAGTTTCCATTACTCATCTGCTCTCCTGGAATTGCTGGTGTACATCTGGGCT	exon sense-overlapping
ASMM10P011537	3.52658	up	noncoding	AK083024	AK083024	Genbank	2707	chr14	+	8317163	8319869		chr14:8319800+8319869	TCTCTACAAACATGCTATGGCATGCATACCCTCCTACAAAGAAGTAAATAAATAAGTGTA	intergenic
ASMM10P023395	2.80982	up	noncoding	TCONS_00017347	XLOC_013172	Alexander et al 2013	1708	chr2	+	103093051	103097926		chr2:103097866+103097926	TAACAGGCGTTCTTCCCCATAGACCTGAGCTCTTCTCCCTACTACTTCTTCAAATATGAA	intergenic
ASMM10P018640	2.24593	up	noncoding	ENSMUST00000148937	Rnmt	Ensembl	3791	chr18	+	68318996	68324851		chr18:68319057+68319117	CTCTGTTAAACTTAAAAATTGCTGTGCGCTCTCTTCACTAGAATTTGCGTTTTCCCATAG	exon sense-overlapping
ASMM10P018640	2.24593	up	noncoding	ENSMUST00000148937	Rnmt	Ensembl	3791	chr18	+	68318996	68324851		chr18:68319057+68319117	CTCTGTTAAACTTAAAAATTGCTGTGCGCTCTCTTCACTAGAATTTGCGTTTTCCCATAG	exon sense-overlapping
ASMM10P002470	2.13978	up	noncoding	ENSMUST00000145320	Esco1	Ensembl	2249	chr18	-	10566629	10610109		chr18:10588501-10595675	AAGCAGACAGAATTTCAGCATATGTTCAGCATCTGAGGTGGAGACTAATCCATTAGAAAA	exon sense-overlapping
ASMM10P038888	2.26509	up	noncoding	ENSMUST00000154273	Dpysl4	Ensembl	4196	chr7	+	139086026	139101795		chr7:139093020+139093605	TCTAGTTGCCCAAGAGTTGGGAAGGCTCAGGCTTGCTCTTGATTGGACTTCAATATTATG	exon sense-overlapping
ASMM10P013341	2.43977	up	noncoding	uc007akd.1	AK135932	UCSC_knowngene	1009	chr1	+	17168404	17173103		chr1:17173016+17173103	GAATTTAGCCAATGCACTGATAACCAATTCCTTGCTTTTGTAAGACCTTCTGTATTTGTT	intergenic
ASMM10P040507	3.62436	up	noncoding	ENSMUST00000161007	Gm15717	Ensembl	346	chr8	+	69110470	69111244		chr8:69110612+69110726	GATCAGGTCATTACTCATAGTGTTCTTGCTCTATTACTTCTGTATTCTCACTACAATGTT	intron sense-overlapping
ASMM10P019628	3.73346	up	noncoding	2_00014852	XLOC_008670	Lei Sun et al 2012	916	chr19	+	11386415	11393301		chr19:11388329+11388389	TATTACTGTACATATAGAGGTTCATCAGAAGGCTGTCACATGACCTTGTCCATTTTAATG	intergenic
ASMM10P015653	4.74788	up	noncoding	TCONS_00013483	XLOC_010498	Alexander et al 2013	3025	chr17	-	22066579	22081536	TCONS_00013482	chr17:22066615-22068901	CTCACTGGTTTAACAAGATGATCTTGGCTGTTTCCATTTTACAATTGGAATAGTTAGATG	intergenic
ASMM10P047189	3.09362	up	noncoding	uc007kky.1	AK078931	UCSC_knowngene	696	chr11	-	79781978	79782887		chr11:79781992-79782045	ACTTCCTCAGTGACAGACTGGCCTGTGGAACTATAAGTTGAAATAAACCTTTTCTACCCC	intergenic
ASMM10P010568	2.26936	up	noncoding	ENSMUST00000129374	Pde4d	Ensembl	2397	chr13	+	109116235	109335063		chr13:109334941+109335063	GTTATTATCCCCTTCAAGAACTTATTCTGGGTAATACAGTAGCTAGGGTTTTATTCTAGA	intron sense-overlapping
ASMM10UP651	5.06194	up	noncoding	uc.233-	uc.233	UCR	266	chr5	-	24490474	24490740		chr5:24490475-24490534	TGTTGCAGATAGAATTAACAGAAGGTGATTGTGTGAATGGCTCCGCTGGCTGCAAAATGG	intronic antisense
ASMM10P037515	12.6942	up	noncoding	AK145575	AK145575	Genbank	3324	chr7	+	24192140	24195464		chr7:24192965+24193028	CCACCATGGATTAAAATCTACAATTTAGGCAAGGCCAAGGAGAACTTCATTTTAGGAAAG	natural antisense
ASMM10P019142	2.1578	up	noncoding	AK029185	AK029185	Genbank	1612	chr19	-	32640415	32642026		chr19:32640438-32642026	GAGGTCCTAATTACCAAAATCAAGTACCCTATTAACCCGTCTCATTAAATCTCCAAATTT	natural antisense
ASMM10P019142	2.1578	up	noncoding	AK029185	AK029185	Genbank	1612	chr19	-	32640415	32642026		chr19:32640438-32642026	GAGGTCCTAATTACCAAAATCAAGTACCCTATTAACCCGTCTCATTAAATCTCCAAATTT	natural antisense
ASMM10P013487	2.29107	up	noncoding	uc007vxh.2	DQ726370	UCSC_knowngene	94	chr15	+	59277661	59277755		chr15:59277669+59277755	TTCCATTTGTAGTCATACGAGGATCTGACACTCTGTTCTGGCTGTGCTCACACCATGAAT	intergenic
ASMM10P047314	2.82455	up	noncoding	AK133057	AK133057	Genbank	2558	chr11	-	88291714	88294270		chr11:88291731-88294270	GGGCCTTGTGCCTGTTGGGTTCTCCATCAATAAATATTTCCCAGATTGGTAGAAGAGAGA	natural antisense
ASMM10P057875	2.44645	up	noncoding	CA891664	mouselincRNA0183	lincRNA	439	chr10	-	70721728	70722167	NM_001145804, NM_175294	chr10:70721745-70722167	ATGCACTATTCCTGGGCCTGGCCCCTTAAGTTTTCATTTGTCTGCATGTGAAAGTATGTC	intergenic
ASMM10P028974	2.90781	up	noncoding	ENSMUST00000121993	Gm11229	Ensembl	437	chr4	+	71285941	71286378		chr4:71286317+71286378	AGGCCTCAACTATGCTCCTGGGTACAATGGCAAAGTAGGTGTCAAGTAAACATGGCTTTA	intergenic
ASMM10P054138	27.1421	up	noncoding	NR_102381	AU015791	RefSeq	987	chr12	+	105513432	105515248		chr12:105513453+105513515	TATAACCCAAGCTCACACTTGTAACTAAAGACCCTAGTGTGATTGCATCGGAGTCGGCTT	intergenic
ASMM10P025850	2.48346	up	noncoding	TCONS_00020755	XLOC_015134	Alexander et al 2013	2056	chr3	+	51622942	51625091		chr3:51625031+51625091	AACAAATAAGCAGAACGTGGACCCAGTTAGATCAGTCCAAATCCAGAATTCCTGCTTCAG	intergenic
ASMM10P051788	3.6578	up	noncoding	ENSMUST00000148974	Gm16250	Ensembl	256	chr13	-	54840648	54840904		chr13:54840678-54840904	ATCGTCTGAGAGTGTCCTCGTGGTATTCTTGAACACTCAGAAGGATCTACAGTCAGACTT	intergenic
ASMM10P002035	4.23183	up	noncoding	ENSMUST00000138422	Gm15605	Ensembl	600	chr6	-	83106866	83108987		chr6:83107865-83108883	CGAGATCTAGGGGTTGCTGCAGGAGACACAGCAGGGCCCCATCTAGCTGCTGGAAGATGC	natural antisense
ASMM10P029593	2.69171	up	noncoding	ENSMUST00000135698	Fam229a	Ensembl	587	chr4	+	129491239	129491956		chr4:129491354+129491414	ACGGGCACGGGCAGGGAGCATCTAGGGGCCCGGAGCTGCCTGACCGCCACTCCTATACAG	exon sense-overlapping
ASMM10P049208	2.25221	up	noncoding	AK133280	AK133280	Genbank	4101	chr11	+	94507493	94511592		chr11:94511320+94511592	TTGCCAAAGAGTCTCGCGGTTTCCTCTGGATTGAACTGTCATTGCTGATTTGTGAATGGT	natural antisense
ASMM10P018111	2.41776	up	noncoding	uc008fto.1	AK046168	UCSC_knowngene	957	chr18	-	81913128	81916728		chr18:81913198-81913543	TTGCTCTTTTTGTTGACTTTTTCAGCCACAGTAGACAATTATTAAAAAGAAACTGCACGC	intergenic
ASMM10P040363	9.42259	up	noncoding	ENSMUST00000143216	Pdgfrl	Ensembl	2069	chr8	+	40926211	40939944		chr8:40939742+40939944	CGTTCCTTGGAGGAGTTTTATAGGAAACCATGTGACAAAAAATGAATAGGAAATCAAACA	exon sense-overlapping
ASMM10P016101	2.70947	up	noncoding	ENSMUST00000145260	H2-M5	Ensembl	2459	chr17	-	36984060	36989537		chr17:36984084-36985102	TCAGGAAAACAGTTTTAATGTGCATTCCATAGACCCAGACAAACTCTTTCTCATAAAGAA	exon sense-overlapping
ASMM10P014957	2.38289	up	noncoding	ENSMUST00000172013	Ufd1l	Ensembl	1309	chr16	+	18811823	18834310		chr16:18811982+18812078	AATACACGGTTCGTCGAATTAGAGTGAGCTATAGATTACTTCCGCCCGAATCCATGATGG	exon sense-overlapping
ASMM10P014957	2.38289	up	noncoding	ENSMUST00000172013	Ufd1l	Ensembl	1309	chr16	+	18811823	18834310		chr16:18811982+18812078	AATACACGGTTCGTCGAATTAGAGTGAGCTATAGATTACTTCCGCCCGAATCCATGATGG	natural antisense
humanlincRNA2237-_P1	2.65939	up	noncoding	humanlincRNA2237-	humanlincRNA2237	lincRNA	11318	chr15	-	34807158	34818476		chr15:34807162-34807221	AACTGTCAGTATATCTTTCTACCCAAACTAACACTTACAGAGATACTTACCAGCTGATAG	intergenic
ASMM10P001642	14.5639	up	noncoding	ENSMUST00000131958	Tek	Ensembl	361	chr4	+	94804842	94820194		chr4:94811431+94820083	GTAAAGCAAGGCAGGCCAAGGATGACTCCACAGATAGAGGATTTGCCAGATCACATTGAA	exon sense-overlapping
ASMM10P033211	2.45705	up	noncoding	AK016706	AK016706	Genbank	1110	chr6	-	54815864	54816973		chr6:54816177-54816973	ATAATCCAGCTTGACCTTCAAAGGCAGAGCAAAAACTGAGGTGCAGAGACTATCTTCTCC	natural antisense
ASMM10P040833	7.65488	up	noncoding	ENSMUST00000161244	Gm15679	Ensembl	1936	chr8	+	99011885	99032740		chr8:99032644+99032740	GACTACAGAGATGCTTTTACCATGTTCTGGCTTAGTCTTGTTTTTACAATGAGCATTTTA	natural antisense
ASMM10P040833	7.65488	up	noncoding	ENSMUST00000161244	Gm15679	Ensembl	1936	chr8	+	99011885	99032740		chr8:99032644+99032740	GACTACAGAGATGCTTTTACCATGTTCTGGCTTAGTCTTGTTTTTACAATGAGCATTTTA	natural antisense
ASMM10P048749	2.36419	up	noncoding	ENSMUST00000134403	Rpl26	Ensembl	636	chr11	+	68902852	68904533		chr11:68903102+68903178	TATGAATGATTCGGCAGTTCTGGTTCTCTGGGTTACACTCTAGCCCTTGCTCAGTTTTTT	exon sense-overlapping
ASMM10P034948	2.44604	up	noncoding	ENSMUST00000131594	Brpf1	Ensembl	2747	chr6	+	113320540	113324702		chr6:113322352+113322412	GCTAGCTAGCTTCAGGGAAGAAGTGACCTATACATAACTGAGCTTGTATTACATCCTTAG	exon sense-overlapping
ASMM10P019289	2.94893	up	noncoding	ENSMUST00000161556	Fbxw4	Ensembl	609	chr19	-	45591460	45631139		chr19:45591474-45591728	ACCTGGAACAGGTGAGCGTGCTCATGGACAATTGATAGTAACTACTTGGGTTTAATATAT	exon sense-overlapping
ASMM10P009918	5.94003	up	noncoding	NR_033241	Bmp1	RefSeq	4464	chr14	-	70474554	70520260		chr14:70486905-70490019	TCCAAAAAGGGCTTCAAGGCCCACTTCTTCTCAGAAAAGAGGCCAGCTCTGCAGCCCCCT	exon sense-overlapping
ASMM10P033161	2.27868	up	noncoding	uc009bxj.1	AK002748	UCSC_knowngene	1102	chr6	-	51400965	51402219		chr6:51400982-51402033	ACTAACTTGGGTCTTCATCAAGCATCAAGGACAGTATTTTTTAATAAAAGTGGCATCACT	intergenic
ASMM10P052218	2.97602	up	noncoding	ENSMUST00000141495	Cwc27	Ensembl	588	chr13	-	104746514	104792615		chr13:104746531-104746985	CTGAAGTAGAAGCAGGGTTCTACACTCTGCCTGTCTTAGAATATTTCCAAAATGCAAGAA	exon sense-overlapping
ASMM10P042023	12.6143	up	noncoding	uc009rbl.1	AK006889	UCSC_knowngene	1540	chr9	-	95855420	95857871		chr9:95856627-95857365	GACCCCAAACAGCAGAGCTCTGGCAAATCTAATCCAAAAAGCAATTTTTGAAACAATTAT	exon sense-overlapping
ASMM10P042023	12.6143	up	noncoding	uc009rbl.1	AK006889	UCSC_knowngene	1540	chr9	-	95855420	95857871		chr9:95856627-95857365	GACCCCAAACAGCAGAGCTCTGGCAAATCTAATCCAAAAAGCAATTTTTGAAACAATTAT	natural antisense
ASMM10P031118	3.33866	up	noncoding	ENSMUST00000162230	Asl	Ensembl	1862	chr5	-	130022286	130024345		chr5:130022447-130023635	TTTGTGAAGTAGGGGTGTTGGTGTCCACTTCATAAAAGGATGTAATTGCAGTACCATGTA	exon sense-overlapping
humanlincRNA0957-_P1	2.56219	up	noncoding	humanlincRNA0957-	humanlincRNA0957	lincRNA	115024	chr18	-	88524603	88639627		chr18:88524671-88524730	TCCTCTTTCCTAGATGAAGCACACTTTGCAGGAGATAGGTTCTTTGCTGCTGTCTGTTAC	intergenic
ASMM10P013557	2.97597	up	noncoding	uc007wda.2	DQ566960	UCSC_knowngene	63	chr15	+	74637469	74637532		chr15:74637472+74637532	ATGAGAAACTCCAGGGTAGTTGCTATGACTGCCTTAGGCCCTCTTGACTTACTTCCTCTG	intergenic
ASMM10P021586	5.06666	up	noncoding	ENSMUST00000147868	Gm14097	Ensembl	470	chr2	-	132694431	132698523		chr2:132694642-132694853	ATGACTGAGACCTTGCCTCAAATGAACAAGCAAACAAAAGAGAACGGAAACCCTGAAGCC	intronic antisense
ASMM10P010257	2.09294	up	noncoding	ENSMUST00000181528	4930528D03Rik	Ensembl	1339	chr13	+	59733644	59735210		chr13:59734993+59735210	GGGGCAGTGATTCCCTCCAACGACTAAGATTACACCTTTTAAAAGAAAGAGCTCTTTTTT	intergenic
ASMM10P031370	2.56709	up	noncoding	uc009aqs.2	DQ708760	UCSC_knowngene	60	chr5	-	149804594	149804654		chr5:149804608-149804654	TCATAAAACTCTCAAGTTCCTACCTAGATCACTGCTGGTGAACGGACTCATGGCCGCAGG	intergenic
ASMM10P056767	4.90311	up	noncoding	uc007tul.2	TCR-alpha chain	UCSC_knowngene	311	chr14	+	54174748	54220781	uc007tum.1, uc007tuv.2	chr14:54174803+54220520	GTAAAACCAAACATCCAGAACCCAGAACCTGCTGTGTACCAGTTAAAAGATCCTCGGTCT	intergenic
ASMM10P015283	7.59774	up	noncoding	AK029300	AK029300	Genbank	2835	chr16	+	65863526	65866360		chr16:65866265+65866360	GACTTATAACTGTGTCATTGATATACAATCATGGATGACTTTGTGAGAAGAACAGATGTC	intergenic
ASMM10P018607	4.07434	up	noncoding	AK051788	AK051788	Genbank	999	chr18	+	65579150	65580147		chr18:65580049+65580147	ATCTTCCCTTATAGAACGTAAAGACCAGCTATTACATCGTGTTTACTCAATATCATTCCC	intergenic
ASMM10P033363	3.10275	up	noncoding	uc009cky.2	DQ693621	UCSC_knowngene	113	chr6	-	81899124	81899237		chr6:81899138-81899237	CCTCCCAGGGATTTTCTGCATCAGCAACCATTGGCCTAGTTGGATCAGAGTCTACCTTGA	intergenic
ASMM10P050176	8.72341	up	noncoding	AK028654	AK028654	Genbank	3873	chr12	-	80018414	80081434		chr12:80019001-80021954	CTCGATGTGAGGAGACTGCCAACTTTTCTTCATAGGGAGTACTTTTAAATCTTGTTTTCT	intergenic
ASMM10P023247	2.50372	up	noncoding	ENSMUST00000152269	Psmc3	Ensembl	925	chr2	+	91054094	91055935		chr2:91055587+91055647	GCAGGGGGCAGCATGGGGGAGTTTCCGTGTAGCTACGACTGCCTGTAACTCTTCCTACAG	exon sense-overlapping
ASMM10P003467	2.10993	up	noncoding	ENSMUST00000166710	Gm6650	Ensembl	614	chr5	+	13811241	13814452		chr5:13811373+13812624	TGAAAAAGAGGACCAGGCCCTTCCAGAAGATAAATCCATTCTGTGAACAACTGTCATTAA	intergenic
ASMM10P044605	2.64241	up	noncoding	ENSMUST00000146161	A230072E10Rik	Ensembl	676	chrX	-	151293223	151299285		chrX:151299195-151299285	CTATCAAAAGCATTGCAGAGCTCAGAAGAGTCTGAAAACATTTTCCTTTCTCCCTCCAAG	natural antisense
ASMM10P044605	2.64241	up	noncoding	ENSMUST00000146161	A230072E10Rik	Ensembl	676	chrX	-	151293223	151299285		chrX:151299195-151299285	CTATCAAAAGCATTGCAGAGCTCAGAAGAGTCTGAAAACATTTTCCTTTCTCCCTCCAAG	natural antisense
ASMM10P042700	3.53158	up	noncoding	ENSMUST00000175873	Scn3b	Ensembl	1507	chr9	+	40269279	40278171		chr9:40277895+40278171	GTTCTGGTTTGGGACAGTACTCATGGGGCTGTGATTCATTTAAATCTTTGTCAATACTTT	exon sense-overlapping
ASMM10P052010	2.27706	up	noncoding	TCONS_00008340	XLOC_006820	Alexander et al 2013	14903	chr13	-	74431769	74448654		chr13:74438373-74443135	TCCTGGAACTTTTTGCTTAGCCCACGCTGACATCTAACTAAATGACATACACCTGCCTGT	intergenic
ASMM10P022941	2.24401	up	noncoding	ENSMUST00000152898	Klhl23	Ensembl	839	chr2	+	69824353	69826244		chr2:69826112+69826244	AATATAACGCTGATTCTCCCCAGAACTAGAGACATAATCTGCCTGTGCTTTGGTGATGCG	exon sense-overlapping
ASMM10P039601	3.84631	up	noncoding	ENSMUST00000148644	Nfix	Ensembl	398	chr8	-	84699875	84708218		chr8:84699889-84700219	CCCTGTGGCCACCTGATGAACTGCTCTCCTGAGCAGCCAGAGCAGTTTCCATGTCAAAGA	exon sense-overlapping
ASMM10P039601	3.84631	up	noncoding	ENSMUST00000148644	Nfix	Ensembl	398	chr8	-	84699875	84708218		chr8:84699889-84700219	CCCTGTGGCCACCTGATGAACTGCTCTCCTGAGCAGCCAGAGCAGTTTCCATGTCAAAGA	exon sense-overlapping
ASMM10P039601	3.84631	up	noncoding	ENSMUST00000148644	Nfix	Ensembl	398	chr8	-	84699875	84708218		chr8:84699889-84700219	CCCTGTGGCCACCTGATGAACTGCTCTCCTGAGCAGCCAGAGCAGTTTCCATGTCAAAGA	exon sense-overlapping
ASMM10P032962	2.30519	up	noncoding	ENSMUST00000154820	Mkln1os	Ensembl	594	chr6	-	31383036	31398753		chr6:31383060-31383394	ATATGGAAGTCATCAACGAAGACATCCTGGTCTCCCTGCTCATATATGCAAGCTCTCTCT	bidirectional
ASMM10P057811	2.89489	up	noncoding	DV051278	mouselincRNA0066	lincRNA	978	chr1	-	90884691	90885062	NM_016702	chr1:90884807-90884904	ATTTTGCTGTGGAAGTTGAGAAATGGGTGAAATGTCAAAGATGCCACAGGAGTCTCCCAG	intergenic
ASMM10P032389	3.28102	up	noncoding	TCONS_00025125	XLOC_018658	Alexander et al 2013	366	chr5	+	121868171	121894923		chr5:121894853+121894923	TAGACGCTTGCATCCCTTGGACTCCGACGCCCACAGGCTATGGGATGTTTCCCTAAACAC	intronic antisense
humanlincRNA1739-_P1	4.41286	up	noncoding	humanlincRNA1739-	humanlincRNA1739	lincRNA	31669	chr13	-	80798536	80830205		chr13:80798537-80798596	ATGAATCTCCTTTAATATGTCATAATCCATGGCATTAGAGCTTATTGTACCTGAGACCAA	intergenic
ASMM10P024706	8.64847	up	noncoding	AK145706	AK145706	Genbank	1813	chr3	-	56797404	56799216		chr3:56797483-56799216	GTTCTCTGAGACTATCACAACCAGCACAATCATAGTATTAACCAGCATTTTCTACTTTTT	intergenic
ASMM10P057494	14.8512	up	noncoding	uc029xpx.1	FJ541145	UCSC_knowngene	778	chrY	+	4341312	4381528		chrY:4371973+4380703	GAAAGAGTGCCATTCTTCACAAATGCTGATTATCTGAATGAAACATAGCAACTGTAACTT	intergenic
ASMM10P048492	5.72766	up	noncoding	ENSMUST00000147412	Gm12204	Ensembl	333	chr11	+	52000852	52001911		chr11:52001851+52001911	TTGGTGCATCCTGCCAATCCCACCATTCGGAGAGTGGAAAGGATCAGGAGTATAAGGCTA	bidirectional
ASMM10P032427	2.65922	up	noncoding	ENSMUST00000135961	Mlxip	Ensembl	5510	chr5	+	123446038	123457929		chr5:123452425+123452537	TATTCAGAAGGGAGGTCAGCAGTCAACCTGGCTTGCCTGAGCCCTCCTGTATCTGTACGC	exon sense-overlapping
ASMM10P032427	2.65922	up	noncoding	ENSMUST00000135961	Mlxip	Ensembl	5510	chr5	+	123446038	123457929		chr5:123452425+123452537	TATTCAGAAGGGAGGTCAGCAGTCAACCTGGCTTGCCTGAGCCCTCCTGTATCTGTACGC	exon sense-overlapping
ASMM10P044223	2.1835	up	noncoding	ENSMUST00000117163	Gm14803	Ensembl	361	chrX	-	96934689	96935224		chrX:96934985-96935224	AGAAAATGAAGACTTGATTAAAACCAGATGCTGTGCCATCATCCCTCACTGCCAAACCAA	intergenic
ASMM10P038585	2.17828	up	noncoding	ENSMUST00000147497	Akip1	Ensembl	408	chr7	+	109708832	109711968		chr7:109708880+109708940	TGTCTTTGCTTTCTGGAGGTCAAAGCTTATCTTAGCCCTAATCAATATTTGTCTTGACAG	exon sense-overlapping
mouselincRNA0512-_P1	4.67973	up	noncoding	mouselincRNA0512-	mouselincRNA0512	lincRNA	5450	chr14	-	99513166	99518616		chr14:99513339-99513398	AACTAGATAGGAAGTTGAAGTAAACCTCAAGGATACTGTCCCCAGCACGTTGCTGAGCAA	intergenic
ASMM10P034379	10.9277	up	noncoding	uc012ekv.1	Gstk1	UCSC_knowngene	1007	chr6	+	42245934	42250441		chr6:42247786+42247846	ACTCCCTACTATTGTCACAGGGAATCTGAGAACAAAGAAGGGTTCTTAACGATTGAGAAA	exon sense-overlapping
ASMM10P043541	6.81117	up	noncoding	AK157506	AK157506	Genbank	1176	chr9	+	123138465	123139641		chr9:123139574+123139641	TTTGTACAGGGAAGTGCAAACTGCCCATAAGGGCTTCATACATAGGCTGTATTCTGAGAG	intergenic
ASMM10P046239	2.33108	up	noncoding	ENSMUST00000132100	Gm15178	Ensembl	472	chr1	-	75392130	75396363		chr1:75392231-75392445	CAAATTACAGTTATGAAGTGGCAACAAAAATAATATCGGCAGCGTCATCACATCATGAGG	intronic antisense
ASMM10P046239	2.33108	up	noncoding	ENSMUST00000132100	Gm15178	Ensembl	472	chr1	-	75392130	75396363		chr1:75392231-75392445	CAAATTACAGTTATGAAGTGGCAACAAAAATAATATCGGCAGCGTCATCACATCATGAGG	intronic antisense
ASMM10P046239	2.33108	up	noncoding	ENSMUST00000132100	Gm15178	Ensembl	472	chr1	-	75392130	75396363		chr1:75392231-75392445	CAAATTACAGTTATGAAGTGGCAACAAAAATAATATCGGCAGCGTCATCACATCATGAGG	intronic antisense
ASMM10P019403	2.29076	up	noncoding	ENSMUST00000164379	Gm17203	Ensembl	4017	chr19	-	59896240	59901062		chr19:59896254-59897781	AGAGGATGGAAGGGTAAAGTGTCTTGTTCTTTGGAACACAGTAAAGGAAGGTGGATTTTT	intergenic
ASMM10P019179	10.3629	up	noncoding	AK038608	AK038608	Genbank	1254	chr19	-	38300082	38315270		chr19:38300454-38300711	GAAGAGTAGCTAGAGTCAATGGAAATAGTGCATGAGCCATATACATAAGTTGCATTTTTT	natural antisense
ASMM10UP705	2.48107	up	noncoding	uc.285-	uc.285	UCR	232	chr10	+	62764341	62764573		chr10:62764507+62764566	ATGGTAGCGAATCTCTGCAAAACGGTACCTGTTGCAAGGGAAGAAGCATGTTGGAAAAAA	natural antisense
ASMM10P027780	2.00713	up	noncoding	uc008uqh.2	DQ548219	UCSC_knowngene	67	chr4	-	123838919	123838986		chr4:123838933-123838986	TACGGTTGTGCCTGCTGGAATGTTCCCACTCTTTCCAACCCGCTAGTTTTTGCATGTGCA	intergenic
ASMM10P011240	2.73621	up	noncoding	ENSMUST00000175861	Gm20675	Ensembl	338	chr14	-	67232436	67233129		chr14:67232609-67232747	TGTTTTAACCTCCCCAAGGAGACTTTGATCAGCTCCACCTCGAAAATGTTCGCGAAAGAT	bidirectional
ASMM10P011240	2.73621	up	noncoding	ENSMUST00000175861	Gm20675	Ensembl	338	chr14	-	67232436	67233129		chr14:67232609-67232747	TGTTTTAACCTCCCCAAGGAGACTTTGATCAGCTCCACCTCGAAAATGTTCGCGAAAGAT	bidirectional
ASMM10P033135	2.38606	up	noncoding	uc029vvg.1	AK189830	UCSC_knowngene	372	chr6	-	48569467	48569839		chr6:48569651-48569697	AACCTTGTGTTGTTCTCCCTCAGCTCAACCTGTACATATAAGGGAAGCTCAAAAAGACTC	exon sense-overlapping
ASMM10P033135	2.38606	up	noncoding	uc029vvg.1	AK189830	UCSC_knowngene	372	chr6	-	48569467	48569839		chr6:48569651-48569697	AACCTTGTGTTGTTCTCCCTCAGCTCAACCTGTACATATAAGGGAAGCTCAAAAAGACTC	natural antisense
ASMM10P019704	2.45303	up	noncoding	TCONS_00015996	XLOC_011861	Alexander et al 2013	334	chr19	+	16085078	16089460		chr19:16089400+16089460	TCATCAGCTTTGCTGTAATCTGTTGATGATGGTCTATACAGGAAAGGATCACAAAATGGC	intergenic
ASMM10P050973	4.21975	up	noncoding	NR_040629	4930452N14Rik	RefSeq	613	chr1	-	154241520	154256906		chr1:154241534-154241700	CCACAGATGTCTCACATTTCACAAACCTGTCAATTCCAGTACATATCATCTTGAACTATG	intergenic
ASMM10P031121	2.05128	up	noncoding	AK015639	AK015639	Genbank	1370	chr5	-	130143318	130144675		chr5:130143340-130143855	ATCTTCTCCCCTGGCAGGGAATCTGTGTTTTGCTGTATGTGACTTCAATAAAGCTTGGCT	bidirectional
ASMM10P017746	3.81306	up	noncoding	AK015580	AK015580	Genbank	587	chr18	-	36320905	36321492		chr18:36320919-36321155	CATAACGGTTGATTTGTTATTCCACGGTATCTCTCCATGAAAAGAACCTCTTACCCGTCT	intergenic
ASMM10P017560	6.63542	up	noncoding	NR_045952	Gm4719	RefSeq	801	chr17	+	89379240	89384993		chr17:89384930+89384993	AAGATCCTGACCTTTGTTGCATACGGCAATGAACTAAAATAATAAAATGCGAATTGCCAG	intergenic
mouselincRNA1631-_P1	2.57035	up	noncoding	mouselincRNA1631-	mouselincRNA1631	lincRNA	6175	chrX	-	94169856	94176031		chrX:94169860-94169919	ATACATTGAAGTTAGTCACTATTTGGCTGAGGGATCCATTGCAATAGATTTTCCTACAAT	intergenic
ASMM10P033806	4.14795	up	noncoding	AK089296	AK089296	Genbank	2556	chr6	-	125683870	125686424		chr6:125683886-125684655	CCAACTGACCAAAGTGGTCAGAAACTTCATTCTCAGAAAAAATTAAAATGGAGTCAATGT	natural antisense
ASMM10P045343	2.11546	up	noncoding	ENSMUST00000146263	Pcyt1b	Ensembl	350	chrX	+	93731561	93734856		chrX:93731561+93731676	GTACTGTGGCTGAAGAGTCTCCCTGACCTAACCTGAAGCTCCAGTGCTGTCCAGAAAAAA	exon sense-overlapping
ASMM10P045343	2.11546	up	noncoding	ENSMUST00000146263	Pcyt1b	Ensembl	350	chrX	+	93731561	93734856		chrX:93731561+93731676	GTACTGTGGCTGAAGAGTCTCCCTGACCTAACCTGAAGCTCCAGTGCTGTCCAGAAAAAA	exon sense-overlapping
ASMM10P016392	2.30816	up	noncoding	ENSMUST00000120486	Gm13754	Ensembl	1016	chr1	+	63917847	63935932		chr1:63935817+63935932	TCTCTTAGTCCTTGATGATGTTTATGAGAATTTCTGGTCCACCAACAGTGCCAGGAAGGG	intergenic
ASMM10P044443	4.15198	up	noncoding	ENSMUST00000174091	Sytl4	Ensembl	624	chrX	-	133950305	133960990		chrX:133960921-133960990	GAAGATAGAAGGCTTGTGTGGAATCCAGCTGTATTCTGGCTAGTGGTGCCTTAACTCCAG	exon sense-overlapping
ASMM10P026449	2.86664	up	noncoding	ENSMUST00000180804	A530020G20Rik	Ensembl	2682	chr3	+	121531610	121534418		chr3:121533499+121533574	TAATGATCCTTAATGGATCTCTGCTGTGCGGGGAGGAATCCCTTCCAGGCTAATTATCTT	natural antisense
ASMM10P031102	2.94648	up	noncoding	ENSMUST00000133897	Mmp11	Ensembl	792	chr10	-	75926759	75927690		chr10:75927295-75927346	ACCCGTGGCCTGGGACCTTTCTGGGAGCACATCCCCGTTGTCAGCAGCCTCTAACTGTGT	exon sense-overlapping
ASMM10P050637	3.50996	up	noncoding	AK033839	AK033839	Genbank	2094	chr1	-	151080449	151082545		chr1:151080482-151081950	CATAAGAAATTGGTAACTGTGTTTACTTGGTGGCTGGGAAGAAAGTCTTTAATATCTCAA	intergenic
ASMM10UP158	17.9932	up	noncoding	uc.249+	uc.249	UCR	260	chr4	+	75700965	75701225		chr4:75701166+75701225	GTCTGAGACTCTTGAGATGGTATTTGAATAGGAATGGTATAATTTGGGGGAAAGTGCCTG	intergenic
ASMM10P050231	2.04743	up	noncoding	ENSMUST00000136511	Entpd5	Ensembl	827	chr12	-	84403401	84408984		chr12:84403673-84404143	TACCACTGTCTGGTTAGAGACATTTTTATGTATGTACTGTAAAGTAAGTTCCTCTTCTGC	exon sense-overlapping
ASMM10P050231	2.04743	up	noncoding	ENSMUST00000136511	Entpd5	Ensembl	827	chr12	-	84403401	84408984		chr12:84403673-84404143	TACCACTGTCTGGTTAGAGACATTTTTATGTATGTACTGTAAAGTAAGTTCCTCTTCTGC	exon sense-overlapping
mouselincRNA0365-_P1	3.08472	up	noncoding	mouselincRNA0365-	mouselincRNA0365	lincRNA	8200	chr13	-	16643382	16651582		chr13:16643725-16643784	GATGAGGTCATGAACTCCCTTAAGTAAATGCATGACACACATAAGATCTAAAAAACAAAC	intergenic
ASMM10P023361	9.65448	up	noncoding	ENSMUST00000165185	Gm17076	Ensembl	1401	chr2	+	97039911	97041312		chr2:97041187+97041312	AAGTCATCTACAAGACCCAACCGACAGTCACTTCTTGTTTGACTGAAAGGATTGAGCCTC	intergenic
ASMM10P021113	2.12883	up	noncoding	ENSMUST00000150159	Gm13802	Ensembl	663	chr2	-	93085941	93098244		chr2:93085960-93086434	AGGCTCCTGAAGCCTCAGAGTCCCCCTACACAGAAGATGGCTCAGCCAGAATAGGCAAGT	intergenic
ASMM10P003232	2.32319	up	noncoding	ENSMUST00000160230	Trim23	Ensembl	331	chr13	+	104178860	104189729		chr13:104181241+104189662	ACAGACCTAGGTCCCAGGTACTGCAGAGAATGCCCGATCATGTGTCAGAGCTTATTTTTC	exon sense-overlapping
ASMM10P016607	3.16121	up	noncoding	AK016924	AK016924	Genbank	1300	chr17	+	6808508	6818529		chr17:6818112+6818529	GCCTACCCAGTAGCTGGACAGTTTTATCTACATTGATTGCCATGCTACTGTAAGATTGAG	intergenic
ASMM10P057414	2.22642	up	noncoding	uc012hhq.1	Fam122c	UCSC_knowngene	822	chrX	+	53273432	53328122		chrX:53303781+53327989	GGCCTACAGAGTTTCCATCAGCAACACTAGGAGATCCCTTGCATTTAGCCTTGCCAACGA	exon sense-overlapping
ASMM10P010452	2.51573	up	noncoding	AK132727	AK132727	Genbank	1899	chr13	+	92895665	92907126		chr13:92907065+92907126	TTTGGATAAAAGGACTCCTGTGGACCCCTACATTGGTGGCTTAACACTTGACTGTTCAAC	intergenic
ASMM10P002888	9.33606	up	noncoding	ENSMUST00000152644	Zfp367	Ensembl	585	chr13	-	64135402	64152429		chr13:64145640-64152388	AGGGCAGCAGGATGGAATCCGACGTGGAAGGCCCAGAGCAGACACTGTTCGGGATTTAAT	exon sense-overlapping
ASMM10P056187	2.45812	up	noncoding	TCONS_00013498	XLOC_010505	Alexander et al 2013	118	chr17	-	22718273	22739696	TCONS_00013496	chr17:22718322-22739662	AACCTCCCAGGAATTCCAGTGTTTGTTCCTAAGACAGAAACTCAGAGCAGAGCAACAAGA	intergenic
ASMM10UP106	2.99674	up	noncoding	uc.2+	uc.2	UCR	207	chr4	-	148921882	148922089		chr4:148921942-148922001	GGAGACCTCATCTCTCGGATTATTTGAATTTCATTATATCTATTGATTTGGGAGCATTTC	intronic antisense
ASMM10UP106	2.99674	up	noncoding	uc.2+	uc.2	UCR	207	chr4	-	148921882	148922089		chr4:148921942-148922001	GGAGACCTCATCTCTCGGATTATTTGAATTTCATTATATCTATTGATTTGGGAGCATTTC	intronic antisense
ASMM10P041088	2.98217	up	noncoding	ENSMUST00000131659	Cpne7	Ensembl	3542	chr8	+	123117446	123135182		chr8:123127466+123127732	ATGGGTTGGTGGGATTAGCTTCTCCAAGTAGTCAGATGATTCTCAGAGGTACAGTTCTGA	exon sense-overlapping
ASMM10P049793	2.05094	up	noncoding	uc007ctp.1	AK188772	UCSC_knowngene	350	chr1	-	135751220	135751570		chr1:135751234-135751570	CAGATCCCTGAGCCACAAAAAGCCAGATACCCAAGTCCAAGGCATTAGTGATGTGCAGCG	natural antisense
ASMM10P029117	4.15249	up	noncoding	ENSMUST00000120097	Gm12640	Ensembl	310	chr4	+	93599185	93599495		chr4:93599432+93599495	AGAATTAGAAGGAGGGAAAAGGGGCTAGCCTGAAGCCCTTCTTTAAAACTTACTAATGAG	intergenic
ASMM10P019279	2.62515	up	noncoding	ENSMUST00000173437	Gm20424	Ensembl	620	chr19	-	45154056	45159304		chr19:45154200-45154281	TTGATTTTCCCCTTCCAGGATGGGGGACGACTGCGCAGAGCTCAAGCGCCTGGGGAGGAA	intronic antisense
ASMM10P014285	3.02309	up	noncoding	ENSMUST00000160659	4930556I23Rik	Ensembl	560	chr1	+	37614258	37615372		chr1:37615107+37615372	AAACATTCCCTTTGTGGGACGTGATGCCATTTCTACAACCATCTGTCTTCACCTGACACA	intronic antisense
ASMM10P025722	2.07386	up	noncoding	ENSMUST00000144756	Skil	Ensembl	4788	chr3	+	31095060	31101393		chr3:31101292+31101393	GCCACATGGGATCTTATCTCAAGAAGAAAAAAGACATAATTTTAGATATTCTTGGGTTGC	exon sense-overlapping
ASMM10P025722	2.07386	up	noncoding	ENSMUST00000144756	Skil	Ensembl	4788	chr3	+	31095060	31101393		chr3:31101292+31101393	GCCACATGGGATCTTATCTCAAGAAGAAAAAAGACATAATTTTAGATATTCTTGGGTTGC	exon sense-overlapping
ASMM10P025722	2.07386	up	noncoding	ENSMUST00000144756	Skil	Ensembl	4788	chr3	+	31095060	31101393		chr3:31101292+31101393	GCCACATGGGATCTTATCTCAAGAAGAAAAAAGACATAATTTTAGATATTCTTGGGTTGC	exon sense-overlapping
ASMM10P015381	9.65472	up	noncoding	ENSMUST00000125429	Mrap	Ensembl	1086	chr16	+	90738323	90749785		chr16:90746653+90746726	TTTTGTGCTAGCTCTCAACATCTGTGTAGCAATTCACACTAACAGAAGGCTGCACTGCAG	exon sense-overlapping
ASMM10P058060	2.88974	up	noncoding	CJ235972	mouselincRNA0727	lincRNA	517	chr17	+	83956247	83957523	ENSMUST00000161763	chr17:83957439+83957523	CACTTCATTTTCTGGCAGTTCCCACAATAGTGTAGATAAGTTAAAGATTAAGGCAATCTT	intergenic
ASMM10P012024	5.27409	up	noncoding	uc011zmb.1	Parp4	UCSC_knowngene	3827	chr14	+	56607421	56648949		chr14:56629598+56629658	CTTCCGGGCATCCACAAGCTTAGGCTATGGACAGGAAGTTATAATTGTCAGTTTTCACAT	exon sense-overlapping
ASMM10P029441	2.0262	up	noncoding	AK007113	AK007113	Genbank	1016	chr4	+	119294136	119295147		chr4:119295087+119295147	TAGACAAGGATTGCTATCCTTGTTTTTATACACTGTAAAACACACGCTGCCTTCTTTCTG	natural antisense
ASMM10P043003	6.93805	up	noncoding	uc009qku.2	DQ710758	UCSC_knowngene	76	chr9	+	67734460	67734536		chr9:67734476+67734536	TGTACCTAGTTCACAGGGTTCTTGCCAAGCCCTAGGAAAGCGCCTAGAGGTTTCTCCATA	intergenic
ASMM10P025566	2.87393	up	noncoding	uc008ruq.1	AK190465	UCSC_knowngene	690	chr3	-	154622491	154623181		chr3:154622633-154623181	GGTCAGTAGAGGACCATTTTGAACTTGTACATTTTATTCAAAGGTCTGAACTTAATCAGA	natural antisense
ASMM10P024307	2.15186	up	noncoding	TCONS_00017557	XLOC_013687	Alexander et al 2013	227	chr2	+	170321833	170323393		chr2:170323333+170323393	GGGCTAGAGGACTCTTAAATGGCACTCTTATTTGTTTAATAAAGGAGGTTGTGACGTGTA	intergenic
ASMM10P044176	2.39062	up	noncoding	ENSMUST00000179608	Gm4911	Ensembl	1023	chrX	-	92079771	92080794		chrX:92079790-92079849	ATACTGATATTGCTGACCAGTCTACTGAAGGCTCCCCAGAAAAATCACCAGCAGCTTCTA	intergenic
ASMM10P046360	2.23047	up	noncoding	ENSMUST00000123754	Pno1	Ensembl	503	chr11	-	17208788	17211054		chr11:17209155-17209310	AAATGCTATCCTTGTTTCTGCCGGGTGTGGACCTGAAAAGGCCTTCATTCCTTTTGTCTT	exon sense-overlapping
ASMM10P042439	2.51573	up	noncoding	ENSMUST00000180235	Bsg	Ensembl	836	chr10	+	79710104	79711710		chr10:79710198+79710259	TGGTGTTGGGGCTGAGAGCAGTCTACAACGTGCTTGGGCATCAGGGTTCTCATCCTCACA	exon sense-overlapping
ASMM10P042439	2.51573	up	noncoding	ENSMUST00000180235	Bsg	Ensembl	836	chr10	+	79710104	79711710		chr10:79710198+79710259	TGGTGTTGGGGCTGAGAGCAGTCTACAACGTGCTTGGGCATCAGGGTTCTCATCCTCACA	exon sense-overlapping
humanlincRNA1262-_P1	3.99047	up	noncoding	humanlincRNA1262-	humanlincRNA1262	lincRNA	5417	chr2	-	149380971	149386388		chr2:149380972-149381031	TTGAGTCTCTTGAACTTTGCAAGTGACAACTCTTTTTGCAGGCATCCTACACATTCCTTT	intergenic
ASMM10P034435	10.335	up	noncoding	ENSMUST00000180826	Gm4792	Ensembl	1584	chr10	-	94297023	94298607		chr10:94297070-94298361	GGAGAGTAATGCATTTAAAGAGAAGCTAAGAGTTCTATTTGTCTGGTTACTGACAAGAAA	intergenic
ASMM10P025087	3.13752	up	noncoding	ENSMUST00000149202	Car14	Ensembl	984	chr3	-	95901512	95904684		chr3:95901526-95901893	AGATATTCCATCTGTTTAGGCTGTTTGTCCTCTCTGATTCTACTTCTGCAAGAATTCAGG	exon sense-overlapping
ASMM10P042135	2.13039	up	noncoding	AK089603	AK089603	Genbank	4971	chr9	-	106382131	106387579		chr9:106382212-106382462	TCAGCTGCTTCTAGTGATTGTTATAGCTTCGGAGGGGAATGAAGACCAAAAGCCCCTTTA	intergenic
ASMM10P014686	2.26814	up	noncoding	TCONS_00012302	XLOC_009704	Alexander et al 2013	1361	chr16	-	90548681	90550596	AK138327	chr16:90548817-90549676	TTTCATTTCCCTAAACAAGTTTGCTCGACCCAACTACACCGGATGTGCTTGCTCACATGT	intergenic
ASMM10P014766	4.45186	up	noncoding	ENSMUST00000156615	2810404F17Rik	Ensembl	1704	chr16	-	95806028	95808317		chr16:95806042-95807490	TTCTGATCCGATATCGCCAATAATCTTCATTACAAATAAAAAGGCCGTCTTTAAAATCCC	intergenic
ASMM10P015427	2.27713	up	noncoding	AK007778	AK007778	Genbank	538	chr16	+	93368238	93369029		chr16:93368969+93369029	AATCCCAGCCTGATGTGATGAAATAACTCGTTCCCATTTGGAGAATAAAACTATTCCTGG	intergenic
ASMM10P042329	2.43834	up	noncoding	AK137692	AK137692	Genbank	3117	chr9	-	121843821	121846937		chr9:121844021-121844685	GTCTCAAGTGTGTCAGCTGACAAATGTGACCATATCCCATCTCAAAAACTGGATCAGTGA	intergenic
ASMM10P009864	3.51244	up	noncoding	NR_027778	Hgd	RefSeq	1619	chr16	+	37580152	37632026		chr16:37588767+37593353	CAAAGGACAGCTGGCTGTATAGGATTCTTCCTTCAGTTTCTCACAAACCCTTTGAGTCCA	exon sense-overlapping
ASMM10P037355	2.39717	up	noncoding	ENSMUST00000154517	Mthfd1l	Ensembl	690	chr10	+	4032279	4048951		chr10:4048865+4048951	GGTGGCAGTGCCACATTTATGTGACTTTGTCTGTTTTAACTTTTGAAAATACTTCATCTA	exon sense-overlapping
ASMM10P017366	2.17616	up	noncoding	ENSMUST00000140926	Mpnd	Ensembl	755	chr17	+	56009932	56011667		chr17:56010101+56010276	TTAATTTTAAAGTTGTGCATCTGGGTGTGGAGTGCCAGGAGTACTGGTGTGAAAGATGGA	exon sense-overlapping
ASMM10P058031	3.1574	up	noncoding	BQ566256	mouselincRNA0676	lincRNA	589	chr17	-	9705537	9726353	NM_176972	chr17:9711041-9711219	TCTGAAGAGCTGTGTCTATGAATGATGCAAACAGAATCTTTGCAGGAAGTGTGCTACCGG	intergenic
ASMM10P011424	11.9827	up	noncoding	AK043031	AK043031	Genbank	2311	chr14	-	105101974	105104279		chr14:105102037-105102120	GGGGAGTGGGGATCTTTATCTTTACTTTTGTAAAGTGTTTATAAAAACCCATCAGCATTT	intergenic
humanlincRNA1852+_P1	2.07218	up	noncoding	humanlincRNA1852+	humanlincRNA1852	lincRNA	12693	chr13	+	42322903	42335596		chr13:42335500+42335559	CGCTTGCAAATGTATCCTGAGTCTCCTTTTAGAATGTTATATGTTTGAAAGTGAATTGTC	intergenic
ASMM10P016214	3.58839	up	noncoding	ENSMUST00000152354	Rsph9	Ensembl	670	chr17	-	46134503	46136795		chr17:46134725-46134972	CTCTCGAGATTTTAGCAGTTGTTGCTGTTGTTATCATTTTTAATGCACTTCTGAGCTTTT	exon sense-overlapping
ASMM10P015511	4.21147	up	noncoding	ENSMUST00000131131	Ezr	Ensembl	643	chr17	-	6740836	6742821		chr17:6740850-6740962	AAGTTTCAGGAACCTCTTAACAACCCTCTGCAGATGGCTTCTCTGTTCATGAGACAGAAA	exon sense-overlapping
ASMM10P057610	2.29246	up	noncoding	CR519240	humanlincRNA0546	lincRNA	218	chr5	+	125238313	125238529	NM_001081361	chr5:125238469+125238529	AGATGGCTCACTGTCTACAGAGAACTGTTCGTACTAAGTCCTGGGTTGGGCTATCACAAC	intergenic
ASMM10P015315	8.50937	up	noncoding	AK010080	AK010080	Genbank	746	chr16	+	73471718	73472463		chr16:73472194+73472463	CCTGAGAGGAGACATCAGCATTTCCATTCTCTAATTTTTATAGTTAGTAAAAGTCAAGTG	intergenic
ASMM10P029790	2.22786	up	noncoding	ENSMUST00000146309	Aldh4a1	Ensembl	4142	chr4	+	139622893	139649687		chr4:139641180+139642076	AGTACTCCATTTATATCCTCAGAGAGTATAACTGGCTATGCAGTGTTTCCCGGACTCCCT	exon sense-overlapping
ASMM10P039388	7.97799	up	noncoding	TCONS_00032454	XLOC_024357	Alexander et al 2013	4108	chr8	-	56579039	56595058		chr8:56579081-56582977	GACAGCGACGTTTACACATGGTTTGGAATTCTTGCTTAATAAAATGCCATATACAATTAC	intronic antisense
ASMM10UP178	2.22173	up	noncoding	uc.269+	uc.269	UCR	219	chr2	+	38142864	38143083		chr2:38143024+38143083	AGGTCTCACTCCTTTTACAACACACGAAAAAGCAGTCGATAATGGGCCCATGCTGAATTC	intronic antisense
ASMM10P040932	3.17237	up	noncoding	AK089621	AK089621	Genbank	2488	chr8	+	108451608	108454095		chr8:108453946+108454095	AGACAATAGACACACCCAGCAAGTCCATTGTCCTAGTGTCTGTCTTTAATTATCTCCCTC	intergenic
ASMM10P026071	2.40857	up	noncoding	AK015332	AK015332	Genbank	1221	chr1	+	188972518	188973739		chr1:188973654+188973739	AGACCACAACATTTTTCCCCCTTGCACATTACATATGTATGAAACTGTCAAAGAACTCAA	natural antisense
ASMM10P023276	6.63626	up	noncoding	uc029uae.1	DQ556287	UCSC_knowngene	81	chr2	+	92543347	92543428		chr2:92543352+92543428	ACAGAGCTAAGAAGTCAGCTTCTGGAAGCTGCTCTCTTTTTCATCTCCATGGTTGAAGCA	intergenic
ASMM10P052474	2.44149	up	noncoding	ENSMUST00000120909	Vmn1r-ps135	Ensembl	595	chr13	+	23268879	23269474		chr13:23269381+23269474	TTTATTCTCTCCTTGTACAAAGGCTCCATGGTGGCACATGACTCCATGATGCCAATCATA	intergenic
ASMM10P026011	3.54997	up	noncoding	AK044741	AK044741	Genbank	2797	chr1	+	187447876	187462664		chr1:187461527+187461657	TGTATCTTCAGAGACTTTTATGACCTCAGCCTTTGAAGAGGAGAGCTGCATCCAGGGATA	intergenic
ASMM10P027116	3.14864	up	noncoding	ENSMUST00000152190	Gm12510	Ensembl	362	chr4	-	55450683	55465814		chr4:55450765-55450929	AATGTGTATCTTCCTCAAAGCTACTTGTGGGTTTCATCACATGGCTCTGCGTGGAGAGAT	intergenic
ASMM10P031045	2.85158	up	noncoding	ENSMUST00000160099	AI480526	Ensembl	1017	chr5	-	123137470	123140289		chr5:123139987-123140289	ATTTGACTTGTGTTTTCGCCTTTTGTTTCTTAATGACGATCACACCATTGGTAAATCCAG	intergenic
ASMM10P050574	5.19361	up	noncoding	ENSMUST00000173700	Dnmt3a	Ensembl	4014	chr12	+	3806006	3838814		chr12:3838720+3838814	ATTTAGAATGAATGTTGGGATCCGTATAGCTCTTCACATGTGGATATCGAAGGCACATCC	exon sense-overlapping
ASMM10P050574	5.19361	up	noncoding	ENSMUST00000173700	Dnmt3a	Ensembl	4014	chr12	+	3806006	3838814		chr12:3838720+3838814	ATTTAGAATGAATGTTGGGATCCGTATAGCTCTTCACATGTGGATATCGAAGGCACATCC	exon sense-overlapping
humanlincRNA0002+_P1	3.21748	up	noncoding	humanlincRNA0002+	humanlincRNA0002	lincRNA	5204	chr4	+	153684347	153689551		chr4:153689483+153689542	TATTTGATTACAGTGTAGAAACCAATATGAGTAGAGGCCCTCAGCAGGTGGGGGAAAGAA	intergenic
mouselincRNA0362+_P1	2.60519	up	noncoding	mouselincRNA0362+	mouselincRNA0362	lincRNA	6950	chr13	+	6469279	6476229		chr13:6476145+6476204	TTGTAGGAATAAACCTGGAATCCTGAACTCAGACTTTCTCTTTGTCATGGGCCACCCTTC	intergenic
ASMM10P010823	2.70477	up	noncoding	AK018240	AK018240	Genbank	1513	chr1	-	28569917	28571431		chr1:28570261-28570677	GTGGTAAAGACTTGTATGATATCAGATATGTGCTTCCCCTGATTAATACAACATTGTCTA	intergenic
ASMM10P012782	2.44893	up	noncoding	ENSMUST00000144339	Gm16041	Ensembl	3725	chr1	+	4970856	4976820		chr1:4976721+4976820	TTTGCTACAACTTGTTTACTTTATCCCAGCAATGGTTTTGACCCTGTGGTCAAAGGAGTA	intronic antisense
ASMM10P012782	2.44893	up	noncoding	ENSMUST00000144339	Gm16041	Ensembl	3725	chr1	+	4970856	4976820		chr1:4976721+4976820	TTTGCTACAACTTGTTTACTTTATCCCAGCAATGGTTTTGACCCTGTGGTCAAAGGAGTA	intronic antisense
ASMM10P030225	12.2043	up	noncoding	ENSMUST00000120811	Gm16057	Ensembl	759	chr5	-	27005939	27007621		chr5:27005963-27006393	GTGGAGGTAGTCTCTTTAAGAAAATGGTTTGAACAGATTGAAGTATTCCATCTGACTTTA	intronic antisense
ASMM10P030225	12.2043	up	noncoding	ENSMUST00000120811	Gm16057	Ensembl	759	chr5	-	27005939	27007621		chr5:27005963-27006393	GTGGAGGTAGTCTCTTTAAGAAAATGGTTTGAACAGATTGAAGTATTCCATCTGACTTTA	intronic antisense
ASMM10P022248	3.35171	up	noncoding	AK040453	AK040453	Genbank	3068	chr1	+	137951577	137954643		chr1:137954541+137954643	ATGGCTCTAGATTATGCAGACACCTCTCATACCTGGTCAATTTTTGTGGTATTTTATGTA	intergenic
ASMM10P044160	2.8023	up	noncoding	ENSMUST00000122322	Gm14804	Ensembl	508	chrX	-	89418767	89419275		chrX:89418807-89419275	AACTCCATTTTGGTGTCACTGTCTACCTTCTAGAAGATATGGATCAGGAGTCTAGCCCCT	intergenic
ASMM10P017646	5.1352	up	noncoding	ENSMUST00000130553	Chst9	Ensembl	1934	chr18	-	15451923	15760157		chr18:15451937-15452174	CCTAGCCAGATGTTACATTAACCAAGAAAGCCTCTTGCATGTAAAATAAAAGGTCAAAAT	exon sense-overlapping
ASMM10P039893	3.7159	up	noncoding	AK149735	AK149735	Genbank	2112	chr8	-	115432860	115434972		chr8:115432951-115434972	ATTCTCAGCAGCCCTAAGGAGGAAAATGTATCCACAGCTTTGGTTTTCCAGGTTCTAACG	intergenic
ASMM10P031353	4.26184	up	noncoding	ENSMUST00000130154	1810059H22Rik	Ensembl	642	chr5	-	148964760	148970122		chr5:148964791-148964842	TATCTTGTAAGCACATGGGGTCTGAGACTGGGCCATCTGCAGGGTGGCTTGCCTTTGGTG	intergenic
ASMM10P023043	6.7185	up	noncoding	ENSMUST00000135329	Gm13658	Ensembl	929	chr2	+	75436056	75444179		chr2:75437717+75437831	AGAAAGGATTTATTTTGGTTCTCCGTTCCAGAAGTTAGTTTGCCAGGACAGGACAGGCCT	intergenic
ASMM10P018693	3.54854	up	noncoding	ENSMUST00000142456	Hdhd2	Ensembl	1853	chr18	+	76930125	76971449		chr18:76954533+76954628	AACTGTGGCATCCTCAGCTCTTGTAACAGGAGCAATAAAACACTGGCAGAGCACAGTAAA	exon sense-overlapping
ASMM10P018693	3.54854	up	noncoding	ENSMUST00000142456	Hdhd2	Ensembl	1853	chr18	+	76930125	76971449		chr18:76954533+76954628	AACTGTGGCATCCTCAGCTCTTGTAACAGGAGCAATAAAACACTGGCAGAGCACAGTAAA	exon sense-overlapping
ASMM10P018693	3.54854	up	noncoding	ENSMUST00000142456	Hdhd2	Ensembl	1853	chr18	+	76930125	76971449		chr18:76954533+76954628	AACTGTGGCATCCTCAGCTCTTGTAACAGGAGCAATAAAACACTGGCAGAGCACAGTAAA	exon sense-overlapping
mouselincRNA1086-_P1	2.15014	up	noncoding	mouselincRNA1086-	mouselincRNA1086	lincRNA	6325	chr4	-	31638287	31644612		chr4:31638321-31638380	AGTTCTTGAAGCAAACTGGCACTGTGTCTGCCTATACTCTGGTGCAGTAATGATGTACCA	intergenic
ASMM10P009882	2.20067	up	noncoding	NR_027972	Atad3aos	RefSeq	679	chr4	+	155761191	155763560		chr4:155761771+155763369	AAGAATAAGAGAGTTACTTAGCGTGGGCCTAGAGAACGGCTTCGTGGCTAAGAAGAGTAT	bidirectional
ASMM10P018244	2.15165	up	noncoding	uc008efe.1	Mep-1beta	UCSC_knowngene	382	chr18	+	21061878	21070889		chr18:21070829+21070889	AAATGCAGGATGAAGCTCCTGAAGGCTCCCAGGGACGGGATGTACATGATGACATTTGGA	intergenic
ASMM10P022751	6.3093	up	noncoding	ENSMUST00000118797	Gpr144-ps	Ensembl	2662	chr2	+	38671157	38687651		chr2:38683520+38683580	TTCCTGGTACACATTAGCCCAATCTGGGCCTACGCTGCTGTGTTTCTCAATTCCTTCCAG	intergenic
humanlincRNA1160-_P1	3.7138	up	noncoding	humanlincRNA1160-	humanlincRNA1160	lincRNA	34511	chr2	-	58063208	58097719		chr2:58063276-58063335	AAGGAGTCTGTGTGCACAAATGCTTTCTGTGCTTTTATAAATATCCAGACAAATTCTCTT	intergenic
ASMM10P012481	3.01097	up	noncoding	uc007vms.1	AK042292	UCSC_knowngene	837	chr15	-	36376551	36390172		chr15:36376590-36376938	TCTGAAGCTGACTGGCTGATCTCACCACTGCAAACTATTACCTGTTGATAACCACTAGTC	intergenic
ASMM10P013890	2.52963	up	noncoding	ENSMUST00000124374	Gm16256	Ensembl	920	chr15	+	97766548	97768713		chr15:97768652+97768713	GCTAAGCCCATTTCCACCCAGAACTGAGAACTTTAACCATCATTTAAAAACTGAATTTAA	natural antisense
ASMM10P013890	2.52963	up	noncoding	ENSMUST00000124374	Gm16256	Ensembl	920	chr15	+	97766548	97768713		chr15:97768652+97768713	GCTAAGCCCATTTCCACCCAGAACTGAGAACTTTAACCATCATTTAAAAACTGAATTTAA	natural antisense
ASMM10P013890	2.52963	up	noncoding	ENSMUST00000124374	Gm16256	Ensembl	920	chr15	+	97766548	97768713		chr15:97768652+97768713	GCTAAGCCCATTTCCACCCAGAACTGAGAACTTTAACCATCATTTAAAAACTGAATTTAA	natural antisense
ASMM10P037830	6.31264	up	noncoding	ENSMUST00000130638	Plagl1	Ensembl	1187	chr10	+	13090840	13113444		chr10:13113384+13113444	GTTACCCACCATGCTGATTTAGAGCCATAAGAAAGGCACTCGAACAATAAATAGGCAACC	exon sense-overlapping
ASMM10P030695	2.82716	up	noncoding	ENSMUST00000144595	Plac8	Ensembl	373	chr5	-	100562437	100572192		chr5:100562468-100562624	ATGTTACAGGAAACGTCAAAGACAGTCTACTCATTATACCCAGTTCTTCTCCAGCCACCA	exon sense-overlapping
ASMM10P057621	2.04024	up	noncoding	CF983439	mouselincRNA1270	lincRNA	473	chr6	-	39317708	39318181		chr6:39317815-39318181	TGGAAGAGAAAGCCTTTATCCCAGCATCCAGCAACTAGGGCAGAAAGATCAGAAATCCAA	intergenic
ASMM10P028038	3.44437	up	noncoding	ENSMUST00000117408	Gm12982	Ensembl	190	chr4	-	135307780	135307970		chr4:135307794-135307970	AAGTCTGATGATTCTGTTCTCAGATTGACTAAAGCCAACGACGTCGTCTCAAAGAGCTTC	intergenic
ASMM10P057889	2.21593	up	noncoding	CF424481	humanlincRNA1952	lincRNA	588	chr10	+	26686315	26686881	AK142343	chr10:26686818+26686881	AAATCCATATTCCCCACATGGAGAAAGACTGCCTTGAGGATTTTCTATAATCCTTTGAGA	intergenic
ASMM10P010114	3.39104	up	noncoding	NR_045752	Gm16596	RefSeq	1496	chr12	-	108536401	108555618		chr12:108539424-108540580	GAGAGCAGTGCAGGCTAGAGATGGCAAGGGAGATGTCTGCAGTGCTGTCCTTCATCACTA	natural antisense
ASMM10P010114	3.39104	up	noncoding	NR_045752	Gm16596	RefSeq	1496	chr12	-	108536401	108555618		chr12:108539424-108540580	GAGAGCAGTGCAGGCTAGAGATGGCAAGGGAGATGTCTGCAGTGCTGTCCTTCATCACTA	natural antisense
ASMM10P022888	2.1784	up	noncoding	ENSMUST00000136879	Gm13561	Ensembl	1826	chr2	+	62357070	62470913		chr2:62470784+62470913	CAATTCCTTTGTTGTTTTTCCAGATGCACAGATACATGCTTAAGTAGATGTGTTTTCACT	intronic antisense
ASMM10P022888	2.1784	up	noncoding	ENSMUST00000136879	Gm13561	Ensembl	1826	chr2	+	62357070	62470913		chr2:62470784+62470913	CAATTCCTTTGTTGTTTTTCCAGATGCACAGATACATGCTTAAGTAGATGTGTTTTCACT	intronic antisense
ASMM10P040413	2.79263	up	noncoding	AK157368	AK157368	Genbank	2880	chr8	+	47212443	47215324		chr8:47215264+47215324	ATAGCAAGTTCAAAGCCAGCCTAGGATATATAGGATGCTTGCTGTTTCAAAAACAAAGTC	intronic antisense
ASMM10P040413	2.79263	up	noncoding	AK157368	AK157368	Genbank	2880	chr8	+	47212443	47215324		chr8:47215264+47215324	ATAGCAAGTTCAAAGCCAGCCTAGGATATATAGGATGCTTGCTGTTTCAAAAACAAAGTC	intronic antisense
ASMM10P052604	2.25624	up	noncoding	ENSMUST00000158604	Gm25043	Ensembl	212	chr13	+	33567793	33568005		chr13:33567939+33568005	ATTGGGCAGGAGAAGCCCTGAGAGGGCGCATTCCTTCCTCACCAGAGCTTGGAACAGATT	intergenic
ASMM10P045764	11.9417	up	noncoding	ENSMUST00000118581	Gm15132	Ensembl	652	chrX	+	150688144	150688796		chrX:150688670+150688796	ACGAATTCCAGCTTAGGCTACACGCAGATCCTAAAACCAGGTATCAGACTGACACTTTCA	intergenic
ASMM10P019433	2.1024	up	noncoding	AK087197	AK087197	Genbank	613	chr19	+	3322329	3322941		chr19:3322855+3322941	TGGAACCTGAGCTTACTTCTTCATTCTCTGATGTTAGACAAGCCGTTCTTCCCAACACCA	intergenic
ASMM10UP902	2.07431	up	noncoding	uc.467-	uc.467	UCR	731	chrX	+	93310242	93310973		chrX:93310904+93310963	AGTAATCATTCTGCCCACACTTTAAAAAGGGAAATAAATTACTCTTCATGGGAAAGGACA	intronic antisense
ASMM10P041818	2.49888	up	noncoding	uc009qje.2	DQ717383	UCSC_knowngene	102	chr9	-	67723066	67723168		chr9:67723080-67723168	AGACCCAGACCTCAAGTAAGTGGTCTCTTCTAGAAGTGTCTATTATATTAATGACAGTTG	intergenic
humanlincRNA1948-_P1	3.74312	up	noncoding	humanlincRNA1948-	humanlincRNA1948	lincRNA	26171	chr10	-	30422286	30448457		chr10:30422313-30422372	CTGGAAAAACAAGCTGAAAATATTTATCAAGGGAATAAACACACCTGCATACTTCCAAAC	intergenic
humanlincRNA0588-_P1	2.72842	up	noncoding	humanlincRNA0588-	humanlincRNA0588	lincRNA	12853	chr3	-	54535273	54548126		chr3:54535338-54535397	CAGGGCTATAATTTATCTCCAGTTAGTGGAATTTTACCTTTCTATTCTGTTCCAATAGCT	intergenic
ASMM10P025186	7.99931	up	noncoding	NR_040588	Tspan2os	RefSeq	590	chr3	-	102720230	102735417		chr3:102720265-102720447	GAGCTTGTCTACTTTCTTTGAAGCATTGTGGGTTTCTTAAAACATTGCAATCTGCATTAA	natural antisense
ASMM10P002562	2.01148	up	noncoding	ENSMUST00000146848	Mroh8	Ensembl	575	chr2	-	157241798	157279289		chr2:157258058-157279191	CCCGGCAAAGGTGTTGGTACAGGAGGAGCCTCTGCACTCTCTAACCAGCATGGTGCGCCA	exon sense-overlapping
ASMM10P002562	2.01148	up	noncoding	ENSMUST00000146848	Mroh8	Ensembl	575	chr2	-	157241798	157279289		chr2:157258058-157279191	CCCGGCAAAGGTGTTGGTACAGGAGGAGCCTCTGCACTCTCTAACCAGCATGGTGCGCCA	natural antisense
mouselincRNA1179+_P1	3.84383	up	noncoding	mouselincRNA1179+	mouselincRNA1179	lincRNA	10175	chr5	+	26182063	26192238		chr5:26192179+26192238	AGTCGTCATGTACATTATGCTTTCCATGCTTGCTAACAGTTTTAATCACAGTGTTGAAAC	intergenic
ASMM10P011207	7.61843	up	noncoding	ENSMUST00000169113	Prss55	Ensembl	613	chr14	-	64079344	64090162		chr14:64087972-64088081	TGTGGAGCATCAGCCAGACATCTATCCTCAAGTGACATGTGATGGTTTGAATATGCTTGG	exon sense-overlapping
ASMM10P028763	9.83273	up	noncoding	AK045165	AK045165	Genbank	2125	chr10	-	38963988	38966112		chr10:38964002-38966112	AGCCGCTCATGTCCTTAATTAATCTGTTGTCAATAAAGCTCTTTTGGCAAAACAAACAAT	natural antisense
ASMM10P036879	4.30534	up	noncoding	ENSMUST00000145277	Gga2	Ensembl	3086	chr7	-	122004746	122021180		chr7:122004886-122007256	AGGTGTTTTGCCTACATGCACATATTTATACACTACATGCATGTCTGGAACTGGAGTTAC	exon sense-overlapping
ASMM10P010352	2.06931	up	noncoding	AK081597	AK081597	Genbank	2544	chr13	+	72702848	72705392		chr13:72705332+72705392	TGACACTGAAGACTTCTCAGGGTGGGGAACAGTTGTAAAAATAAAGAAAATGTATTAGAG	intergenic
ASMM10P050346	3.92633	up	noncoding	AK040797	AK040797	Genbank	2210	chr12	-	99639715	99641924		chr12:99639784-99641924	ACGCAGAGCGTTGTTATATCTGCAGCATCTTGATCAATATTTGGTGCCTTGTAATCTTTA	intergenic
ASMM10P033075	2.37568	up	noncoding	ENSMUST00000148195	Prss37	Ensembl	175	chr6	-	40519168	40519483		chr6:40519205-40519260	AAGCATACTCTCCTGTTTCTCAGTCTTCCTATCTGGAGTTTTCTCCACCTGCTGATTTTG	exon sense-overlapping
ASMM10P038070	3.43442	up	noncoding	NR_003648	Gm5334	RefSeq	1554	chr7	+	68618455	68620009		chr7:68619942+68620005	ATGAAGTATGGGAGGTTGCCATCCCTTTATCATGGTCCATAAAAGCCACGCACCTTTCTA	intergenic
ASMM10P044446	2.22737	up	noncoding	uc009ufm.1	Nox1	UCSC_knowngene	287	chrX	-	134107732	134111854		chrX:134111779-134111854	TGCATATGGGTGTCATAAAGACTCATATACCTTGAGCTAGTCAGAAGTTTCTCTCCCGAA	exon sense-overlapping
ASMM10P048449	2.77795	up	noncoding	ENSMUST00000130129	Gfpt2	Ensembl	2865	chr11	+	49794177	49807750		chr11:49807634+49807694	CAGTATTTCTGTGGGTCATGCTGGTTCAGGGATCAGAACTCAGTGTTCTCTGTAAACTAG	exon sense-overlapping
ASMM10P045413	2.97574	up	noncoding	ENSMUST00000119577	Gm14842	Ensembl	269	chrX	+	101237992	101238261		chrX:101238116+101238261	AAGATTTGAAAAAAGGCAAGCCTATGGAATTCCGCTCCTGGGAGTCCAGACATGATGATG	intergenic
ASMM10P057928	2.47861	up	noncoding	AL365047	mouselincRNA0596	lincRNA	400	chr15	-	96705481	96705882		chr15:96705788-96705871	CCAAATGTGAGGACTTAAGGAACATTGTAGAATAGTGGAGAGAAAGACTGAGAGCCAGAG	intergenic
ASMM10P003042	4.63273	up	noncoding	ENSMUST00000155427	D730039F16Rik	Ensembl	1054	chr2	+	34874475	34892060		chr2:34890538+34891678	GGCTGAGAATAATTCCACTGGTGGCTGAGGAGTGGAGATTTCTGGTCTTAAAATACCAGT	exon sense-overlapping
ASMM10P057177	2.39607	up	noncoding	uc011zbs.1	Slc6a19	UCSC_knowngene	2038	chr13	-	73681156	73700695		chr13:73685768-73689538	TTCTCATCCGTGGCTTGACTCTGAAGGTTTCAGACCTGTGACATTAACAGCTTCCTTTCT	exon sense-overlapping
ASMM10P048666	2.20594	up	noncoding	ENSMUST00000155380	Grap	Ensembl	176	chr11	+	61669045	61669880		chr11:61669078+61669176	TGACAGAAAGGGGATCCCAGAACTTGTAGCTGCTGCCATTCTGCACACGCATGCTGGCAG	exon sense-overlapping
ASMM10P014458	12.6274	up	noncoding	AK019747	AK019747	Genbank	425	chr16	-	46021958	46027375		chr16:46021972-46022139	TGAACGAGAGGGAGAAAGTTGGAAATGACTTGGAATAAACTTTATTGAGGTGGCAATGAC	intergenic
ASMM10P001512	2.70603	up	noncoding	ENSMUST00000129698	Slc22a12	Ensembl	1192	chr19	-	6536064	6541549		chr19:6538762-6540574	ATGATGAACACAGCCAGTCTCTGTGGCTACCAGAATCGGCACGCTGGCTCATCACGGTAG	exon sense-overlapping
ASMM10P038507	2.67151	up	noncoding	ENSMUST00000121526	Olfr660-ps1	Ensembl	375	chr7	+	104678717	104679092		chr7:104679032+104679092	TGCTTTGTTGCCATGGAGTCAAGCATCTTTCTCTGCATGACTATACATAGGTATGTGGCA	intergenic
ASMM10P057692	2.14834	up	noncoding	BB652553	mouselincRNA0510	lincRNA	647	chr14	+	99329140	99329739	NM_001126046, NM_201365	chr14:99329599+99329678	CAGGAGTTCTACCCTTTTTCTCCCTTTATTCTTAAAACTCATAGCATTGAAAGAATCCAA	intergenic
ASMM10P014441	2.01502	up	noncoding	AK020537	AK020537	Genbank	1331	chr16	-	45357036	45358363		chr16:45357050-45357893	GGTTGAGCCAGCCCTGTGGCTCACTTCCTTTCCTTTCTAACCTTTTAGAAATAATAAAAT	intergenic
ASMM10P018549	2.60846	up	noncoding	ENSMUST00000181838	Gm26507	Ensembl	1410	chr18	+	58210251	58221885		chr18:58221527+58221885	CAGTATTTAGTTTCCTGGTTTGCTTAGTAATTATACTGTGGGAACATTTCAATTAGTGCC	bidirectional
ASMM10P029311	2.01104	up	noncoding	ENSMUST00000122820	Spata6	Ensembl	2415	chr4	+	111720009	111807054		chr4:111806621+111807054	AGGAGATGTGTGGGGGGACTCTTTTGAAGTCAGTTGTCAGGCTAATTTACGTATCAATAA	exon sense-overlapping
ASMM10P050898	6.09149	up	noncoding	TCONS_00006751	XLOC_005139	Alexander et al 2013	1066	chr12	+	72199554	72200683		chr12:72200553+72200683	GAGCTTTAGCTGTGTCAAGCTGACATAAAGCTGTCCAGCACAGAAAATATGGAGGTCAAA	intergenic
ASMM10P052698	2.03922	up	noncoding	AK042666	AK042666	Genbank	1726	chr13	+	44978712	44980438		chr13:44980378+44980438	TTCAATATCTCTAGCCTCGAAACACAGTATATTTTAAGAAAGACTTAGGCTGCAATTCCC	intronic antisense
ASMM10P003727	2.54921	up	noncoding	ENSMUST00000174376	Znrf1	Ensembl	501	chr8	+	111537486	111622501		chr8:111537564+111606746	TCAGCTCGCACAGTGGGCTGTTGGTGCTGAATCAAGACTGGAAAGATACAAGAAAAGATT	exon sense-overlapping
ASMM10P003727	2.54921	up	noncoding	ENSMUST00000174376	Znrf1	Ensembl	501	chr8	+	111537486	111622501		chr8:111537564+111606746	TCAGCTCGCACAGTGGGCTGTTGGTGCTGAATCAAGACTGGAAAGATACAAGAAAAGATT	exon sense-overlapping
ASMM10P003727	2.54921	up	noncoding	ENSMUST00000174376	Znrf1	Ensembl	501	chr8	+	111537486	111622501		chr8:111537564+111606746	TCAGCTCGCACAGTGGGCTGTTGGTGCTGAATCAAGACTGGAAAGATACAAGAAAAGATT	exon sense-overlapping
ASMM10P022614	3.80543	up	noncoding	ENSMUST00000134553	Fubp3	Ensembl	908	chr2	+	31603270	31613107		chr2:31612169+31612235	TCAATGGGGACGTAGAATGGCAGAAAGAGCCCTGGGCCAGCCTAAATTGACGGGAGAGTC	exon sense-overlapping
ASMM10P048121	2.21854	up	noncoding	AK089624	AK089624	Genbank	1329	chr11	+	6626170	6627496		chr11:6627423+6627496	CCTAAGGGGAAACACATTTTTACTATCTTGGATTAAACAGTAGTTTCTTAGTAGGAAACC	bidirectional
ASMM10P054978	2.40147	up	noncoding	ENSMUST00000142282	BC006965	Ensembl	346	chr11	-	112670186	112672210		chr11:112670214-112670272	ACACTCAGTGGCTCCTTTGGGAAGGTACTTGGGCTCTTGGTTAAATAAATTCCTTCAAGG	intergenic
ASMM10P048364	2.13629	up	noncoding	ENSMUST00000125365	A230004M16Rik	Ensembl	2016	chr11	+	41884465	41973117		chr11:41973054+41973117	CAGTTTCTGACTGTGTGTTTTTCACTTGTCCACTCATTTAATAAACCACTGTACATCTAT	natural antisense
ASMM10P048364	2.13629	up	noncoding	ENSMUST00000125365	A230004M16Rik	Ensembl	2016	chr11	+	41884465	41973117		chr11:41973054+41973117	CAGTTTCTGACTGTGTGTTTTTCACTTGTCCACTCATTTAATAAACCACTGTACATCTAT	natural antisense
ASMM10P051913	2.16742	up	noncoding	AK028038	AK028038	Genbank	942	chr13	-	64361875	64362817		chr13:64362062-64362463	GATGGAGTATGGGTATGTGTTTGCATAGCACGTGTGCGTGTACTTAAAAGGTCAAAGTTC	intergenic
ASMM10P022372	2.56187	up	noncoding	ENSMUST00000070378	1810010K12Rik	Ensembl	1324	chr2	+	19451827	19453151		chr2:19452884+19453151	AAATTAATGTCAGCAGGTTTCCTGGTGTGTCCACATCTGTTCCAAACAACCTGTTGCGCT	intergenic
ASMM10P021373	32.3007	up	noncoding	NR_045892	Gm10538	RefSeq	1879	chr1	+	132729352	132732826		chr1:132732764+132732826	TAAGGACGGCTCAGAGCACATTGGGGTTCTGTAGGAGAAATATACAACACTAAGGTATCC	intronic antisense
ASMM10P021373	32.3007	up	noncoding	NR_045892	Gm10538	RefSeq	1879	chr1	+	132729352	132732826		chr1:132732764+132732826	TAAGGACGGCTCAGAGCACATTGGGGTTCTGTAGGAGAAATATACAACACTAAGGTATCC	intronic antisense
humanlincRNA1780+_P1	2.26235	up	noncoding	humanlincRNA1780+	humanlincRNA1780	lincRNA	10680	chr18	+	57866904	57877584		chr18:57877490+57877549	GGCTGTGTTTTCTCTCCACACCTTTCCATTTCTGCAAATCCAGGCTCTTTAATCTTGCTT	intergenic
ASMM10P047271	3.02881	up	noncoding	ENSMUST00000140514	Med13	Ensembl	738	chr11	-	86275373	86278992		chr11:86278936-86278992	CGTCAGTCTCATAACAGAGCAGTAACTTTAAGTACTGTCCTTCCCTATTGATATCCACAG	exon sense-overlapping
ASMM10P055278	10.6986	up	noncoding	ENSMUST00000050123	Vmn2r7	Ensembl	2299	chr3	-	64715706	64844765		chr3:64715738-64715796	AAACCTAACTTTGAGTCTGTAAAGGTATGTTATTTGACCATATGATTTAGTATAATATAA	exon sense-overlapping
ASMM10P019995	5.62573	up	noncoding	ENSMUST00000180848	Gm26629	Ensembl	2276	chr19	+	50677405	50778662		chr19:50778383+50778662	ACTGTGCCTTACAAGCCATTTTATGAACGAAGCATCCACTGAAACTTCTTTTTTATATCT	intronic antisense
ASMM10P019995	5.62573	up	noncoding	ENSMUST00000180848	Gm26629	Ensembl	2276	chr19	+	50677405	50778662		chr19:50778383+50778662	ACTGTGCCTTACAAGCCATTTTATGAACGAAGCATCCACTGAAACTTCTTTTTTATATCT	intronic antisense
ASMM10P035176	2.05872	up	noncoding	ENSMUST00000136631	Nrip2	Ensembl	3261	chr6	+	128400047	128408932		chr6:128407833+128407983	ACTCGAAACTTGCTTAATTATCCCCCAAAGGAAAACTAAATGGGTTCCCTCCCTGAAGGG	exon sense-overlapping
ASMM10P035176	2.05872	up	noncoding	ENSMUST00000136631	Nrip2	Ensembl	3261	chr6	+	128400047	128408932		chr6:128407833+128407983	ACTCGAAACTTGCTTAATTATCCCCCAAAGGAAAACTAAATGGGTTCCCTCCCTGAAGGG	exon sense-overlapping
ASMM10P033930	2.05002	up	noncoding	uc009ekg.1	AK016696	UCSC_knowngene	1505	chr6	-	134308950	134403415		chr6:134308964-134309089	CAAATCCAAGGTTGTCTGCACTGTGACCAAGGCAACTTACAAATAAAGTGTTTAATTTTG	natural antisense
humanlincRNA1151+_P1	2.20652	up	noncoding	humanlincRNA1151+	humanlincRNA1151	lincRNA	11403	chr2	+	49403772	49415175		chr2:49415062+49415121	AAGTAGTGAGGCTCCTTGGGCATCTGTACCTACCTAATATCTTCTTTGCATCGGCTTCAA	intergenic
ASMM10P051944	2.23096	up	noncoding	ENSMUST00000066241	Gm5705	Ensembl	711	chr1	-	162628356	162629067		chr1:162628558-162629067	TGGAGACGTTGGTGTGTCTGGTCGGGAACTGTTTTGAGGAATACAGCGGTGCTGTCGTGA	intergenic
MM9LINCRNAEXON11606+_P1	2.27053	up	noncoding	mouselincRNA0428+	mouselincRNA0428	lincRNA	27175	chr13	+	94843126	94870301		chr13:94864672+94864731	CAGGACCCAGGTTGACATACAGCCCTGGAGAAAGTTAGACTTGGACTTTTATTTTTCTGC	intergenic
ASMM10P026481	2.02126	up	noncoding	ENSMUST00000129293	Camk2d	Ensembl	3479	chr3	+	126597398	126843684		chr3:126771639+126771773	TCTATTACTGAAGGAGGTCAACCACAACACAAGTTGTCTGCTAGCTTTGCTCTCTAACCC	exon sense-overlapping
ASMM10P026481	2.02126	up	noncoding	ENSMUST00000129293	Camk2d	Ensembl	3479	chr3	+	126597398	126843684		chr3:126771639+126771773	TCTATTACTGAAGGAGGTCAACCACAACACAAGTTGTCTGCTAGCTTTGCTCTCTAACCC	exon sense-overlapping
ASMM10P026481	2.02126	up	noncoding	ENSMUST00000129293	Camk2d	Ensembl	3479	chr3	+	126597398	126843684		chr3:126771639+126771773	TCTATTACTGAAGGAGGTCAACCACAACACAAGTTGTCTGCTAGCTTTGCTCTCTAACCC	exon sense-overlapping
ASMM10P025563	2.55032	up	noncoding	ENSMUST00000168508	Lhx8	Ensembl	763	chr3	-	154316742	154324883		chr3:154324791-154324883	AAACAAAACCAAGCTTGAACTGTGGCCTAGAGGAGTCTGGGTTCTTGTTGGAGTCTAGAA	exon sense-overlapping
ASMM10P048126	2.95936	up	noncoding	AK078310	AK078310	Genbank	2335	chr11	+	7185053	7187388		chr11:7187328+7187388	CAGCCTTCGTATCTGTATGTCCTACACCAGTGGATTTAACTTAGTACAGGTAGAAAATAC	intergenic
ASMM10P040663	2.05028	up	noncoding	ENSMUST00000159935	Ptger1	Ensembl	3474	chr8	+	83666832	83671268		chr8:83671160+83671268	TTTACAACTACAGAAAGATTAGAGAGGTAAGGCTGCCGGCTCCAGATCATACTTCACGTG	exon sense-overlapping
ASMM10P040663	2.05028	up	noncoding	ENSMUST00000159935	Ptger1	Ensembl	3474	chr8	+	83666832	83671268		chr8:83671160+83671268	TTTACAACTACAGAAAGATTAGAGAGGTAAGGCTGCCGGCTCCAGATCATACTTCACGTG	natural antisense
ASMM10P040663	2.05028	up	noncoding	ENSMUST00000159935	Ptger1	Ensembl	3474	chr8	+	83666832	83671268		chr8:83671160+83671268	TTTACAACTACAGAAAGATTAGAGAGGTAAGGCTGCCGGCTCCAGATCATACTTCACGTG	natural antisense
ASMM10P032130	2.50617	up	noncoding	AK131736	AK131736	Genbank	1043	chr5	+	106369011	106370818		chr5:106370758+106370818	AAATTGGTTACCTGGCATGTTGTTTTGAACTTGACTCCACATAAAGAGATGTTTATTTCC	intergenic
mouselincRNA0953+_P1	3.87871	up	noncoding	mouselincRNA0953+	mouselincRNA0953	lincRNA	5300	chr3	+	10126143	10131443		chr3:10131384+10131443	AGACTCTCATGTCCTCTATGCACAGAGAAGCACAAGCATTAGCTTCTTGACTTTTTATGA	intergenic
ASMM10P047157	2.7851	up	noncoding	ENSMUST00000166463	Ngef	Ensembl	735	chr1	-	87479728	87486217		chr1:87479742-87479836	CTTACTGGGCCTCAGTTTCCAGGTTCCTTGGCAGTTGGTGGGAAGGCACTTCTCCACATA	exon sense-overlapping
ASMM10P047157	2.7851	up	noncoding	ENSMUST00000166463	Ngef	Ensembl	735	chr1	-	87479728	87486217		chr1:87479742-87479836	CTTACTGGGCCTCAGTTTCCAGGTTCCTTGGCAGTTGGTGGGAAGGCACTTCTCCACATA	exon sense-overlapping
ASMM10P036032	7.13746	up	noncoding	ENSMUST00000132769	Nr1h2	Ensembl	1530	chr7	-	44551056	44553951		chr7:44551070-44551139	CAAAGACTCCAAAGGAATGGATATTGGAGCCAAATCAAGGATAATGAAGTATTGAGAGTT	exon sense-overlapping
ASMM10P038938	4.56722	up	noncoding	ENSMUST00000160403	Pkp3	Ensembl	1425	chr7	+	141088145	141090507		chr7:141088147+141088207	GTGGAGACTGGTGCCTGATGATTTCATCTCCAGGACAGGGGCCTCAGGTTAAGGGTCCCT	exon sense-overlapping
ASMM10P038938	4.56722	up	noncoding	ENSMUST00000160403	Pkp3	Ensembl	1425	chr7	+	141088145	141090507		chr7:141088147+141088207	GTGGAGACTGGTGCCTGATGATTTCATCTCCAGGACAGGGGCCTCAGGTTAAGGGTCCCT	exon sense-overlapping
ASMM10P001649	2.17001	up	noncoding	ENSMUST00000132105	Dnajb11	Ensembl	546	chr16	+	22857905	22872104		chr16:22858087+22871735	TGTTGCTGCTGAGCGAAGAGAACTGGACTTTGAAAGAGGTGGATCAGCGATATTTATTAT	exon sense-overlapping
ASMM10P053168	2.99778	up	noncoding	ENSMUST00000180983	2900076A07Rik	Ensembl	598	chr7	+	81528776	81529590	ENSMUST00000180385	chr7:81529530+81529590	AGCATGTCTTCAGCGTTCATGGCTCTTAAAGATCTTGTCTGTAACACAAGGGTTTAAGAC	intergenic
ASMM10P027797	2.14177	up	noncoding	TCONS_00023151	XLOC_017772	Alexander et al 2013	7441	chr4	-	124522934	124532918	TCONS_00023152	chr4:124531896-124532918	TTAATAAGATCACCTGCTCTATGCCAGCCCTTTGAGGAACTTCTTGGAAAAATATCACTT	intergenic
ASMM10P045705	2.50578	up	noncoding	ENSMUST00000118371	Gm15078	Ensembl	782	chrX	+	141356177	141356959		chrX:141356528+141356959	CTGCCATCTATTGCCACAGAGATCCTTAAGTTCAATTCGATACTGGAGAGTTGGTTACCC	intronic antisense
ASMM10P018644	2.95167	up	noncoding	AK030301	AK030301	Genbank	3750	chr18	+	68581914	68586334		chr18:68586041+68586104	TCTGTTGTGGCTTGAATGTGTTTGAAATCCACAGGCTCATGTGTTTGAAATCTTGCTTTT	intergenic
ASMM10P002710	2.31396	up	noncoding	ENSMUST00000149374	Gm15471	Ensembl	1235	chr3	+	103803128	103808438	NR_040412	chr3:103805037+103808213	TATACGTCAGGGCCCGGATCCAGTGCTTAGACACCTGAGGAAAACAGTTGGTCACCCGAG	natural antisense
ASMM10P002710	2.31396	up	noncoding	ENSMUST00000149374	Gm15471	Ensembl	1235	chr3	+	103803128	103808438	NR_040412	chr3:103805037+103808213	TATACGTCAGGGCCCGGATCCAGTGCTTAGACACCTGAGGAAAACAGTTGGTCACCCGAG	natural antisense
ASMM10P039643	3.11359	up	noncoding	ENSMUST00000130511	Scml4	Ensembl	2381	chr10	+	42934337	42958770		chr10:42934850+42934915	TTCCAGTGTGATTCAGTACAGCCCACTTACAAATAAAAGAGAATGGACTGTCCTGGCTCC	exon sense-overlapping
ASMM10P045414	2.07878	up	noncoding	ENSMUST00000150558	Foxo4	Ensembl	1030	chrX	+	101254566	101256435		chrX:101256375+101256435	CTTGTTACACTGGGAGTAGTCCCTTCTTATGACTTACACGTAACACGGCCTTTAGAGTTT	exon sense-overlapping
ASMM10P026820	2.81726	up	noncoding	AK142045	AK142045	Genbank	1608	chr4	-	24245955	24247563		chr4:24246006-24247563	GGTTGGGCAATAACATCAAGTTTTTCAGAACCCCCAGAAATCATTTAAAACACTCTTTAA	intergenic
ASMM10P032125	2.53676	up	noncoding	ENSMUST00000135776	Lrrc8d	Ensembl	5736	chr5	+	105700865	105734238		chr5:105731723+105731783	AGCTGTGCACACGCTTCTCTTTTGAGTCAGCTAGGCACAAGACAAGTAATTTCCTATCCT	exon sense-overlapping
ASMM10P050768	2.02962	up	noncoding	ENSMUST00000160158	Agmo	Ensembl	3155	chr12	+	37241778	37404228		chr12:37404103+37404228	CGCAAGTTCCAGGGGAATAGGAACTAAATGATTAAAAGAAATGTCTTTATGCTTTTGTGA	exon sense-overlapping
ASMM10P035147	2.04621	up	noncoding	uc009dze.2	DQ553663	UCSC_knowngene	104	chr6	+	127800246	127800350		chr6:127800290+127800350	ATTTCCCAAGGCTCTGCTGAAAACAGTGTGGATGGCAAACTTTGGAGATTTTCGAGTGTC	intergenic
humanlincRNA1841-_P1	2.10144	up	noncoding	humanlincRNA1841-	humanlincRNA1841	lincRNA	13825	chr13	-	34674426	34688251		chr13:34674427-34674486	CTGTGTGTTTCATGTTTGTGTTTATGTGTTTAAAGGGAAACAACTAATACACACACACAC	intergenic
ASMM10P010148	2.61663	up	noncoding	NR_046168	Gm15850	RefSeq	505	chr1	-	136127718	136131183	NR_046170	chr1:136127734-136129392	TGCAGCTAGGAGTCTTTCTGTGAAGCACATGCTACCACTAAAACTCATGATCCTCCTGCC	bidirectional
ASMM10P035149	2.0667	up	noncoding	uc009dzm.2	DQ684960	UCSC_knowngene	90	chr6	+	127802435	127802525		chr6:127802459+127802525	GAGTCTAGACTCACAAGCATTCTCTACTGCCTACACTAACACTCAGCAACATTTGCAAAT	intergenic
ASMM10P012946	2.53189	up	noncoding	NR_040360	Gm19277	RefSeq	1165	chr15	-	85149253	85156132		chr15:85149352-85150154	AGGAACCTAAGGAAAATAGGTAAATGGGTCCATAGGCTTTTCCACTTTGTAAATTTTGCT	intergenic
ASMM10P025112	2.26572	up	noncoding	NR_040409	Gm15441	RefSeq	1673	chr3	-	96555767	96566801		chr3:96557623-96557755	AACCTCATCCAGGGGACTCCTCTTGGGAGCTGGGTTATTTGGGTGTGTGCTTTGTTTTTT	natural antisense
ASMM10P025112	2.26572	up	noncoding	NR_040409	Gm15441	RefSeq	1673	chr3	-	96555767	96566801		chr3:96557623-96557755	AACCTCATCCAGGGGACTCCTCTTGGGAGCTGGGTTATTTGGGTGTGTGCTTTGTTTTTT	natural antisense
ASMM10P011772	2.18639	up	noncoding	ENSMUST00000176069	Gm20641	Ensembl	615	chr14	+	38522048	38532311		chr14:38532248+38532311	TTGACTTTCTCCTTTTGTAAAAATTCCATGGTTGGAAAATGTCTCAGGGCTGTTCTACAC	intronic antisense
ASMM10P011772	2.18639	up	noncoding	ENSMUST00000176069	Gm20641	Ensembl	615	chr14	+	38522048	38532311		chr14:38532248+38532311	TTGACTTTCTCCTTTTGTAAAAATTCCATGGTTGGAAAATGTCTCAGGGCTGTTCTACAC	intronic antisense
ASMM10P011772	2.18639	up	noncoding	ENSMUST00000176069	Gm20641	Ensembl	615	chr14	+	38522048	38532311		chr14:38532248+38532311	TTGACTTTCTCCTTTTGTAAAAATTCCATGGTTGGAAAATGTCTCAGGGCTGTTCTACAC	intronic antisense
ASMM10P009937	2.19534	up	noncoding	NR_033635	9130019P16Rik	RefSeq	4486	chr6	-	54269680	54430221		chr6:54271341-54289800	TTTGAAGAGTTCCTGACTTGTATTCAGTCTGCCTTTCCTGTCACTGTGATCAGCACAGCT	natural antisense
ASMM10P009937	2.19534	up	noncoding	NR_033635	9130019P16Rik	RefSeq	4486	chr6	-	54269680	54430221		chr6:54271341-54289800	TTTGAAGAGTTCCTGACTTGTATTCAGTCTGCCTTTCCTGTCACTGTGATCAGCACAGCT	natural antisense
ASMM10P033209	2.18643	up	noncoding	AK079740	AK079740	Genbank	3476	chr6	-	54748447	54751920		chr6:54748612-54751920	AAGGTAAAAATATGTACAAGATACAAGTATGCAAAACAGGGTCCCAAGCCCTGACGGCAG	intergenic
ASMM10P035840	2.38506	up	noncoding	ENSMUST00000162641	Gm16282	Ensembl	451	chr7	-	29138439	29140312		chr7:29138453-29138504	GTCTCAGGCCAATGTATCAGGTTCCCTGGAGCTGGGGTTACTGGTGGATATGAACCTTCT	natural antisense
ASMM10P035840	2.38506	up	noncoding	ENSMUST00000162641	Gm16282	Ensembl	451	chr7	-	29138439	29140312		chr7:29138453-29138504	GTCTCAGGCCAATGTATCAGGTTCCCTGGAGCTGGGGTTACTGGTGGATATGAACCTTCT	natural antisense
ASMM10P056815	2.53662	up	noncoding	uc007ybo.1	Glyr1	UCSC_knowngene	141	chr16	-	5047733	5049409		chr16:5048764-5049385	GTGGGCTCGAGGCTTGGTTCCAGGGGGAAACTGGGCCGGTATCCTCCCTGGCCAGGAAAG	exon sense-overlapping
ASMM10P056815	2.53662	up	noncoding	uc007ybo.1	Glyr1	UCSC_knowngene	141	chr16	-	5047733	5049409		chr16:5048764-5049385	GTGGGCTCGAGGCTTGGTTCCAGGGGGAAACTGGGCCGGTATCCTCCCTGGCCAGGAAAG	exon sense-overlapping
ASMM10P041922	2.09793	up	noncoding	AK132232	AK132232	Genbank	1772	chr9	-	79378120	79379891		chr9:79378227-79379606	GGTTGGAACTCATAAAATTTGGGGAAGTGTGGAAAACTTCAATTTTGTAATGCTTTGAAG	intergenic
ASMM10P051943	2.29759	up	noncoding	ENSMUST00000166080	RP24-242F4.8	Ensembl	779	chr13	-	67345245	67375733		chr13:67345301-67345349	GTGTGAGAAGGAGGGTGTCAGAGAACAGAGTGGGAAACTCTGAGATCTAACATAAATCAC	exon sense-overlapping
ASMM10P051943	2.29759	up	noncoding	ENSMUST00000166080	RP24-242F4.8	Ensembl	779	chr13	-	67345245	67375733		chr13:67345301-67345349	GTGTGAGAAGGAGGGTGTCAGAGAACAGAGTGGGAAACTCTGAGATCTAACATAAATCAC	exon sense-overlapping
ASMM10P002072	2.1863	up	noncoding	ENSMUST00000138911	6330418K02Rik	Ensembl	421	chr5	+	138265543	138266083		chr5:138265617+138265756	TACTGTTCTATCCGCGCCCACAGACTACGGTTGAACCTGGGCATTGTGCATGAAGCCCAC	natural antisense
ASMM10P047972	2.00939	up	noncoding	ENSMUST00000135515	Fam195b	Ensembl	1256	chr11	-	120542887	120549701		chr11:120544816-120544876	AATGTGGGAGCTGGGACTCCAGCTCTCCTGTGACTCCCTCCTCACACATGGCCCTTTCCC	exon sense-overlapping
ASMM10P030907	2.67016	up	noncoding	uc029vmu.1	DQ551285	UCSC_knowngene	293	chr5	-	114841780	114842073		chr5:114841857-114842073	TCTAAAGATGTAGTTGTCCTGAATGGATTTTGTGGGTGTGGATTCCTCACTGGAGAGGTG	intergenic
ASMM10P020210	2.09525	up	noncoding	ENSMUST00000121928	Gm13345	Ensembl	228	chr2	-	19509089	19509317		chr2:19509122-19509317	ACACATGAACCCCTCTGAGATTGTTTTAGTAAATGAATCATTGGAGATTGTCAACTCTAT	intron sense-overlapping
ASMM10P048479	2.25412	up	noncoding	ENSMUST00000126189	Gm12569	Ensembl	796	chr11	+	51233464	51235053		chr11:51234993+51235053	GGCATCTTTCTCTACCTCCTAAGAGAAGAAAATGTGGAATCAAACGAAGGTCCATGAAGA	intergenic
ASMM10P037886	2.00498	up	noncoding	ENSMUST00000152091	Akt1s1	Ensembl	2207	chr7	+	44849343	44855417		chr7:44849494+44849580	AAGCAAGAAACGCTGCCATATTGAATCTTTGCCAGCTTTGTGTTAAAGGGAACGAGCGAG	exon sense-overlapping
ASMM10P041457	2.32983	up	noncoding	AK080533	AK080533	Genbank	1008	chr9	-	43994841	43995848		chr9:43994855-43995076	CTTGCTTCTGTTCATAGTGTTTCATCACAGCCACAGAAACCCTAACAAAGACGTAAACCC	intergenic
ASMM10P031312	2.49408	up	noncoding	AK036766	AK036766	Genbank	2386	chr10	-	76726582	76730273		chr10:76726615-76728648	GAATTTGCTCTGGGTAAGGATGGTTCTGGCTTTATCTGGAGCCCAGATGTTATCAACACA	intergenic
ASMM10P024475	2.37945	up	noncoding	AK082498	AK082498	Genbank	3332	chr3	-	8732869	8736200		chr3:8733041-8736200	GGTGGAAGGAGAAATGATTCAGTTTTGTTTTTCCCCAAAGCTGTCAACTATTTGAAATTT	intergenic
ASMM10P028738	2.64641	up	noncoding	ENSMUST00000153232	Gm12472	Ensembl	1140	chr4	+	43588071	43608755		chr4:43608666+43608755	TCGGCTACACAGTTCATCTTCTCTGGTGTTTGATCCAGATGTGTTTTTATGGAAATAAAA	intergenic
ASMM10P052563	3.01708	up	noncoding	AK156512	AK156512	Genbank	1633	chr13	+	29769486	29771119		chr13:29771059+29771119	AAGGACTCATAATGTTGTCATAACATCCCTCAGGAAAGAAACTGGAGACCAACTGTGACC	intronic antisense
ASMM10P016995	2.16872	up	noncoding	TCONS_00000071	XLOC_000221	Alexander et al 2013	503	chr1	+	72942758	72948758		chr1:72948651+72948758	TTTAGAACAGGGATAGAATGAGTAAGTTAGATTTTTGCACGGGGTGACGGGAACCTGAGC	intergenic
ASMM10P003848	2.2298	up	noncoding	ENSMUST00000177279	Inpp1	Ensembl	1130	chr1	-	52789667	52799488		chr1:52794637-52799284	TTATAAAACAGAACATGGAAAACAAGGGGAAAAGATCACAGTGGAGCTGCAGTCCACGGA	exon sense-overlapping
ASMM10P025526	2.67051	up	noncoding	AK157017	AK157017	Genbank	5989	chr3	-	151117921	151123918		chr3:151118010-151118590	GAATAATATTAGAAACAGTGTGCTTCCAGGCTGGTGACCAGCATTCCTGATCTCTAGACT	intergenic
ASMM10P027991	2.08503	up	noncoding	ENSMUST00000118376	Gm12985	Ensembl	183	chr4	-	133882944	133883127		chr4:133882958-133883127	GACAGACATTCTTGTGGTAAATGTTGTCTAACTTACTACTTTAATAGGCCAGAAGACAAA	intron sense-overlapping
ASMM10P024308	2.138	up	noncoding	NR_040610	Bcas1os2	RefSeq	1174	chr2	+	170356360	170380435		chr2:170380350+170380435	GAGACAGGATCCCTTTAAATTCCCAGACAGTTTCTGACTAAAAGAAAAATATCTGACAAT	natural antisense
ASMM10P024308	2.138	up	noncoding	NR_040610	Bcas1os2	RefSeq	1174	chr2	+	170356360	170380435		chr2:170380350+170380435	GAGACAGGATCCCTTTAAATTCCCAGACAGTTTCTGACTAAAAGAAAAATATCTGACAAT	natural antisense
ASMM10P027145	2.95315	up	noncoding	TCONS_00023028	XLOC_017437	Alexander et al 2013	5512	chr4	-	57918917	57924707		chr4:57921832-57922269	ATTTGTTACCTATCCCAGAGGGTGGGCTTCCTCTGGGTTTCAAATGTACGTCTTAAATTT	intergenic
ASMM10P048691	2.12194	up	noncoding	ENSMUST00000154176	Tvp23b	Ensembl	602	chr11	+	62879613	62885346		chr11:62885255+62885346	TAGCACGAAGTCAGGTAGCCACCAAAGTACAATGCTTCTGCTGCTTCTGTCTAGAAACAA	exon sense-overlapping
ASMM10P034975	2.18431	up	noncoding	AK049961	AK049961	Genbank	2887	chr6	+	115618795	115621682		chr6:115621577+115621682	TGAGTTCAAGTCTATTTCAAGTGTGTATCGCCTCAGAAGGAATTATTTCCAGATCACTGT	natural antisense
ASMM10P017397	2.63679	up	noncoding	ENSMUST00000008847	Vav1	Ensembl	1034	chr17	+	57311895	57327953		chr17:57314316+57314580	AACAAAAACAACTTGGTGGAGAAAGAGGGTTTGTTCAGCTTGCTCTTGGAGAGACCTGTC	exon sense-overlapping
ASMM10P017397	2.63679	up	noncoding	ENSMUST00000008847	Vav1	Ensembl	1034	chr17	+	57311895	57327953		chr17:57314316+57314580	AACAAAAACAACTTGGTGGAGAAAGAGGGTTTGTTCAGCTTGCTCTTGGAGAGACCTGTC	exon sense-overlapping
ASMM10P017397	2.63679	up	noncoding	ENSMUST00000008847	Vav1	Ensembl	1034	chr17	+	57311895	57327953		chr17:57314316+57314580	AACAAAAACAACTTGGTGGAGAAAGAGGGTTTGTTCAGCTTGCTCTTGGAGAGACCTGTC	exon sense-overlapping
ASMM10P029257	3.57538	up	noncoding	uc008uaa.1	AK016731	UCSC_knowngene	1944	chr4	+	107787848	107789921		chr4:107789858+107789921	CAGGCAATTCATTGACCTGGACTGTATTTGTGCAAGCAAGAAATAAACCTTTATTACCAC	intergenic
ASMM10P031303	8.60995	up	noncoding	ENSMUST00000126822	Smurf1	Ensembl	4710	chr5	-	144876494	144886476		chr5:144880723-144881617	TGGCCAGGTACTCCTAGGACTTGTCTCTGAAGTACAGTAACTAGAATGTTGTCTTGTAAG	exon sense-overlapping
ASMM10P031303	8.60995	up	noncoding	ENSMUST00000126822	Smurf1	Ensembl	4710	chr5	-	144876494	144886476		chr5:144880723-144881617	TGGCCAGGTACTCCTAGGACTTGTCTCTGAAGTACAGTAACTAGAATGTTGTCTTGTAAG	exon sense-overlapping
ASMM10P012033	2.28083	up	noncoding	AK157489	AK157489	Genbank	5093	chr14	+	57580481	57585572		chr14:57585499+57585572	ATTTTCATTTGACTCAAGAGTTTCATGGGTTTGGCAAGATAGCTCAGGGGCTAAAAGCAC	natural antisense
ASMM10P040860	2.14824	up	noncoding	NR_033726	Ces2d-ps	RefSeq	1964	chr8	+	104867423	104874082		chr8:104867427+104867487	GCTTCCTGTTTGTGAAACTTAGTCTTCCAAGCAGCCCAGAACCTGGGCTGAGAGCTGACC	intergenic
ASMM10P051891	2.46022	up	noncoding	AK035111	AK035111	Genbank	2289	chr13	-	62734906	62737195		chr13:62734934-62737195	TTTGCTTCATGACACAGAACACATTGTTATTGCTACATGAAAGCTATTCCACTAGCTATT	intergenic
ASMM10P002524	2.27004	up	noncoding	ENSMUST00000146030	Atcay	Ensembl	3707	chr10	-	81204507	81230785		chr10:81219197-81224423	ATGGCAGGATGAGGATCTGCCCAGTCCTTGGCGGCTTCTGCAGACCGCTCCCAGAAGACA	exon sense-overlapping
ASMM10P018649	2.3523	up	noncoding	ENSMUST00000135428	Ccdc68	Ensembl	762	chr18	+	69925569	69938952		chr18:69938781+69938841	TCCAGTTACGATGAACCTCCTTTATGTTGTTTGGCTGAGCTGATTTATGTTTTCCTAAAG	exon sense-overlapping
ASMM10P048799	4.72455	up	noncoding	AK136720	AK136720	Genbank	816	chr11	+	69881091	69881905		chr11:69881845+69881905	AGGTCAGGCACGTTCGCTGTGCCCAAAACATGTTTGTTGAATAAACAATGGTATTAATGC	natural antisense
ASMM10P057562	4.10443	up	noncoding	CJ062880	mouselincRNA1439	lincRNA	435	chr8	-	27200325	27223828		chr8:27202414-27223687	CTCTGAACCTGGATGTACCCACAGCCCAGAAGCTAGAAGGCAGCTTACTAAAGATCTACA	exon sense-overlapping
ASMM10P021323	2.04588	up	noncoding	ENSMUST00000133246	Nuak2	Ensembl	812	chr1	+	132327595	132330450		chr1:132330137+132330450	TTTGCTTGTTGCTTCTTTATTGGAGCACAAAACTCAGGCCCCTACAAAGCAGTGACTTGC	exon sense-overlapping
ASMM10P021323	2.04588	up	noncoding	ENSMUST00000133246	Nuak2	Ensembl	812	chr1	+	132327595	132330450		chr1:132330137+132330450	TTTGCTTGTTGCTTCTTTATTGGAGCACAAAACTCAGGCCCCTACAAAGCAGTGACTTGC	exon sense-overlapping
ASMM10P056153	2.18834	up	noncoding	TCONS_00012256	TCONS_00012256	Alexander et al 2013	75	chr16	-	31278072	31290864		chr16:31278086-31290827	TTCTTTCATAAGACTTCTTCTGATGCTGCACTGGGTCAGGCAACCACATCAAATGTCCAG	intergenic
ASMM10P021593	2.00759	up	noncoding	ENSMUST00000121502	Gm14101	Ensembl	473	chr2	-	132980168	132981168		chr2:132980237-132980392	TGAAACATGTCCTTCTCATAAAGATTGTGCCGGTGTTTCCAGAGCTAGCCACTTTGACAG	intergenic
ASMM10P010939	4.47227	up	noncoding	uc007tdt.2	DQ559102	UCSC_knowngene	106	chr14	-	44777901	44778007		chr14:44777920-44778007	AAGGAAACAAAAATATTTCGTGTTCCCATTCACTCCTAACTGGGATTCAAGTTCTGCCTC	intergenic
ASMM10P051044	2.00087	up	noncoding	NR_033623	2310044G17Rik	RefSeq	4268	chr12	+	86947042	86965365		chr12:86959764+86959828	TCTCCCCACTTCTCAAAAGCAGATTTTAAAGTAATGACCTGGCCCTGGTGAAATGGCTCA	exon sense-overlapping
ASMM10P012640	2.40506	up	noncoding	TCONS_00010962	XLOC_008518	Alexander et al 2013	788	chr15	-	64588710	64591233		chr15:64590275-64590325	CTTGAGTCAGGGTTTTGTTCCCAGTCATGAAAAGCATCCTGACTAACTGAGGATTTGTAG	intergenic
humanlincRNA1385+_P1	5.58817	up	noncoding	humanlincRNA1385+	humanlincRNA1385	lincRNA	3242	chr14	+	30696391	30699633		chr14:30699416+30699475	TAGCAAGCAGCTTGGTAAAGGCAAGGAAAGCCTGACTGTTCTACTTGGTTCACATTTGCT	intergenic
ASMM10P011541	2.29468	up	noncoding	NR_030680	Mnd1-ps	RefSeq	2774	chr14	+	9884094	9886868		chr14:9886808+9886868	ATATTCCTCTGATTGTCACATGTGCCATGCTTTGAACACATCTGCACTTACATTACATGT	intronic antisense
ASMM10P014608	8.55118	up	noncoding	ENSMUST00000139691	Samsn1	Ensembl	1679	chr16	-	75882530	75909240		chr16:75882572-75883876	GTCAAAGTCAGCTGATCATCATACACAATGTTGTCCTAAACAGAGTTCATTCAAATAAAG	exon sense-overlapping
ASMM10P041812	8.68539	up	noncoding	uc009qir.1	DQ697500	UCSC_knowngene	144	chr9	-	67720802	67720946		chr9:67720816-67720946	AGTTCACCAAACCAGGATGTGAAGAGACGTATAACAGTGCAATACAATGATACAGATAAT	intergenic
mouselincRNA1637-_P1	3.82962	up	noncoding	mouselincRNA1637-	mouselincRNA1637	lincRNA	17924	chrX	-	99319582	99337506		chrX:99320323-99320382	GGATTCTGTGGATTGAGGGGAATGGGATACATTCAAGCTACCACAATTGATTTGACAAAT	intergenic
ASMM10P010115	2.3276	up	noncoding	NR_045753	Gm16596	RefSeq	1438	chr12	-	108536401	108555618		chr12:108539424-108555378	GCGCGCAGCGCAGGCTAGAGATGGCAAGGGAGATGTCTGCAGTGCTGTCCTTCATCACTA	natural antisense
ASMM10P010115	2.3276	up	noncoding	NR_045753	Gm16596	RefSeq	1438	chr12	-	108536401	108555618		chr12:108539424-108555378	GCGCGCAGCGCAGGCTAGAGATGGCAAGGGAGATGTCTGCAGTGCTGTCCTTCATCACTA	natural antisense
ASMM10UP102	13.7369	up	noncoding	uc.198+	uc.198	UCR	307	chr4	-	23341331	23341638		chr4:23341458-23341517	ATACTCCATCATATGCAACAGCCTCATGAATTTATGCATCAAGCTGTGCAGCCAGTCGTG	intergenic
humanlincRNA1003-_P1	2.73357	up	noncoding	humanlincRNA1003-	humanlincRNA1003	lincRNA	27134	chr12	-	13067915	13095049		chr12:13067934-13067993	TGTGAACCTAAAAAGACCTGAGCATCTTAAATCTCTCCAACACTATCCATATCCCTGTCT	intergenic
ASMM10P017940	2.28388	up	noncoding	ENSMUST00000124013	1700091E21Rik	Ensembl	296	chr18	-	64276119	64277157		chr18:64276133-64276333	CTCCCTGTTTTAACAATAAGAGAACGAACTGCATCAAGGATTAAAACATCTATTCAACCA	natural antisense
ASMM10P055815	16.0196	up	noncoding	TCONS_00000110	XLOC_000365	Alexander et al 2013	612	chr1	+	93975920	93978663		chr1:93976038+93978190	TCATGAATCAAGTCATCAGCTTTCACAATGTATCTGAGGAATCCTGGTTTGCCAGGCAGG	intergenic
ASMM10P050365	2.39937	up	noncoding	ENSMUST00000146499	Lgmn	Ensembl	798	chr12	-	102400101	102406146		chr12:102405891-102406146	AATGGCGAGTTTTGGAGGGAGACACATTTTTGTGTTGTAACTTTGTCCTTTAACTTTCAG	exon sense-overlapping
ASMM10P049573	2.26634	up	noncoding	ENSMUST00000144689	Gm11682	Ensembl	516	chr11	+	110544506	110546399		chr11:110546339+110546399	GGATGATTCTTGCAAGAGCTGGGGGATAGTTGGTTAAAATGAATAAAAAGATAATTACCC	intergenic
ASMM10P033409	2.26868	up	noncoding	NR_046063	Gm10445	RefSeq	762	chr6	-	84412941	84423838		chr6:84412955-84413257	TTTCTTCCCAGGTGATTCTTGGTTTATGGATTAAGAAAGCTGAAATTAATTATGACAGGC	intergenic
ASMM10P025711	2.19038	up	noncoding	ENSMUST00000133653	Gm15462	Ensembl	4580	chr3	+	30686084	30692366		chr3:30692305+30692366	AGCCACTGCATCTTATTCACCATGACCAGACTTTGTAAAGGATAAACCACTGACTACACC	intergenic
ASMM10P028825	2.51521	up	noncoding	ENSMUST00000157333	Gm22563	Ensembl	269	chr4	+	51540746	51541015		chr4:51540955+51541015	GTCCAGACAAGTTCTCAAAAGAAACAATAAACCAAAAGCAAGGAGAATGGACATGAGTGG	intergenic
ASMM10P046991	2.07845	up	noncoding	ENSMUST00000151599	Gm12315	Ensembl	911	chr11	-	70623026	70625561		chr11:70623040-70623550	AGGCTGCTTTTGAATCTCCTCATTTCTCAATGCTGGGATTAAAGGTGGGCTTTAGCCACA	intergenic
humanlincRNA2046-_P1	2.72147	up	noncoding	humanlincRNA2046-	humanlincRNA2046	lincRNA	18943	chr13	-	17839760	17858703		chr13:17839761-17839820	AAGGACGTGTGAATGTTGATCATTGTTGCTTTCACCTGGGCTTAGTCTGAGGAAACAGTA	intergenic
ASMM10P027609	8.43674	up	noncoding	ENSMUST00000120131	Gm12837	Ensembl	373	chr4	-	115416081	115416454		chr4:115416155-115416454	GCTGTATGTATTGGAGTCCTGAAGATATATGCAGAACATTTTGAGAAAATCAACAAAGGA	intronic antisense
humanlincRNA1193-_P1	17.7901	up	noncoding	humanlincRNA1193-	humanlincRNA1193	lincRNA	38537	chr1	-	52242533	52281070		chr1:52242537-52242596	TGCTCAGCTTTACCTACTAATCCCACACTTGAGGAAATTACTAGCAAAGAAGACACTTTG	intergenic
ASMM10P037126	2.87361	up	noncoding	ENSMUST00000128993	Hras	Ensembl	1704	chr7	-	141190925	141193994		chr7:141191653-141191954	TGAGTTAAGTGGCTCTGACTTTGAGTGATACTCAGGAGTGAACCCTATTTCAGGAGAGTG	exon sense-overlapping
ASMM10P037126	2.87361	up	noncoding	ENSMUST00000128993	Hras	Ensembl	1704	chr7	-	141190925	141193994		chr7:141191653-141191954	TGAGTTAAGTGGCTCTGACTTTGAGTGATACTCAGGAGTGAACCCTATTTCAGGAGAGTG	exon sense-overlapping
humanlincRNA1546+_P1	2.25427	up	noncoding	humanlincRNA1546+	humanlincRNA1546	lincRNA	42879	chr5	+	54152981	54195860		chr5:54195782+54195841	TTCTGATGACCATTATGCTGGGTAACTGACGCTTTCTTTCCAATCTGGCTTTCCCTAGGT	intergenic
ASMM10P042995	6.55452	up	noncoding	ENSMUST00000166507	Gm17098	Ensembl	628	chr9	+	66834698	66835534		chr9:66835433+66835534	AGAATGGAAAGGGGTCCTTCAAGGTTTCTTCTCTAGGTTTCTTGGGGCAATGAAAGTTGC	natural antisense
ASMM10P044594	8.60932	up	noncoding	ENSMUST00000132223	Gm15990	Ensembl	3321	chr10	+	86125826	86129854		chr10:86129628+86129854	TTGCTGTAATGTGCTGCTTCCAAAGAGGAAAACATTGAAAGCTTAACACTGTAAACACTG	intronic antisense
ASMM10P037437	7.0788	up	noncoding	uc012fat.1	Mill2	UCSC_knowngene	2187	chr7	+	18839965	18863113		chr7:18862435+18862511	ACAAAACCAGAAACCCCTGGCCTTGAAAACTGATCTAAGCCAGTCTAATGGGTGTGATTG	exon sense-overlapping
ASMM10P037437	7.0788	up	noncoding	uc012fat.1	Mill2	UCSC_knowngene	2187	chr7	+	18839965	18863113		chr7:18862435+18862511	ACAAAACCAGAAACCCCTGGCCTTGAAAACTGATCTAAGCCAGTCTAATGGGTGTGATTG	exon sense-overlapping
ASMM10P015971	2.12932	up	noncoding	uc008ccf.1	AK171153	UCSC_knowngene	782	chr17	-	34284905	34285687		chr17:34285000-34285687	CCATTTGTTAAAATAAATGAGAAAGTCTCCTTGTATGGAAAATGCACCCTTTTAGGAAGG	intron sense-overlapping
ASMM10P056337	2.50581	up	noncoding	TCONS_00022944	TCONS_00022944	Alexander et al 2013	75	chr4	-	13407631	13413210		chr4:13407632-13413157	AAATTGACAACATCAAGATGCGTTGTAATTTTTGTAAGGTTGCTGCCTTGAAGTCTTGTT	intergenic
ASMM10P031128	2.01333	up	noncoding	ENSMUST00000161228	Wbscr17	Ensembl	2119	chr5	-	131150461	131307873		chr5:131150648-131150885	TAGTTGATTGTGTGCTTGTCTAGTATGGGCTCTGGAATGAAGTCCTGGATTCCATCCCTA	exon sense-overlapping
humanlincRNA2312-_P1	2.27019	up	noncoding	humanlincRNA2312-	humanlincRNA2312	lincRNA	24323	chr15	-	74193745	74218068		chr15:74193746-74193805	GAATCTCCCAGGGGTGTGCTAGCTCTAATCCCTCTGTGATCTATCTACATTGGAAAACAA	intergenic
ASMM10P044651	2.06945	up	noncoding	uc007gqc.2	DQ721325	UCSC_knowngene	64	chr10	+	86623812	86623876		chr10:86623816+86623876	ACGTGTTGATATTTCTGACAGGATTCTCCTGACGGGCTGCTCAATGTTCTCTACAGTTTT	intergenic
ASMM10P050486	3.08599	up	noncoding	TCONS_00006990	XLOC_005844	Alexander et al 2013	1835	chr12	-	111559632	111561537	TCONS_00006989	chr12:111559648-111561184	TTTACCCGTGCATGCGCATGTGGAGGACAGAAATTGATGTTTCGTGTCTTCCTATATTCG	intergenic
ASMM10P043176	2.25769	up	noncoding	AK033057	AK033057	Genbank	262	chr9	+	91350244	91350503		chr9:91350369+91350503	CTGGGACTTGAACGGATGGAATGATTGAAGTTGCTGCTTAAACTAATATAATATTCTGTT	intergenic
ASMM10P058017	2.25036	up	noncoding	CR516359	humanlincRNA1311	lincRNA	248	chr16	-	93045718	93074141	NM_001111320, NM_010497	chr16:93073977-93074141	ACTGTGTTATCCTTGCTGTTTTCTGTTAACCCGGGTAAACGATGCTCCACTTGTGGTCTT	intergenic
ASMM10P057101	2.2853	up	noncoding	uc009svf.1	AK054333	UCSC_knowngene	1941	chrX	+	25034695	25084739	uc009svl.1, uc009svs.1	chrX:25034901+25068497	ATTTTTACCTCAACACCATGGTGTTACCACAATGCTGATTCCAAGATGCCTTCCAGGCTC	intergenic
ASMM10P035326	11.0801	up	noncoding	ENSMUST00000141440	Gm15687	Ensembl	269	chr6	+	145056388	145059892		chr6:145059832+145059892	CTTCTTGGATCTCCCTGGGCAAGGGAGTCAACTTATAATAAAACCATGACTTTCAATGCA	intronic antisense
ASMM10P000630	2.43912	up	noncoding	ENSMUST00000107930	Mpo	Ensembl	648	chr11	+	87795202	87799937		chr11:87796441+87799863	CCCCCTCAAGGGGACATGCGCTCCAGCGAGATGCCGGAGCTCACCTCCATGCACACCCTC	exon sense-overlapping
ASMM10P021845	2.00443	up	noncoding	ENSMUST00000138297	Fer1l4	Ensembl	2111	chr2	-	156019139	156024876		chr2:156020054-156020341	TGATTCTAGACCTCTATAGCTGTAGTCTGACCACTATCTTCCCTCTGAGTCTTTGCAACC	exon sense-overlapping
ASMM10P019385	2.23446	up	noncoding	AK132587	AK132587	Genbank	1341	chr19	-	57540465	57544223		chr19:57540484-57541521	TGAGGTTAGTACACTAGATATACGGGTACTTCCCACGGCTCTTCATGAGAAGACTCTTCA	intergenic
ASMM10P032334	2.95749	up	noncoding	TCONS_00025120	XLOC_018625	Alexander et al 2013	293	chr5	+	117407029	117413172		chr5:117407060+117407120	TTATACCCAGCTGTAAATCCTCACGGTTCTGGTGTAATAGTGTCATCATCTGTTATGTAG	intergenic
ASMM10P018271	3.64461	up	noncoding	AK032281	AK032281	Genbank	1560	chr18	+	25140701	25142260		chr18:25142099+25142260	GATAGTACCAAAATGTGTCTCACTTCTGGATTTGTTCTAATTCATCTATTTTCCCCCATT	natural antisense
ASMM10P018271	3.64461	up	noncoding	AK032281	AK032281	Genbank	1560	chr18	+	25140701	25142260		chr18:25142099+25142260	GATAGTACCAAAATGTGTCTCACTTCTGGATTTGTTCTAATTCATCTATTTTCCCCCATT	natural antisense
ASMM10P018271	3.64461	up	noncoding	AK032281	AK032281	Genbank	1560	chr18	+	25140701	25142260		chr18:25142099+25142260	GATAGTACCAAAATGTGTCTCACTTCTGGATTTGTTCTAATTCATCTATTTTCCCCCATT	natural antisense
ASMM10P026695	2.01785	up	noncoding	ENSMUST00000118328	Gm11781	Ensembl	472	chr4	-	5602923	5603395		chr4:5602978-5603395	ATAGGAGAGGAGAAAAGTCGGTGTCTCCTGAGAGAAATCACTAGCCTTCTTGATCCTTCT	intergenic
ASMM10P057737	2.47424	up	noncoding	BY421557	mouselincRNA1532	lincRNA	417	chr9	-	46856189	46856606		chr9:46856296-46856606	TATATGGTTCCACTAAAGGCCAGAGGGCTCTCATCAACATGAGGAGCATTACTAGGGAAA	intergenic
ASMM10P044567	2.06439	up	noncoding	ENSMUST00000134490	Fbxo7	Ensembl	4728	chr10	+	86032970	86051871		chr10:86033090+86033150	TTGAGAGGAAGAATGGGCTCCGAGCAGTTTGTTTGGAATAATTACCCATAGTTCACAGAG	exon sense-overlapping
ASMM10P044567	2.06439	up	noncoding	ENSMUST00000134490	Fbxo7	Ensembl	4728	chr10	+	86032970	86051871		chr10:86033090+86033150	TTGAGAGGAAGAATGGGCTCCGAGCAGTTTGTTTGGAATAATTACCCATAGTTCACAGAG	natural antisense
ASMM10P052308	2.50541	up	noncoding	AK045104	AK045104	Genbank	1689	chr13	-	117957480	117959166		chr13:117957519-117958130	CTGTCTACTTGTTCTCACTATTTGAGTGTCAAGAAATGCCAGTTGGTTTTACCTATTTAA	intronic antisense
ASMM10P020854	7.72773	up	noncoding	ENSMUST00000155127	Zswim2	Ensembl	190	chr2	-	83922923	83923679		chr2:83922946-83923002	ATGTTCAGGGTCCTGTTACAGGATATCGCACATCCTGTAACACAGTGCATCACAGATGAA	exon sense-overlapping
ASMM10P024338	3.84021	up	noncoding	uc008odj.1	AK041254	UCSC_knowngene	881	chr2	+	173110834	173114088	ENSMUST00000144256	chr2:173114023+173114088	GGAACTGCACACAGGTTGTGCACAGAAATACATACATTCTTTTGTTTGTTTGTTTGTTTT	natural antisense
ASMM10P015310	2.16331	up	noncoding	AK045525	AK045525	Genbank	2825	chr16	+	72483392	72486217		chr16:72486154+72486217	CAGTGCAAAACATTGTCTTCAGGATCCAGAGCTTGCTGTTTTATGGCAAACAAAAACAAA	intergenic
ASMM10P055928	2.02036	up	noncoding	TCONS_00006764	XLOC_005224	Alexander et al 2013	75	chr12	+	85538730	85541470		chr12:85538746+85541426	TCCGGGATACATGCCAGGTCCTGACATCACTGTTTATGCTCAGCAACAAGCAGCCCATAA	intergenic
ASMM10P012966	2.10996	up	noncoding	AK036582	AK036582	Genbank	818	chr15	-	86889918	86890736		chr15:86890298-86890736	TAGGCTTCTCCTCTGCTTGTTCAACCTGATCTCCCTAAATTCTGTGTGGAGCCTATATCT	intergenic
ASMM10P003441	2.13235	up	noncoding	ENSMUST00000165439	Gm4207	Ensembl	912	chr7	-	22806397	22807313		chr7:22806426-22806479	TGAGATTTTTGCAGGTTTCCCTACTATTTCTCCCTTACTGTTGATCTTCAGAGATCCTAA	intergenic
ASMM10P029008	4.11014	up	noncoding	ENSMUST00000119419	Gm11245	Ensembl	1037	chr4	+	76837778	76838815		chr4:76838753+76838815	GCAATTCTTAGACTGCAGATAAAGAACATACATTGAAAGATGTCCTTCTGATGGTGAAAA	intronic antisense
ASMM10P040385	2.42667	up	noncoding	ENSMUST00000127040	Gm16352	Ensembl	622	chr8	+	45723327	45738039		chr8:45723731+45723793	TTTTCTCCTTGCCGTAAAGATTTGAAAGTCACCAAAGCCACATATTTCTTCTTCCTCCTC	intron sense-overlapping
ASMM10P040385	2.42667	up	noncoding	ENSMUST00000127040	Gm16352	Ensembl	622	chr8	+	45723327	45738039		chr8:45723731+45723793	TTTTCTCCTTGCCGTAAAGATTTGAAAGTCACCAAAGCCACATATTTCTTCTTCCTCCTC	intron sense-overlapping
ASMM10P033354	2.21525	up	noncoding	uc009ckg.1	DQ711212	UCSC_knowngene	223	chr6	-	81894970	81895193		chr6:81894984-81895193	CTTCCATCAGCTTCTGTAACAAGTTTTGGTCCATAGTTCTATCACTGAATTTCAGCCTGC	intergenic
ASMM10P039644	2.14909	up	noncoding	ENSMUST00000069786	Gm9988	Ensembl	435	chr8	-	88138078	88138517		chr8:88138217-88138374	GAGACGTCAGAGTCGCGTAGTGAGCACGCGCGCTGCAGCACCTCGCTCCCGGGCCCCCGG	natural antisense
ASMM10P013876	2.74024	up	noncoding	NR_045629	D630010B17Rik	RefSeq	1071	chr15	+	94247201	94255606		chr15:94255495+94255606	GGTTGTTTGAGCTGGAGCAAAACTGTCCGTTTCCTTACTTATCTTGTATCAGACAAAAAA	intergenic
ASMM10P044140	2.36007	up	noncoding	ENSMUST00000117228	Mageb8-ps	Ensembl	1033	chrX	-	86327902	86328935		chrX:86327916-86327966	CAACAACAGATGCCAATTAAAGGTCCCACAGCCATGTCAAGCAGGTCCTCTCACACCTAG	intergenic
ASMM10P029189	2.53293	up	noncoding	ENSMUST00000146489	Dnajc6	Ensembl	458	chr4	+	101508029	101599104		chr4:101599012+101599094	TATCTGTTGACTGCTCTGAGGTGCTGTTCATCCTGACAGCAGATTTGTGTAACCTGCTTT	exon sense-overlapping
ASMM10P029189	2.53293	up	noncoding	ENSMUST00000146489	Dnajc6	Ensembl	458	chr4	+	101508029	101599104		chr4:101599012+101599094	TATCTGTTGACTGCTCTGAGGTGCTGTTCATCCTGACAGCAGATTTGTGTAACCTGCTTT	exon sense-overlapping
ASMM10P029189	2.53293	up	noncoding	ENSMUST00000146489	Dnajc6	Ensembl	458	chr4	+	101508029	101599104		chr4:101599012+101599094	TATCTGTTGACTGCTCTGAGGTGCTGTTCATCCTGACAGCAGATTTGTGTAACCTGCTTT	exon sense-overlapping
ASMM10P043007	2.17102	up	noncoding	uc009qlj.2	DQ555601	UCSC_knowngene	79	chr9	+	67737948	67738027		chr9:67737967+67738027	CATCTAGATTCCAAAGTCAGAAATGACAAATGACAAGTTTTCTGGTGTCCTTGCGGTGGT	intergenic
ASMM10P038009	2.07261	up	noncoding	ENSMUST00000144739	Oca2	Ensembl	3374	chr7	+	56239807	56536513		chr7:56279736+56279796	AGAAAGCAGCTTCTTAGCTCCAGTTCTGCTGCAGTTGTGGGTTCTCTCAACAAATAAAAG	exon sense-overlapping
ASMM10P057862	5.65058	up	noncoding	AW557181	humanlincRNA0177	lincRNA	487	chr1	+	183069101	183069588		chr1:183069353+183069562	AAACAGCACAACTTGCTTTGACGAAAAGCTGAGAGACAAGCAGTCTCTTGCCTACTTCCA	intergenic
ASMM10P034910	2.13794	up	noncoding	AK141095	AK141095	Genbank	2858	chr6	+	101144291	101147150		chr6:101146994+101147150	AGCTCCTACATACGGATGGCATTTAAAGGTTTTGTTGTATTCTCAGTTGCAAAGTGAAAT	intergenic
ASMM10P016224	2.31652	up	noncoding	TCONS_00000381	XLOC_000857	Alexander et al 2013	3054	chr1	-	37131180	37134755		chr1:37132039-37134048	GGGAAGTACTCCCTCTTCTCTGAGTTTTACAAGAACCTATCCACCAAGATCATCTTTCTC	intergenic
ASMM10UP542	22.24	up	noncoding	uc.63+	uc.63	UCR	278	chr11	-	23268538	23268816		chr11:23268539-23268598	TAGTAATGTCTGTCAGTATAAAAAGCAAAATTTACCAGGCAAGCAAACAGGCAAACACTG	intronic antisense
ASMM10P020418	2.6302	up	noncoding	ENSMUST00000149300	Gm16534	Ensembl	1492	chr2	-	32050085	32064164		chr2:32064092-32064164	ACCAGAGAAATTTCTGATCACTCTGAATCCTGCCAAAAGCCAGTCCATTTGCTGCTGTCT	natural antisense
ASMM10P036961	3.44977	up	noncoding	AK138912	AK138912	Genbank	1248	chr7	-	127171960	127173205		chr7:127171974-127173205	ATCACACCAGCCCACTGTGGTTCATTCTTATGAAGAGCATTTTGATCAAGTGTAACAAGC	intergenic
ASMM10P010809	2.16255	up	noncoding	AK047806	AK047806	Genbank	1963	chr14	-	27838164	27876217		chr14:27838259-27839747	TAGATGAAGTGAACTGATTCTAGCAAGTTGTCCTCTAACATCTGTGCTTGCTATGGAAAG	intronic antisense
ASMM10P001005	2.59515	up	noncoding	ENSMUST00000121013	Gm15142	Ensembl	856	chrX	+	154635550	154639147		chrX:154635618+154638354	AACACTAAAAATTTGCAGGATTGGTGTGGATCTTCAGAGTGACTGGCTTCATTTGCAGCC	intergenic
ASMM10P030974	2.1248	up	noncoding	uc008zgr.1	BC100494	UCSC_knowngene	605	chr5	-	119518794	119527950		chr5:119519075-119519122	ACGAACTTCAGGACGGCGCGATGCCATTATGTCAAAGACTGGCCCACCGCTGCCAGCAGC	intergenic
ASMM10P015995	2.5896	up	noncoding	ENSMUST00000174363	Skiv2l	Ensembl	4520	chr17	-	34839296	34850198		chr17:34847031-34847142	TGACAGTGAGATACTCTGGGGCATGAGCTGCAGGCAAGATCTCCCTGGCTCTACCTCTGT	exon sense-overlapping
ASMM10P052714	31.5276	up	noncoding	AK006396	AK006396	Genbank	643	chr13	+	47106418	47109519		chr13:47109405+47109519	TACTGACCACTGCTGTACAGCTGTACAGCTGGGGAAGGATCTAAGTGGCACCACCCCAAC	bidirectional
ASMM10P026790	2.34141	up	noncoding	ENSMUST00000108254	Cpne3	Ensembl	1563	chr4	-	19549574	19570083		chr4:19549588-19550587	TTCCTCTGTCTTGTAGACATTTGTACATTCAGCATGGAGCTAATAAACCCCTGTGGCATC	exon sense-overlapping
ASMM10P038637	2.31613	up	noncoding	AK050715	AK050715	Genbank	2089	chr7	+	113729653	113752166		chr7:113752092+113752166	TACTCAAGGATGGCAGGACTGAGAGACTCTTCTTGGCATTTCTCTTGTCACTTAACCTCA	intergenic
ASMM10P027575	2.62171	up	noncoding	uc008ucu.1	AK019375	UCSC_knowngene	517	chr4	-	109976746	109977491		chr4:109976799-109976926	CAGCTCGGACTTTTCCTTTGCCTTTGAGGCTAACATTCTGTTACTCTCATTTTTGCTTTC	bidirectional
ASMM10P036564	2.11893	up	noncoding	ENSMUST00000135255	Plekhb1	Ensembl	504	chr7	-	100644803	100653791		chr7:100653707-100653791	TGGGATCCCCATACACGTACCCTGCAAATCGCTCATCATCTGGAGGATCTTGCTTTGCAG	exon sense-overlapping
ASMM10P036564	2.11893	up	noncoding	ENSMUST00000135255	Plekhb1	Ensembl	504	chr7	-	100644803	100653791		chr7:100653707-100653791	TGGGATCCCCATACACGTACCCTGCAAATCGCTCATCATCTGGAGGATCTTGCTTTGCAG	exon sense-overlapping
ASMM10P036564	2.11893	up	noncoding	ENSMUST00000135255	Plekhb1	Ensembl	504	chr7	-	100644803	100653791		chr7:100653707-100653791	TGGGATCCCCATACACGTACCCTGCAAATCGCTCATCATCTGGAGGATCTTGCTTTGCAG	exon sense-overlapping
ASMM10P036564	2.11893	up	noncoding	ENSMUST00000135255	Plekhb1	Ensembl	504	chr7	-	100644803	100653791		chr7:100653707-100653791	TGGGATCCCCATACACGTACCCTGCAAATCGCTCATCATCTGGAGGATCTTGCTTTGCAG	exon sense-overlapping
ASMM10P013320	2.13168	up	noncoding	NR_027376	Gm5468	RefSeq	2882	chr15	+	25414191	25452418		chr15:25452325+25452418	AGCCATATGAAGGATTTTCTATTTTACAAGATTGTGTGTGTGCGCATTTGCACACAATGA	bidirectional
ASMM10P039150	21.8441	up	noncoding	TCONS_00032423	XLOC_024229	Alexander et al 2013	499	chr8	-	21622750	21625416	TCONS_00032419, TCONS_00032420	chr8:21625245-21625416	TATTGGATACCTCAATCACCTGTGGTTCAAGGACAGTTAAGCAATGTGGAAAAGCTGGGG	intergenic
ASMM10P035582	2.50869	up	noncoding	ENSMUST00000121421	Gm15439	Ensembl	386	chr7	-	14171635	14193524		chr7:14171649-14171747	AGATAAAGTTTTCCAGGAGAAAATGGTCGGTTTTCCTCAGGCACGTTCCCATGGAAATAA	intergenic
ASMM10P032444	2.0259	up	noncoding	ENSMUST00000162577	Gm16338	Ensembl	744	chr5	+	124194959	124200346		chr5:124200286+124200346	AGGGGCTCTTCCTTTGAATAAAAGGACTCCAATCTCCAGAAAACAGTGCTACACAGAGTA	intronic antisense
ASMM10P050874	3.50267	up	noncoding	ENSMUST00000083393	Gm22058	Ensembl	310	chr12	+	69930903	69931213		chr12:69931153+69931213	GCTCCTCTGTAATTACTTTTGAGTCCCAATGTAACAGATATGCATACATTTTTCCTTTTG	intron sense-overlapping
ASMM10P050800	2.23635	up	noncoding	ENSMUST00000152236	G2e3	Ensembl	2724	chr12	+	51370674	51374077		chr12:51371443+51371559	TTTGGTGTGCAAGGAATATTCAGGCCCAACACTGTGTACATAATAAATAAATGCATCTTT	exon sense-overlapping
ASMM10P050800	2.23635	up	noncoding	ENSMUST00000152236	G2e3	Ensembl	2724	chr12	+	51370674	51374077		chr12:51371443+51371559	TTTGGTGTGCAAGGAATATTCAGGCCCAACACTGTGTACATAATAAATAAATGCATCTTT	exon sense-overlapping
ASMM10P050800	2.23635	up	noncoding	ENSMUST00000152236	G2e3	Ensembl	2724	chr12	+	51370674	51374077		chr12:51371443+51371559	TTTGGTGTGCAAGGAATATTCAGGCCCAACACTGTGTACATAATAAATAAATGCATCTTT	exon sense-overlapping
ASMM10P057104	2.15848	up	noncoding	uc009tyg.1	BC100492	UCSC_knowngene	1050	chrX	+	101794685	101798640		chrX:101798162+101798341	TGTTCTCCTGTAGAAAACCGGTCATGCAGGCCCTCAGTGAAACGTTCCAGGATCCTTGAA	intergenic
ASMM10P045236	2.75435	up	noncoding	ENSMUST00000146013	Gdi1	Ensembl	3696	chrX	+	74305011	74311860		chrX:74309740+74309851	TGAGGTTGAGATTAGTTTGGGTCAAACAGTCTCAAATAAAAACTCCAGCAGCAGAAAAAA	exon sense-overlapping
ASMM10P028387	2.65073	up	noncoding	ENSMUST00000156906	Mmp23	Ensembl	1183	chr4	-	155650656	155652025		chr4:155650897-155651006	ATCCTGGGGCCCTTGGCATGGGCAGGGCAGGCAAGGCATGCAGGAACCTAACCTCTGCAG	exon sense-overlapping
ASMM10P049216	2.01636	up	noncoding	ENSMUST00000126480	Gm11542	Ensembl	1511	chr11	+	94677564	94687664		chr11:94687578+94687664	ACCGACTAACAGTGTGTAGACTCATCTCCCAAAGACTTGAAAATAAGGATGTTTGAAGAA	bidirectional
ASMM10P033271	2.04419	up	noncoding	AK086567	AK086567	Genbank	2077	chr10	-	84495599	84497676		chr10:84495726-84497676	ACTAACACTCTCCATGAAAATTCAAGGCTGTGCTCACATTGTTGCTAACCAGTCTGCTCT	intergenic
ASMM10P032165	3.06169	up	noncoding	ENSMUST00000138264	Pcgf3	Ensembl	688	chr5	+	108461312	108486171		chr5:108474578+108474643	ATGTTCTGTATGGATCACCTGGAGGCGTGAGTGCTGTAAAAAGAGCATCTAATGACCACT	exon sense-overlapping
ASMM10P024092	2.35639	up	noncoding	TCONS_00000301	XLOC_000602	Alexander et al 2013	623	chr1	+	169462979	169466484		chr1:169466419+169466484	TTCTGGTTGTCCATTTGAAGAAGACAGTGGTGGCATTTGCTGTTCAGTGGTGTTGTGAAG	intergenic
ASMM10P043189	2.37695	up	noncoding	ENSMUST00000139461	Sf3a2	Ensembl	727	chr10	+	80802499	80804017		chr10:80802602+80802791	TACAGAGCAGATGGCCAAGGGGCAAGGACATTGGTGGTGCCAGGATTCTCACCTGTTCTG	exon sense-overlapping
ASMM10P034224	2.03663	up	noncoding	AK131828	AK131828	Genbank	1056	chr6	+	30645638	30646694		chr6:30646631+30646694	TGTAGGTCAGCCAAAGCTATGTCTTAACTGCTCTAGCTGGTCGCCTTCTAAATAAAGACT	intergenic
ASMM10P044259	2.19111	up	noncoding	TCONS_00036228	XLOC_027236	Alexander et al 2013	3258	chrX	-	101575164	101586894		chrX:101583852-101586894	CACAAACACACTAGTTGTTTCCAGAATGGTGCCATAATTACCAGGAAAGGTAAATTAATA	intronic antisense
ASMM10P019891	7.20663	up	noncoding	ENSMUST00000168414	Hoga1	Ensembl	820	chr19	+	42045609	42052290		chr19:42052076+42052227	TTTCTATGGAGAAAAGGAGACAAGACCTGATCCTTACAGGAAGCTTGCCAGACTAGGTCT	exon sense-overlapping
ASMM10P019891	7.20663	up	noncoding	ENSMUST00000168414	Hoga1	Ensembl	820	chr19	+	42045609	42052290		chr19:42052076+42052227	TTTCTATGGAGAAAAGGAGACAAGACCTGATCCTTACAGGAAGCTTGCCAGACTAGGTCT	exon sense-overlapping
ASMM10P046447	29335.3	up	noncoding	ENSMUST00000130092	Gm12665	Ensembl	474	chr11	-	24903982	24926050		chr11:24925051-24925140	ATAGGCTCTGCTAGAAAATGCAAAGAGGAAGATAGAGGAGGGACAAACTTGCATGGAGTA	intergenic
ASMM10P003964	2.35198	up	noncoding	NR_033624	5031434O11Rik	RefSeq	719	chr3	+	51559756	51567116	ENSMUST00000181303, uc012cpj.1	chr3:51563593+51563730	ATTTATTTCTTTACTGAAAGAAGAGGAGAATGTCCTCTTGGAGGAGTGCGGTTAGCCCCG	intronic antisense
ASMM10P019419	2.02191	up	noncoding	ENSMUST00000181469	5830428H23Rik	Ensembl	841	chr19	-	61116532	61117373		chr19:61117327-61117373	GTCATCTTGAGTGCTGATGGTGGCCATAGTCATAAAACTTGTTTGTATAATAATGTACAT	intergenic
ASMM10P040960	4.55838	up	noncoding	uc009njy.1	DQ546844	UCSC_knowngene	143	chr8	+	110123182	110123325		chr8:110123265+110123325	TTGCTGATTCCCCAACTGAGTCCGTTGTACACTGATGACTTGAGGTGTTTTCAGTGTTGA	intergenic
ASMM10P028240	2.23704	up	noncoding	uc008vsq.1	AK082693	UCSC_knowngene	1826	chr4	-	147018234	147304022		chr4:147303976-147304022	ACACTGGTGATTAATAATGCATCTGAGTTAAGGAAAGAATCAATAGTCTTTCCCTCAGAG	intronic antisense
ASMM10P028240	2.23704	up	noncoding	uc008vsq.1	AK082693	UCSC_knowngene	1826	chr4	-	147018234	147304022		chr4:147303976-147304022	ACACTGGTGATTAATAATGCATCTGAGTTAAGGAAAGAATCAATAGTCTTTCCCTCAGAG	intronic antisense
ASMM10P037428	5.03244	up	noncoding	NR_002857	Psg-ps1	RefSeq	1922	chr7	+	17672312	17682060		chr7:17681989+17682060	CCCCCAAACTTTGAGTCTGCTGTTTAAATGTTGCAGTGTTTGAATAGAAATAAATGCATC	intergenic
ASMM10P039648	2.02126	up	noncoding	AK143776	AK143776	Genbank	2107	chr8	-	88860967	88863074		chr8:88860984-88863074	GTGTGGAGAGTCCTAAGGAAGGAGACATCTTCCAGCTGTTAATTAAAGTTCTATTATCAG	intergenic
ASMM10P024322	2.52	up	noncoding	ENSMUST00000152112	Gm14275	Ensembl	430	chr2	+	172288132	172290520		chr2:172290414+172290520	ATTGCCACACCATGTGGTCATCTACAAAGTTCATAAAGAACAACTGCACAATTGAGTTTC	intergenic
ASMM10P012209	4.38891	up	noncoding	uc007urg.1	AK013627	UCSC_knowngene	452	chr14	+	76251461	76252325		chr14:76252147+76252325	CGTCACCTGTGTTACCTACATCATGGTTTGGATAAAAGACACATACCAGCATGTATAGCA	intergenic
ASMM10P041112	2.58575	up	noncoding	AK033779	AK033779	Genbank	1630	chr10	+	67707837	67709468		chr10:67709348+67709468	CTGTATACTACCCAAGAGGCTACTAAAATCTTACGTATTTGAAGTTACACATTTTCTGTC	intergenic
ASMM10P056661	2.50412	up	noncoding	uc007gzv.2	Zdhhc17	UCSC_knowngene	1138	chr10	-	110955063	111010066		chr10:110967756-110968428	GAACACATAGTTAACCTTGGTGACAAGTATCACAAAAACACTGCTCTGCACTGGGCAGTC	exon sense-overlapping
ASMM10P042422	2.29918	up	noncoding	TCONS_00033875	TCONS_00033875	Alexander et al 2013	759	chr9	+	13414329	13415308	TCONS_00033874, TCONS_00033893	chr9:13415197+13415308	GGCAAGAACAAGCATTCTTTATTGCCTCCATGGTCCCTTGTTAAATTTACATAACTTAGG	intergenic
ASMM10P030150	2.61274	up	noncoding	ENSMUST00000171653	Gm17037	Ensembl	398	chr5	-	18623741	18626379		chr5:18623792-18623847	TATCCCTAATCCTTTCCATGAGAAAGTCAAGTTGGGGCATCAGCAGGTCATGATGGACTT	intergenic

## Sheet: down_0h_vs_24h
ProbeName	Fold Change	Regulation	type	seqname	GeneSymbol	source	RNAlength	chrom	strand	txStart	txEnd	Xhyb	probeCoordinates	Sequence	relationship
ASMM10P029916	2.3296	down	noncoding	ENSMUST00000118348	Gm13156	Ensembl	321	chr4	+	147893672	147893993		chr4:147893832+147893993	ACAATACAGTGTCTCCTGGAGGCAAACCAAACAAACCCAGTGATCTGGGGAAAAGTAACT	intronic antisense
ASMM10P045904	2.91421	down	noncoding	ENSMUST00000129410	Gm15245	Ensembl	1186	chrX	+	169447829	169475913		chrX:169475850+169475913	TGCTTCCTGCCCCTGTGCTGTTCAAAGGCTAGTGGGACAAATAAACCTTGAAATAATAAC	intergenic
ASMM10P003938	2.08512	down	noncoding	ENSMUST00000180771	Gm26723	Ensembl	787	chr12	-	100208987	100209814		chr12:100208988-100209049	GCCTTCCCTGGCAACAGTACATTAAAGCCCATCTGAACACAGAAAACACACTATGTAGAG	natural antisense
ASMM10P045010	2.02427	down	noncoding	ENSMUST00000121134	Gm14577	Ensembl	256	chrX	+	41372258	41372514		chrX:41372399+41372514	AGCCATATTCAGACAGTGGTTCTTTGTGTGTGTTGCTCAACAGTGTTGTGCCAGTTCACA	intergenic
ASMM10P032113	2.86242	down	noncoding	TCONS_00025043	XLOC_018501	Alexander et al 2013	7538	chr5	+	104636253	104645041		chr5:104644848+104645041	TGCCCTATCGGGATATTTTTCCTGCCATGAAAGAAACATATCTTAGTATGTTGTATAGGA	intergenic
ASMM10P017710	2.01476	down	noncoding	NR_040534	Gm10548	RefSeq	2629	chr18	-	34207774	34221772		chr18:34207865-34209798	TGCCCAGACATACATGCAAGCAAAACACCCATATGCATAAATCAAAGTAAGTAAATCGTT	intronic antisense
ASMM10P046790	2.29405	down	noncoding	ENSMUST00000117499	Gm12261	Ensembl	645	chr11	-	59577991	59578636		chr11:59578231-59578636	ATGTTGTGAAGAAACTAGGAGAGATGTGGAACAATCTGCAGCAGATAGCAAGCAGTCCTA	intergenic
ASMM10P057657	2.15476	down	noncoding	CK377992	humanlincRNA1344	lincRNA	487	chr6	+	110320204	110320674	ENSMUST00000142979	chr6:110320586+110320674	ATATTTGTACCAGATGCCTCTGACCCACACATGTAGGCTTCTGGTTGGTGACAGACATTT	intergenic
ASMM10P019204	2.49271	down	noncoding	ENSMUST00000123745	Sh3bp4	Ensembl	341	chr1	+	89070452	89112860		chr1:89112800+89112860	ACATGGCCCTGGCCACTTGGGATTTCTTAGCTCACCGAGGAAGATGCTAGGACTTATGGG	exon sense-overlapping
ASMM10P023133	2.06623	down	noncoding	ENSMUST00000139377	Gm13713	Ensembl	703	chr2	+	85160777	85193325	uc008kka.1	chr2:85193265+85193325	GGCTTTCCCAGCATCGTGGAACTGTCCTTTATGATTACTTCAGTAAATGCATGATGGTTA	natural antisense
ASMM10P019621	3.47807	down	noncoding	AK015474	AK015474	Genbank	1332	chr1	-	40049038	40050368		chr1:40049167-40050368	GCTCACCTCTCCCTTTCTTCCTGTAAGTTAGAATCTCTTGAAAGGTGAATTATTTACATT	intergenic
ASMM10P021197	2.09528	down	noncoding	ENSMUST00000174870	AI314831	Ensembl	957	chr2	-	105093629	105126403		chr2:105093646-105094237	TGTCTGTGAGTCATTTCTGTTCCTAATCCTATAAGTAACCCCAATAAAACTCATTGGTTG	bidirectional
ASMM10P051583	3.61849	down	noncoding	ENSMUST00000120812	Gm11369	Ensembl	318	chr13	-	30399616	30399934		chr13:30399632-30399934	GAAAAACAACGAGAAAACCGTGTTCTTTGCAACCTGATCACAGAGACGATGAAAACCAAT	intergenic
ASMM10P022199	2.51706	down	noncoding	NR_045325	Gm19705	RefSeq	416	chr1	+	136683628	136690805		chr1:136683643+136683703	CGGGGCTCAGGTACAGATGGTCCAGTGTGCGCTGGGAGGACCCGAGGAACGGCCCAGCAG	intergenic
ASMM10P018593	2.06242	down	noncoding	AK089549	AK089549	Genbank	1346	chr1	+	86434690	86436036		chr1:86435927+86436036	GCCCTGACTCAGTATCCAGAGCTGGAGAACAGGACTATGTAATTTATGCAAAAGAAAAAA	intergenic
ASMM10P042716	2.50523	down	noncoding	ENSMUST00000180535	2610203C20Rik	Ensembl	3536	chr9	+	41614236	41617772		chr9:41617639+41617772	GGATCAGAGCCCTTTAAATTTTAAGCTAATTTCTTATAACTACCAGCTCCATTCTGTGTT	intergenic
ASMM10P050782	2.43808	down	noncoding	NR_045113	Gm2027	RefSeq	3025	chr12	+	44221355	44224380		chr12:44224196+44224380	TTAGTATTCACTGTGTATTGATTGACAGACTGGTGTTGTCTGTGTAGCTGTCAGTTATTT	intergenic
ASMM10P002603	2.21125	down	noncoding	ENSMUST00000147374	Cbfa2t3	Ensembl	542	chr8	-	122643003	122678111		chr8:122643484-122677861	GCTCCAGACCTGATGAACGGCAGCAGCCACTCACCCACGGCCATCCACGGTGCCCCATCT	exon sense-overlapping
ASMM10P002603	2.21125	down	noncoding	ENSMUST00000147374	Cbfa2t3	Ensembl	542	chr8	-	122643003	122678111		chr8:122643484-122677861	GCTCCAGACCTGATGAACGGCAGCAGCCACTCACCCACGGCCATCCACGGTGCCCCATCT	exon sense-overlapping
ASMM10P002603	2.21125	down	noncoding	ENSMUST00000147374	Cbfa2t3	Ensembl	542	chr8	-	122643003	122678111		chr8:122643484-122677861	GCTCCAGACCTGATGAACGGCAGCAGCCACTCACCCACGGCCATCCACGGTGCCCCATCT	exon sense-overlapping
ASMM10P043573	2.17233	down	noncoding	uc029xhi.1	Pisd-ps3	UCSC_knowngene	3321	chrUn_JH584304	-	17986	59689		chrUn_JH584304:18056-19433	GCACACACAGTGGTATGCAAACATACATGTAGGCAAAATACCCATACACATAAAATAAAA	intergenic
ASMM10P015529	2.17408	down	noncoding	ENSMUST00000117823	Gm15426	Ensembl	556	chr17	-	8765371	8765927		chr17:8765385-8765927	GCCATTCCAGACTAAGAAAGAAGAGATATCTTTAAGACTCTGTCCAAGGAGGAAGACACC	intergenic
ASMM10P043595	2.40307	down	noncoding	ENSMUST00000122298	Gm14380	Ensembl	431	chrX	-	7142857	7143288		chrX:7142871-7143288	GCATGTTTGGCTGGCTCCTACTTATGATGCTTTGGATGTTGCCAAATAAACATCTAAATC	intergenic
ASMM10P029847	4.44738	down	noncoding	AK158719	AK158719	Genbank	1326	chr4	+	141875709	141877032		chr4:141876849+141877032	TGGTGTTAGCATCAAACCCTGCTATAAAATGTCCCCGTAGAAAATCATGTTGGGTATAAT	bidirectional
ASMM10P027461	2.66515	down	noncoding	ENSMUST00000119478	Gm12852	Ensembl	719	chr4	-	99103059	99103778		chr4:99103104-99103778	CATTTTTGTTGTTGGCAAGGACAACAAACCATGGATCCCTTTTCCCAGAGGAAAAGGAAT	intron sense-overlapping
ASMM10P016556	3.12788	down	noncoding	ENSMUST00000118496	Gm8812	Ensembl	412	chr1	+	66062964	66063376		chr1:66063112+66063376	TAGACAACAAGATTGAGCAGGCCATGGATCTAGTGAGGAATCTTCTGATGTGAGAGAGGA	intergenic
ASMM10P012105	2.35181	down	noncoding	ENSMUST00000180610	A930011O12Rik	Ensembl	3822	chr14	+	64589824	64593959	NR_040709	chr14:64593886+64593959	CTGATTCACACTGAAGATATCAACAGCAGTGTTGAGAATTATGGTACCTAATAAAGATCT	intergenic
ASMM10P036801	2.71645	down	noncoding	NR_045978	4930543E12Rik	RefSeq	1427	chr7	-	113100235	113142015		chr7:113141832-113141996	AGCAGGTTGGTGGCTGGGGCAGGTGCTCGTCATAACCATCACTGAAAACTGTGTGTGCTG	intergenic
ASMM10P029035	3.79267	down	noncoding	AK038357	AK038357	Genbank	3183	chr4	+	83477349	83480532		chr4:83480340+83480532	TACAGAGGAAGTTCTAGGATGGCCAGGGCTACACAATGTTAAATAAAACAAACAAACAAA	intronic antisense
ASMM10P040481	5.23939	down	noncoding	AK089350	AK089350	Genbank	1423	chr8	+	66495058	66496946		chr8:66496649+66496946	ACGTGTCTTACCTCAGCATGTGAGTCTGAAAATACAGTGAGGCAGACCAATACATGTGTG	intergenic
ASMM10P011470	2.68571	down	noncoding	TCONS_00009806	XLOC_007902	Alexander et al 2013	485	chr14	-	120789854	120792591		chr14:120789885-120790259	TTAAACATCACCTGTGTCTGCTTCAGCAAAACATTGTGACCCGAGTCTCCAAAGAAGCCA	intergenic
ASMM10P013668	3.2483	down	noncoding	ENSMUST00000081488	Gm6462	Ensembl	306	chr1	+	28938034	28938340		chr1:28938262+28938340	GGCACCAAATTAGTTCTAGACGACAAGGATCATTTCTTATTTAGAGATAGTGACATTCTT	intergenic
ASMM10P034164	7.31897	down	noncoding	ENSMUST00000153922	Cped1	Ensembl	3520	chr6	+	21985943	22125009		chr6:22124894+22125009	GGGGGAAAAAGTGACTCCATTGGGAAATATGATCATCAACTGCTTTTATAATGCATTTAA	exon sense-overlapping
ASMM10P025885	2.18813	down	noncoding	NR_033592	4933417G07Rik	RefSeq	961	chr3	+	55847104	55848065		chr3:55847913+55848065	TCACAGTGAACATCCTGGCTATGTTAGGTGGAGGCAATAAAGTGACCCTGTGGAAAGAAT	intronic antisense
ASMM10P010416	5.93987	down	noncoding	uc007rim.1	C130071C03Rik	UCSC_knowngene	1273	chr13	+	83732568	83735669		chr13:83732604+83732702	CATCATGTGGAATTGAGCGGCAGTTTTAAATGTACTAAGAGAAGACTGGTCTCGAAAAAA	intergenic
ASMM10P023685	2.30071	down	noncoding	ENSMUST00000123403	4930417H01Rik	Ensembl	1233	chr2	+	122708042	122721456		chr2:122721383+122721456	CCATGTCTGCCCCACCCTGATGGACTAAAATTTCTGAAACCAGGAGTCAAATTAAACTTT	intergenic
ASMM10P051133	4.48141	down	noncoding	uc007oua.1	AK047676	UCSC_knowngene	2101	chr12	+	102270390	102272491		chr12:102272428+102272491	GGTATAACAGCCATTGGAAACCATTTCTATTTGCCTATTGAGACACAAATAAACTTCAGA	intergenic
ASMM10P052312	2.10119	down	noncoding	ENSMUST00000144680	Gm16263	Ensembl	502	chr13	-	118695291	118715396		chr13:118695306-118695471	TGTGCCTTACAAATGCAGACAAGAAATACTTCCACCTTGTGAGTCAACCCTCAAACCCAG	natural antisense
ASMM10P054364	4.34269	down	noncoding	ENSMUST00000143492	Abi3	Ensembl	319	chr11	-	95837076	95842098		chr11:95837215-95837273	GGGCCAAGGCTGTGTGTATTTCAGGCCACAGACAAGCGGAAGGCGCTGGAAGAGACGATG	exon sense-overlapping
ASMM10P054364	4.34269	down	noncoding	ENSMUST00000143492	Abi3	Ensembl	319	chr11	-	95837076	95842098		chr11:95837215-95837273	GGGCCAAGGCTGTGTGTATTTCAGGCCACAGACAAGCGGAAGGCGCTGGAAGAGACGATG	exon sense-overlapping
ASMM10P014227	2.40741	down	noncoding	ENSMUST00000181834	Gm26744	Ensembl	1731	chr16	-	21843450	21845776		chr16:21843472-21845028	GCTCCTCCCCTCAAATGCACCCAAAATATTAACCTTAAAAGAGTCATATACTTTGTATAT	intergenic
ASMM10P010236	3.02892	down	noncoding	ENSMUST00000124981	Fbxl21	Ensembl	3507	chr13	+	56522512	56530086		chr13:56530026+56530086	ATGCAGTTCTTAGGGCATGCAGTATAATGCTTCAGATTATTTACAACCCTTTCAAAATGT	exon sense-overlapping
ASMM10P027119	3.74665	down	noncoding	ENSMUST00000134099	Gm12519	Ensembl	693	chr4	-	55969022	55993739		chr4:55969036-55969093	GAGTTCCTGCTCTGCCTTCATTTCACTATACCTAGAAGCTGAAATAAACTATTTCCTCCA	intergenic
ASMM10P029209	2.26692	down	noncoding	NR_045887	4930456L15Rik	RefSeq	1185	chr4	+	103290958	103311832		chr4:103311771+103311832	ATTGGGTTTCCCACCCCACATGTGTGTATGGGCCACATTAATTAAACTCAGTGGGTTACT	bidirectional
ASMM10P029209	2.26692	down	noncoding	NR_045887	4930456L15Rik	RefSeq	1185	chr4	+	103290958	103311832		chr4:103311771+103311832	ATTGGGTTTCCCACCCCACATGTGTGTATGGGCCACATTAATTAAACTCAGTGGGTTACT	bidirectional
ASMM10P035401	60.1724	down	noncoding	uc009ewo.1	AK137448	UCSC_knowngene	4007	chr7	-	3860680	3869152		chr7:3860881-3862044	CACACCTCACAAATGTACAGTTCTATTGACCAATGACTCCTGTATAATTAGCAAAAAGAT	intron sense-overlapping
ASMM10P035401	60.1724	down	noncoding	uc009ewo.1	AK137448	UCSC_knowngene	4007	chr7	-	3860680	3869152		chr7:3860881-3862044	CACACCTCACAAATGTACAGTTCTATTGACCAATGACTCCTGTATAATTAGCAAAAAGAT	intron sense-overlapping
ASMM10P035401	60.1724	down	noncoding	uc009ewo.1	AK137448	UCSC_knowngene	4007	chr7	-	3860680	3869152		chr7:3860881-3862044	CACACCTCACAAATGTACAGTTCTATTGACCAATGACTCCTGTATAATTAGCAAAAAGAT	intron sense-overlapping
ASMM10P031869	2.88236	down	noncoding	ENSMUST00000177510	Gm19560	Ensembl	514	chr5	+	72409443	72409957		chr5:72409895+72409957	TATGCGTCCAGTCTGAGGCTCCCACTTCCAAAGAACAGAATTACAAGGATGATGAATGCT	intronic antisense
ASMM10P031869	2.88236	down	noncoding	ENSMUST00000177510	Gm19560	Ensembl	514	chr5	+	72409443	72409957		chr5:72409895+72409957	TATGCGTCCAGTCTGAGGCTCCCACTTCCAAAGAACAGAATTACAAGGATGATGAATGCT	intronic antisense
ASMM10P022861	5.17189	down	noncoding	ENSMUST00000121286	Gm13551	Ensembl	430	chr2	+	59396487	59396917		chr2:59396667+59396917	TAGAATGAAGGTAAAGGCTGATGCAGATGAGTCTTCTCTGTTTGCAGCCATGTTGGCTGT	intergenic
ASMM10P012245	16.3095	down	noncoding	NR_027352	Vash2	RefSeq	3912	chr1	-	190947645	190979296		chr1:190979187-190979296	TTATATGTCACAGAATAACATTCGAGAATGGGACATGGAATGAGGCGACGACCGCCTCAA	exon sense-overlapping
ASMM10P053563	2.49347	down	noncoding	uc009rqn.1	Arih2	UCSC_knowngene	2419	chr9	-	108602942	108607356		chr9:108605396-108605453	TGACCCTCCTGCTCTGCCCATACAGTTTGAATACCAGCAGGCTCAGCTGGAGGCTGAGAT	exon sense-overlapping
ASMM10P010315	4.66726	down	noncoding	ENSMUST00000181249	Gm7928	Ensembl	701	chr13	+	67459999	67460700		chr13:67460465+67460700	TAGAAGCTTTCCAAACAACCATTTCCAACTCCTTCTCATAAGGTGGAGATGCTGTAGCCA	intergenic
ASMM10P042443	5.31178	down	noncoding	AK141370	AK141370	Genbank	2564	chr9	+	15432189	15434746		chr9:15434683+15434746	GTTTTTCGCGGGCGATCATTGGAAAGTTTTGCCTCTAGGAATGGCTAATAGCCTTACATT	intergenic
ASMM10P057240	2.28504	down	noncoding	uc012bjz.1	Gm815	UCSC_knowngene	656	chr19	+	26885924	26888647		chr19:26887865+26888308	GCAGTGTGAGATTGGCTGCATCTCGCCTCGCTGCCACATGCAGAACGGGCTGTGGGTAGT	exon sense-overlapping
ASMM10P041149	2.09412	down	noncoding	ENSMUST00000160593	Pard3	Ensembl	5310	chr8	+	127064097	127412201		chr8:127412141+127412201	TCGGAGATGTTTAATTGAAACAACCCAAACCCACATGAGGAGAATAAAATTTATTGTGAG	exon sense-overlapping
ASMM10P041149	2.09412	down	noncoding	ENSMUST00000160593	Pard3	Ensembl	5310	chr8	+	127064097	127412201		chr8:127412141+127412201	TCGGAGATGTTTAATTGAAACAACCCAAACCCACATGAGGAGAATAAAATTTATTGTGAG	exon sense-overlapping
ASMM10P041149	2.09412	down	noncoding	ENSMUST00000160593	Pard3	Ensembl	5310	chr8	+	127064097	127412201		chr8:127412141+127412201	TCGGAGATGTTTAATTGAAACAACCCAAACCCACATGAGGAGAATAAAATTTATTGTGAG	exon sense-overlapping
ASMM10P041149	2.09412	down	noncoding	ENSMUST00000160593	Pard3	Ensembl	5310	chr8	+	127064097	127412201		chr8:127412141+127412201	TCGGAGATGTTTAATTGAAACAACCCAAACCCACATGAGGAGAATAAAATTTATTGTGAG	exon sense-overlapping
mouselincRNA1190+_P1	3.99312	down	noncoding	mouselincRNA1190+	mouselincRNA1190	lincRNA	5800	chr5	+	51039327	51045127		chr5:51045065+51045124	ACAGTAGTCTCACAGAAAGGCATTCTCTGTCTCAAGTTATGAAGGAAATTTCTAAGAGTC	intergenic
ASMM10P057116	11.1022	down	noncoding	uc011wno.1	Resp18	UCSC_knowngene	667	chr1	-	75272201	75278380		chr1:75273997-75274396	CTGGGGTGAGAGTCCAACAGTCAAGGTGAACAGGGACCGATGCTTTACCACCAAAGTAAT	exon sense-overlapping
ASMM10P021855	2.08601	down	noncoding	uc007ctr.1	AK081809	UCSC_knowngene	2153	chr1	+	135779433	135785100		chr1:135783004+135783064	CTCCGATCTATGGATGAGCCTGGAGTTCACCGAGGCTATGTAAGCAGCCCAAGGTCATCC	intergenic
ASMM10P001220	2.0161	down	noncoding	ENSMUST00000125139	Fancd2os	Ensembl	1150	chr6	-	113596760	113600715		chr6:113596897-113597154	AGAAAAGACAGCGAGGAAGAGCCTGGCAGCATCTCTGAGACTGGGCTTCCTGGCAGAAGA	exon sense-overlapping
ASMM10P050847	3.25172	down	noncoding	ENSMUST00000175659	Ctage5	Ensembl	3815	chr12	+	59166789	59175509		chr12:59175442+59175509	AATCTCTGAGGCTGAGGCCAATCTGGTCTACATATCCAGTTCTAGTGCCACATAATGAGA	exon sense-overlapping
ASMM10P050847	3.25172	down	noncoding	ENSMUST00000175659	Ctage5	Ensembl	3815	chr12	+	59166789	59175509		chr12:59175442+59175509	AATCTCTGAGGCTGAGGCCAATCTGGTCTACATATCCAGTTCTAGTGCCACATAATGAGA	exon sense-overlapping
ASMM10P050847	3.25172	down	noncoding	ENSMUST00000175659	Ctage5	Ensembl	3815	chr12	+	59166789	59175509		chr12:59175442+59175509	AATCTCTGAGGCTGAGGCCAATCTGGTCTACATATCCAGTTCTAGTGCCACATAATGAGA	exon sense-overlapping
ASMM10P048128	2.02465	down	noncoding	TCONS_00003866	XLOC_002819	Alexander et al 2013	336	chr11	+	7404959	7407919		chr11:7407817+7407919	TTGATAATAACCTATATCAAGGGGCTGGAGAGGTGGCCCAGTGGTTATTGATACTTGCTG	intergenic
ASMM10P024920	2.00376	down	noncoding	ENSMUST00000160737	Hapln2	Ensembl	2338	chr3	-	88021749	88027583		chr3:88024222-88024329	TAAAAAGGGCAGCTGTTGAAAGTCCCTAGGGAGTGAGAATCAGTGGGGAGAGGTAAGGCT	exon sense-overlapping
ASMM10P057025	4.1316	down	noncoding	uc009irn.1	AK191080	UCSC_knowngene	209	chr7	+	102268210	102268523		chr7:102268276+102268375	ATCGGAGGAGGTGTCTACAGCAGGCGCATGTTGACTGAGACCTACCGTCATGGATGTGTG	exon sense-overlapping
ASMM10P018905	3.458	down	noncoding	uc008gmb.1	Slc22a30	UCSC_knowngene	1646	chr19	-	8344468	8405105		chr19:8374955-8375063	AGCTTACACTTCCACATTGCTGTTTACCACCAAAGGAAGTCACAACTGGAACTCAAGCAG	exon sense-overlapping
ASMM10P022630	4.81162	down	noncoding	AK006171	AK006171	Genbank	279	chr2	+	32082361	32082638		chr2:32082577+32082638	ACTCACATGCCCTGCTCCCCGTACTGGTTGTAAAACTCCATATGGCTGCACGCCTGAATC	natural antisense
ASMM10P010027	3.33196	down	noncoding	NR_040464	9230112J17Rik	RefSeq	2333	chr9	-	60523966	60545882		chr9:60526459-60543195	TGTTAACTTCCTTGTATAAAACGGGCTGCCTCTCTTAGCAAGGGGCAACTTCAGATGGAA	intergenic
ASMM10P056463	2.12217	down	noncoding	TCONS_00029057	XLOC_021499	Alexander et al 2013	13705	chr7	+	39540447	39575833	TCONS_00029055, TCONS_00029056	chr7:39542911+39544998	AGACAAGAGCTGAAGTTGCAGCCTGTGTCAGGCCCTGGACGAAGATAGAAAGAGGGTGGT	intergenic
ASMM10P036211	2.41046	down	noncoding	uc009hex.1	DOKist4	UCSC_knowngene	3503	chr7	-	61089567	61221965		chr7:61102765-61102820	CGTGGAAAAATAATGTGTGAATTTGGTTCTGTCATGGAATACTTTCGTTTTCCACCTAAG	intergenic
ASMM10UP019	3.05854	down	noncoding	uc.117+	uc.117	UCR	251	chr6	+	98767911	98768162		chr6:98768103+98768162	GCCTCCAGCCCATCTTAATAAACAAGTTTTTACATCAAACCATGAATAGCAAATACAGCC	intergenic
ASMM10P021362	3.34018	down	noncoding	AK161433	AK161433	Genbank	2100	chr2	-	119870360	119872456		chr2:119870460-119871497	TGTTCCTTTTGACCAGGCATGGTAGCACAGGCCTTTAATCCCAACATTCAAAGGAAGAGA	intergenic
ASMM10P045357	7.32832	down	noncoding	uc009ttp.1	AK050859	UCSC_knowngene	1925	chrX	+	94636075	94643244		chrX:94643178+94643244	GTCATCATTCATGATGGACTTTTATCCCTCTGGAACCATTAGCCAAAATAAACTCATTTT	exon sense-overlapping
humanlincRNA1119+_P1	2.2197	down	noncoding	humanlincRNA1119+	humanlincRNA1119	lincRNA	6659	chr1	+	118266814	118273473		chr1:118273347+118273406	TGCTTTATAGGTAAGCTCTGTCCTTTCCTGCCCCTTCCTTTGCTTTGAGGATATTTCTGG	intergenic
ASMM10P022148	3.06123	down	noncoding	AK135275	AK135275	Genbank	1717	chr2	-	177850257	177851976		chr2:177850280-177851810	TTTGTGCAGGAATAGAAACCCTGAATAAGACAATGGGTATAAGGTGTGGATTGTAAAAAT	intergenic
ASMM10P049195	2.05007	down	noncoding	ENSMUST00000120917	Gm11502	Ensembl	1211	chr11	+	93650758	93651969		chr11:93651875+93651969	GATGTCCCAGTGGTAGAAGGAAAGAGAACAACTGCTTTGAACCCATAATCTCAAATCCCG	intergenic
ASMM10P033762	4.60944	down	noncoding	uc009dqx.1	AK213543	UCSC_knowngene	261	chr6	-	124449773	124450034	ENSMUST00000147947	chr6:124449945-124450034	TTTCCTCTGCTCCTCTTTTCTCCTCTCACTACCTGCCCTGCTCCTGTGTTCCTGCCCTAG	exon sense-overlapping
ASMM10P043942	2.69073	down	noncoding	AK134101	AK134101	Genbank	2642	chrX	-	57367317	57369956		chrX:57367356-57367826	TGTTTTACAATTCATGATAGTCAAGGAGGCAGGCAGATCTCTTTGAGTTCAGAGCCATCA	intergenic
ASMM10P055979	3.79266	down	noncoding	TCONS_00008085	XLOC_006221	Alexander et al 2013	623	chr13	+	66526002	66596899	TCONS_00008087	chr13:66573310+66596247	GACATACAAGGATGCAGTGACTTTTGACGATGTGCATGTGAATTTCACTAAAGAAGAATG	intergenic
ASMM10P026283	2.00838	down	noncoding	ENSMUST00000106032	M6pr-ps	Ensembl	2622	chr3	+	99500023	99502645		chr3:99502534+99502645	GCATCCTAACCCCTGTGTTTTCAATGAAAAATAATATACCACCTTTGTACAAAAACCACA	intergenic
ASMM10P016480	2.99986	down	noncoding	AK046325	AK046325	Genbank	2307	chr17	-	80191871	80194179		chr17:80192009-80192753	GTAACTGCTACCTAGGCCTTAACATTTCATGTAGGCCTTAATATTTTACCTAGGTTCCTC	intergenic
ASMM10P051425	9.69131	down	noncoding	ENSMUST00000117685	Gm11270	Ensembl	471	chr13	-	21296247	21296718		chr13:21296540-21296718	TTTGCCAAGAAACACAACAAGAAAGGCCTGAAGAAGATACAGGCCAAGAACGCAAAGGCA	intergenic
ASMM10P054284	2.03595	down	noncoding	ENSMUST00000142099	1810062O18Rik	Ensembl	392	chr14	+	20546256	20564973	ENSMUST00000129237	chr14:20564815+20564875	TGGACACTGCCTCCCCTGCTATCCGTAAGCTAATGTGGTTCTCAAGCACTACCTTGTCGG	natural antisense
ASMM10P021656	2.9644	down	noncoding	ENSMUST00000121742	Gm11759	Ensembl	464	chr2	-	145510193	145510657		chr2:145510301-145510657	AAATACTGTAAGGTGGATCAAAATGGCAAAATTAGCTGACTTCGAGTGTCCTTCTGATGA	intronic antisense
ASMM10P042825	3.17104	down	noncoding	ENSMUST00000139096	Exph5	Ensembl	2763	chr9	+	53341188	53355634		chr9:53355514+53355634	TGCATGATTGAACAACCCTCCTCTGACAAGAGATGGCAGTCACTATTTAAACATTTGCAC	exon sense-overlapping
ASMM10P011546	2.23032	down	noncoding	AK083595	AK083595	Genbank	3095	chr14	+	12321378	12324473		chr14:12324264+12324473	TAAAGCAAAATGATCACAGCATATGCTTGTTTTATGTGATCTGAAGGGTGACATTCGATT	intergenic
ASMM10P041865	2.74388	down	noncoding	ENSMUST00000120096	Gm16219	Ensembl	274	chr10	+	75969897	75970171		chr10:75969970+75970171	TAGTGATGAACATTGAAATCAGCCATGTACACTTGCTCCTTTGGTGGCAAGATCAAGATG	intron sense-overlapping
ASMM10P037004	2.22828	down	noncoding	ENSMUST00000105233	Ikzf4	Ensembl	3449	chr10	-	128632468	128645844		chr10:128643707-128643765	ATACCCATGCATGTTCATGTTAGCAGATAATATAGACGGCTGTGATGTTTATCCCAGTAG	exon sense-overlapping
ASMM10P045558	2.19466	down	noncoding	ENSMUST00000135444	4930555B12Rik	Ensembl	283	chrX	+	114926988	114928600		chrX:114928540+114928600	TGACTTTTCTAGCTTTGGCTTTGCTGTTTTGTTCCAATAAAAGTCGCTTACATATTGTCA	intergenic
mouselincRNA0413+_P1	3.27506	down	noncoding	mouselincRNA0413+	mouselincRNA0413	lincRNA	10700	chr13	+	71370167	71380867		chr13:71380751+71380810	CACACTGTAGCACCTATGCACATGCACTCACACAAGTACACACAAACACAGATTGATAGG	intergenic
ASMM10P018878	2.21842	down	noncoding	ENSMUST00000174365	Gm20428	Ensembl	283	chr1	-	39276282	39276565		chr1:39276304-39276565	AAATGAAGTAGCTCAGCTCATTGTGGGGACGGCTTATCAACTCTGAGATGAGTAAGCAGA	intronic antisense
ASMM10P016168	2.3968	down	noncoding	TCONS_00013592	XLOC_010813	Alexander et al 2013	529	chr17	-	42744972	42749198		chr17:42744986-42745360	TTATAGTAAGTATGACATACTAGTATGAGCTCTGTGGGTATGAGATTGAAATAAGTGGAG	intergenic
ASMM10P026589	2.23579	down	noncoding	TCONS_00020919	XLOC_015595	Alexander et al 2013	871	chr3	+	144155886	144180268		chr3:144180157+144180268	ATCTGTCTCCCTTCTCCCCTTATTTCTGTGATAGATTTTCTTCGTATAAAGCTAAAGGGG	intergenic
ASMM10P011400	8.89781	down	noncoding	AK012473	AK012473	Genbank	678	chr14	-	99866182	99866860		chr14:99866270-99866860	GTGCATCGCTTTTCTGTATTCAACTTTCCTATGAATTGAGCTGTGAACTGAAATAGAGTT	intergenic
ASMM10P053536	12.281	down	noncoding	ENSMUST00000166624	Ptpn4	Ensembl	2692	chr1	-	119658043	119687637		chr1:119658070-119658128	TACCAAATAAATTGTCACTTATAAATATTTCTTGTCTTATTTTTAAAGAAAGAAATAAAC	exon sense-overlapping
ASMM10P027129	10.3735	down	noncoding	AK079356	AK079356	Genbank	2436	chr4	-	56957173	56959609		chr4:56957291-56959609	CTGAGTGATGATCCTGTTCATTGGCCACCATACATACTTTTATCTTTAGAATGTTAAGTT	intergenic
ASMM10P043973	2.57059	down	noncoding	ENSMUST00000121254	Gm8244	Ensembl	264	chrX	-	62835511	62835775		chrX:62835528-62835775	ATTCACAAGCTGTCTCTATCCTTCTCTAGGTTTCATAGTCTATCTTGGTCAAATTAAAGG	intergenic
ASMM10P054022	2.65073	down	noncoding	ENSMUST00000146979	Canx	Ensembl	708	chr11	-	50296198	50299378		chr11:50299322-50299378	TCCCCTCTCCAAATCACAAACTAGGGAATCTGGAAACCAAGGAAAATACCAAATCCAGAT	exon sense-overlapping
ASMM10P057950	2.09781	down	noncoding	BG081660	humanlincRNA0768	lincRNA	439	chr12	-	109842292	109842731	NM_016796	chr12:109842516-109842731	TCTGACCTCCACATGCATGTATATGCACAGGCCTCAGTACACATGAACATGTAACAAACT	intergenic
ASMM10P052144	2.10933	down	noncoding	AK134688	AK134688	Genbank	3820	chr13	-	97172141	97175959		chr13:97172282-97175959	CAACCTTGGGGAAAAGGTAACACTCAAATTGTATGACATCTAGAGAGTATAAAAAGCTGA	natural antisense
ASMM10P052144	2.10933	down	noncoding	AK134688	AK134688	Genbank	3820	chr13	-	97172141	97175959		chr13:97172282-97175959	CAACCTTGGGGAAAAGGTAACACTCAAATTGTATGACATCTAGAGAGTATAAAAAGCTGA	natural antisense
ASMM10P052144	2.10933	down	noncoding	AK134688	AK134688	Genbank	3820	chr13	-	97172141	97175959		chr13:97172282-97175959	CAACCTTGGGGAAAAGGTAACACTCAAATTGTATGACATCTAGAGAGTATAAAAAGCTGA	natural antisense
ASMM10P052144	2.10933	down	noncoding	AK134688	AK134688	Genbank	3820	chr13	-	97172141	97175959		chr13:97172282-97175959	CAACCTTGGGGAAAAGGTAACACTCAAATTGTATGACATCTAGAGAGTATAAAAAGCTGA	natural antisense
ASMM10P052144	2.10933	down	noncoding	AK134688	AK134688	Genbank	3820	chr13	-	97172141	97175959		chr13:97172282-97175959	CAACCTTGGGGAAAAGGTAACACTCAAATTGTATGACATCTAGAGAGTATAAAAAGCTGA	natural antisense
ASMM10P038258	3.51088	down	noncoding	ENSMUST00000174258	Gm18958	Ensembl	762	chr7	+	84801033	84803163		chr7:84803103+84803163	TTCATTAACAAGGAAGCCAAGCTGGACAACTACATGACCAGGGGCAACATAGATTTCTAG	intergenic
ASMM10P026243	2.04572	down	noncoding	uc008qms.1	AK135774	UCSC_knowngene	1990	chr3	+	96345286	96358480	ENSMUST00000180437	chr3:96345462+96345522	CAGAAGCCACCACTACACAGGGTGCAACTTAGTGTCATGGATGAATCTTCAAGGCATGGT	intergenic
ASMM10P025708	2.01833	down	noncoding	uc008ouu.1	AK145113	UCSC_knowngene	3887	chr3	+	30012378	30053185		chr3:30053122+30053185	TCTGGCTACCTAAATGGCAAGCTGCTGATTCAATGAGAGGACCTGCCCATAAACAAACAA	natural antisense
ASMM10P016669	2.10065	down	noncoding	TCONS_00013248	XLOC_009815	Alexander et al 2013	226	chr17	+	14257914	14259634		chr17:14257954+14258014	AGAAGATCTGGGGTCCATATCAGTGGCCTGGGCTGAGTTGGGAGACCTGGAAGAACTAAG	intergenic
ASMM10P010487	2.40103	down	noncoding	uc029scs.1	AK083815	UCSC_knowngene	3234	chr13	+	97127211	97130445	NM_001100458, NM_001146045	chr13:97129360+97129522	CAGAAGTGTACTACCAGAAGTTTAGTTCTACTTTCAAACTTAAACTGTTAGACCACACAA	exon sense-overlapping
ASMM10P010487	2.40103	down	noncoding	uc029scs.1	AK083815	UCSC_knowngene	3234	chr13	+	97127211	97130445	NM_001100458, NM_001146045	chr13:97129360+97129522	CAGAAGTGTACTACCAGAAGTTTAGTTCTACTTTCAAACTTAAACTGTTAGACCACACAA	natural antisense
ASMM10P048052	12.8644	down	noncoding	ENSMUST00000121403	Gm11954	Ensembl	349	chr11	+	4002456	4002805		chr11:4002712+4002805	GCCTAGCTGAAGAATACTCTAAACCGTAAAAAATTCTGTAAGAATGTGGAAGAGTTTACA	intergenic
ASMM10P048394	4.59453	down	noncoding	ENSMUST00000117047	Gm12165	Ensembl	342	chr11	+	46036439	46036781		chr11:46036466+46036781	ATCTACTCCATCCTCATCCTGCAGAACTACTAGGTGAAGGTCACGGAGAATAAGACCATT	intergenic
ASMM10P023261	3.2247	down	noncoding	AK134972	AK134972	Genbank	1544	chr1	+	159930183	159931726		chr1:159931623+159931726	GTTAACCATTGTTAACTAGTATTTTTAGTCCCAGTTGCTTTTAGCCTCTGTATAGTTCCT	intergenic
ASMM10P043716	2.70234	down	noncoding	ENSMUST00000120295	Gm15028	Ensembl	370	chrX	-	20842104	20842474		chrX:20842119-20842474	TTACCCAAAGGAAGTCTAACTGAAATCGAAGCAATCGATGTCCAGGGACCTTTCGTCACT	intergenic
ASMM10P053759	3.17018	down	noncoding	uc029xtk.1	FJ541090	UCSC_knowngene	389	chrY	-	29628677	29684609	NM_001037748, NM_201530, NR_038297, uc029xst.1, uc029xtg.1, uc029xth.1, uc029xtj.1, uc029xtl.1, uc029xtn.1, uc029xto.1, uc029xtt.1, uc029xtu.1, uc029xtv.1, uc029xtw.1, uc029xtx.1, uc029xty.1, uc029xuj.1, uc029xul.1, uc029xxy.1, uc029xyb.1	chrY:29653366-29653417	AAATGTAGTCAGAACCAGACCCTGGAAGCAGGTAAAGAAATGCATGAGAAGTCCATGGAG	intergenic
ASMM10P042440	20.9947	down	noncoding	ENSMUST00000133278	Gpr83	Ensembl	4258	chr9	+	14865339	14870789		chr9:14870729+14870789	ATGCTCTAAAGTGTGCTTTATTGTAAGTCACTGTAAGCGCAATAAAACCTCTTCTCTGTG	exon sense-overlapping
ASMM10P046693	2.46603	down	noncoding	ENSMUST00000127271	Pdlim4	Ensembl	1370	chr11	-	54058950	54068991		chr11:54059007-54059937	TTTGTCCCAGACTTCAGCTCATCCCGGGAAACATTTGGATCTTAGTAGCTTGCTTTGTCT	exon sense-overlapping
ASMM10P020231	2.15075	down	noncoding	ENSMUST00000137984	Gm13377	Ensembl	683	chr2	-	21044807	21141954		chr2:21046456-21046519	CCGGACGTCTTTGTGGTGGGCTCTGCCTTAGACTACAATGAGTACTTATGAGACCTTAAT	intergenic
ASMM10P047260	3.23736	down	noncoding	ENSMUST00000134305	9530048J24Rik	Ensembl	661	chr11	-	85766830	85775680	NR_046194	chr11:85767776-85767833	TTTCTTCCAGGGACAACATACAAATGAGAATGGAGAAGTGCCTAGGAAAGAGGAGGGAGA	intronic antisense
ASMM10P047260	3.23736	down	noncoding	ENSMUST00000134305	9530048J24Rik	Ensembl	661	chr11	-	85766830	85775680	NR_046194	chr11:85767776-85767833	TTTCTTCCAGGGACAACATACAAATGAGAATGGAGAAGTGCCTAGGAAAGAGGAGGGAGA	intronic antisense
ASMM10P038826	2.14579	down	noncoding	NR_046077	Gm4265	RefSeq	674	chr7	+	129962164	129978669		chr7:129978606+129978669	CCTTCTAAAGGCTCTCAACATTATCAAAGAACCAAAAATAAATCCAGATTGCCTTGTAAG	intergenic
ASMM10P045275	2.67468	down	noncoding	ENSMUST00000122362	Gm14713	Ensembl	686	chrX	+	76737638	76738818		chrX:76738758+76738818	CAGCAACAAACTGGCACAAGATGTAGGCTGTCCTCTCTGAGAGATTCTATTTTGAAGTCT	intergenic
ASMM10P043982	2.4613	down	noncoding	ENSMUST00000118841	Gm14669	Ensembl	250	chrX	-	65070360	65070610		chrX:65070374-65070610	GGTTCCCTTTCATCATCTGGTTCAAGAAATTGCTCAGGACTTCAAAACAGATCTGTGCTT	intergenic
ASMM10P038631	8.8635	down	noncoding	ENSMUST00000118029	Gm15994	Ensembl	402	chr7	+	113324257	113324659		chr7:113324588+113324659	ACCAGATTAAAAAATCTACTGATTGCCAATGTGGATGAGAACCAACCTGATGAATGTCAA	intronic antisense
ASMM10P028983	2.12043	down	noncoding	ENSMUST00000119593	Gm11251	Ensembl	2800	chr4	+	73029818	73036074		chr4:73035954+73036074	ATCAATGTAAAAAATTCCACCAGCTAAAGACTTGTTGGACCAGATCACAATGTTGGACCC	intergenic
ASMM10P027281	4.74689	down	noncoding	ENSMUST00000121086	Gm11258	Ensembl	1218	chr4	-	74688106	74689324		chr4:74688364-74689324	TGAGATCATAAGGGAGTTCAATGAAATCATGTGGGAGTTCTAGTCTGGCTCTAGCAGAGT	intergenic
ASMM10P038268	2.17968	down	noncoding	ENSMUST00000173382	Vmn2r-ps69	Ensembl	2565	chr7	+	85303952	85342891		chr7:85342717+85342891	AGCACCAAAGGCAAGACTATGATTGCTGTGGAAGTTTTCAGTATCTTGGTCTCCAGTGCA	intergenic
ASMM10P002438	2.79211	down	noncoding	ENSMUST00000144917	Mmp9	Ensembl	1125	chr2	+	164954385	164955850		chr2:164954414+164954772	GGAGAAGATTTAATTGGGGCTGGCTTACAGACAAAGCCTATTTCTGCCATGGCAAATTCT	exon sense-overlapping
ASMM10P039626	2.39075	down	noncoding	TCONS_00032504	TCONS_00032504	Alexander et al 2013	93	chr8	-	85606546	85607192		chr8:85606560-85606607	AGACTGCTTGCTGCTTGGTTATTTCTATGGACTTCTCCAAATCTCTGAACAAAGTTCTGA	intergenic
ASMM10P022104	2.69731	down	noncoding	ENSMUST00000130864	Kif21b	Ensembl	9254	chr1	+	136131429	136177998		chr1:136173490+136173651	TGGAATTACGTCCCTGGACTCACCCCCTGCCTTCCTCGACGAGTCCTGGCCATAAAGGGC	exon sense-overlapping
ASMM10P030164	9.5496	down	noncoding	ENSMUST00000118032	Gm15715	Ensembl	283	chr5	-	21748230	21748513		chr5:21748414-21748513	TAAGTACAGTGGGAAGGATGGTATAGCTGTCAACTCTCCAAAACTGACTTCCTCTCCTTC	intronic antisense
ASMM10P053584	2.41766	down	noncoding	uc009vfc.1	Cytb	UCSC_knowngene	2883	chrM	+	12405	15288		chrM:14113+14180	CATCGTTGTAATTCAACTACAGAAACACCTAATGACAAACATACGAAAAACACACCCATT	intergenic
ASMM10P012452	2.0493	down	noncoding	ENSMUST00000156679	Ankrd33b	Ensembl	5661	chr15	-	31293185	31367532		chr15:31323865-31323938	ATGCCAAGGGAGGCCAGAAGAGGGCGCTGGATCCTTTGGAGCTGCAGTTACTTGATGGTT	exon sense-overlapping
ASMM10P012452	2.0493	down	noncoding	ENSMUST00000156679	Ankrd33b	Ensembl	5661	chr15	-	31293185	31367532		chr15:31323865-31323938	ATGCCAAGGGAGGCCAGAAGAGGGCGCTGGATCCTTTGGAGCTGCAGTTACTTGATGGTT	exon sense-overlapping
ASMM10P012452	2.0493	down	noncoding	ENSMUST00000156679	Ankrd33b	Ensembl	5661	chr15	-	31293185	31367532		chr15:31323865-31323938	ATGCCAAGGGAGGCCAGAAGAGGGCGCTGGATCCTTTGGAGCTGCAGTTACTTGATGGTT	exon sense-overlapping
ASMM10P014652	5.91313	down	noncoding	ENSMUST00000079114	Rpl31-ps4	Ensembl	390	chr16	-	87549061	87549451		chr16:87549115-87549451	TTCACCAAAAAAGGTCTACACATTGGTAACTTACTGCCTGTTACCGCATTCAAAAATCTA	intergenic
ASMM10P043733	5.02258	down	noncoding	ENSMUST00000129885	Gm14562	Ensembl	543	chrX	-	22438875	22439418		chrX:22438889-22439106	AGAAAGTTTTTGAATGGCATCTATGTGTCTTAGAAGGGAACCTTGCACCAGGCTGATGAG	intergenic
ASMM10P021630	5.28336	down	noncoding	ENSMUST00000118582	Gm14082	Ensembl	801	chr2	-	143150829	143151630		chr2:143151005-143151630	AGGAAGATATGCACCACTATAGCATGTCTTCTTCACACAGGTTAACTTGGAAGACAAGGG	intergenic
ASMM10P050320	2.25548	down	noncoding	uc007onk.1	DQ561364	UCSC_knowngene	72	chr12	-	98404841	98404913		chr12:98404855-98404913	CTTGGTGGTTAGATGCCAAAATGGCTTCTCATAGATAATACATGTAGGGTGTGTTCTGGG	intergenic
ASMM10P002285	6.17232	down	noncoding	ENSMUST00000142616	Terf2	Ensembl	2140	chr8	-	107069401	107096190		chr8:107072616-107076878	GCTTTTGCAAAACTGGACCAGAAAGATCTGAGCATCCAAAGACAAGTGGAACAGCCCTAA	exon sense-overlapping
ASMM10P002285	6.17232	down	noncoding	ENSMUST00000142616	Terf2	Ensembl	2140	chr8	-	107069401	107096190		chr8:107072616-107076878	GCTTTTGCAAAACTGGACCAGAAAGATCTGAGCATCCAAAGACAAGTGGAACAGCCCTAA	exon sense-overlapping
ASMM10P045165	5.61372	down	noncoding	ENSMUST00000120206	Gm14687	Ensembl	363	chrX	+	67660089	67663856		chrX:67663740+67663856	TGCAACTTGCTATAAGTGGAGAATTGGATTCTCTGACAAAGGCTATCATTGCTGGTGGTG	intergenic
ASMM10P032193	2.21226	down	noncoding	ENSMUST00000142180	Zfp932	Ensembl	563	chr5	+	109996562	110003844		chr5:110003756+110003844	GCAATTTTGGGGGTTTTGCTACTTAAGTGATTGATATGGTTAACACATTAGATTTGGCTT	exon sense-overlapping
ASMM10P049117	2.30871	down	noncoding	ENSMUST00000130343	Bcas3	Ensembl	1252	chr11	+	85640703	85826055		chr11:85640716+85640776	GTGCCTGCCGTGTGGAGGACTGCTCGCCTTGTTTGTTGCTGAAGAGCAGGACATGAAACA	exon sense-overlapping
ASMM10P049117	2.30871	down	noncoding	ENSMUST00000130343	Bcas3	Ensembl	1252	chr11	+	85640703	85826055		chr11:85640716+85640776	GTGCCTGCCGTGTGGAGGACTGCTCGCCTTGTTTGTTGCTGAAGAGCAGGACATGAAACA	exon sense-overlapping
ASMM10P001176	3.35688	down	noncoding	ENSMUST00000124555	Gm13446	Ensembl	640	chr2	-	35554934	35558702	NR_045894	chr2:35558319-35558455	AGATGACTGGCCTGCCTGGAAACATTAGAAGGGACAGAGGCGGCGAGATGTCTAAAATAG	natural antisense
ASMM10P028667	2.68146	down	noncoding	ENSMUST00000117626	Gm12391	Ensembl	282	chr4	+	40678331	40678778		chr4:40678676+40678778	GAAAAAAGCTAGCTACAGGGTGGCCAGCACAAGGGTATGTGCCAGTCCCTGGCACAGACT	intergenic
ASMM10P013659	3.10629	down	noncoding	ENSMUST00000119680	Gm15702	Ensembl	444	chr1	+	25223729	25224173		chr1:25223826+25224173	GGTGGTCAATCCTTCCGTAAAGAGATCTAACATGCTTTGTCGAATGGCTCTGCTACATCA	intronic antisense
ASMM10P026990	2.26386	down	noncoding	ENSMUST00000150262	Tpm2	Ensembl	1545	chr4	-	43514710	43523438		chr4:43518478-43518643	TGAAGGATTCGGGATCGCCGGAGTGGTTCACTGACAGCGGCCTGTGTATGTCTCTTAAAG	exon sense-overlapping
ASMM10P030768	2.74844	down	noncoding	AK018066	AK018066	Genbank	1428	chr5	-	107656009	107657435		chr5:107656030-107657435	TTTGAGGCAAGGGACTGGGAGGTGGTGTAGTTACTGAGATGTAAAGTAAATGAATAAATA	intronic antisense
ASMM10P016394	5.6132	down	noncoding	ENSMUST00000159103	Gm15974	Ensembl	531	chr17	-	68371279	68371810		chr17:68371296-68371810	TGGCAGTGGACCACCAAGTCTGATGTTAATAAGATCAAAGAGTATTTCTCCAAGCAGAAG	intronic antisense
ASMM10P026840	2.13316	down	noncoding	ENSMUST00000117755	Gm11908	Ensembl	347	chr4	-	28486111	28486458		chr4:28486235-28486458	GCAACTTGCACAGCATTGACAATATCGGTGGCACCCAGAACCCGAACTACCGCAAGCTGC	intergenic
ASMM10P014126	112.083	down	noncoding	ENSMUST00000139859	Pdxdc1	Ensembl	792	chr16	-	13859564	13876147		chr16:13859593-13859953	TTCATGTTCCATGAGTTCCTCTGACAGCTGAGGTCATTTGAACACTTCTGAAGTGGGTGA	exon sense-overlapping
ASMM10P014126	112.083	down	noncoding	ENSMUST00000139859	Pdxdc1	Ensembl	792	chr16	-	13859564	13876147		chr16:13859593-13859953	TTCATGTTCCATGAGTTCCTCTGACAGCTGAGGTCATTTGAACACTTCTGAAGTGGGTGA	exon sense-overlapping
ASMM10P052579	4.20199	down	noncoding	ENSMUST00000117348	Gm11372	Ensembl	570	chr13	+	31199085	31199655		chr13:31199492+31199655	TACAAACAGAATGCTGCAGCCTTCAGAGCCAAAGGCAAGTCTGATGTGATGAAAGAGGAA	intergenic
ASMM10P028060	4.11431	down	noncoding	TCONS_00023197	XLOC_017914	Alexander et al 2013	142	chr4	-	136085675	136095041		chr4:136094951-136095041	TCCCCCAGGGCCCCCACACCACCACTACCTCCCCGCTTCTCCTTCTGGAGAAGTAACTTG	intergenic
ASMM10P054252	2.08575	down	noncoding	AK172651	AK172651	Genbank	2511	chr13	+	93406582	93409092		chr13:93409032+93409092	TGTGAATGAAGACAGCTACAGTGTACTCATATAAGTAAAAAGAGAAAAAGAAAAGAAAGG	intergenic
ASMM10P037537	2.09098	down	noncoding	ENSMUST00000129954	Oprm1	Ensembl	1706	chr10	+	6788808	7037177		chr10:6908001+6908061	GCAGCAAGTGCGCTGAACCACTGAGCCATCTCTCTGGTCCCTCTACATTAGCATTGTGCT	exon sense-overlapping
ASMM10P037537	2.09098	down	noncoding	ENSMUST00000129954	Oprm1	Ensembl	1706	chr10	+	6788808	7037177		chr10:6908001+6908061	GCAGCAAGTGCGCTGAACCACTGAGCCATCTCTCTGGTCCCTCTACATTAGCATTGTGCT	natural antisense
ASMM10P037537	2.09098	down	noncoding	ENSMUST00000129954	Oprm1	Ensembl	1706	chr10	+	6788808	7037177		chr10:6908001+6908061	GCAGCAAGTGCGCTGAACCACTGAGCCATCTCTCTGGTCCCTCTACATTAGCATTGTGCT	natural antisense
ASMM10P037537	2.09098	down	noncoding	ENSMUST00000129954	Oprm1	Ensembl	1706	chr10	+	6788808	7037177		chr10:6908001+6908061	GCAGCAAGTGCGCTGAACCACTGAGCCATCTCTCTGGTCCCTCTACATTAGCATTGTGCT	natural antisense
ASMM10UP067	2.19537	down	noncoding	uc.166+	uc.166	UCR	310	chr13	-	83739432	83739742		chr13:83739433-83739492	CCCTCTTGGAACAGAGAAGCATCTGTCCTTGTATTTTGAATAGAAGAATAAAAATCAGCC	intergenic
ASMM10P049949	2.32099	down	noncoding	AK040241	AK040241	Genbank	2520	chr1	-	136252670	136255846		chr1:136252712-136254944	AAGGTCAACCCTCTCTCCTCTTTCCTTTAAACAAAACCTTGTTCTTTACATAACTCAGTG	intergenic
ASMM10P044349	5.52152	down	noncoding	ENSMUST00000118513	Gm9200	Ensembl	1354	chrX	-	106641380	106642734		chrX:106641784-106642734	GAAAAGCAAGAGGAAGACGATAGATAAACTGTATGTGCACATGAAGGACACACATGAGTT	intronic antisense
ASMM10P048477	2.98283	down	noncoding	ENSMUST00000120657	Gm12201	Ensembl	1234	chr11	+	51106630	51107869		chr11:51107699+51107869	AAGTTTGACTTGAGTGTCGACAAGAGGGCTTTTGTACACTGGTGTATGGGTGATGGAATG	intergenic
ASMM10P052322	2.4909	down	noncoding	ENSMUST00000169144	Gm17177	Ensembl	481	chr13	+	3121131	3122980		chr13:3122843+3122980	AACTTCAAGAGAGCTGGGATTGCCCACAGCCCAAGAATAGAGCATCCTGCAGAATAAATT	intergenic
ASMM10P012817	2.14862	down	noncoding	uc007wqn.2	DQ715226	UCSC_knowngene	93	chr15	-	78663340	78663433		chr15:78663363-78663433	GCCCCTTGACTGAAGCTGCTTAAACTTCTTGTTCTTTCTAAGATAAATTCTTAGGATAAA	intergenic
ASMM10P049872	2.1107	down	noncoding	uc007nec.1	AK132630	UCSC_knowngene	1886	chr12	-	23111963	23189689		chr12:23113727-23113819	AGTCCTTGCCCGTGAAGCAAACAGACAAGATCTTCAGACAGATGGACACAAACAAAGATG	intergenic
ASMM10P014808	2.01727	down	noncoding	ENSMUST00000121410	Gm15538	Ensembl	313	chr16	+	3926427	3926740		chr16:3926486+3926740	GAAAAAAGTTGTGGAGGAGGCAGGGAATGGAACAGTCAAAATGAAGAAAATGTCAAGCAG	intron sense-overlapping
ASMM10P043161	2.25876	down	noncoding	ENSMUST00000181441	Gm26567	Ensembl	785	chr9	+	88599655	89128550	uc009qzg.1	chr9:88885928+88886102	GCTGCACTCTCAGCCATGATGCTATTGTCTTCAGATCTTCTTAGATGAATGGAAGGCTCA	intron sense-overlapping
ASMM10P043161	2.25876	down	noncoding	ENSMUST00000181441	Gm26567	Ensembl	785	chr9	+	88599655	89128550	uc009qzg.1	chr9:88885928+88886102	GCTGCACTCTCAGCCATGATGCTATTGTCTTCAGATCTTCTTAGATGAATGGAAGGCTCA	intron sense-overlapping
ASMM10P043161	2.25876	down	noncoding	ENSMUST00000181441	Gm26567	Ensembl	785	chr9	+	88599655	89128550	uc009qzg.1	chr9:88885928+88886102	GCTGCACTCTCAGCCATGATGCTATTGTCTTCAGATCTTCTTAGATGAATGGAAGGCTCA	intronic antisense
ASMM10P043161	2.25876	down	noncoding	ENSMUST00000181441	Gm26567	Ensembl	785	chr9	+	88599655	89128550	uc009qzg.1	chr9:88885928+88886102	GCTGCACTCTCAGCCATGATGCTATTGTCTTCAGATCTTCTTAGATGAATGGAAGGCTCA	intronic antisense
ASMM10P043161	2.25876	down	noncoding	ENSMUST00000181441	Gm26567	Ensembl	785	chr9	+	88599655	89128550	uc009qzg.1	chr9:88885928+88886102	GCTGCACTCTCAGCCATGATGCTATTGTCTTCAGATCTTCTTAGATGAATGGAAGGCTCA	intronic antisense
ASMM10P023505	2.58758	down	noncoding	ENSMUST00000136219	Lpcat4	Ensembl	865	chr2	+	112241484	112244057		chr2:112242632+112242700	TTGCTCTTTCCTCCCCACTTCACTCTGTGCTTTGGGTTTTTTGTTTTTGTTTTCTTTTTT	exon sense-overlapping
ASMM10P051376	2.83458	down	noncoding	AK039782	AK039782	Genbank	3271	chr13	-	12609900	12613172		chr13:12612365-12613172	GTGCGAGTCTCTAACAGATACCTAACTCTTTGGACAAATAAATGGAGGGGACTCTTTTTT	intergenic
ASMM10P022937	2.38885	down	noncoding	uc007dau.1	AK015950	UCSC_knowngene	481	chr1	+	154255688	154270416		chr1:154270334+154270416	CTCTAGTTGCATCCATTTTCCTGAAAACAGCATAACTTTAATTAGTCTTCACGGTTGAAA	intergenic
ASMM10P031607	2.39718	down	noncoding	ENSMUST00000138986	Snx17	Ensembl	2332	chr5	+	31193305	31198899		chr5:31198160+31198235	TAGCACCTTGGCTCCCAGCTCAGCCTTGCCTTCCTGCTGCCCCTAAATCTAACCGTTCTG	exon sense-overlapping
ASMM10P045647	7.38352	down	noncoding	ENSMUST00000151989	Bhlhb9	Ensembl	397	chrX	+	135885982	135887470		chrX:135887410+135887470	AGCTTCCCTGCCTTCTTCCCAAATATAGTTGCATGTGTTCCACTATCTACTTTTATACCT	exon sense-overlapping
ASMM10P016566	2.65298	down	noncoding	ENSMUST00000120530	Gm15405	Ensembl	342	chr17	-	92039659	92040001		chr17:92039804-92040001	AGATGGACACACAGGTGATTGAAGTTATGGCCTCATCACCACAAGGTATTGTGTCCATCT	intergenic
ASMM10P052203	2.10485	down	noncoding	ENSMUST00000147973	Gm6211	Ensembl	4275	chr13	-	103159794	103164069		chr13:103159808-103159908	CTTTTGATTTTTTGGGGGATGGGGAGTTGTTTTGTTTTTCTACTAAAAGACTCACCTGTC	intron sense-overlapping
ASMM10P011766	3.31717	down	noncoding	AK039103	AK039103	Genbank	1864	chr14	+	35581512	35583376		chr14:35583275+35583376	GACTCTTCCATACATTTTAGGTATATTTTGTGCCTTCAGACACTGCAAATAATAATCAGC	intergenic
ASMM10P011334	2.1759	down	noncoding	AK156377	AK156377	Genbank	1588	chr14	-	76560526	76562114		chr14:76560689-76562114	ACAAAAATTCCTGCTGGCAGCACGGACAAATCCAAGGAACTCAACTCTTATCAACGTCTC	intergenic
ASMM10P028133	3.38019	down	noncoding	AK135002	AK135002	Genbank	1172	chr4	-	140437402	140461294		chr4:140437416-140438209	CCTCTTCCTCTACTCTCTGATCTCAGCTGGGTCAGTCTTTAATAAAATGTCTGTGTTGTT	intergenic
ASMM10P023019	5.72977	down	noncoding	ENSMUST00000118445	Gm13640	Ensembl	264	chr2	+	73809161	73809425		chr2:73809348+73809425	ACTTTCTCAACCTCATTGGCAGCTTAGCTATAGCTTGCTGTGATTCCTTCCTCCAAACGT	intergenic
ASMM10P046899	2.54713	down	noncoding	ENSMUST00000149070	Gm12300	Ensembl	883	chr11	-	67224195	67237281		chr11:67224209-67224337	GCATCTTGGCTGTCTTTTTTGCTTAAAACCAATCCACTCTAATAAATGTTCAAAGAAGTG	natural antisense
ASMM10P028584	4.09207	down	noncoding	ENSMUST00000118918	Gm11907	Ensembl	1007	chr4	+	28353782	28354789		chr4:28354657+28354789	TCTAACTTTGGTGCTGAGGTTGGCATTGCTATCAATCATAACTCTGTAAAGCTCCTTTCG	intergenic
ASMM10P014237	2.06494	down	noncoding	uc007ysq.1	AK149453	UCSC_knowngene	1769	chr16	-	22874982	22894386		chr16:22875026-22876538	CTTATTTCCTGGAGTCATTGAACATACTTGCTTTTTCAGCTCATCACTAGAACTAAACTT	natural antisense
ASMM10P014237	2.06494	down	noncoding	uc007ysq.1	AK149453	UCSC_knowngene	1769	chr16	-	22874982	22894386		chr16:22875026-22876538	CTTATTTCCTGGAGTCATTGAACATACTTGCTTTTTCAGCTCATCACTAGAACTAAACTT	natural antisense
ASMM10P014237	2.06494	down	noncoding	uc007ysq.1	AK149453	UCSC_knowngene	1769	chr16	-	22874982	22894386		chr16:22875026-22876538	CTTATTTCCTGGAGTCATTGAACATACTTGCTTTTTCAGCTCATCACTAGAACTAAACTT	natural antisense
ASMM10P056258	2.18364	down	noncoding	TCONS_00017543	XLOC_013679	Alexander et al 2013	809	chr2	+	168981146	168983050		chr2:168982242+168983000	CGCATCAGAAGATTCATTCTGTTTGGAACGTACAGAAGACCCTTCCATTTCTCAGTTGAA	intergenic
ASMM10P023523	3.10031	down	noncoding	ENSMUST00000152254	A530058N18Rik	Ensembl	1211	chr2	+	114013712	114032105	NR_028423	chr2:114032045+114032105	GAAAATGTAGATGGGATCTGAAGGCCAGCCTTCTATTATACTATTAAATTGTAGTGCAGG	bidirectional
ASMM10P052323	3.8159	down	noncoding	NR_001581	Speer6-ps1	RefSeq	979	chr13	+	3149474	3189678		chr13:3189474+3189678	GGGTGCTGATGTAGAATCATTTCCTGTTAGAGTTTTGGTTAAAGTTTTGCTCTTTATAGT	intergenic
humanlincRNA0071-_P1	3.26752	down	noncoding	humanlincRNA0071-	humanlincRNA0071	lincRNA	5698	chr3	-	122205745	122211443		chr3:122205749-122205808	TTCATGGTTCCTTCATGTCAGAAGAAAGTGGTTCCTACCCAGTTTAGAATTGCTTGGTTA	intergenic
ASMM10P051170	8.62586	down	noncoding	TCONS_00006786	XLOC_005305	Alexander et al 2013	1803	chr12	+	105077445	105116540		chr12:105116192+105116540	ATGTGCTATGCAGAGGTATGGGTCCCATAGACTGTTTTGTGTTTGAACAAGCCTATGAGG	intergenic
ASMM10P027371	8.0548	down	noncoding	ENSMUST00000120724	Gm12607	Ensembl	489	chr4	-	89161698	89162191		chr4:89161738-89162001	TTCCAAAGCCCGAAGAGGAGGTTGTATAGAAGAAAGAGATATCCCAGAAAAAACTGAAGA	intronic antisense
ASMM10P032420	2.72945	down	noncoding	ENSMUST00000173221	Setd1b	Ensembl	2375	chr5	+	123162708	123165162		chr5:123163311+123163371	CCAGGTCAGTGTGGGACCTGAGTCCTCACAAATCCTGTCCCTCCCTCCCGTGTCCCCTAG	exon sense-overlapping
ASMM10P018596	2.1664	down	noncoding	ENSMUST00000129518	St8sia3	Ensembl	745	chr18	+	64266807	64269908		chr18:64266886+64266946	TCACTCTCTGGGTTCCCCTCCCTGAGGCCAGCACCTATCTGAACTCATGCTCCTCTTCAG	exon sense-overlapping
ASMM10P048505	2.15423	down	noncoding	ENSMUST00000122004	Gm12208	Ensembl	163	chr11	+	52405315	52405478		chr11:52405417+52405478	TCCTCAGACTGGCCGTTGACCCTGGACTGGTTGCCTCCCATCAACGGCAAGTTTAAGGAT	intron sense-overlapping
ASMM10P030915	3.07002	down	noncoding	uc008zbs.1	DQ542709	UCSC_knowngene	62	chr5	-	114848196	114848258		chr5:114848210-114848258	GAGTCAGAGTTGAAAGCCTTCAGCAAGACATTGCTTACCTTGCTCTCATTGGGAGTCAGA	intergenic
ASMM10P010824	2.72531	down	noncoding	ENSMUST00000166913	Itih1	Ensembl	353	chr14	-	30942689	30943286		chr14:30942703-30942893	TCTTCTTGGGAGGTCTGGTGTATTCTTTGGGAATCTGGGCACTTTGCTCTAGAGTGGGTA	exon sense-overlapping
ASMM10P050852	2.58491	down	noncoding	AK139954	AK139954	Genbank	848	chr12	+	66275450	66276852		chr12:66276765+66276852	CCTGCTTGCTTGTGTGTGTGGCCAATCTCAAAGCAGTTTTCTCTTTTTATCCTTAAAAAA	intergenic
ASMM10P027860	2.17569	down	noncoding	ENSMUST00000138371	Zfp362	Ensembl	469	chr4	-	128789320	128790092		chr4:128789334-128789560	CCCCAGGCCCCAGCTGTACTCCGCACATTTTCCGTTATTGTGATTTTATTAAATTTATTT	exon sense-overlapping
ASMM10UP080	2.03289	down	noncoding	uc.178+	uc.178	UCR	249	chr11	-	33430129	33430378		chr11:33430206-33430265	GAAAACTACACTCCAATTTTTAATATGCAATAATGCTTCTCTCTAGCCTGTAGGAGATGA	intron sense-overlapping
ASMM10P041196	2.33166	down	noncoding	uc007fms.1	AK029407	UCSC_knowngene	1082	chr10	+	69398772	69602138		chr10:69601891+69602138	GTGCTCAAGGCTTTGACTTCAAGCTGTAGCAGCAAGAAGAAAATGAAATAAATAAAGAAC	intron sense-overlapping
ASMM10P041196	2.33166	down	noncoding	uc007fms.1	AK029407	UCSC_knowngene	1082	chr10	+	69398772	69602138		chr10:69601891+69602138	GTGCTCAAGGCTTTGACTTCAAGCTGTAGCAGCAAGAAGAAAATGAAATAAATAAAGAAC	intron sense-overlapping
ASMM10P041196	2.33166	down	noncoding	uc007fms.1	AK029407	UCSC_knowngene	1082	chr10	+	69398772	69602138		chr10:69601891+69602138	GTGCTCAAGGCTTTGACTTCAAGCTGTAGCAGCAAGAAGAAAATGAAATAAATAAAGAAC	intron sense-overlapping
ASMM10P041196	2.33166	down	noncoding	uc007fms.1	AK029407	UCSC_knowngene	1082	chr10	+	69398772	69602138		chr10:69601891+69602138	GTGCTCAAGGCTTTGACTTCAAGCTGTAGCAGCAAGAAGAAAATGAAATAAATAAAGAAC	intron sense-overlapping
ASMM10P041196	2.33166	down	noncoding	uc007fms.1	AK029407	UCSC_knowngene	1082	chr10	+	69398772	69602138		chr10:69601891+69602138	GTGCTCAAGGCTTTGACTTCAAGCTGTAGCAGCAAGAAGAAAATGAAATAAATAAAGAAC	intron sense-overlapping
ASMM10P041196	2.33166	down	noncoding	uc007fms.1	AK029407	UCSC_knowngene	1082	chr10	+	69398772	69602138		chr10:69601891+69602138	GTGCTCAAGGCTTTGACTTCAAGCTGTAGCAGCAAGAAGAAAATGAAATAAATAAAGAAC	intron sense-overlapping
ASMM10P041196	2.33166	down	noncoding	uc007fms.1	AK029407	UCSC_knowngene	1082	chr10	+	69398772	69602138		chr10:69601891+69602138	GTGCTCAAGGCTTTGACTTCAAGCTGTAGCAGCAAGAAGAAAATGAAATAAATAAAGAAC	intron sense-overlapping
ASMM10P002009	5.46351	down	noncoding	ENSMUST00000137979	Morf4l2	Ensembl	356	chrX	-	136735597	136741276		chrX:136741071-136741209	TCTCGTTTCAGGAAAAGCGGAATTCGTATTCCTGCTCGCCAACGCCCAGCTTGGGCAAGG	exon sense-overlapping
ASMM10P025738	2.85828	down	noncoding	NR_040595	4930419G24Rik	RefSeq	1058	chr3	+	33024776	33088607		chr3:33088535+33088607	GCTCTGCCCATTATGCATTTAAGACTGTGAAATAGACCTGAAGTGCTTTAATAAAAAGAA	intronic antisense
ASMM10P025738	2.85828	down	noncoding	NR_040595	4930419G24Rik	RefSeq	1058	chr3	+	33024776	33088607		chr3:33088535+33088607	GCTCTGCCCATTATGCATTTAAGACTGTGAAATAGACCTGAAGTGCTTTAATAAAAAGAA	intronic antisense
ASMM10P001879	2.45891	down	noncoding	ENSMUST00000136028	Fbxo24	Ensembl	1649	chr5	-	137612505	137628956		chr5:137613070-137618383	GCCCACACAGGTCCCTTTGTGTGCCTGCTCCCTCTGCTCCACCAGAGAGTGTCTCTATAT	exon sense-overlapping
ASMM10P035514	2.27747	down	noncoding	ENSMUST00000174328	Gm5583	Ensembl	1529	chr7	-	9118033	9131037		chr7:9130855-9131037	TCCTGGCAGCAGTTCAGACACCCACTGAAAAAGATTATTTCAACAAGACTCTTTCTGTAA	intergenic
ASMM10P021814	3.35489	down	noncoding	ENSMUST00000120578	Gm14215	Ensembl	221	chr2	-	154713501	154713722		chr2:154713515-154713722	CTAGTTGAGTTGAAATGAATTGAGAGAGAACTGGCCCAAGATGACAGCATTCTCAAGTGA	intergenic
ASMM10P020657	2.73132	down	noncoding	ENSMUST00000118519	Gm13579	Ensembl	517	chr2	-	61030350	61030970		chr2:61030365-61030673	AGTGAAGGAAGCCAAAGAAAAATCCTGGGAGCAGATTGCCAAGAGACTTAGACTGTCTGT	intergenic
ASMM10P023718	3.73097	down	noncoding	ENSMUST00000122023	Gm14212	Ensembl	826	chr2	+	126864502	126865328		chr2:126865268+126865328	AAGAGACATAGGGCTGTCTGTGAATTTCTACTTCTAAATCTGAGTCCAGTAAGAAATAAC	intronic antisense
ASMM10P023718	3.73097	down	noncoding	ENSMUST00000122023	Gm14212	Ensembl	826	chr2	+	126864502	126865328		chr2:126865268+126865328	AAGAGACATAGGGCTGTCTGTGAATTTCTACTTCTAAATCTGAGTCCAGTAAGAAATAAC	intronic antisense
ASMM10P044607	5.116	down	noncoding	ENSMUST00000117825	Gm4919	Ensembl	604	chrX	-	151761942	151762658		chrX:151762059-151762504	TGACTTCTTGGAAAGTCACTTCCTGGATAAGGAGGTGAAGCTTATCAAGATGGGCAACCA	intergenic
ASMM10P001868	4.52689	down	noncoding	ENSMUST00000135869	Ftl1	Ensembl	943	chr7	-	45457944	45459839		chr7:45458641-45459083	ACTCTTCCAGGATGTGCAGGCTTGATATTCTTGTGTGCAGAAGCCATCTCAAGATGAATG	exon sense-overlapping
ASMM10P021971	2.85051	down	noncoding	ENSMUST00000121070	Gm11456	Ensembl	256	chr2	-	164642944	164643200		chr2:164643066-164643200	AATTCTGACTTCATGTATGTGAAATGCCCAGGGTGCTATGAAAGCACCACGGTCTTTAGC	intergenic
ASMM10UP162	2.46473	down	noncoding	uc.253+	uc.253	UCR	222	chr4	+	84996065	84996287		chr4:84996181+84996240	GAGTCTATAACCCTTTAGTCTTCCCTAATGGGACATCATTATTCTGAAAGAAACAATGTA	intron sense-overlapping
ASMM10P027829	4.00479	down	noncoding	ENSMUST00000156139	Tekt2	Ensembl	889	chr4	-	126323707	126325630		chr4:126324501-126324593	ATCCCTCCTACCCCATTTTCAGATCTGGACACCATTCCCTCTGCTGAGGTGAGGATGGGC	exon sense-overlapping
ASMM10P045888	5.15768	down	noncoding	ENSMUST00000120989	Gm15223	Ensembl	826	chrX	+	166485601	166486427		chrX:166486367+166486427	TAGTGCTGATGAACATTTATTGTGTGTAATGAATGTGGAAATCAGTGGAAGCTCTGTTGA	intergenic
ASMM10P052558	2.13923	down	noncoding	AK019200	AK019200	Genbank	315	chr1	-	167371970	167372282		chr1:167371984-167372162	CTACGCGTGCACTGTATGTCGCACACGTATGTAACACCTATACAAATAAACGTTAACTGT	intergenic
ASMM10P016178	2.86087	down	noncoding	uc008cph.1	AK006933	UCSC_knowngene	545	chr17	-	43591159	43592432		chr17:43592263-43592317	ATTCAAGATGAAGAAATGCTGTGGCACAGCCCATATCTCTTGGCCTGCCACATTGGTAAA	intronic antisense
ASMM10P037964	2.20012	down	noncoding	ENSMUST00000128711	Reps1	Ensembl	3108	chr10	+	18091467	18105026		chr10:18104962+18105026	GCTTGGTCTATATAATGAGTTCCAGGACAGCCAGAGATGTGTAGAGTCCCTGTCTCAAAA	exon sense-overlapping
ASMM10P037964	2.20012	down	noncoding	ENSMUST00000128711	Reps1	Ensembl	3108	chr10	+	18091467	18105026		chr10:18104962+18105026	GCTTGGTCTATATAATGAGTTCCAGGACAGCCAGAGATGTGTAGAGTCCCTGTCTCAAAA	exon sense-overlapping
ASMM10P010548	2.2284	down	noncoding	ENSMUST00000171334	Gm4938	Ensembl	408	chr13	+	104918778	104919186		chr13:104919126+104919186	CGTGTAGTAACTATGCCAAAAGATATCCAGCTAACACTCCGCATATGCGGAGTACATGTT	intergenic
ASMM10P024859	2.87971	down	noncoding	TCONS_00020997	XLOC_015846	Alexander et al 2013	1113	chr3	-	82146237	82150192		chr3:82146251-82146549	TGCACACACACATGCATTAACAGCAAATAGGGCTGAGTGTAGTGAACCAAATAGAGGCAA	intergenic
ASMM10P044698	2.77192	down	noncoding	ENSMUST00000117773	Gm15215	Ensembl	489	chrX	-	163208311	163208800		chrX:163208328-163208800	GTTCTATGACTGCCTTCTGGCTATGATGCTGATGATGTTGCTAACAAAATTGGGACCATC	intergenic
ASMM10P040823	2.35903	down	noncoding	ENSMUST00000117855	Gm16128	Ensembl	626	chr10	+	62935697	62936323		chr10:62936228+62936323	AAGGACATAGTAACTGAGAATCAGCTCATCCCTGGTGGCTGTAGGGTCAAATAAATCCCA	intron sense-overlapping
ASMM10P020725	2.91021	down	noncoding	ENSMUST00000148190	Ccdc173	Ensembl	952	chr2	-	69780924	69781988		chr2:69780946-69781638	TTTGATTCCCACTGCCCACATGGTTGCTCACAAGCATCTGTAGCTTCATTTTCAGAGAAG	exon sense-overlapping
ASMM10P052672	4.49953	down	noncoding	AK080039	AK080039	Genbank	1221	chr13	+	41487129	41544567		chr13:41544503+41544567	GATACAATTCACAGACCACATGAAGCTCAAGAAGGAAGACCAAATCTAAGTGAAATAAAT	natural antisense
ASMM10P010535	2.63284	down	noncoding	AK086406	AK086406	Genbank	1213	chr13	+	102865845	102867057		chr13:102866924+102867057	AACCTCATCCTCTATGGTCTGCAGAATGGTGATACAATTACCAGCTATCTGCTGGGTATG	intronic antisense
ASMM10P033773	3.1274	down	noncoding	ENSMUST00000132492	Lrrc23	Ensembl	536	chr6	-	124770604	124774610		chr6:124774496-124774610	TTCCAACTCCCTCTCTTTGCTCCCCACCCTGGGTCAATGTTACCATATGCCGGGATGTAG	exon sense-overlapping
ASMM10P025191	6.06316	down	noncoding	uc007dvi.1	BC023483	UCSC_knowngene	2090	chr1	+	178937109	178939199		chr1:178939079+178939199	TTGTTCACTGGCTACAGTCTCTGACTTTGTGGCATATGAGGTATAAAATGTTGTAAAAAA	intergenic
ASMM10P038881	2.14561	down	noncoding	AK135417	AK135417	Genbank	3945	chr7	+	137410809	137414750		chr7:137414573+137414750	AAACATATGAAGGAAGGTTTAGCTGAAGCGGACACAGGGAGAGAGGATGTTCTGCTAAAG	bidirectional
ASMM10P021826	4.21859	down	noncoding	ENSMUST00000120227	Gm14238	Ensembl	323	chr2	-	155486046	155486369		chr2:155486236-155486369	ATAAGACTGGACCAAATCTCCATAGACTGTTTGGGTGGAACACAGGTCAGCCTGATAGAT	intergenic
ASMM10P044829	5.2705	down	noncoding	ENSMUST00000121706	Gm16479	Ensembl	932	chrX	+	8956306	8957238		chrX:8956401+8957238	CAAGGGCTATGGTTTTGGCTTAAGAAAACTTGATTTGAAAACGAGTCTGAGAATGGATTG	intergenic
ASMM10P022308	2.81307	down	noncoding	ENSMUST00000150890	Il2ra	Ensembl	881	chr2	+	11642849	11648637		chr2:11648574+11648637	CAGGAAGATTTTGAGTTTGAGGCCAGCACAGAGCTCCACAGTGAAACTATTTTAAAAAGA	exon sense-overlapping
ASMM10P003949	2.62459	down	noncoding	ENSMUST00000180945	Gm26883	Ensembl	4878	chr2	-	169633675	169888503		chr2:169883909-169884165	CTCCACGAGAGTGTCGCAATTCCGTCTCTCACTGTTGGATAACTTGAAGCCGAGGCCCAG	natural antisense
ASMM10P022139	6.36395	down	noncoding	uc029uip.1	BC085231	UCSC_knowngene	1375	chr2	-	176143262	176153422		chr2:176143284-176143355	TCGAAGATGTAAACAATTCATAATTTAGTAGAACTCCTTTGAATATAAACAAAGTAATAT	intergenic
ASMM10P030778	3.94045	down	noncoding	ENSMUST00000123184	Atp5k	Ensembl	563	chr5	-	108433245	108434397		chr5:108434094-108434325	GACCCCTGCGATCCCCTTGTTCCCTCGGTGTGCCTTCTACTATAATGTTTTCTTCTGCAG	exon sense-overlapping
ASMM10P031133	2.21308	down	noncoding	AK006564	AK006564	Genbank	967	chr5	-	134090485	134091451		chr5:134090504-134091376	CTGTCTCCAGGTTCCTGTCCTGAGTTCCCTCCATGATGTAAGCTGAAATAAATTCCTTCT	intergenic
ASMM10P031999	20.7759	down	noncoding	AK008716	AK008716	Genbank	1555	chr5	+	91625187	91626743		chr5:91626621+91626743	CATCGTTTAAAGATGGGAAGGTGTGCAACTTCTTTGATATTTGATGACATCATATCTACA	intergenic
ASMM10P035124	2.97307	down	noncoding	ENSMUST00000141521	Vwf	Ensembl	4453	chr6	+	125646338	125661967		chr6:125661777+125661967	TTCCTATCAAAGGAAGTTGAGCACCCTTTTGGGGGTGGTATCTTTCTGATTCCAGACCAT	exon sense-overlapping
ASMM10P003621	2.17614	down	noncoding	ENSMUST00000172344	F730043M19Rik	Ensembl	357	chr12	-	33147144	33147596	uc007nim.1	chr12:33147152-33147279	TGCACCCCTCCATCCTTATCCCTCAGGATGCCTTCAGGAGTCAGAAGCAAAGGGGAAATG	bidirectional
ASMM10P051589	2.58911	down	noncoding	ENSMUST00000153175	4930401O12Rik	Ensembl	754	chr13	-	31213409	31222096	NR_045957	chr13:31213470-31213956	TTCAAGACCTTTCTCCTCCTCCTGATCCTAGAGTCATTCTGTGGGTGTGAATATCTTCCT	intergenic
ASMM10P045324	2.78454	down	noncoding	ENSMUST00000118461	Gm14795	Ensembl	471	chrX	+	88613356	88613827		chrX:88613764+88613827	AACTCTTTATCTCTTGGTTCACCAGCACACAAGAGAAGAAGTATAGATGAAGCCTGTTTG	intergenic
ASMM10P022758	2.42729	down	noncoding	ENSMUST00000119289	Gm13473	Ensembl	367	chr2	+	38939342	38939929		chr2:38939869+38939929	AGCAAAGAGAGCTATGAGCTATGTTACTTCCAGATCAACCAAGATGAAGACGATTAAGAC	intron sense-overlapping
ASMM10P037689	3.0441	down	noncoding	ENSMUST00000150841	Polr2i	Ensembl	451	chr7	+	30232602	30233387		chr7:30232631+30232691	CACACCCTCTCTCCCATGTTGTCCATGCCCTCCTTGGGAACACCCTGCCTTCCTGTCCAG	exon sense-overlapping
ASMM10P027776	2.13235	down	noncoding	ENSMUST00000153472	Akirin1	Ensembl	763	chr4	-	123738939	123750231		chr4:123738957-123739142	CCACTCTTTGGTGCTGTCATGGTGTTATTTTTACATCTTATGAAAGAACTCATTTGCATT	exon sense-overlapping
ASMM10P048387	2.66011	down	noncoding	ENSMUST00000146372	Gm12160	Ensembl	342	chr11	+	45160942	45213656		chr11:45213462+45213656	AATGTCACAATGGAGGTGGAGCCCATCAAAAGTGAAGTCACCAAGAATGCTGATTGGAGA	intergenic
ASMM10P018022	2.06645	down	noncoding	AK047314	AK047314	Genbank	2481	chr18	-	68246287	68248768		chr18:68246709-68248768	CCTCTCCAAGTCACTTTCAGTTATGGGTATTTCATCAGGGCAAGAGCAACTCTAAGACAA	intronic antisense
ASMM10P045942	2.29817	down	noncoding	AK132892	AK132892	Genbank	285	chrY	-	30495402	30497619		chrY:30495416-30495590	TACCCTAGGAACTGAGGTTGTTTGAAACCCTAAATAAGAACAACAATATTAACTAACCAG	intergenic
ASMM10P023437	4.12712	down	noncoding	ENSMUST00000130677	4930527A07Rik	Ensembl	559	chr2	+	105476500	105477357		chr2:105477179+105477357	CTGGGAAGACACTTCCTGCTCTGAGCTTCTTCAGGCCATTGGAATGGTTATATTATTTTT	intergenic
ASMM10P050976	13.1022	down	noncoding	ENSMUST00000051437	Hspe1-ps2	Ensembl	312	chr12	+	81399811	81400123		chr12:81400063+81400123	GACAAGGATTAGTTCTTCTTATTTAGAGATAGTGACATTTTTGGAAAGTATGCGGACTGA	intergenic
ASMM10P029101	4.12975	down	noncoding	ENSMUST00000122157	Gm12634	Ensembl	992	chr4	+	90368730	90369722		chr4:90369554+90369722	ATTGTTTTCTGTGACTTCAACAACAACTCTCATTCCTCCACCTTTGATATTGGAGCTGGC	intergenic
ASMM10P027447	2.79738	down	noncoding	ENSMUST00000118008	Gm12697	Ensembl	667	chr4	-	97556403	97557070		chr4:97556508-97557070	CCTGTCCCCCTCATCTTCATGGGTTTTAAAGCCACAATTTACCAAGTGTCCAAACTGAAA	intergenic
ASMM10P021706	2.79505	down	noncoding	ENSMUST00000122076	Gm14122	Ensembl	973	chr2	-	150398255	150399399		chr2:150398327-150398760	TGTGGATGGACTCTCACACTCCTTCAAGATTTTAAAGCCTGCAGAGAAAAAGAAGCCCAA	intergenic
ASMM10P000973	2.13869	down	noncoding	ENSMUST00000120152	Gm15112	Ensembl	860	chrX	+	148548191	148549359		chrX:148548416+148548719	AATTATACAGTAGACCACGTCCTGACCTCTCAGGTAGACCATACCATGACTAGTCAGCTA	intergenic
ASMM10P044204	6.25319	down	noncoding	ENSMUST00000116640	Gm14807	Ensembl	983	chrX	-	95252915	95253898		chrX:95252937-95253898	GCAAGAACATGCTTTTAAAGGTCTTCTATGCTGTTCCTGTAAGTGTGCTATTAAAATACA	intergenic
ASMM10P042516	2.0039	down	noncoding	AK006053	AK006053	Genbank	396	chr1	-	73022484	73022879		chr1:73022501-73022879	AATAAGGCTGCCCTGTATCAAGAGCTTCTTGACAATAAAATCTAGCTAGTGCAGCGTTCA	intergenic
ASMM10P021522	2.28107	down	noncoding	ENSMUST00000150181	Gm14041	Ensembl	276	chr2	-	129565046	129566068		chr2:129565060-129565125	GCTGCTCTGCTCCCAAGATCCCCTGGGAACTATGGTCCCCTAAAAGCGGCTTTTGATCAA	intergenic
ASMM10P018810	2.8976	down	noncoding	ENSMUST00000050339	Gm6293	Ensembl	195	chr19	-	5415564	5415759		chr19:5415578-5415759	CACATCAACGAGGGGAAACTGTGGAAACATATAAAGTTCTTGTATGAGAACAAGGAGTAA	intergenic
ASMM10P045168	3.13213	down	noncoding	ENSMUST00000117156	Gm14701	Ensembl	348	chrX	+	68613792	68614140		chrX:68613895+68614140	TTGTAGGGACAGTCACAGAAGATGTATGGATTCTGGAAGTACCCAAGCTGAAAGTGTGTG	intergenic
ASMM10P009862	5.3629	down	noncoding	NR_027699	Serp2	RefSeq	917	chr14	-	76532811	76556889		chr14:76533197-76539905	CTCTCGCAAGCTATCTTCCAGATCATACAGAGCATAAGGATGGGCATGTGAGAGGGCCAG	exon sense-overlapping
ASMM10P015870	3.27797	down	noncoding	TCONS_00000051	XLOC_000164	Alexander et al 2013	121	chr1	+	59237721	59238773		chr1:59238713+59238773	CTTACTGAGCTCTACCCTGCCCGCCTCCTTTGATAAAAATGAAAAATAAATGTCTTCATC	bidirectional
ASMM10P015870	3.27797	down	noncoding	TCONS_00000051	XLOC_000164	Alexander et al 2013	121	chr1	+	59237721	59238773		chr1:59238713+59238773	CTTACTGAGCTCTACCCTGCCCGCCTCCTTTGATAAAAATGAAAAATAAATGTCTTCATC	bidirectional
ASMM10P044039	2.05438	down	noncoding	ENSMUST00000129106	Pnck	Ensembl	843	chrX	-	73656250	73657831		chrX:73657362-73657437	TACCTGCCTGTCCCTGCTGGGTTGGGGAGGGGTGGACAACTGGGTGATTCATCTGTGGGT	exon sense-overlapping
ASMM10P035558	2.58948	down	noncoding	AK084180	AK084180	Genbank	2886	chr7	-	12823738	12826623		chr7:12823835-12824358	TAAAAAGCCGTGTCTTTAAAGTTATTATCTTCAATCCCAGTACTCAGGAGGCAGAGGCAG	intergenic
humanlincRNA0635+_P1	2.62341	down	noncoding	humanlincRNA0635+	humanlincRNA0635	lincRNA	3815	chr14	+	98329465	98333280		chr14:98333221+98333280	TATCTGAGGACAAGTAGCATAGAGAAGAAGAAGGAATTTTGCTCACGAAAAGCCAGTTAG	intergenic
ASMM10P032743	5.62178	down	noncoding	NR_040429	Gm15408	RefSeq	1379	chr5	+	149006961	149012776		chr5:149012716+149012776	TGATGATAATAGACTGAACTTTTGAAACTGTAAGCCAGACCCAATTAAATGTTTGCCTTC	intergenic
ASMM10P054387	2.34208	down	noncoding	ENSMUST00000140477	Nlgn2	Ensembl	355	chr11	-	69828043	69828559		chr11:69828492-69828550	ACCTGCCACCCCCTTCCCTCGCAGATATCCGGGACTCTGGGAAGAAACCGGTCATGCTGT	exon sense-overlapping
ASMM10P036432	3.1717	down	noncoding	ENSMUST00000126954	Dytn	Ensembl	4719	chr1	-	63664219	63686910		chr1:63664234-63664399	GAAAATTAATTCCCTGTCTGAGGCGGCATGGTTGAAAATAAATGTATTTCCGATAATTAG	exon sense-overlapping
ASMM10P016455	3.85064	down	noncoding	ENSMUST00000181350	Rpl31-ps24	Ensembl	379	chr1	+	64934401	64934780		chr1:64934636+64934780	AATGTTCCATATGGCATCTGAGTATGCCTATCCAGAAAATGTAATAAAGATGAGGATTCC	intronic antisense
ASMM10P045947	2.34214	down	noncoding	uc029xvs.1	AK077064	UCSC_knowngene	3037	chrY	-	31602770	31609159		chrY:31606530-31608915	CCTTCATCTGAACATACCAAACCCTAAGTATTCTAAAGTATGAAGCATGTTTGTGATATC	intergenic
ASMM10P040382	4.45716	down	noncoding	TCONS_00032261	XLOC_023665	Alexander et al 2013	890	chr8	+	45187710	45190478	TCONS_00032262	chr8:45187883+45188077	ATGAGATCCAGTTGTAAGGCCTTTTCTCAATTACTGATCAAGGGTGGGAGAGCCCATTGT	intergenic
ASMM10P025791	4.74817	down	noncoding	ENSMUST00000120677	Gm12583	Ensembl	853	chr3	+	37108173	37109026		chr3:37108966+37109026	ATTATCTGAAGAATTGTTTTCAGATGGCTGACAAATCTCTGGCAGTGGAGGAAATCTCTT	intron sense-overlapping
ASMM10P051039	2.88451	down	noncoding	ENSMUST00000157778	Gm25888	Ensembl	302	chr12	+	86809956	86810258		chr12:86810174+86810258	TGCATAGTACTCTTTCAGAGACCTCTTGAGTTCGATTCCCAGCAACCATATGGTGTCTCA	intergenic
ASMM10P011444	6.09913	down	noncoding	uc007uyg.1	AK015607	UCSC_knowngene	1074	chr14	-	114940226	114945948		chr14:114944890-114944970	AACTCAGGGTGGCCTTGAACTTACAGAGATCCAACTGCATTTTGAGTGCTGAGATTAAAG	intergenic
ASMM10P030969	2.10517	down	noncoding	ENSMUST00000144213	Rnft2	Ensembl	801	chr5	-	118236926	118242921		chr5:118237006-118237126	GACTGCGCATGCCCAGAGCCAGGACCAGCCTGTAGACGAACTATGGTGGTTTGGGTCAGC	exon sense-overlapping
ASMM10P030969	2.10517	down	noncoding	ENSMUST00000144213	Rnft2	Ensembl	801	chr5	-	118236926	118242921		chr5:118237006-118237126	GACTGCGCATGCCCAGAGCCAGGACCAGCCTGTAGACGAACTATGGTGGTTTGGGTCAGC	exon sense-overlapping
ASMM10P019358	2.41251	down	noncoding	AK033619	AK033619	Genbank	3065	chr19	-	54198390	54201454		chr19:54198407-54201454	CCTGAATTCCTGTAAATAACCCCAATAAAACTCACTGTTCACCAGGTTGGACCTTGGTGC	intergenic
ASMM10P015368	2.98091	down	noncoding	uc007zut.1	AK016377	UCSC_knowngene	1024	chr16	+	87909270	87952254		chr16:87952174+87952254	CCAGCAAGTGCTCTGAAATCACTGAGGCATCTCTCTAGTACAAAAGTGCCTTTTAAAAAA	intronic antisense
ASMM10P015368	2.98091	down	noncoding	uc007zut.1	AK016377	UCSC_knowngene	1024	chr16	+	87909270	87952254		chr16:87952174+87952254	CCAGCAAGTGCTCTGAAATCACTGAGGCATCTCTCTAGTACAAAAGTGCCTTTTAAAAAA	intronic antisense
ASMM10P043667	5.84613	down	noncoding	ENSMUST00000119489	Gm14485	Ensembl	493	chrX	-	11020514	11021007		chrX:11020612-11021007	GGTTTTATCTGCACTGCCATAACTGAGTGGCTGGATTTCAGCACATGGTCTTTGGTAAAA	intergenic
ASMM10P039410	6.30769	down	noncoding	AK144704	AK144704	Genbank	1025	chr8	-	63700862	63739577		chr8:63700961-63701605	TGCTGCCCCTGGTAACAAATGTGAGAAGATTCTTCTTATTATTAATCACAAGTATTGTGT	intergenic
ASMM10P044353	6.47649	down	noncoding	ENSMUST00000119416	Gm14834	Ensembl	795	chrX	-	107174609	107175494		chrX:107174623-107174669	TTGAAATTTAATGATTGGCTTAAAGTGAAGGAAATAAAAGAAAAATCACTTCAGATCTCT	intergenic
ASMM10P019804	2.04247	down	noncoding	AK089623	AK089623	Genbank	1704	chr19	+	32841965	32843664		chr19:32843604+32843664	GCTGCCATGTGGGTGCTGGGAATTGAACCCTGGTCCTTTGGAAGAACAGCCAGTGTTCTT	intergenic
ASMM10P031411	6.29439	down	noncoding	TCONS_00024923	XLOC_018120	Alexander et al 2013	538	chr5	+	3294010	3297973		chr5:3297882+3297973	AAGATGCACCTAGACTTACTGCAACTTGATGTTCCAAGGCTGGTTGTTATTCATGGGAGG	intergenic
ASMM10P017133	2.04875	down	noncoding	ENSMUST00000173427	Gm8752	Ensembl	1694	chr17	+	35445855	35448926		chr17:35446919+35446980	ATTTGGCCGGATTTGTCTTCATGTAGAAAAAGAAGATAAGGGCTGGAGAGCTGCCTCAGA	intergenic
ASMM10P046749	2.50074	down	noncoding	ENSMUST00000119517	Gm12252	Ensembl	219	chr11	-	58396296	58396515		chr11:58396310-58396515	ACTGGGCAGACGTTCTACATAGTGGAAGTCTCTTTTTTATGGATTTCAGCTACTCTATAG	intergenic
ASMM10P011576	3.18572	down	noncoding	ENSMUST00000177419	Gm20677	Ensembl	148	chr14	+	18846034	18846182		chr14:18846117+18846182	ATCTCGATGATAAAAGTCATCTACACCCCAAAATTGATGACACCCCTAGAGAGTAGGAAG	intronic antisense
[truncated: 2,403 more rows]
