# Supplementary material for: Changing expression profiles of lncRNAs, mRNAs, circRNAs and miRNAs during osteoclastogenesis
Source: Sci Rep. 2016 Feb 9;6:21499. doi: 10.1038/srep21499 (PMC4746671; doi:10.1038/srep21499)
Supplement: Supplementary Dataset 5 [file srep21499-s6.xls]

## Sheet: up_0h_vs_72h
ProbeName	Fold Change	Regulation	type	seqname	GeneSymbol	source	RNAlength	chrom	strand	txStart	txEnd	Xhyb	probeCoordinates	Sequence	relationship
ASMM10P021429	2.0985	up	noncoding	NR_027919	Bambi-ps1	RefSeq	1215	chr2	-	122466582	122467797		chr2:122466618-122466934	GGGATGGTAGAGGGGACTTTCGGGATAGCATTTGAAATGTAAATGAAGAAAATATCTAAT	intergenic
ASMM10P057975	2.54108	up	noncoding	BU612524	mouselincRNA0396	lincRNA	858	chr13	-	48484122	48484981	NM_030710	chr13:48484136-48484189	TGCTCCAGATGCATCCTCCCTCTGGCTCTTATAATCTCTATTGCCCTCTTTTATGTGGGT	intergenic
ASMM10P017982	2.14691	up	noncoding	uc008fje.2	DQ688995	UCSC_knowngene	70	chr18	-	67057441	67057511		chr18:67057455-67057511	ATCTGTATCTCCCATGGACATGGTACTCACTTCTCCCCACCGAGAGAGGACTCTTATTAT	intergenic
ASMM10P056705	3.20438	up	noncoding	uc007nqr.2	Fam179b	UCSC_knowngene	3162	chr12	+	64965741	64982708		chr12:64970227+64976701	TTGGCCCTTTCAGTGGACAGAACCAAGAGCTCATGACCTTATCCCGTCTCCAAAATTAAA	exon sense-overlapping
ASMM10P021217	2.742	up	noncoding	ENSMUST00000124598	Arl14ep	Ensembl	2277	chr2	-	106967407	106974397		chr2:106967501-106969071	TTAGAAGGTCTGAAGGACACCTCAGTTCTGTGCTGTTGGATTATGTGACACTTTCTGCTG	exon sense-overlapping
ASMM10P033016	2.07441	up	noncoding	AK032585	AK032585	Genbank	3181	chr6	-	36840805	36843986		chr6:36842626-36843986	ACCTCAAAGCACAGAACAGCACATGAACAGCCCGCTCATGCAGAACAATGAAATTTATTA	intergenic
ASMM10P036187	2.93835	up	noncoding	AK018502	AK018502	Genbank	1788	chr10	-	125222013	125223798		chr10:125222096-125223798	GCTCTGACTGAGTGCAAGATTAAAGATAGAACCCATCTTTTCACTAACATTTCTTTTAGT	intergenic
ASMM10P012019	3.54653	up	noncoding	AK015147	AK015147	Genbank	1613	chr14	+	56173752	56207735		chr14:56207166+56207735	ATTCCTTGCACGTGGAATAATCTTTGCTGTCTTTGAAGCCTCAGAACCCTGCTCTGAGAA	natural antisense
ASMM10P017065	3.15207	up	noncoding	ENSMUST00000173681	H2-Ob	Ensembl	655	chr17	+	34238904	34241504		chr17:34241377+34241504	TATTTGTGTGTGTTCCATGCATGCCATAGTGGAGGTTAGAGGACAATTTGAGGCAGTTGG	exon sense-overlapping
ASMM10P020720	2.01017	up	noncoding	ENSMUST00000150945	Rab3gap1	Ensembl	3049	chr1	+	127900912	127905934		chr1:127905526+127905934	ACCCAAGTCTTCTGGGCTCTGAAATCTGAACTATCTAATTCTGTATATAATATGGTGGGA	exon sense-overlapping
ASMM10P028716	3.32499	up	noncoding	ENSMUST00000144765	Gm12395	Ensembl	536	chr4	+	42736592	42738094		chr4:42737966+42738094	ATTCTAGGCCTACTGTGAGATGCCAGGCCTTCTGTGGGACACTGGGTCTACTGTGGGACA	intergenic
ASMM10P056051	2.26172	up	noncoding	TCONS_00009499	XLOC_007040	Alexander et al 2013	300	chr14	+	24391314	24393379		chr14:24391351+24393120	AGAGAAGCAGGAGGGTACGTTCACGTGTGCACAGGTCAATGCAAAGGCCATAGGAGAGTT	intergenic
ASMM10P013854	2.86884	up	noncoding	uc007xhm.1	AK135804	UCSC_knowngene	977	chr15	+	90372144	90409710		chr15:90409647+90409710	AGACATGAGTGGCAAATGGTCTTTATGTGGTCCCAATTCATTTAAAAAATAAAGCTGGCT	intergenic
ASMM10P046869	4.68178	up	noncoding	uc029qps.1	AB346797	UCSC_knowngene	62	chr1	-	85001692	85001754	uc029ttg.1	chr1:85001706-85001754	GATCAATAAGAGGATGGTAGATGGCAACTTGAGTAATCTGTGGCAAAGTGGGGACCAGGC	intergenic
ASMM10P047427	3.60949	up	noncoding	TCONS_00004479	XLOC_004560	Alexander et al 2013	1123	chr11	-	97300667	97302301		chr11:97300689-97301722	TACTGCAACTGCAGTTCCATGTGGATGTAAGCTGGCATGTGATGCTGAGACTAGAACATA	intergenic
ASMM10P025866	2.50358	up	noncoding	uc008pez.1	AK050510	UCSC_knowngene	2312	chr3	+	53756730	53772950		chr3:53772856+53772950	TGTAGGAATCAACCTGGGGCCTATGTGAAATGCTATATGAAAGTCTGCTACATTGTAAGC	intergenic
ASMM10P052085	2.74144	up	noncoding	NR_028314	4833422C13Rik	RefSeq	1827	chr13	-	91713607	91741872		chr13:91714353-91714983	AGAGTTGAATAGTGTGCTATTTCCTGAGATCCACTGTCAGGCTCATGGCTCTAGTTGTCT	natural antisense
ASMM10P032539	2.28524	up	noncoding	AK017123	AK017123	Genbank	851	chr5	+	134919789	134920638		chr5:134920572+134920638	TCGGAGCAAAGGCCTCCTATGGTCACATCTCTGTTGAAAGGAAAATAAATCGACTCAGGA	intergenic
ASMM10P026635	8.65593	up	noncoding	AK041809	AK041809	Genbank	1857	chr3	+	149496146	149498000		chr3:149497940+149498000	GACTCAAGCAGTCAATGGAGAATAGGCAAACCTCATTTTAAAAGTGTTTCTTTGAGCTAC	intergenic
ASMM10P012261	2.10025	up	noncoding	AK085825	AK085825	Genbank	2279	chr14	+	103012907	103024444		chr14:103024384+103024444	CATCTTGTCGTTGACATCTACATGTTCTGTTGATTCTCTTTGTCTAAATAAAACTGCCTA	intergenic
ASMM10P016815	4.35662	up	noncoding	AK156926	AK156926	Genbank	2301	chr1	+	67903232	67905532		chr1:67904613+67904673	GCAGGACACAGGCCAGCATAAAAACCCTAGTGAAATAGAGCCACTAATTAAAAACCTCAA	intergenic
ASMM10P022199	2.17633	up	noncoding	NR_045325	Gm19705	RefSeq	416	chr1	+	136683628	136690805		chr1:136683643+136683703	CGGGGCTCAGGTACAGATGGTCCAGTGTGCGCTGGGAGGACCCGAGGAACGGCCCAGCAG	intergenic
ASMM10P030817	3.03103	up	noncoding	ENSMUST00000130630	Gm15787	Ensembl	284	chr5	-	110162452	110176443		chr5:110162470-110162609	ATAGAAAAGAAAAGAAGAGCCAAGCCAAGTGTAGCAGGGCATGTCTGCAACACTAGCACT	intronic antisense
ASMM10P012100	2.64825	up	noncoding	AK032087	AK032087	Genbank	2435	chr14	+	64574358	64576792		chr14:64576732+64576792	TCATTCCTGGCTATATACTGAAGCTAGCCTGGGTTTCATGAGATTTGTCTTAAAGAAAGG	intergenic
ASMM10P026510	6.91583	up	noncoding	AK163355	AK163355	Genbank	1041	chr1_GL456210_random	+	144298	146039		chr1_GL456210_random:145976+146039	TTGTCTTTCCATAATTTATTTGTAAGGCCCTTAACATAATAAAAACCTGCATGCAGGCAG	intergenic
ASMM10P052066	3.11165	up	noncoding	ENSMUST00000181520	Gm17259	Ensembl	4608	chr13	-	81778772	81783749		chr13:81778885-81783325	GGTCTGTACAACTGATAAGAGCTGTGTGATAGTTACATTTCAAGGGAAAATATTGATTTC	natural antisense
ASMM10P043259	2.21478	up	noncoding	ENSMUST00000181865	Gm26846	Ensembl	4869	chr9	+	102345902	102354694		chr9:102350230+102350618	GAAATATAGGGGAGCTTTGTGGGCAGTGACTCTTTGTTGTCAGCATGGAGTCATTTCTCT	natural antisense
ASMM10P043259	2.21478	up	noncoding	ENSMUST00000181865	Gm26846	Ensembl	4869	chr9	+	102345902	102354694		chr9:102350230+102350618	GAAATATAGGGGAGCTTTGTGGGCAGTGACTCTTTGTTGTCAGCATGGAGTCATTTCTCT	natural antisense
ASMM10P046481	2.12499	up	noncoding	ENSMUST00000152718	4930505A04Rik	Ensembl	990	chr11	-	30426005	30471827		chr11:30454159-30454212	TCCTGGGTGGTTACATAGTAAACAGATATTACAGTCTTCTTTCTGGCCCAGGACTATTGG	exon sense-overlapping
ASMM10P026439	2.15975	up	noncoding	ENSMUST00000180774	Gm26871	Ensembl	695	chr3	+	118430323	118433959		chr3:118433655+118433796	ATAGAGCACAGCTTTGGAGCCTTCTTTAGGGAAATCGAGTTATGGATTTATGGTCCCGGT	intergenic
ASMM10P017339	2.05485	up	noncoding	TCONS_00013375	XLOC_010269	Alexander et al 2013	458	chr17	+	50339129	50375836		chr17:50375597+50375836	TCAGCAAGCACACTCACTGTCCATCTTGCAGTTTATATGATTGTGAAACGGCAGTGTCTC	intergenic
ASMM10P037985	2.20057	up	noncoding	AK078298	AK078298	Genbank	780	chr10	+	18125278	18126055		chr10:18125992+18126055	ACGCTGGTGCATGCAAACACTAAAGCGTCACAGAGAGCATTTTCAAGTAAAGGATTTTAA	intergenic
ASMM10P001994	3.61691	up	noncoding	ENSMUST00000137728	AI847159	Ensembl	305	chr2	-	129178151	129178541		chr2:129178191-129178325	TCTGCTCTCAGAAGCCAATCCACAAAGAACACTCAAAATGCCTAAAATCTCCTTATGGCA	intergenic
ASMM10P015446	2.10472	up	noncoding	uc007bap.2	9130227L01Rik	UCSC_knowngene	1406	chr1	+	55960913	55972098		chr1:55970571+55970652	ATGATCTTTGGAACTGGCTTTGACTTGTCTGAGATGGTACATGTTGCACTCACCTTGTCC	intergenic
ASMM10P020686	5.29344	up	noncoding	ENSMUST00000136537	Cobll1	Ensembl	3051	chr2	-	65148308	65239047		chr2:65148322-65150865	GCCGTCTTTGATGTATCTTAAGCTTTGCCATGTGACTCTTCATTCTTCTACAGATCCTTT	exon sense-overlapping
ASMM10P020686	5.29344	up	noncoding	ENSMUST00000136537	Cobll1	Ensembl	3051	chr2	-	65148308	65239047		chr2:65148322-65150865	GCCGTCTTTGATGTATCTTAAGCTTTGCCATGTGACTCTTCATTCTTCTACAGATCCTTT	exon sense-overlapping
ASMM10P033822	4.41613	up	noncoding	AK051781	AK051781	Genbank	1491	chr6	-	127661361	127662852		chr6:127661424-127662852	CAAGCTCAGAGATGTTGATCTATATGGATTCACCTTTCCATCCATTTCTTTTTTACTTCC	intergenic
ASMM10P057954	4.2768	up	noncoding	AA671346	mouselincRNA0302	lincRNA	485	chr12	+	16440351	16440851		chr12:16440729+16440791	ATGGGTTTCCACACCATTAACTTGGCATCTCACAGCAAAAATCACTGCTACATGGGGCAT	intergenic
ASMM10P032596	2.65599	up	noncoding	ENSMUST00000177354	Sap25	Ensembl	847	chr5	+	137641494	137642341		chr5:137641849+137641909	TTTACCCACAAGGCCCCAGAGAGTCCGAGCCTGTTCTAATCTCGTCTCTCTCGTTCACAG	exon sense-overlapping
ASMM10P033276	2.11677	up	noncoding	ENSMUST00000144594	Gm16838	Ensembl	816	chr6	-	65768543	65779249		chr6:65768564-65768782	CCTCCTTTTAGCTCACTTTTGACAATATCCTCAATAAAGAATGGTTTGTCTATCCATTCA	natural antisense
ASMM10P025521	2.47958	up	noncoding	ENSMUST00000093950	Gm10287	Ensembl	4053	chr3	-	149221692	149225745		chr3:149221811-149225745	AAGTACACACACATGAAGAAAAATAAAGGAAGAGGCTCTCCTAGGTGCCCTTAGAATCTA	intergenic
ASMM10P030403	2.16815	up	noncoding	AK032968	AK032968	Genbank	2445	chr5	-	52079887	52082332		chr5:52080096-52082332	TGTAATTGACAGAAGGGAGAGATAGATCATGAAGCTGAACTCTTACTCCAAGGATAGGGA	intergenic
ASMM10P011135	2.37723	up	noncoding	AK012274	AK012274	Genbank	1015	chr14	-	56667099	56668114		chr14:56667127-56667823	AATTAGACTCCATTTCCACAACAAAAGGAGACAACCCTAACTTACAACCAGCCATTAAGC	bidirectional
ASMM10P033171	2.01237	up	noncoding	ENSMUST00000142764	Hoxa3	Ensembl	2085	chr6	-	52199150	52213336		chr6:52199164-52200836	TCAACATAAATCTACAGAAGTCCCAGATTCAGAGATCCAAAGAAAACAAAAACCTAGGAC	exon sense-overlapping
ASMM10P027974	2.51388	up	noncoding	ENSMUST00000134781	Tmem222	Ensembl	613	chr4	-	133266886	133277618		chr4:133270683-133270814	TAGGGTAGATCAAGAGTGGAGTCAGACCATCCCGGAACCACATCTTTGGACCTTCAGAAG	exon sense-overlapping
ASMM10P040913	2.59895	up	noncoding	ENSMUST00000130531	Pbld2	Ensembl	847	chr10	+	63054209	63058128		chr10:63054266+63054326	CCCGTGTGTGTAGGGTGGGGTGGAGATGCTGATTCCTCACCCACCCTGTTTGTGCTCAAG	exon sense-overlapping
ASMM10P032753	5.35486	up	noncoding	ENSMUST00000148010	BC028471	Ensembl	1240	chr5	+	149369047	149386317		chr5:149386240+149386317	TGGTAAGCTTCTTTTCTTGCTGCCCACTGACTGCAGGCAGATGACGACTGTTGATTAAAA	intergenic
ASMM10P034487	5.57406	up	noncoding	ENSMUST00000155724	Snx10	Ensembl	2124	chr6	+	51523981	51564088		chr6:51564025+51564088	AAGGATACATCTTTATTAATGAATGGATGGATCACTGGGTATTTGGCAGAGAAACCCCCC	exon sense-overlapping
ASMM10P029703	3.41634	up	noncoding	ENSMUST00000123221	Stpg1	Ensembl	1507	chr4	+	135495976	135533990		chr4:135533930+135533990	GTGAGATGGTTTGGCAGGTCACTGGCTCTCAGTTCGGAATACTAAAATGTTTTCTTTCTG	exon sense-overlapping
ASMM10P016556	3.49536	up	noncoding	ENSMUST00000118496	Gm8812	Ensembl	412	chr1	+	66062964	66063376		chr1:66063112+66063376	TAGACAACAAGATTGAGCAGGCCATGGATCTAGTGAGGAATCTTCTGATGTGAGAGAGGA	intergenic
ASMM10P048935	2.00759	up	noncoding	ENSMUST00000136605	Inpp5k	Ensembl	3381	chr11	+	75631028	75648863		chr11:75637928+75638144	TTAACTTAAACAATAGCACTGAAGCCAAGGACTGTCCTATTGGACCCAAGCATGCCATGG	exon sense-overlapping
ASMM10P003683	5.62852	up	noncoding	ENSMUST00000173755	Bcl2l1	Ensembl	961	chr2	-	152781410	152828535		chr2:152782233-152828446	TGAGATAGAGGACACTTTTGTGGATCTCTACGGGAACAATGCAGCAGCCGAGAGCCGGAA	exon sense-overlapping
ASMM10P051817	2.56283	up	noncoding	ENSMUST00000181629	4930550C17Rik	Ensembl	1411	chr13	-	56222223	56243940		chr13:56222565-56223110	CGCACCCCAACTGCAAGTTTACTACTTCTGGTTCTTGTGGAAGTGTGATCCCACTTTTTT	intergenic
ASMM10P035458	2.86515	up	noncoding	ENSMUST00000173862	Vmn1r-ps46	Ensembl	949	chr7	-	5966267	5967216		chr7:5966281-5967216	TTTACTGTTGATCATTATAGAGCCTAAGGATGCTTGTTCTGTTCTCGTCCGTTGCTAAAT	intergenic
ASMM10P030099	3.78636	up	noncoding	ENSMUST00000051826	Col13a1	Ensembl	2407	chr10	-	61848731	61978121		chr10:61848749-61848860	ATTCCAGGCCACTATTGGTGACTGAGAAAATAAATTCCAGCTCTGAGAACAGCCAGCCAA	exon sense-overlapping
ASMM10P058100	2.73971	up	noncoding	CR516217	mouselincRNA0811	lincRNA	239	chr19	-	8986123	8986361	NM_178051	chr19:8986296-8986361	TATTCCTAGGCTTTCAGGAAGGTGACTATGATGTGATGCAAGCCCAAAGACACAGGGTAT	intergenic
ASMM10P011443	2.29805	up	noncoding	ENSMUST00000150617	Gm4487	Ensembl	442	chr14	-	113490218	113490660		chr14:113490282-113490660	TTCAAGCAAAGACAGGGATAAAAGCTTCACCTAAGCTTCAGACTTCAGCTCCATTCCAGG	intergenic
ASMM10P023962	2.32286	up	noncoding	ENSMUST00000121686	Gm14143	Ensembl	357	chr2	+	150933532	150933889		chr2:150933829+150933889	AGCAGCCCAGAAGATAAGCCGGCAGGCGGTGAAGAGTCACAGTTTGAGATGGGCATTTAA	intergenic
ASMM10P014146	2.8534	up	noncoding	AK033429	AK033429	Genbank	3286	chr16	-	16416916	16420206		chr16:16417083-16418141	GGGCACATCAGAATTTTATAGTTGTGAAAATATAAACATCCCTATTTTGCAGTGGTGTGA	intergenic
ASMM10P021224	2.48639	up	noncoding	ENSMUST00000117368	Gm13916	Ensembl	628	chr2	-	108446456	108447084		chr2:108446473-108447084	TCGTTCTTTGTCATCTGAGCAAATATGGCAAAGGAAGCTGCAAAGCAGGATATTGAAAAG	intergenic
mouselincRNA0447+_P1	2.01475	up	noncoding	mouselincRNA0447+	mouselincRNA0447	lincRNA	8750	chr13	+	110462622	110471372		chr13:110471306+110471365	CAAATGCAAAACATTTGGATTCTGTTTTTATGGCCTCTTGAAATATCGCTTCTGTTTGCT	intergenic
ASMM10P012996	2.52342	up	noncoding	TCONS_00000376	XLOC_000842	Alexander et al 2013	555	chr1	-	34640405	34643289		chr1:34640421-34640569	TTTCTGCTCACTAGTTCACTCTTGTTCTTGGGAACACCCTTCCTTTCTTAATGAGCTACC	intergenic
mouselincRNA1298+_P1	3.69299	up	noncoding	mouselincRNA1298+	mouselincRNA1298	lincRNA	7207	chr6	+	88146082	88153289		chr6:88153169+88153228	CTTTTCTCTGTGGAACAAGATGGGTAGAATTGGGACAGCCACTTTCCTGTACATTTGCAT	intergenic
humanlincRNA1907+_P1	2.83785	up	noncoding	humanlincRNA1907+	humanlincRNA1907	lincRNA	4191	chr1	+	32092884	32097075		chr1:32097016+32097075	CTGAGAATAATTGGGATTTGTGTTTTGGTTTGTCTTTTGGTTTTGTTTTCCCAAAAAGCC	intergenic
ASMM10P056605	2.04472	up	noncoding	TCONS_00035947	XLOC_026359	Alexander et al 2013	707	chrX	+	20776680	20783183	TCONS_00035941, TCONS_00035943, TCONS_00035945	chrX:20780313+20781666	AGGATTACAGGGATCTGTGTTATTTAAAGATGCGTGGCTGTGGATTTCACCCAACAGGAG	intergenic
ASMM10P026521	3.19856	up	noncoding	ENSMUST00000181438	4930534D22Rik	Ensembl	2715	chr3	+	131302642	131316661		chr3:131316522+131316661	TGAGGGATTAGTGAGCTTGTTTCTGTCAAGAGCAATAATCATAAACTTGGATTGTATAAC	natural antisense
ASMM10P040481	12.798	up	noncoding	AK089350	AK089350	Genbank	1423	chr8	+	66495058	66496946		chr8:66496649+66496946	ACGTGTCTTACCTCAGCATGTGAGTCTGAAAATACAGTGAGGCAGACCAATACATGTGTG	intergenic
ASMM10P026466	2.24145	up	noncoding	AK043156	AK043156	Genbank	3594	chr3	+	122995410	122999002		chr3:122998942+122999002	CTGTGACCGGGACAAAATTCTCCCTCCTATGGTTGTTTATGTCAGTTACTTTATTACAGC	intergenic
ASMM10P019852	4.71737	up	noncoding	ENSMUST00000134832	Lgi1	Ensembl	3797	chr19	+	38264781	38269046		chr19:38268971+38269046	GCAGTGAATCTCAGAAGTAGTTCTTAGTACAACTCTCAAATGGATAACAAAAAACTGTAC	exon sense-overlapping
ASMM10P010147	8.03656	up	noncoding	NR_046169	Gm15850	RefSeq	344	chr1	-	136127718	136131183	NR_046167	chr1:136127737-136129392	TGCAGCTAGGCAGAGTCTTTCTGTGAAGCACATGCTACCACTAAAACTCATGATCCTCCT	bidirectional
ASMM10P033489	2.213	up	noncoding	TCONS_00027384	XLOC_020760	Alexander et al 2013	2068	chr6	-	89192283	89205536	TCONS_00027385, TCONS_00027386, TCONS_00027387	chr6:89192346-89193534	AGTTCATCATGCTGTTCCAAGGTGACGACTGGACTCTCTAGTGTCTTCTCTAAGAAAGGA	intergenic
ASMM10P018239	3.44147	up	noncoding	TCONS_00015058	XLOC_011094	Alexander et al 2013	465	chr18	+	20762530	20768898		chr18:20768721+20768898	TCTTCAAATGTCTGGGCTTGTTGAAAGCCGGTGTGAACCAGTCCATATTGCTCCTGAAAA	intergenic
ASMM10UP163	2.809	up	noncoding	uc.254+	uc.254	UCR	279	chr4	+	91027921	91028200		chr4:91028141+91028200	ATTGAAGCCTCTGAACAAAGAAAATCATTTCCATTCCATCACTATGGTTACACTTTCTTC	intergenic
ASMM10P017819	2.29394	up	noncoding	AK048737	AK048737	Genbank	3668	chr18	-	43526207	43529880		chr18:43528582-43529723	TTACAAAGGTATATCATTCCTCCCAGTTTGTGAGGTATGGGTCATCGCTGGGGTCAGAAA	intergenic
ASMM10P057961	2.59227	up	noncoding	BY465579	humanlincRNA0727	lincRNA	435	chr12	+	81677287	81677739	NM_001113391, NM_001113392, NM_001113393, NM_001113394, NM_031162	chr12:81677495+81677555	ATCTGCCCTATTTGGCTTGGACTTTAAGCTTCTAGCAGGTTACCTTTGTTTTTATTTCCT	intergenic
ASMM10P052312	2.07954	up	noncoding	ENSMUST00000144680	Gm16263	Ensembl	502	chr13	-	118695291	118715396		chr13:118695306-118695471	TGTGCCTTACAAATGCAGACAAGAAATACTTCCACCTTGTGAGTCAACCCTCAAACCCAG	natural antisense
ASMM10P058071	2.20504	up	noncoding	AW124219	mouselincRNA0752	lincRNA	383	chr18	-	35876944	35877311		chr18:35877165-35877311	TCTTCCTAATTCTTCTGGGTGCTGGGACAGAAAGCAAAGTCAGCAAAGTTGGCATAGACA	intergenic
ASMM10P046960	2.82888	up	noncoding	ENSMUST00000113396	Gm10552	Ensembl	372	chr1	-	85609852	85610224		chr1:85609963-85610191	TGATGTCTATCCCTCCAGTTATCTTCTGACTTACAAAGGTGATGTCCCTTCATCCCTGGA	natural antisense
ASMM10P030098	4.5253	up	noncoding	AK149641	AK149641	Genbank	1938	chr5	-	5696857	5698794		chr5:5696874-5697883	TGAGAGTTCTACATCTGAATCAGCAGGCAGCACAGAGAAACACAGGGCCTAGTTTAATCA	intergenic
ASMM10P039888	5.12316	up	noncoding	NR_045831	4933408N05Rik	RefSeq	1582	chr8	-	114341160	114351478	ENSMUST00000139864	chr8:114341174-114341568	AAGATAGCACCCAGTGAAGCACCTTTCTGTTTTAGTTTGACAATAAATCTATTCTGTCTC	intronic antisense
ASMM10P018328	3.44948	up	noncoding	AK030286	AK030286	Genbank	3287	chr18	+	34932168	34935452		chr18:34935358+34935452	TGGGGATCATGAAAAATGCATGCTGAAATACTTTTAGGGTTAAAAAAGCATGAGTGTGAA	bidirectional
ASMM10P050037	2.33076	up	noncoding	ENSMUST00000109672	Gm11025	Ensembl	552	chr12	-	57272663	57273215		chr12:57272677-57272846	AAGGAGGCTGCAGAAGCCTTTCTCAGCTTCTCCTACATACCTCCCATGGACTCCTTCTGA	intronic antisense
ASMM10P050793	3.18394	up	noncoding	AK158887	AK158887	Genbank	3367	chr12	+	49377773	49381139		chr12:49381079+49381139	AAATCAGAGTATTGCAGCTCTCACTGTACAAAACCCAGTTTTTGCTCCTTGAAAGTAAAC	intergenic
ASMM10P002003	2.24227	up	noncoding	ENSMUST00000137869	Gm13562	Ensembl	687	chr2	+	26365496	26369763		chr2:26368293+26369600	GCTTATTCTGATGCTGTTTCTTCTGAGGGGAGGAATAGGCTGCCTCAGGTCTCAGATACC	natural antisense
humanlincRNA2390+_P1	2.92786	up	noncoding	humanlincRNA2390+	humanlincRNA2390	lincRNA	8446	chrX	+	159080480	159088926		chrX:159088851+159088910	GGTAAAGGCCATTAAAGAAAAGACGTGCTAAAACATCCCACCTTTAACTTTCATCTATAT	intergenic
ASMM10P015356	2.48366	up	noncoding	AK031656	AK031656	Genbank	3247	chr16	+	85900748	85903992		chr16:85903842+85903992	CATGTTTAGCTGGAGCCATTGATTACCTTTTTGCTTTAACAGCTATTTTTGTACATAGGT	natural antisense
ASMM10P025534	2.79915	up	noncoding	ENSMUST00000134701	Dnajb4	Ensembl	1581	chr3	-	152178510	152210279		chr3:152178768-152179646	GAAGGGCTAAATGCATCTGTCTCTAAGGCAACAGTCAAGAAAATGTCTGATAATGGTTCT	exon sense-overlapping
ASMM10P010367	2.79716	up	noncoding	TCONS_00008106	XLOC_006257	Alexander et al 2013	3126	chr13	+	74506478	74554405		chr13:74554222+74554405	CAGTATGACTTCTAATATGATATTGGAGATTACTGCGTTGTGAAAAGGCTTTACCACATT	intergenic
ASMM10P024711	2.50858	up	noncoding	uc008phc.1	AK040865	UCSC_knowngene	1157	chr3	-	57620904	57625818		chr3:57620940-57621712	TTTTCTCTAGAACTATAAGCCCGCCACGTATGTTCTTTTTCCTGAAAGTTTCAGGTGTTT	intergenic
ASMM10P011563	2.75937	up	noncoding	AK044606	AK044606	Genbank	1741	chr14	+	16243350	16245088		chr14:16244957+16245088	CATGGTGTATTCATGAATACAAATCTTCAACTTGGTTTTGCTTATCATTGCCTCCTCTTA	intronic antisense
ASMM10P016787	3.25974	up	noncoding	AK051716	AK051716	Genbank	1019	chr17	+	23700187	23701203		chr17:23700997+23701203	TGTAGTATATATGTTAACATGCCCAATAATTCTGAATGACAAATGGGTGGGCTTCTGGTA	intergenic
ASMM10P047083	2.52777	up	noncoding	ENSMUST00000155508	Gm12333	Ensembl	2669	chr11	-	75036475	75039348		chr11:75036489-75039088	CTACACAACCATGGCTATTCCTAAGTCTTCACACCACAGGAGCAAGAATGACTGAAGAAC	natural antisense
ASMM10P044788	3.29611	up	noncoding	ENSMUST00000137470	Gm14720	Ensembl	411	chrX	+	7714332	7722100		chrX:7721851+7721972	TTTTATTCCAGCCAGGAGCACCCAGAGCCACAAGGTAAACAAACATTGATAGCCACTCTA	intergenic
ASMM10P042053	10.7892	up	noncoding	NR_029444	4930579K19Rik	RefSeq	1152	chr9	-	98562459	98563611		chr9:98562605-98562959	CATGAATAATCACATAATCGCATACTGTAGCGCAACCAATTGCAAGAATTAGTTGAAACT	bidirectional
ASMM10P043662	3.64931	up	noncoding	ENSMUST00000143532	Rpgr	Ensembl	509	chrX	-	10213547	10216482		chrX:10215238-10215359	ACTCTCATTTCTTCTCAATGGGAACAGGAATACCCGAGGTGTTTCCGTAGTAAAACCTGG	exon sense-overlapping
ASMM10P043662	3.64931	up	noncoding	ENSMUST00000143532	Rpgr	Ensembl	509	chrX	-	10213547	10216482		chrX:10215238-10215359	ACTCTCATTTCTTCTCAATGGGAACAGGAATACCCGAGGTGTTTCCGTAGTAAAACCTGG	exon sense-overlapping
ASMM10P043662	3.64931	up	noncoding	ENSMUST00000143532	Rpgr	Ensembl	509	chrX	-	10213547	10216482		chrX:10215238-10215359	ACTCTCATTTCTTCTCAATGGGAACAGGAATACCCGAGGTGTTTCCGTAGTAAAACCTGG	exon sense-overlapping
ASMM10P043662	3.64931	up	noncoding	ENSMUST00000143532	Rpgr	Ensembl	509	chrX	-	10213547	10216482		chrX:10215238-10215359	ACTCTCATTTCTTCTCAATGGGAACAGGAATACCCGAGGTGTTTCCGTAGTAAAACCTGG	exon sense-overlapping
ASMM10P043662	3.64931	up	noncoding	ENSMUST00000143532	Rpgr	Ensembl	509	chrX	-	10213547	10216482		chrX:10215238-10215359	ACTCTCATTTCTTCTCAATGGGAACAGGAATACCCGAGGTGTTTCCGTAGTAAAACCTGG	exon sense-overlapping
ASMM10P043662	3.64931	up	noncoding	ENSMUST00000143532	Rpgr	Ensembl	509	chrX	-	10213547	10216482		chrX:10215238-10215359	ACTCTCATTTCTTCTCAATGGGAACAGGAATACCCGAGGTGTTTCCGTAGTAAAACCTGG	exon sense-overlapping
ASMM10P057900	3.07623	up	noncoding	BY720369	mouselincRNA0193	lincRNA	680	chr10	+	82771320	82777781		chr10:82777617+82777677	TCTATGTGAACACAAAACAATAAAAGACAATCCGGAGGATCCTGGACCAGGCCTTGGCAA	intergenic
humanlincRNA2125+_P1	2.41976	up	noncoding	humanlincRNA2125+	humanlincRNA2125	lincRNA	16151	chr6	+	40287947	40304098		chr6:40304035+40304094	TTTCCCTTGCAGAGTTGTTGGGCTTTGCCAAAATGGCTTTGATAGTCTAAGGATGGGTCA	intergenic
ASMM10P041025	2.18299	up	noncoding	ENSMUST00000098368	Gm10617	Ensembl	1172	chr8	+	117802061	117803234		chr8:117803086+117803234	AAGTGGGAAGGCTTGAAAGTCAAGAAAATATCGTTATATGAAGCCTTGGTGGTAGAATGT	bidirectional
ASMM10P042860	2.02663	up	noncoding	ENSMUST00000181444	Gm26589	Ensembl	1264	chr9	+	56257889	56267780		chr9:56267664+56267780	GGCAAATTAGTCAACGTCTGAATTACACACTACTTTGAGAAGTATAGATTGATTGCTTCA	natural antisense
ASMM10P057284	2.11228	up	noncoding	uc012cxn.1	5730508B09Rik	UCSC_knowngene	1634	chr3	-	127869687	127896323		chr3:127870965-127887954	AGATCAAAGGGATATTGAAGAACCACAAAACCACTCTGGCGAACCCATTGGAGATGACTA	exon sense-overlapping
ASMM10P036528	2.39948	up	noncoding	ENSMUST00000147690	Gm15623	Ensembl	3091	chr7	-	97693422	97696621		chr7:97693449-97695882	CCATGCGTGTATATTGTTAAACAGGCATACATGCAGATAAAATACCCACATACAAAAAGA	bidirectional
ASMM10P032653	2.98658	up	noncoding	AK142636	AK142636	Genbank	1516	chr5	+	140407047	140419155		chr5:140419071+140419155	TGGGGGAGCCACATATCCTTGTGAATTTATTTGCTACCTTAAAAAACCTTTTGGGCTATA	intergenic
ASMM10P016974	2.0474	up	noncoding	AK002941	AK002941	Genbank	1133	chr17	+	30576299	30577429		chr17:30576481+30576541	CTGGCTCAGGGTGAGGCACGTCATCACACGTCACTGAATAGCGTCATCGGTCGCGTCACT	bidirectional
ASMM10P039475	2.14282	up	noncoding	ENSMUST00000132107	2810428I15Rik	Ensembl	837	chr8	-	70505244	70506699		chr8:70505289-70505755	AGTGCAGAATCCCAAACTCTGCAGAGTTCCATTTCCATCCTAGAATTCGAACTCCATGTC	exon sense-overlapping
ASMM10P003665	5.72118	up	noncoding	ENSMUST00000173364	Gper1	Ensembl	492	chr5	+	139423279	139425889		chr5:139423359+139423665	CACGGCACAGGACACCCAACAGAAAATCAGAAGGACACTAAGTCTGATCGTTAGATTAAC	exon sense-overlapping
humanlincRNA2361-_P1	7.21742	up	noncoding	humanlincRNA2361-	humanlincRNA2361	lincRNA	5194	chr2	-	34635527	34640721		chr2:34635548-34635607	GAGGCAATGTGTACTCATTCCTTTTTTCCTTCAGTTACTCATCTACTCAAGGATCAAGTT	intergenic
ASMM10P052408	22.4544	up	noncoding	uc007pps.1	Aoah	UCSC_knowngene	1581	chr13	+	20794118	20801827		chr13:20801616+20801827	GAAGTTTGTAAAGCTGTCTGAATAAAAGGTAACAGTCAACACCACTTTAAAACAGAGGAA	exon sense-overlapping
ASMM10P056739	4.62083	up	noncoding	uc007sbu.2	BC055351	UCSC_knowngene	619	chr14	+	4503892	4741864		chr14:4504082+4740541	TGCACAAGAGCACATGACATCTAATGAAGCAGTAGAATTCTCCAGCTTTGGAAGGAGAGG	intron sense-overlapping
ASMM10P042818	3.17266	up	noncoding	NR_040731	4933407I05Rik	RefSeq	796	chr9	+	51914428	51927003		chr9:51926943+51927003	AAGATCACCAGCTTACTTGTTTAAAAGGGTTTTCTCCAGATCTACTAAAAGAGGATGTCC	intergenic
ASMM10P026505	2.23424	up	noncoding	AK089880	AK089880	Genbank	2876	chr1_GL456210_random	+	4499	7427		chr1_GL456210_random:6763+7427	GTAACAGATAACTTTGATATTCTTTGTGTTTGTTTGTTGTGTAGTCCTGACTAGTCTGGA	intergenic
ASMM10P055538	5.16012	up	noncoding	AK135321	AK135321	Genbank	3410	chr4	+	126429601	126433010		chr4:126430516+126430576	AGGTACTTAATAAATATGCTGACTACATAATAAACATTTAATACATGGAAGTGACTCCAA	bidirectional
ASMM10P048309	3.05114	up	noncoding	ENSMUST00000125837	Snrnp25	Ensembl	770	chr11	+	32206761	32208984		chr11:32206775+32206959	TATATCATCTATAACTAGGGAGACATTAAGGCATCAGGTGTCTCCAAGTGACGCTCCCCA	exon sense-overlapping
ASMM10P026616	5.21962	up	noncoding	uc029tuy.1	BC038927	UCSC_knowngene	872	chr1_GL456221_random	-	111557	112429	NM_033616, uc007bte.1, uc007bts.1, uc029qqx.1	chr1_GL456221_random:111828-112429	GAAACAATGATCACTGAAGACTGGTGACCAAGAAGCCTTCTTTGCAGAGCTAGCTATGCA	exon sense-overlapping
ASMM10P027406	3.08047	up	noncoding	uc029uxp.1	DQ721414	UCSC_knowngene	80	chr4	-	94321271	94321351		chr4:94321286-94321351	TACCAGGAATTTTTGAGGCCATAGTGCTTCTAGCCCAGTCACATTCACTTCCTCCATACT	intergenic
ASMM10P048181	2.77589	up	noncoding	ENSMUST00000150694	Gm12018	Ensembl	3375	chr11	+	18095985	18103384		chr11:18103243+18103384	TATCTTATGTGGAAGCTGATGATGTGTTGAGATCGCATTGTGCCCTTGTCTGGATTCTCA	intergenic
ASMM10P051593	2.03674	up	noncoding	ENSMUST00000148552	G630018N14Rik	Ensembl	561	chr13	-	31349900	31367688		chr13:31349921-31350148	GAGCCTCTCTTTTAATCTGGCAACTGAACCTTATTATCCAATAAGCTTAAAGGACAATAA	intergenic
ASMM10P029449	2.16831	up	noncoding	AK038070	AK038070	Genbank	2573	chr4	+	120135471	120138042		chr4:120137927+120138042	CGTTTTTACAAGTATAATAATTGCCTTTATTACAGCTTGGGCTGGGTGTTCAGCCTGAAG	intergenic
ASMM10P021228	2.06361	up	noncoding	ENSMUST00000138533	Mettl15	Ensembl	646	chr2	-	109240175	109280726		chr2:109240189-109240240	GTTTTGTTGTTTATGTTGAATTGTGATATAGAAGCATAGGCAAAATAAATATTTTACTCC	exon sense-overlapping
ASMM10P056598	2.47074	up	noncoding	TCONS_00034321	XLOC_026218	Alexander et al 2013	311	chr9	-	122295933	122304870		chr9:122296400-122304827	ACATCACAAGCCTGGCTGAAATGAGAGCTAACAATCAGAAATGATCAGGAAACAACTCCA	intergenic
ASMM10P012529	3.71323	up	noncoding	AK020513	AK020513	Genbank	1206	chr15	-	43733531	43734736		chr15:43733815-43734736	GAGATGACCTGTTCCTTAAAAGCTAAATAGAACTGACTCATAAATTCTTGCCTTTTTTCG	intergenic
ASMM10P039661	2.03515	up	noncoding	TCONS_00032531	XLOC_024528	Alexander et al 2013	288	chr8	-	89090374	89112871		chr8:89112822-89112871	GTTGGTGTGACGCTCCAGAGGCTCTGTTGAGCCCGTTGGTGGGCTAAGACTCTTTCTAAG	intergenic
mouselincRNA0413+_P1	2.20222	up	noncoding	mouselincRNA0413+	mouselincRNA0413	lincRNA	10700	chr13	+	71370167	71380867		chr13:71380751+71380810	CACACTGTAGCACCTATGCACATGCACTCACACAAGTACACACAAACACAGATTGATAGG	intergenic
ASMM10P020743	2.40473	up	noncoding	ENSMUST00000126462	Gm13634	Ensembl	638	chr2	-	72097602	72148796		chr2:72100162-72100305	GAAGCATACAGCATTTCCACTGGGTTATCGACACTGCTTAATATTAAAATCTGGATTAAT	intronic antisense
ASMM10P020743	2.40473	up	noncoding	ENSMUST00000126462	Gm13634	Ensembl	638	chr2	-	72097602	72148796		chr2:72100162-72100305	GAAGCATACAGCATTTCCACTGGGTTATCGACACTGCTTAATATTAAAATCTGGATTAAT	intronic antisense
ASMM10P020743	2.40473	up	noncoding	ENSMUST00000126462	Gm13634	Ensembl	638	chr2	-	72097602	72148796		chr2:72100162-72100305	GAAGCATACAGCATTTCCACTGGGTTATCGACACTGCTTAATATTAAAATCTGGATTAAT	intronic antisense
ASMM10P020743	2.40473	up	noncoding	ENSMUST00000126462	Gm13634	Ensembl	638	chr2	-	72097602	72148796		chr2:72100162-72100305	GAAGCATACAGCATTTCCACTGGGTTATCGACACTGCTTAATATTAAAATCTGGATTAAT	intronic antisense
ASMM10P057858	2.23398	up	noncoding	CA979438	mouselincRNA0116	lincRNA	938	chr1	+	165289703	165290485		chr1:165290305+165290374	TTCTCCATTGGGAGGAAGTATTCTTCTGCACTTAGCCTTAATCTTGGGGCCTTGAATCCT	intergenic
ASMM10P034763	2.37783	up	noncoding	uc009cpu.1	AK153821	UCSC_knowngene	3884	chr6	+	85452018	85455902		chr6:85455712+85455902	GGATACAATAAGAAATGCTGCTCCAGAGAATTTTGACAGATAAGCAGTTGGTTCAAAAAA	exon sense-overlapping
ASMM10P048818	2.20122	up	noncoding	ENSMUST00000179757	Asgr2	Ensembl	672	chr11	+	70097691	70105856		chr11:70097723+70097819	AGGTGACAGACTCTCATAGATACCCAGGATGTGCAGCCAGAGAGGCATTCAGGAGCCCGA	exon sense-overlapping
ASMM10P016168	2.12863	up	noncoding	TCONS_00013592	XLOC_010813	Alexander et al 2013	529	chr17	-	42744972	42749198		chr17:42744986-42745360	TTATAGTAAGTATGACATACTAGTATGAGCTCTGTGGGTATGAGATTGAAATAAGTGGAG	intergenic
ASMM10P058170	4.47242	up	noncoding	BI873030	humanlincRNA0088	lincRNA	918	chr3	-	104635015	104635716		chr3:104635225-104635423	AGTACGTTAAAGGTAGTACTGAGAAGCCTGAGCTATTGTGATAATCAATGAGGTAGTATT	intergenic
ASMM10P031534	2.31989	up	noncoding	AK143333	AK143333	Genbank	2649	chr5	+	25934848	25949521		chr5:25936139+25936219	ATGAGTATGAGCAGGTCAGGCACTGTACCTACACATCTCCTGAGATTTCTCCATTCAACT	intergenic
mouselincRNA1065-_P1	2.00914	up	noncoding	mouselincRNA1065-	mouselincRNA1065	lincRNA	9925	chr3	-	144668564	144678489		chr3:144668695-144668754	CAAAACCTGAATGAGAACAGTGTGTTGCCCCTTTCTAACTTGGTGACAATACTATCATCT	intergenic
ASMM10P033686	2.86807	up	noncoding	ENSMUST00000125531	Csgalnact2	Ensembl	5252	chr6	-	118107451	118129620		chr6:118124449-118126121	CCAAAACTTCATGTGATAGATTTCTGAGTAAGTGGTGCTTTGTATGTCTTCTTGAACAAA	exon sense-overlapping
ASMM10P035728	2.50666	up	noncoding	uc009fpq.1	AK172630	UCSC_knowngene	1647	chr7	-	24449489	24452297		chr7:24449695-24450930	AAACTTTAAGATTCCTAGCAGTAGTGGACAAGGTGTCTCCTCCGGGAAAAGGTGCTTTCA	intergenic
ASMM10P049483	5.50552	up	noncoding	ENSMUST00000155271	Myl4	Ensembl	3273	chr11	+	104582038	104586347		chr11:104586191+104586347	TACACAATTGAGGGGTGTCTCACAATTGAGAAGCCGTGTGAGTCCAATACTCCTAAGAAC	exon sense-overlapping
ASMM10P037805	2.15982	up	noncoding	ENSMUST00000119135	Gm15470	Ensembl	1371	chr7	+	41490350	41491721		chr7:41491560+41491721	TACTATGTAATGTCATGGCCAAAGTGGCAACTCATGAAGCAGATCCAGATGCATGGCTTG	intronic antisense
ASMM10P045125	2.52786	up	noncoding	ENSMUST00000145552	Gm14662	Ensembl	734	chrX	+	60893652	60898067		chrX:60897730+60898067	GGATTTTGACAAACTTTGCCTTCAGCGCCCTCTTGTTGACTTCACAACCCATATCCATTG	bidirectional
ASMM10P013877	2.07473	up	noncoding	ENSMUST00000138306	Irak4	Ensembl	1159	chr15	+	94543652	94556953		chr15:94556893+94556953	TGTTTTCCATTATCAGGGTTTCCATTCCAGGAATTCCTGATAGATCAGTTGTAGTGATTT	exon sense-overlapping
ASMM10P055994	2.17422	up	noncoding	TCONS_00008180	TCONS_00008180	Alexander et al 2013	75	chr13	-	3367546	3415337		chr13:3367552-3415292	CATATGGATGCCAAAGCTGGTCTTTGGCAGATGCACTGTTCCTTGACTCCAAGTGAGGTT	intergenic
ASMM10P027758	2.05325	up	noncoding	ENSMUST00000120652	Gm12880	Ensembl	494	chr4	-	121476809	121479450		chr4:121476828-121477089	GATATTTTGATTTTCTGTTTTCCAATCGAGTGTTGATTTGTATGCCAGTTTGGACTCAGA	intergenic
ASMM10P003466	3.2818	up	noncoding	ENSMUST00000166690	Gm7925	Ensembl	401	chr14	-	41219462	41221651		chr14:41220317-41221517	TCCTAGCCAACACAGAATCAAAATTAAGACATTCATGCTCAAGATGCAATATGACCAGGT	intergenic
ASMM10P043984	3.68069	up	noncoding	ENSMUST00000120916	Gm6783	Ensembl	1437	chrX	-	66969222	66970659		chrX:66969763-66970659	ACTTTACCAATTACTCCCATTGGGATGACGGCAGCCATAAAGGAATAGCATCACCAGTTG	intergenic
ASMM10P011668	2.03055	up	noncoding	ENSMUST00000160661	4933413J09Rik	Ensembl	739	chr14	+	26356573	26383249		chr14:26383136+26383249	TCTATCTCTGCTTTTGACTCCCATGGGAGATGACAGAGCTGAATTTGTGTGCAGTGATCA	intergenic
ASMM10P016091	2.02467	up	noncoding	ENSMUST00000172657	Gm8877	Ensembl	655	chr17	-	36701628	36703209		chr17:36701668-36701905	TGTTGTGGTACCTTCTGGAGAAGAGCATAGATACACATGTCATGTGAATCACAAGGGGCT	intergenic
ASMM10P047587	2.24736	up	noncoding	ENSMUST00000159803	Otos	Ensembl	2990	chr1	-	92644218	92648254		chr1:92645894-92648254	GACGTATGCTGGACTCAGCTTTGAAAGTTTATGGCAGATTTGATCTGTTGTCTGATGCCC	exon sense-overlapping
ASMM10P010435	2.33761	up	noncoding	ENSMUST00000161917	Gm4117	Ensembl	723	chr13	+	89739463	89887166		chr13:89887103+89887166	AATGTTAATCAGTGACTCATGGAGACCTGGGTAACTTCTAGATTTAATAAACTGCTTCTT	intronic antisense
ASMM10P010435	2.33761	up	noncoding	ENSMUST00000161917	Gm4117	Ensembl	723	chr13	+	89739463	89887166		chr13:89887103+89887166	AATGTTAATCAGTGACTCATGGAGACCTGGGTAACTTCTAGATTTAATAAACTGCTTCTT	intronic antisense
ASMM10P010435	2.33761	up	noncoding	ENSMUST00000161917	Gm4117	Ensembl	723	chr13	+	89739463	89887166		chr13:89887103+89887166	AATGTTAATCAGTGACTCATGGAGACCTGGGTAACTTCTAGATTTAATAAACTGCTTCTT	intronic antisense
ASMM10P010435	2.33761	up	noncoding	ENSMUST00000161917	Gm4117	Ensembl	723	chr13	+	89739463	89887166		chr13:89887103+89887166	AATGTTAATCAGTGACTCATGGAGACCTGGGTAACTTCTAGATTTAATAAACTGCTTCTT	intronic antisense
ASMM10P010435	2.33761	up	noncoding	ENSMUST00000161917	Gm4117	Ensembl	723	chr13	+	89739463	89887166		chr13:89887103+89887166	AATGTTAATCAGTGACTCATGGAGACCTGGGTAACTTCTAGATTTAATAAACTGCTTCTT	intronic antisense
ASMM10P010435	2.33761	up	noncoding	ENSMUST00000161917	Gm4117	Ensembl	723	chr13	+	89739463	89887166		chr13:89887103+89887166	AATGTTAATCAGTGACTCATGGAGACCTGGGTAACTTCTAGATTTAATAAACTGCTTCTT	intronic antisense
ASMM10P023057	2.39655	up	noncoding	AK019602	AK019602	Genbank	357	chr1	+	156939837	156940194		chr1:156940117+156940194	TCTAGGTGTTAAGCAGGGTGGCTGCCGGTGGTTTAAGGAGCAAATAACAATATTTGGGAT	bidirectional
ASMM10P023057	2.39655	up	noncoding	AK019602	AK019602	Genbank	357	chr1	+	156939837	156940194		chr1:156940117+156940194	TCTAGGTGTTAAGCAGGGTGGCTGCCGGTGGTTTAAGGAGCAAATAACAATATTTGGGAT	bidirectional
ASMM10P023057	2.39655	up	noncoding	AK019602	AK019602	Genbank	357	chr1	+	156939837	156940194		chr1:156940117+156940194	TCTAGGTGTTAAGCAGGGTGGCTGCCGGTGGTTTAAGGAGCAAATAACAATATTTGGGAT	bidirectional
ASMM10P048355	2.03768	up	noncoding	uc007cit.1	AK053246	UCSC_knowngene	604	chr1	-	119520092	119526359		chr1:119520149-119520195	CACACGCGGCTCATTGATATGTCATTTTCTTTCATACTTAATAGTAAAGTTATGTTGCCA	natural antisense
ASMM10P016474	3.85214	up	noncoding	TCONS_00013633	XLOC_010986	Alexander et al 2013	1475	chr17	-	79571153	79616824		chr17:79615706-79616824	CAAATGTTAGTAGTAGTGCTGTTAGTCTAGTTTCCATGTTTGTATAAAAAAGGGCAGACA	intronic antisense
ASMM10P002065	8.68341	up	noncoding	ENSMUST00000138858	Aldh1l2	Ensembl	3505	chr10	-	83494741	83534081		chr10:83495985-83499838	TGTACGGATGGTGGAAGAGATTAAAAAGATGAAAATTGGAGATCCCCTGGACAGATCTAC	exon sense-overlapping
ASMM10P003595	2.40226	up	noncoding	ENSMUST00000171338	Usf2	Ensembl	994	chr7	-	30946579	30956757		chr7:30956218-30956695	CCGCCGCCAGGCGGGGACGGCCCGGGGGCTGAGGAGCAGACGGCGGTGGCCATCGCCAGT	exon sense-overlapping
ASMM10P033495	2.24533	up	noncoding	ENSMUST00000174619	Vmn1r-ps27	Ensembl	985	chr6	-	89805007	89805992		chr6:89805275-89805992	TCTTGTGCATGTACAGGAAACGGACCCAGCATCTTCAACGATCCATACTTTCCCAAAAAA	intergenic
ASMM10P042280	2.77708	up	noncoding	AK043504	AK043504	Genbank	1789	chr9	-	117765041	117766830		chr9:117765058-117766830	AACACTTTCCACATAAGCACAAGAACTGGAGTGTGAGCCTCAAACCAAAACAACCTTCAA	intergenic
ASMM10P051040	2.61669	up	noncoding	TCONS_00006767	XLOC_005236	Alexander et al 2013	931	chr12	+	86825427	86827409		chr12:86827142+86827409	ATCCTTTCAGAGCGTGTCCTGATTTTCAGCTTGGAAAACAGATGGCCACCATTGCAAAAG	intergenic
ASMM10P029184	2.31121	up	noncoding	NR_040640	0610043K17Rik	RefSeq	618	chr4	+	101353782	101399185		chr4:101399040+101399185	TCTAGGCATTCAGGGAATCTGGGACAGTATGAAGAGACCAAATCTATGAATAATTGATAT	intergenic
ASMM10P010937	2.63757	up	noncoding	NR_073363	1700047E10Rik	RefSeq	568	chr14	-	44191606	44213237		chr14:44191634-44191728	GGAGGGGAGTAAAGTGTCAATCTGATCAACATATATGTGTGTGTAATATTTTCAAACAGT	intergenic
ASMM10P057868	2.42627	up	noncoding	BG068695	humanlincRNA1960	lincRNA	663	chr10	-	21210494	21211158	NM_026976	chr10:21210521-21210577	AAGGTACTTCCTAAATAAATTAGTGTTACATATTACTGCTCACCCAGTACTGTGTGAAGC	intergenic
ASMM10P017098	2.44209	up	noncoding	ENSMUST00000173664	Slc44a4	Ensembl	3055	chr17	+	34914465	34930379		chr17:34918606+34918666	GGTTTGGCTCCAAGGAAGGATGGACCAGTCTGAGCCTTGATGTGGTAGAAGTTGTGGAAG	exon sense-overlapping
ASMM10P013357	3.10743	up	noncoding	AK085096	AK085096	Genbank	2958	chr15	+	32787356	32790311		chr15:32790188+32790311	TTTGTAATGAAAACATTCTGTCTTCAAGTCAGGGAATGGTGGTATATGCAGCACCCAGGA	intergenic
ASMM10P046079	2.39357	up	noncoding	ENSMUST00000156247	Tmbim4	Ensembl	874	chr10	+	120201589	120203215		chr10:120201977+120202101	TAAAAAGAAAACCACAACAAACAGGCCAAACCTGGGCAAACAAACTGCTCATCCTTGCTG	bidirectional
mouselincRNA0185-_P1	2.46949	up	noncoding	mouselincRNA0185-	mouselincRNA0185	lincRNA	18300	chr10	-	74924484	74942784		chr10:74924782-74924841	TTAAACCAAACCAGTTCTCTGAAGCTGTTCCCAGGTGTGTATATTCTTTGCCTGCGCACT	intergenic
ASMM10P024944	2.5974	up	noncoding	ENSMUST00000145548	Lamtor2	Ensembl	585	chr3	-	88549818	88551094		chr3:88550988-88551094	ATTAGAGAAGAGAACCCCAAGTTCTGGAAGACTTGGTTTCCCAGGATAGCTTGGTTAGCA	exon sense-overlapping
ASMM10P023881	2.19433	up	noncoding	ENSMUST00000158693	Gm23179	Ensembl	304	chr2	+	142381987	142382291		chr2:142382231+142382291	GCGTCGTGGTCTCTTTCTGATTTACTCCGTTCCCATAAAGTTAGTTTATCAGCTGTTAGT	intron sense-overlapping
ASMM10P057270	2.47011	up	noncoding	uc012cio.1	9430021M05Rik	UCSC_knowngene	2072	chr2	+	162661162	162675204		chr2:162661431+162666388	GGGGGCGCAGGCCAGATCTCCTAGACACCTGGATGGCAGCTTAGCATAAAGAGCCAGCTG	bidirectional
ASMM10P032626	2.46373	up	noncoding	AK089955	AK089955	Genbank	1476	chr5	+	138619287	138620757		chr5:138620697+138620757	GGACTTGGTATCTCTTCACAGAAATAAAACAGACTTCTGTTTGAATGACTTAGCAAACTC	natural antisense
ASMM10P032626	2.46373	up	noncoding	AK089955	AK089955	Genbank	1476	chr5	+	138619287	138620757		chr5:138620697+138620757	GGACTTGGTATCTCTTCACAGAAATAAAACAGACTTCTGTTTGAATGACTTAGCAAACTC	natural antisense
ASMM10P022110	2.02937	up	noncoding	AK083486	AK083486	Genbank	3806	chr2	-	174276554	174280360		chr2:174276568-174280360	GCCATGGCACAGGCACACCCCACATGTAATACCCAAGTATACTTTTAAAACTTTAAAACC	intergenic
mouselincRNA1425+_P1	2.79581	up	noncoding	mouselincRNA1425+	mouselincRNA1425	lincRNA	5025	chr8	+	6599578	6604603		chr8:6604544+6604603	AGACTCAAATGGAGAAATGAACTCAGTCCTCCAATTGCGGTGCATTCATTACAGCCCCAT	intergenic
ASMM10P041058	2.80322	up	noncoding	ENSMUST00000181778	Gm26878	Ensembl	1644	chr8	+	120880205	120882481		chr8:120882421+120882481	TGACTTCAGGGCTAAATCCTTCCCTTATAAGGTGTTTGAAATAAATGGCTTTTATTATGG	intergenic
ASMM10P026839	2.96905	up	noncoding	ENSMUST00000116350	Tpm3-rs2	Ensembl	323	chr4	-	27996582	27996905		chr4:27996598-27996905	GACTTGAAGTGAAGCTGAAGCTCACTAAAGAGGAGCATCTCTATACACAAAGGATGCTGG	intergenic
ASMM10P032725	2.2632	up	noncoding	ENSMUST00000133296	Gtf3a	Ensembl	1678	chr5	+	146950006	146955603		chr5:146950209+146950532	TTTTTGATGTGGAACTTGGTTCTACAGTGCCTGTGTTTGGCAGGCACCTTTCTGAATGGA	exon sense-overlapping
ASMM10P032725	2.2632	up	noncoding	ENSMUST00000133296	Gtf3a	Ensembl	1678	chr5	+	146950006	146955603		chr5:146950209+146950532	TTTTTGATGTGGAACTTGGTTCTACAGTGCCTGTGTTTGGCAGGCACCTTTCTGAATGGA	natural antisense
ASMM10P032793	3.81526	up	noncoding	ENSMUST00000181941	Gm26696	Ensembl	2848	chr6	-	4593803	4596651		chr6:4593834-4596651	GCCAAGTCCAACATACATACATGCACTTAGATTGTTAAATAGTTCTTGACTGAACCTTAA	intergenic
ASMM10P024287	2.09196	up	noncoding	ENSMUST00000127441	Gm14321	Ensembl	632	chr2	+	167777535	167782126		chr2:167781992+167782052	TGATGGAGTGACAAAGTCTGTCCGGGTCTCTCATGCTGGCAGTCTTTGGAGGATATGCAG	intergenic
ASMM10P036909	3.53701	up	noncoding	AK020774	AK020774	Genbank	293	chr7	-	125551774	125552063		chr7:125551931-125552063	AAGCAAAACAACTCATCAATTAAGAGCGAGTGTCTCCTGCTAGGTTCAGGCAGGAACCTT	bidirectional
ASMM10P016470	3.28903	up	noncoding	ENSMUST00000130070	Prkd3	Ensembl	3508	chr17	-	79010126	79020777		chr17:79010267-79012623	GGTTCTGAAATAATTATTTGAGTGGCACTTGAGTGATTATTTCGAACCTCCAAAGAAAGA	exon sense-overlapping
ASMM10P016470	3.28903	up	noncoding	ENSMUST00000130070	Prkd3	Ensembl	3508	chr17	-	79010126	79020777		chr17:79010267-79012623	GGTTCTGAAATAATTATTTGAGTGGCACTTGAGTGATTATTTCGAACCTCCAAAGAAAGA	exon sense-overlapping
ASMM10P038179	5.90001	up	noncoding	ENSMUST00000135333	Abhd2	Ensembl	4425	chr7	+	79273254	79345371		chr7:79345311+79345371	TTTCCAATGTCCTTAACCTAGGAATAGTGCAGACCATCTTTTCCACAAGCCTTCTAAAAA	exon sense-overlapping
humanlincRNA0667+_P1	3.61728	up	noncoding	humanlincRNA0667+	humanlincRNA0667	lincRNA	10077	chr14	+	120255760	120265837		chr14:120265778+120265837	TGCCTTACCTAGTACTCCCTTTAGGTCACAAGCATCTGTGGCTTTAGAAAACCATAGTTT	intergenic
ASMM10P013675	2.38444	up	noncoding	uc007and.1	AK188812	UCSC_knowngene	198	chr1	+	30770331	30770795	NM_194444, NM_194446	chr1:30770735+30770795	ATCCACCAGATCGACTTGATTGTACAGCTGTTGGGGACACCGAGTGAGAATATCTGGCCG	intergenic
ASMM10P023352	2.72639	up	noncoding	AK079036	AK079036	Genbank	538	chr2	+	94415801	94416339		chr2:94416093+94416339	TTGCACACCATTTTGCCTTTTAACATAATGAAGATTTCCAAGTAGCTTAAACCATGACTC	intronic antisense
ASMM10P054816	2.03751	up	noncoding	ENSMUST00000130724	4930511M06Rik	Ensembl	338	chr18	-	57506000	57551776		chr18:57551724-57551776	CTATTGATTGATTCCAAAGATAAGGTGACTAACGTCAGGGATTTGAAACGGGGGTCACTT	intronic antisense
ASMM10P030065	2.19398	up	noncoding	NR_030671	AW011738	RefSeq	2745	chr4	+	156203283	156206028		chr4:156205934+156206028	TATGATTTCCTTGTGTGAGATGTGAAGCCCGTAGAGTATCTTGTGAGTGGTCTGGAAGCT	intergenic
ASMM10P040156	2.03682	up	noncoding	AK156612	AK156612	Genbank	1349	chr8	+	15537581	15538922		chr8:15538861+15538922	TAATGAAAGTGTGGTGGTTAGTCTGTGTCAACATGACACAAGCTGGAGTTCTCCTGGGAA	intergenic
ASMM10P037050	3.01617	up	noncoding	ENSMUST00000131894	Mmp21	Ensembl	2665	chr7	-	133674269	133680061		chr7:133679098-133679884	TAACACAGCACAGGAAAAGTCCCAGCAGGAGTCAACCTTATGAACTTAGGGCTTCTCTTT	exon sense-overlapping
ASMM10P052782	2.18316	up	noncoding	AK020532	AK020532	Genbank	381	chr13	+	54741951	54742332		chr13:54742149+54742332	AAATTACAGGTATGAGGTAGCAATGATAACAATGTCATGGTGGGCAGTCACCCCAGCATG	natural antisense
ASMM10P041962	3.01732	up	noncoding	AK087282	AK087282	Genbank	1079	chr9	-	87188335	87189413		chr9:87188352-87188856	AGGTGATCCACAAACCTACAAAGTGTGGGCTTTCTAATCTATACAGCTAGAATCGAAGGG	intergenic
ASMM10P013542	2.53403	up	noncoding	ENSMUST00000137698	Chrac1	Ensembl	2114	chr15	+	73090411	73094774		chr15:73094694+73094774	AGACAAGCTGAGCATTGAGGACACTTTTCATTTTTGTCTTATGTATATCCAGTACAATCA	exon sense-overlapping
ASMM10UP051	2.11051	up	noncoding	uc.16+	uc.16	UCR	211	chr4	-	124551338	124551549		chr4:124551339-124551398	TAATCTGAAAAAATGCTTAGCTTGTTCAACACAGAGCTTAGAAACCCTCCTTCCACTCCC	intergenic
ASMM10P015425	3.85075	up	noncoding	AK040682	AK040682	Genbank	2364	chr16	+	92698177	92700539		chr16:92700455+92700539	CTGTAAGTGGTCTCAGAAAACTGAAAGTTTTGTGTGCTTATTCTATGAAATCATCTCCAA	intronic antisense
ASMM10P015425	3.85075	up	noncoding	AK040682	AK040682	Genbank	2364	chr16	+	92698177	92700539		chr16:92700455+92700539	CTGTAAGTGGTCTCAGAAAACTGAAAGTTTTGTGTGCTTATTCTATGAAATCATCTCCAA	intronic antisense
ASMM10P037458	2.64117	up	noncoding	ENSMUST00000160192	Ercc1	Ensembl	1179	chr7	+	19345100	19355474		chr7:19355411+19355474	CCCAAATCAATGGACTTTAGACTTTGAAGTTCTATTAAGTGGCTATTGATTTTAGACAGG	exon sense-overlapping
ASMM10P037458	2.64117	up	noncoding	ENSMUST00000160192	Ercc1	Ensembl	1179	chr7	+	19345100	19355474		chr7:19355411+19355474	CCCAAATCAATGGACTTTAGACTTTGAAGTTCTATTAAGTGGCTATTGATTTTAGACAGG	exon sense-overlapping
ASMM10P053763	2.56189	up	noncoding	uc029ycn.1	FJ541075	UCSC_knowngene	373	chrY	+	59395454	59451082	AK014857, NM_001037748, NM_201530, NR_038297, NR_038299, uc029xsf.1, uc029xsg.1, uc029xsi.1, uc029xsk.1, uc029xst.1, uc029xtg.1, uc029xtj.1, uc029xtn.1, uc029xtq.1, uc029xtr.1, uc029xtx.1, uc029xua.1, uc029xuj.1, uc029xya.1, uc029xyc.1, uc029ygs.1	chrY:59396666+59396726	GACTACTGAGTTCTTATGAGAAAAATGGCTCTTAAGAAATTGAAGGTGATACCAAAGGAA	intergenic
ASMM10P055952	2.63006	up	noncoding	TCONS_00006970	XLOC_005827	Alexander et al 2013	6033	chr12	-	109499170	109536350		chr12:109507047-109514833	CAACTTTGAGGTAACCTTGTTATCTCAGTCCAAGTCTCTGACCACACTGCTCTGGTGATA	intergenic
ASMM10P013780	2.18825	up	noncoding	ENSMUST00000167499	Arhgap8	Ensembl	2446	chr15	+	84720082	84758900		chr15:84758783+84758900	TTCTATGGTTCTACTGCCAATGTCCCTAGTGGTTCTTTCACTCAGAGCTCCTTCTAAAGG	exon sense-overlapping
ASMM10P029601	2.22249	up	noncoding	ENSMUST00000145196	E330017L17Rik	Ensembl	876	chr4	+	129906215	129909132		chr4:129909072+129909132	GTGGAGGCCTCCTCATTGACTGGGATCTCTTTATGTCTCTCAGTAAAGTTGTATAATTCC	intergenic
ASMM10P045440	2.95682	up	noncoding	ENSMUST00000144761	Gm14858	Ensembl	652	chrX	+	102252521	102365498		chrX:102365407+102365498	TTTTAGAGTTTTGTCAACATTTGTTGCCCAGCCACGGCTCTGAAGGCTTGCACTTTTGCT	intronic antisense
ASMM10P026044	2.32144	up	noncoding	ENSMUST00000181622	Gm3764	Ensembl	426	chr3	+	88222663	88224302		chr3:88222825+88222969	AAGGGTTTCCCAGCTGACCAAGAACAGACCTGAATATCACTATCAGTGGGATTAGAAAGG	intergenic
ASMM10P047831	2.34435	up	noncoding	ENSMUST00000141006	Fads6	Ensembl	1890	chr11	-	115294984	115297663		chr11:115295207-115296537	GTAGATGTGAGTAACTGCCTGTCTATGTGTGCACTACATGTACACAATGACCATGATGGC	exon sense-overlapping
humanlincRNA2164-_P1	2.75066	up	noncoding	humanlincRNA2164-	humanlincRNA2164	lincRNA	14878	chr14	-	67141989	67156867		chr14:67142059-67142118	TATCTATAGCTATAAAGATCAAAGCAGATGCCTCGGCTTAGCTGCAAACCAGTCTCCTGC	intergenic
ASMM10P056109	4.97302	up	noncoding	TCONS_00010933	XLOC_008430	Alexander et al 2013	79	chr15	-	34022704	34026576		chr15:34022714-34026535	TTTTAACACATCAGGAGTTTTGGGTCAGCCTTTGTAAGTTGGACTTCATGGTTCAGTGAG	intergenic
ASMM10P050770	6.56702	up	noncoding	ENSMUST00000162730	Etv1	Ensembl	3605	chr12	+	38781112	38867299		chr12:38781676+38781798	GAACTTTTTCTTTTCTACTCAGAGAGAGGATCCAGTAGGCTTAAGTTATGTATGCATTTT	exon sense-overlapping
ASMM10P050770	6.56702	up	noncoding	ENSMUST00000162730	Etv1	Ensembl	3605	chr12	+	38781112	38867299		chr12:38781676+38781798	GAACTTTTTCTTTTCTACTCAGAGAGAGGATCCAGTAGGCTTAAGTTATGTATGCATTTT	exon sense-overlapping
humanlincRNA1030-_P1	2.61977	up	noncoding	humanlincRNA1030-	humanlincRNA1030	lincRNA	16532	chr17	-	85885869	85902401		chr17:85885874-85885933	ATTCACCTACATGACCTTCACTGAGCAGACAATTGAGCCACACACATCATTCTGGGATGA	intergenic
ASMM10P052051	2.39518	up	noncoding	uc007rgi.1	Arsk	UCSC_knowngene	596	chr13	-	76069484	76077403		chr13:76069558-76069688	TGGCAGATGAAGCATAAAATATAAAGGCCCTGGGATGGAGAAATAATTGTAATGTCTTAA	exon sense-overlapping
ASMM10P001733	2.65464	up	noncoding	ENSMUST00000133237	Nlrp5	Ensembl	3371	chr7	+	23404101	23441922		chr7:23435839+23437888	TTTGGATCTTGGTTGGGGGCATGTAAGTTGACTTCCAATTGCTGTGAGGCATTGTCATTG	exon sense-overlapping
ASMM10P001733	2.65464	up	noncoding	ENSMUST00000133237	Nlrp5	Ensembl	3371	chr7	+	23404101	23441922		chr7:23435839+23437888	TTTGGATCTTGGTTGGGGGCATGTAAGTTGACTTCCAATTGCTGTGAGGCATTGTCATTG	exon sense-overlapping
ASMM10UP724	2.22061	up	noncoding	uc.302-	uc.302	UCR	341	chr19	-	45225896	45226237		chr19:45225909-45225968	TCTCCACTGAAAGAATTATATGGAGCTGTTTGCCTGCGATTTGCATATTAATCAAATTCT	intergenic
ASMM10UP067	2.07473	up	noncoding	uc.166+	uc.166	UCR	310	chr13	-	83739432	83739742		chr13:83739433-83739492	CCCTCTTGGAACAGAGAAGCATCTGTCCTTGTATTTTGAATAGAAGAATAAAAATCAGCC	intergenic
ASMM10P016527	3.19045	up	noncoding	AK135560	AK135560	Genbank	1144	chr17	-	86165466	86167477		chr17:86165497-86165727	GAGTTGGAATCGGAAAATCATAGACATGATCCCTTCTTTTTTGGCATACTAAACAAGAAA	bidirectional
ASMM10P047038	2.31688	up	noncoding	AK039169	AK039169	Genbank	1510	chr11	-	72686583	72688094		chr11:72686631-72687312	TGCACTGGAAATTTAAAGAGCATCTTATCAGACTGGAAGTCAAGTTAACTCTTGCTTTCA	intergenic
ASMM10P028132	12.1442	up	noncoding	uc007eqv.1	AK014660	UCSC_knowngene	1635	chr10	-	24589304	24595812		chr10:24589334-24590007	GTGGACTTACTAATGTCTGAACATATCCTACCATGAAGGTCTTTCTTCCATGTAAACAAT	natural antisense
ASMM10P047234	4.41068	up	noncoding	ENSMUST00000138145	Ccl6	Ensembl	776	chr11	-	83588394	83589875		chr11:83589818-83589875	TGGGGCGATTATAATACAGCAACCATGAATTTATTTTCCCACCTTTTCTGTTTCTTCCAG	exon sense-overlapping
ASMM10P034499	2.05069	up	noncoding	ENSMUST00000156515	Hoxa11os	Ensembl	2118	chr6	+	52244392	52249791		chr6:52244928+52245051	GCATATAAAAATTTAACAGCGGTGCTGCGCTAGATTCCCAACTCCCCTTTCATAAAGCGC	natural antisense
ASMM10P047140	2.00523	up	noncoding	ENSMUST00000138844	Gm16535	Ensembl	332	chr1	-	87264480	87265174		chr1:87265110-87265174	TATAAGATAAAAGACAATCCAGCTAATTTCTCCCTTGAGGGATAAAATTAAGGCTGGCAG	natural antisense
ASMM10P049033	3.29559	up	noncoding	ENSMUST00000162437	Ikbke	Ensembl	5856	chr1	-	131254342	131265131		chr1:131254356-131254601	TAAGGAACCTGGATCTCTGGGAGAAAGTTTCCCTTTCAAAACAAAACAAAACAAACAAAC	exon sense-overlapping
ASMM10P035889	3.51822	up	noncoding	ENSMUST00000144532	Zbtb32	Ensembl	582	chr7	-	30597931	30598909		chr7:30598013-30598383	TACATTGCTAGTTTTGGTTGAGACAGGGGTTTGCTATGTACTTCTAGTCTGTCCCCAGTC	intergenic
ASMM10P013838	2.81147	up	noncoding	ENSMUST00000160491	Miox	Ensembl	1059	chr15	+	89334639	89336635		chr15:89334869+89334929	GGATGAGATGGTTTATTTAGTATTTATACCCTGGGGATGTCATTTCCTCACTTCCTGTGG	exon sense-overlapping
ASMM10P023875	2.0835	up	noncoding	AK140140	AK140140	Genbank	826	chr2	+	140213307	140214131		chr2:140214071+140214131	CGGGTGCTTTTATGTCAACTTGACCCAAGCTAAAGTTATCTGAGAGAAGGGAACCACAGT	intergenic
humanlincRNA0531+_P1	2.04596	up	noncoding	humanlincRNA0531+	humanlincRNA0531	lincRNA	37642	chr10	+	89289839	89327481		chr10:89327411+89327470	AACTATAATAACAACAAAGGCAGCTCTGCGTCTGTGACAAAGGTGCCTCTCAGACTCATC	intergenic
ASMM10P047482	2.0913	up	noncoding	ENSMUST00000123303	Tns4	Ensembl	763	chr11	-	99085470	99089285		chr11:99085490-99085666	GCTTCTGAGCTTTCTGATTTCTCTGTTGCACAAAAGGTATAAATACAAATTTCTCTCACT	exon sense-overlapping
ASMM10P020582	3.05683	up	noncoding	ENSMUST00000152800	Rbm43	Ensembl	893	chr2	-	51925387	51927026		chr2:51926774-51927026	AATTAAGGTACTTACTGGTGTGTCATGCCACAAACACTTTTGATGCTAATGTTTCCCTAG	exon sense-overlapping
ASMM10P039071	2.09669	up	noncoding	ENSMUST00000152264	Gm15875	Ensembl	273	chr8	-	11838977	11840400		chr8:11839031-11839205	GCCATGGCTTCAACACCCTCCGATCTAAAGGTCTTCATCTTTCACTTTATTTCTATTTAA	bidirectional
ASMM10P052452	3.01853	up	noncoding	ENSMUST00000117059	Vmn1r-ps108	Ensembl	365	chr13	+	22496033	22496398		chr13:22496338+22496398	ACAATTCCTTGATGCTAAACATTTGAGTATTTCTGACCCTTGGCCATGCAATTCTCAGGC	intergenic
ASMM10P035131	3.06177	up	noncoding	AK006078	AK006078	Genbank	399	chr6	+	126822376	126825177		chr6:126825117+126825177	TTTTCTGAGAAAATAACAACTTCCTGGCTCTACTACCTGTTGTGGAGACAGATCTAACTC	natural antisense
ASMM10P011964	3.36128	up	noncoding	ENSMUST00000180632	4930532G15Rik	Ensembl	699	chr1	-	185359460	185362865		chr1:185359477-185359869	GTCCTATAAAAAAGCCATGGATGTAATCCCAGTGAGCAATACAGTAATTATCCCAAGATC	bidirectional
ASMM10P015843	2.91256	up	noncoding	AK086687	AK086687	Genbank	1418	chr17	-	28174657	28176074		chr17:28174674-28175436	GTCAACTGAGATGCTTGCTGTATGAGAGGCAGTGGAAGGCAGATATAAATATAGTATTTT	intergenic
ASMM10P041237	2.28276	up	noncoding	AK080390	AK080390	Genbank	1486	chr9	-	20606132	20607616		chr9:20606164-20607616	CAGCGCCTCCTGTAGCTTGTAAAATGGCATTGACATCTGACATTCTTTATTTATTAATTA	intergenic
ASMM10P043728	2.8446	up	noncoding	ENSMUST00000117458	Gm14558	Ensembl	381	chrX	-	21618129	21618510		chrX:21618167-21618510	CAGATTGAATGGACTATGAAGAAACTTGGGGTCACGGATGTGGCCAAAGTCAATACTCTG	intergenic
ASMM10P019201	5.02864	up	noncoding	ENSMUST00000134749	Aldh18a1	Ensembl	2493	chr19	-	40557056	40588423		chr19:40557110-40557418	CTTCACAGCAGCGTTTCATTTGGGTAAAAAAGTTAACTAGGCATTTCCTTTTATGTAACT	exon sense-overlapping
ASMM10P019201	5.02864	up	noncoding	ENSMUST00000134749	Aldh18a1	Ensembl	2493	chr19	-	40557056	40588423		chr19:40557110-40557418	CTTCACAGCAGCGTTTCATTTGGGTAAAAAAGTTAACTAGGCATTTCCTTTTATGTAACT	exon sense-overlapping
ASMM10P031099	2.28853	up	noncoding	NR_015517	5930412G12Rik	RefSeq	2405	chr5	-	128579129	128600687	ENSMUST00000091324	chr5:128582859-128582987	ACAAAGTGCCTCTCACATTTTGTTGTGCTGGAACTTCGCCTAAGAAGTGGGTTAAACTGG	bidirectional
humanlincRNA1563-_P1	2.28714	up	noncoding	humanlincRNA1563-	humanlincRNA1563	lincRNA	18444	chr5	-	76012770	76031214		chr5:76012774-76012833	TGCTCCAGAAGCAACTGCTGTTAAAAAGTAAATAAATAAAACAAAAGGTGGGTATACCTC	intergenic
ASMM10P047703	3.3203	up	noncoding	uc007lxt.1	AK016887	UCSC_knowngene	1242	chr11	-	105965607	105985694		chr11:105965624-105966576	TTTCCAGTTACTGGTAACTACAGAGCCGAGGGAAAATCCTTAAAAATAAACTCATCACTA	natural antisense
ASMM10P047703	3.3203	up	noncoding	uc007lxt.1	AK016887	UCSC_knowngene	1242	chr11	-	105965607	105985694		chr11:105965624-105966576	TTTCCAGTTACTGGTAACTACAGAGCCGAGGGAAAATCCTTAAAAATAAACTCATCACTA	natural antisense
ASMM10P055942	2.73731	up	noncoding	TCONS_00006893	XLOC_005556	Alexander et al 2013	230	chr12	-	35888277	35896017		chr12:35888286-35895845	TAGCAGAATTTGGTCTTCTTTCAAGAGTTTGTTACGTCTGCTGTGGTCTGCTCTGAACTC	intergenic
ASMM10P013345	2.25531	up	noncoding	AK143244	AK143244	Genbank	997	chr15	+	31418356	31419351		chr15:31419266+31419351	CGTATGCAAGCCCACATATGCGCGCGGCACACACAGACACACAATTTAAAAACTAAAAAA	intergenic
ASMM10P056429	2.77424	up	noncoding	TCONS_00027290	TCONS_00027290	Alexander et al 2013	75	chr6	-	29992732	30000792		chr6:29992761-30000764	TAAAAATTCATTCCTGGCCTTATAAAGGGATCAAAGGCATGCACCATCAAGGCCTGCTGG	intergenic
ASMM10P034270	2.11478	up	noncoding	ENSMUST00000180778	Gm26813	Ensembl	3587	chr1	-	59488479	59492605		chr1:59488495-59491706	AGCAGCCTTGAGGATTCCCTTGGAAAGGCCTAAGTGCCTTTCTCAGTTGTTTACAATAAG	intergenic
ASMM10P011388	2.02425	up	noncoding	TCONS_00009719	XLOC_007865	Alexander et al 2013	281	chr14	-	96022348	96047071		chr14:96022369-96022531	GAGAAGAGACTCTATGGCTATTCAAAAGTTACCTAATAAAAACAAAAGGCAATGCGAACT	intergenic
ASMM10P003243	4.52674	up	noncoding	ENSMUST00000160465	Soat2	Ensembl	1628	chr15	+	102151115	102163132		chr15:102158150+102158713	TCTACAGAGAGACATACCCCAGGTCCTGGGCTGTTTGCTCTATGCCTGCTTCATCCTGGG	exon sense-overlapping
ASMM10P050531	2.7211	up	noncoding	ENSMUST00000181308	Gm26687	Ensembl	1745	chr1	-	150159042	150164948		chr1:150159255-150160652	CATACTTACTGGCCAGCCCTGAAAATGTACATACAAGTAACATTATACAAACTGAGCAGG	intergenic
ASMM10P026855	16.3542	up	noncoding	NR_026843	Bach2os	RefSeq	1661	chr4	-	32559679	32571662		chr4:32560217-32560574	CTCCACCGAATGGGATTTTAAATGTCGATGTTGTGGAAGTACTTGATAAAAACCAAATAT	natural antisense
ASMM10P044203	2.267	up	noncoding	ENSMUST00000121659	Gm6092	Ensembl	2029	chrX	-	95209772	95211801		chrX:95209957-95211801	ATGTCATTACACAGGAAGGCACTATTTGTACTTACCTGTCCTGGGGTCTTATTCCCATCC	intergenic
humanlincRNA2316+_P1	3.87335	up	noncoding	humanlincRNA2316+	humanlincRNA2316	lincRNA	11775	chr15	+	74500199	74511974		chr15:74511464+74511523	AGGATTAGCCATGCTTCCCTGAAGCTCACACAGAACTTTCTAGTCTTCTCTCCTAGCAAA	intergenic
ASMM10P023678	4.79879	up	noncoding	ENSMUST00000153848	Slc28a2	Ensembl	537	chr2	+	122456398	122460551		chr2:122457597+122457657	GAGCAGCTCAGAGTCCTGCTTGATTGAGATTTATCTTGAATGCATTCCAGAACCACTGAG	exon sense-overlapping
ASMM10P029497	2.13896	up	noncoding	ENSMUST00000155757	Rragc	Ensembl	2950	chr4	+	123917473	123936993		chr4:123920378+123920441	GACTTTCCTGACCTGTTAAAGTGGAATTTCTTCTGGGAAGATACACTGAGGTCCCTCTGT	exon sense-overlapping
ASMM10P056101	2.04134	up	noncoding	TCONS_00010893	TCONS_00010893	Alexander et al 2013	75	chr15	+	99045234	99053517		chr15:99045261+99053489	CCTTAAACATGAGACAGCAGAAAAATAAAAAGCAACCAAACTAGATCCATCAAAGAGCAG	intergenic
ASMM10P038063	2.20628	up	noncoding	AK034294	AK034294	Genbank	1382	chr7	+	67645442	67646825		chr7:67646755+67646825	GGAAAAGCACATCAACTGATTAACCAATACCAAATGGCCAGCCCTGAAAACTCTCTCTCT	bidirectional
ASMM10P038063	2.20628	up	noncoding	AK034294	AK034294	Genbank	1382	chr7	+	67645442	67646825		chr7:67646755+67646825	GGAAAAGCACATCAACTGATTAACCAATACCAAATGGCCAGCCCTGAAAACTCTCTCTCT	bidirectional
mouselincRNA0165-_P1	4.04346	up	noncoding	mouselincRNA0165-	mouselincRNA0165	lincRNA	5550	chr10	-	52530460	52536010		chr10:52530584-52530643	ATTCATTCTGAAGTTGAGTGTGCTCCAGTTCTTTTTAGACCACAGGTCACATGTGGGAGG	intergenic
ASMM10P013045	2.05939	up	noncoding	NR_003627	D030018L15Rik	RefSeq	6216	chr15	-	96073336	96079552		chr15:96074269-96074695	TGTTCTGCTCTCTGTAAAGCATGTGTAAAGATATTACAAGCCGAGGCTCCTTAGCCGTCT	intergenic
ASMM10P042533	2.02256	up	noncoding	ENSMUST00000154337	Npsr1	Ensembl	1559	chr9	+	24300333	24314871		chr9:24300338+24300398	GATTCCTCACACTGTGGACTTTTCAGCCATGGTAATGCTCTCTGTTGTTTTTTTATACAG	exon sense-overlapping
ASMM10P041043	2.1076	up	noncoding	ENSMUST00000144801	Crispld2	Ensembl	748	chr8	+	120030791	120050471		chr8:120030974+120031067	TGGTTTGTGAGTGTAGGCACACAGCTGGAACACAGCCTGTCCACAGCCCTGTGAGCTATG	exon sense-overlapping
ASMM10P038437	2.22067	up	noncoding	2_00027236	Olfr544	Lei Sun et al 2012	226	chr7	+	102486385	102493182		chr7:102486526+102486586	GCCGGGTGCCTTGGTCAGAGCACAGCTCACTGATGTTGGAAAGAACAATGGCTTATGTAG	intronic antisense
ASMM10P018214	2.88971	up	noncoding	AK085789	AK085789	Genbank	1298	chr18	+	15070086	15071381		chr18:15071214+15071381	CCAGAGCACACAGGCTTTCTGAACCATTCTCCTGGTCAGTCTCTTTTGATTCTTTTTCTA	intronic antisense
ASMM10P003746	2.01086	up	noncoding	ENSMUST00000174735	Gm18201	Ensembl	875	chr7	-	9143253	9149393		chr7:9145009-9145780	TCATGTCTTTGATGGACTTATACCTTCTGGGATCCATGGGATTACTCAGCTGGAGTCTTG	intergenic
humanlincRNA0029-_P1	3.92703	up	noncoding	humanlincRNA0029-	humanlincRNA0029	lincRNA	11539	chr4	-	119091980	119103519		chr4:119092039-119092098	AAATCCCCAGAGGTTCAACTTTACCTGTAGAGTCTAGCTCTACTTGAGCATGTTCACTGT	intergenic
ASMM10P031972	2.44169	up	noncoding	AK156987	AK156987	Genbank	2136	chr5	+	89522859	89525000		chr5:89523561+89523656	CCCACACAGAGAGACTACAAATTGGTGGATGGAAAAATAAAAGAAGATGATTTGCTAAAC	intergenic
ASMM10P017745	2.65698	up	noncoding	ENSMUST00000125458	Mogat1	Ensembl	395	chr1	+	78537627	78538173		chr1:78537723+78537792	AATGACAGCTCAGTGTCTGCTGAGAAGGGAAACTCTTTATTTGTTGTCGAGTGGGATGGT	exon sense-overlapping
ASMM10P047619	2.14964	up	noncoding	uc007ccq.2	DQ713653	UCSC_knowngene	63	chr1	-	92994935	92994998		chr1:92994949-92994998	AAGTTGCTGGCTGTCGGATCTTAAAAGGCATCTCTTGATTTGTGACTGACGGTTGTTCTC	intergenic
ASMM10P011638	2.11168	up	noncoding	AK138174	AK138174	Genbank	942	chr1	-	181616940	181617879		chr1:181616975-181617879	CTATTCCTTGAGAAAAGTCTAACACCACACACACACACAATCATCATCATCTTCAAATAA	intergenic
ASMM10UP162	5.45007	up	noncoding	uc.253+	uc.253	UCR	222	chr4	+	84996065	84996287		chr4:84996181+84996240	GAGTCTATAACCCTTTAGTCTTCCCTAATGGGACATCATTATTCTGAAAGAAACAATGTA	intron sense-overlapping
ASMM10P051209	2.04222	up	noncoding	ENSMUST00000138456	Eml1	Ensembl	2984	chr12	+	108370956	108508538		chr12:108508478+108508538	AATAAAAAGATTTAGCTCCTAGATTGCAGACAGTAAAAGCTGTTTGGCTCAATAGCTTCT	exon sense-overlapping
ASMM10P051209	2.04222	up	noncoding	ENSMUST00000138456	Eml1	Ensembl	2984	chr12	+	108370956	108508538		chr12:108508478+108508538	AATAAAAAGATTTAGCTCCTAGATTGCAGACAGTAAAAGCTGTTTGGCTCAATAGCTTCT	exon sense-overlapping
ASMM10P050694	4.02079	up	noncoding	NR_046278	4930480M12Rik	RefSeq	550	chr12	+	26211266	26240707		chr12:26240647+26240707	TGGTTTACAGATGTGTCTGTCCAATTTCTGCATCTGATGTAACATGTTAATCTTCCAGTG	intergenic
ASMM10P058217	4.12202	up	noncoding	CO433172	mouselincRNA1102	lincRNA	693	chr4	-	72106237	72106930		chr4:72106292-72106930	ATTACATGAGCAAATCACCGTGTCTTCATGCAGCCACATTTGGTTTTGATGGTTGACTTT	intergenic
ASMM10P015171	4.11096	up	noncoding	AK079838	AK079838	Genbank	1783	chr1	+	52185062	52186843		chr1:52186783+52186843	GAAACATAATAAAATTACTAAAAGCTAAAAAAGCAAAATTTACCGTTCATACTTAAATAC	natural antisense
ASMM10P057366	2.14181	up	noncoding	uc012fyx.1	Cd209b	UCSC_knowngene	1868	chr8	-	3917656	3926814		chr8:3920030-3921982	AACAGCTGGTACAGATGAAGACTGAACTCTACCTTCCTGCAGCAGACTTCTAAGGCTAAA	exon sense-overlapping
ASMM10P057366	2.14181	up	noncoding	uc012fyx.1	Cd209b	UCSC_knowngene	1868	chr8	-	3917656	3926814		chr8:3920030-3921982	AACAGCTGGTACAGATGAAGACTGAACTCTACCTTCCTGCAGCAGACTTCTAAGGCTAAA	exon sense-overlapping
ASMM10P041292	2.03493	up	noncoding	AK016117	AK016117	Genbank	553	chr9	-	22435897	22436449		chr9:22435911-22436449	ACCAGGCATACATAAACTCAAAGGCACACACATACACATAAATAAAGACAAATAAGCCTT	intronic antisense
ASMM10P039532	3.84845	up	noncoding	ENSMUST00000137218	Gm11033	Ensembl	406	chr8	-	74827991	74833920		chr8:74833747-74833847	AATTCAGGAGTCCTGGATCCTTCCAGTTCTGGTTAATCTTACATCTTCAGATAGCCCAGA	intergenic
ASMM10P056890	2.63328	up	noncoding	uc008idf.1	AK163333	UCSC_knowngene	983	chr1_GL456211_random	+	75153	79597		chr1_GL456211_random:76125+78646	CAGCATCCAGATGTTCACTCTGACCAAAGCCTTAGAAAAGGCTCTTCTCCAGCATTTCAT	intergenic
ASMM10P041192	3.18212	up	noncoding	AK079788	AK079788	Genbank	1523	chr9	-	13915800	13920119		chr9:13915817-13916653	GATGCCTTGGTTATGGTACCTCTTCACAGCAATAGAGAACTAAGACAGTTATTTTGACAA	intergenic
ASMM10P038398	2.42689	up	noncoding	AK089510	AK089510	Genbank	1308	chr7	+	100513940	100515246		chr7:100515117+100515246	GGTCGCCCAGAGATACGCCGACTCGGTTTTGGTTTTAATAAATTAGAGGCTTTTTATAAT	natural antisense
ASMM10P041353	2.57764	up	noncoding	AK146883	AK146883	Genbank	1790	chr9	-	35397900	35399690		chr9:35397914-35399690	ATTGCACTTCAGCTTGGAGAAAGGTTAGAAGAATAGTTCAGAGAAAGAAAGAATTTTTGC	intergenic
ASMM10P045345	2.21949	up	noncoding	NR_028320	AU015836	RefSeq	3108	chrX	+	93968655	93975470		chrX:93974631+93974723	ACCCCAATATATAACCAGCTATTAACACTCAGACTTAAAAAGAACAAAACTCAGACCAGA	intergenic
ASMM10P033142	2.98415	up	noncoding	AK016206	AK016206	Genbank	631	chr6	-	48986615	48999616		chr6:48986698-48986828	ACTTCTGTTCTGGAAAGGCAGGGGCCTGGGCTGACAGCAAAATTCCCTTTTGAATGCAAC	natural antisense
ASMM10P010345	2.17752	up	noncoding	uc007rdb.1	AK049017	UCSC_knowngene	1529	chr13	+	70840450	70859609		chr13:70845342+70845402	AGGAGCCACAGGAAAGGATGGGGAAGAAGTAAATAATAGAATATGGTCCTCCTGAAATGG	intronic antisense
ASMM10P041479	2.41985	up	noncoding	AK142168	AK142168	Genbank	2293	chr9	-	44481513	44483803		chr9:44481536-44481663	GGAACCCGAGCTCCAACTGGGCAAATATGAGTTTCTATCTAAAACAATAAAATAAATGAT	intergenic
ASMM10P050253	2.47435	up	noncoding	ENSMUST00000163388	Angel1	Ensembl	820	chr12	-	86702438	86718186		chr12:86717890-86718186	TTTGTTCAAATGTCCCAAATCACGAGTCCTTTCGTTTTTCTATCCTGGCTTCCTCATGCC	exon sense-overlapping
ASMM10P055513	2.68916	up	noncoding	ENSMUST00000149168	Slc6a9	Ensembl	2834	chr4	+	117835332	117875196		chr4:117864729+117864789	TTATTCTGATAGCCGTGGCTGTAGTTCTGCCTCCTAGAGACCCTGGTCACTGCCATTGTG	exon sense-overlapping
ASMM10P036703	4.79547	up	noncoding	AK046587	AK046587	Genbank	1571	chr7	-	105885295	105886866		chr7:105885309-105886866	CCTATGTTGATGCTAGTTTTGACTCTTAAGACGGGTATGATTTTATTTTAGTACCCATAG	intergenic
ASMM10P029388	2.15615	up	noncoding	ENSMUST00000155267	Hectd3	Ensembl	705	chr4	+	116998536	117000322		chr4:117000186+117000246	ATTAGGGTGTTAGAGCCTCGGGACTCTGAGGTGCCCAGCTGAGAGCATTTGTCATTTCAG	exon sense-overlapping
ASMM10P051732	2.89242	up	noncoding	AK048379	AK048379	Genbank	2275	chr13	-	49418764	49421037		chr13:49418796-49421037	ATCTATTTCCCATGTGCCAGCAACAGCACTGGCAATGGCCTGGATTGTTTTAGGATGTTA	bidirectional
ASMM10P051732	2.89242	up	noncoding	AK048379	AK048379	Genbank	2275	chr13	-	49418764	49421037		chr13:49418796-49421037	ATCTATTTCCCATGTGCCAGCAACAGCACTGGCAATGGCCTGGATTGTTTTAGGATGTTA	bidirectional
ASMM10P031292	2.75818	up	noncoding	uc029vqh.1	AK203921	UCSC_knowngene	334	chr5	-	144195329	144195663	NM_027410	chr5:144195447-144195663	CACTCCTCAGCAGGTTTTCCAAATGGAGTTTTGCTTCAAAAGTTAAGCAAAGGGCTGGAT	exon sense-overlapping
ASMM10P053306	2.33048	up	noncoding	ENSMUST00000159114	C130026I21Rik	Ensembl	556	chr1	-	84992689	85246397		chr1:85246321-85246379	GCTAAAATAAACTGTTATGCCAGCTGCATGTGGTAGCCTGTGCCTATAATCCCAGCACTT	exon sense-overlapping
ASMM10P053306	2.33048	up	noncoding	ENSMUST00000159114	C130026I21Rik	Ensembl	556	chr1	-	84992689	85246397		chr1:85246321-85246379	GCTAAAATAAACTGTTATGCCAGCTGCATGTGGTAGCCTGTGCCTATAATCCCAGCACTT	exon sense-overlapping
ASMM10P010081	3.02842	up	noncoding	NR_045425	5730412P04Rik	RefSeq	758	chrX	+	136104921	136111613		chrX:136110448+136111554	CTTCACACACAAACCCTGGACATTTTAAACATTTCCAAACTCCTCGAAAGATAGTTAAAA	intergenic
ASMM10P045362	2.10702	up	noncoding	ENSMUST00000134899	Gm14818	Ensembl	600	chrX	+	95471447	95557987		chrX:95557927+95557987	GCTATGTTCTTCCCATAGTAATCGGGGAAGTAGATTTACTTCCCTTGTCTTACTGACCAT	natural antisense
ASMM10P049642	2.03547	up	noncoding	AK085401	AK085401	Genbank	928	chr11	+	116098940	116099868		chr11:116099808+116099868	TGCCAGGACCGCCTCAGGCAGCTCACAACCCATAAATCAATAAAGAAAAATCAATAAATT	intergenic
ASMM10P055930	3.45821	up	noncoding	TCONS_00006785	TCONS_00006785	Alexander et al 2013	85	chr12	+	104435374	104436779		chr12:104435409+104436739	TGGCCTCCTCCCCGAAAACGGGATGGAGGCTAGATTAGGGGAGACTCCTCTGTCTGGCAA	intergenic
ASMM10P048805	2.52811	up	noncoding	ENSMUST00000143389	Zranb3	Ensembl	686	chr1	-	127965130	127972958		chr1:127965834-127966333	TCATAAAAGCCTCCATAGCTTTCTTCTTCCAACACGATTGTGGACCGCTAGCATCTGTTT	exon sense-overlapping
ASMM10P014716	2.43377	up	noncoding	ENSMUST00000144877	Cryzl1	Ensembl	881	chr16	-	91694590	91699288		chr16:91694680-91695260	TACTTGTACTCTGTTGTACTGTAGCCATTCTGTGTGGGCCTCCCTGATGTTTGTTTTCCA	exon sense-overlapping
ASMM10P014716	2.43377	up	noncoding	ENSMUST00000144877	Cryzl1	Ensembl	881	chr16	-	91694590	91699288		chr16:91694680-91695260	TACTTGTACTCTGTTGTACTGTAGCCATTCTGTGTGGGCCTCCCTGATGTTTGTTTTCCA	exon sense-overlapping
ASMM10P025612	2.01341	up	noncoding	NR_040597	4930539M17Rik	RefSeq	848	chr3	+	9061963	9071076		chr3:9071000+9071076	CATGTGAATGTGTGTGTACTAAGATTGCAAGTGAGAAATGCATTAAGACTTTATCTTACG	intergenic
ASMM10P018022	2.0956	up	noncoding	AK047314	AK047314	Genbank	2481	chr18	-	68246287	68248768		chr18:68246709-68248768	CCTCTCCAAGTCACTTTCAGTTATGGGTATTTCATCAGGGCAAGAGCAACTCTAAGACAA	intronic antisense
ASMM10P035744	3.55092	up	noncoding	AK149231	AK149231	Genbank	588	chr7	-	25089320	25089907		chr7:25089440-25089907	AAATAACCAAATCCCAAGCTTTAACTACAGCTGTGAAACCAAATATCGGGAGGGGGGTGG	intergenic
ASMM10P022975	3.40455	up	noncoding	ENSMUST00000157059	Gm13662	Ensembl	712	chr2	+	71749924	71759801		chr2:71759620+71759801	ATTCTTTGTATGCGTGGCTGAGGTGAGAGCTTTGGCATATGTAAGAGGCAATATGACAAC	intergenic
ASMM10P029337	2.04613	up	noncoding	AK082358	AK082358	Genbank	1610	chr10	-	42971282	42991162		chr10:42971391-42972558	CAGCTCCCAAGGTTAAGGGGAATATCTCTTTAAGTACATTAATGGAAAAATATATTGCTC	intergenic
ASMM10P057931	2.1644	up	noncoding	CA880872	humanlincRNA0897	lincRNA	253	chr11	+	90467757	90468010	NM_021433, uc007dbd.1	chr11:90467895+90468010	TGAACTCTGGGGCTTTCTCTAAGCTTATTCCAAGCCATTCTCACTCTCTGCATTCCATTG	intergenic
ASMM10P030424	2.92986	up	noncoding	NR_046190	4930459L07Rik	RefSeq	428	chr5	-	58443239	58452998		chr5:58443256-58443575	TTGGCCATTATGAGACAGATTAAACTCTTTTGCTCCTTTCTGTAATAAACCAAGTACATG	intergenic
ASMM10P038627	2.75617	up	noncoding	uc012fsj.1	A630005I04Rik	UCSC_knowngene	2967	chr7	+	113240249	113243216		chr7:113243150+113243216	AGATGTACTACTGACTTCAGTCTGGAGATTAGAAGAAAGTTAGGTACTGTGAATGGTGCC	intron sense-overlapping
ASMM10P038627	2.75617	up	noncoding	uc012fsj.1	A630005I04Rik	UCSC_knowngene	2967	chr7	+	113240249	113243216		chr7:113243150+113243216	AGATGTACTACTGACTTCAGTCTGGAGATTAGAAGAAAGTTAGGTACTGTGAATGGTGCC	intron sense-overlapping
ASMM10P042925	2.1337	up	noncoding	TCONS_00033997	XLOC_025136	Alexander et al 2013	585	chr9	+	61057777	61059008		chr9:61058948+61059008	ATGAAATGGACATAAATGTTTACTTCACACTATAATTATGAAGAGGGGCCATGGATCGCC	intergenic
ASMM10P046995	4.7895	up	noncoding	ENSMUST00000131642	Gm12319	Ensembl	357	chr11	-	70654740	70656493		chr11:70656363-70656493	ACAAAACAAAACCATGAATGGACGTGAAAAGGGGATGACCCTTTGTAAGCTCTTGGACGC	bidirectional
ASMM10P046995	4.7895	up	noncoding	ENSMUST00000131642	Gm12319	Ensembl	357	chr11	-	70654740	70656493		chr11:70656363-70656493	ACAAAACAAAACCATGAATGGACGTGAAAAGGGGATGACCCTTTGTAAGCTCTTGGACGC	bidirectional
ASMM10P018663	2.50419	up	noncoding	AK028578	AK028578	Genbank	3285	chr18	+	73703925	73707209		chr18:73707066+73707209	ACACAAAAGCATGCCATGAATTCTAGAGGGACAAAGAAAGGGCATGTGAGAACAGTTGAA	bidirectional
ASMM10P019185	2.10551	up	noncoding	AK136590	AK136590	Genbank	882	chr19	-	38929988	38930868		chr19:38930014-38930868	AGTCGCATTTGTAAGCCTACCCACACACCTCTAAATATGCACACTAAATAAAAATGTAAA	bidirectional
ASMM10P047937	2.03544	up	noncoding	AK032665	AK032665	Genbank	2011	chr11	-	119256053	119258063		chr11:119256079-119256476	GGTGACTGTCCTCATATTTTACAGATGCTAGATGTATTAATTGTTTTCTTGCTGTGACAA	intronic antisense
ASMM10P029491	2.25569	up	noncoding	ENSMUST00000140510	Gm12925	Ensembl	665	chr4	+	123665880	123668727		chr4:123666244+123666307	AATTACGTGAAATGATGCTTTTCACTAATAGATGCAATCATCGCTTTCCACATCACAAAG	intronic antisense
ASMM10P029491	2.25569	up	noncoding	ENSMUST00000140510	Gm12925	Ensembl	665	chr4	+	123665880	123668727		chr4:123666244+123666307	AATTACGTGAAATGATGCTTTTCACTAATAGATGCAATCATCGCTTTCCACATCACAAAG	intronic antisense
ASMM10P043751	2.94702	up	noncoding	uc009svs.1	AK054333	UCSC_knowngene	1941	chrX	-	27829756	27885336	uc009svf.1, uc009svl.1, uc009swh.1	chrX:27829956-27831189	TGCCAACTGTATGCATTTCCTTTGTATAACCTCTCTTTAAGGGACTAATGGAACAACCAA	intergenic
ASMM10P049531	3.06177	up	noncoding	ENSMUST00000119942	Gm11718	Ensembl	537	chr11	+	107191093	107191630		chr11:107191504+107191630	AATTAAGATCATTACCATCCCTTAGCGCAAATCCTCAGGCTGGACTGATGGCTCCATCTT	intergenic
ASMM10P019358	2.20027	up	noncoding	AK033619	AK033619	Genbank	3065	chr19	-	54198390	54201454		chr19:54198407-54201454	CCTGAATTCCTGTAAATAACCCCAATAAAACTCACTGTTCACCAGGTTGGACCTTGGTGC	intergenic
ASMM10P018370	3.46084	up	noncoding	NR_076393	Gm6756	RefSeq	1903	chr18	+	36920304	36922207		chr18:36920374+36920628	ATTCTAAGACCCGACTCTAGCAACAGCCTTCACAAATCTGCGCAAAGTACTCATCAGTGA	intergenic
ASMM10P001856	2.64396	up	noncoding	ENSMUST00000135563	1700003M02Rik	Ensembl	690	chr4	-	34688960	34719609		chr4:34714486-34719044	CCAAGTCTTCAAGAAAGAGTGGAGTTGGCAGATTTCAGAACACAGGAATGGCTTTTTCCA	exon sense-overlapping
ASMM10P032053	2.80856	up	noncoding	TCONS_00025009	XLOC_018469	Alexander et al 2013	3033	chr5	+	99275219	99279278	TCONS_00025007, TCONS_00025008	chr5:99279218+99279278	CTGTCACTCATTCCTCTAGGTTTGGATTTCCCCATATGTGCCAATAAAGGATCTGCAAAC	intergenic
ASMM10P046749	2.93582	up	noncoding	ENSMUST00000119517	Gm12252	Ensembl	219	chr11	-	58396296	58396515		chr11:58396310-58396515	ACTGGGCAGACGTTCTACATAGTGGAAGTCTCTTTTTTATGGATTTCAGCTACTCTATAG	intergenic
ASMM10P019367	3.17398	up	noncoding	NR_045318	4930552P12Rik	RefSeq	2496	chr19	-	55640588	55702204		chr19:55640682-55642551	TCATCAAGCCACAACAAACTAGCCAGTGAGCCCCGTAAACAGAATTCTTCTGCAGTTCTT	intergenic
ASMM10P046739	2.94744	up	noncoding	ENSMUST00000143009	4933426K07Rik	Ensembl	1548	chr11	-	57655414	57657826		chr11:57655443-57656334	GCCAGGCTTTCAGAATTTTACCCCAAAAGACCAAAAATAAGAAAATTACCTAGAAAGATG	intronic antisense
ASMM10UP916	2.75514	up	noncoding	uc.480-	uc.480	UCR	202	chrX	-	42276097	42276299		chrX:42276177-42276236	AAGTTGGAATTTAAAAGTAAGAAAAAACTAAACAAACTGCGCAATTATAAAATCAGCACC	natural antisense
ASMM10P040078	3.09025	up	noncoding	AK021287	AK021287	Genbank	575	chr8	+	8488301	8495520		chr8:8495460+8495520	ACAGTCCTGGACTGTCCACAAAGCGAACTCCATGTTCCTCTCTGGATTTAAAGTCTTTGT	intergenic
ASMM10P019637	5.39675	up	noncoding	AK143011	AK143011	Genbank	1546	chr19	+	11482619	11484166		chr19:11484049+11484166	GATCACATGTGATTTCCGTCTGTTTTAACTAAAGGCATGTTTTAGATCTCCTTATTGCAT	intergenic
ASMM10P027026	2.00569	up	noncoding	ENSMUST00000147926	Shb	Ensembl	1609	chr4	-	45423277	45482802		chr4:45482605-45482802	TCTTTATCAAAAGCAGAGTGGAGACTTGTCCTGTTCTCAAATAGGCTCAGGAACTCAGGC	exon sense-overlapping
ASMM10P052278	4.90263	up	noncoding	AK015807	AK015807	Genbank	606	chr13	-	113078506	113079112	AK016211	chr13:113078542-113079100	AAACAAACCGAAATCAGCATGGTTGTACAGCCAAATGGAAATATTTTCAAATTAGCAGCT	intergenic
ASMM10P046617	2.33209	up	noncoding	ENSMUST00000117387	Gm12188	Ensembl	310	chr11	-	49088233	49088543		chr11:49088366-49088543	ATCATCTATGACTGGAAATTCCTGATGGAGTGTCAGAACTCACCTGTTGCCAAAACACCC	intronic antisense
ASMM10P046617	2.33209	up	noncoding	ENSMUST00000117387	Gm12188	Ensembl	310	chr11	-	49088233	49088543		chr11:49088366-49088543	ATCATCTATGACTGGAAATTCCTGATGGAGTGTCAGAACTCACCTGTTGCCAAAACACCC	intronic antisense
ASMM10P046617	2.33209	up	noncoding	ENSMUST00000117387	Gm12188	Ensembl	310	chr11	-	49088233	49088543		chr11:49088366-49088543	ATCATCTATGACTGGAAATTCCTGATGGAGTGTCAGAACTCACCTGTTGCCAAAACACCC	intronic antisense
ASMM10P046617	2.33209	up	noncoding	ENSMUST00000117387	Gm12188	Ensembl	310	chr11	-	49088233	49088543		chr11:49088366-49088543	ATCATCTATGACTGGAAATTCCTGATGGAGTGTCAGAACTCACCTGTTGCCAAAACACCC	intronic antisense
ASMM10P015178	8.39101	up	noncoding	ENSMUST00000126228	Spice1	Ensembl	681	chr16	+	44385383	44387143		chr16:44385468+44385618	TTTAAGCTTTGTGTTGGTCAAGTGTAACGACCCGTTTTGGACCTGTCAGCCAAACCCTTT	exon sense-overlapping
ASMM10P056582	7.52651	up	noncoding	TCONS_00034230	XLOC_025952	Alexander et al 2013	1043	chr9	-	72773613	72776804	TCONS_00034231	chr9:72776207-72776761	TGTGACACTGGAAACGGAGTGAGTGGAATGGTACCACAGCACAGAGGGAGCCAACAGCAT	intergenic
ASMM10P002156	7.98268	up	noncoding	ENSMUST00000140283	Fmo5	Ensembl	848	chr3	+	97628882	97639002		chr3:97629727+97635510	TAACTTCAGACACCAGGAAGCCCCTGAGGAAGGCAGGGCCAGTATTTACCAGTCCGTGGT	exon sense-overlapping
ASMM10UP126	17.7208	up	noncoding	uc.219+	uc.219	UCR	210	chr5	-	131693977	131694187		chr5:131693980-131694039	AATTATTCATCTTCCAAAAGGGTATTTCATGGCCGCTGGGCCCAAACGATCGTTCACCTT	intron sense-overlapping
ASMM10P025348	2.39738	up	noncoding	TCONS_00021092	XLOC_016174	Alexander et al 2013	535	chr3	-	122377372	122391717		chr3:122377394-122377864	ATCCTGTTTGTTCCAAATTCAGGAGCAATGCTCCAAATGACCTCAGGGGCTATCCTGAAT	intergenic
ASMM10P027021	2.55325	up	noncoding	ENSMUST00000121479	Gm12566	Ensembl	359	chr4	-	45136249	45136608		chr4:45136394-45136608	TAAAAATTCACATTGAGCTGCTCCTGAGGCATAATGGTGGAGTTAGTAGGAATGCCAGGG	intergenic
ASMM10P035858	2.59616	up	noncoding	ENSMUST00000145098	Zfp940	Ensembl	3712	chr7	-	29843249	29853641		chr7:29843273-29843935	GTGCTAACAGAATTCTGATAACAGAATTAAATGAGGAGTGTATTGGACAGGAAATTTCCT	exon sense-overlapping
ASMM10P000888	2.57545	up	noncoding	ENSMUST00000116160	Gm15108	Ensembl	803	chrX	+	148055248	148056743		chrX:148055478+148056196	TAGAACTAATAGCTCTACAGATAGACCACACCATGACCTCTTCAGACCACTTCATAACTA	intergenic
ASMM10P043663	2.03428	up	noncoding	ENSMUST00000137955	4933416E14Rik	Ensembl	1938	chrX	-	10415300	10417238		chrX:10415314-10416642	ATTGTGTTAAGGGCTTCCTGTTGCTATACCTCAAGTTAAATTAAACCAGCTAGTACAGAA	intergenic
ASMM10P024264	2.70828	up	noncoding	ENSMUST00000172037	Gm17096	Ensembl	733	chr2	+	166943538	166944308		chr2:166944235+166944308	GTATTTTACTGAGTAGCATTGGGGAACTCACAGCAGTCTACATGTCTCTACTTCCTGAGA	intron sense-overlapping
ASMM10P036815	2.01615	up	noncoding	AK044183	AK044183	Genbank	4134	chr7	-	114534907	114539041		chr7:114534998-114539041	ATTCTAAACCTGACTGTTCAGCCTGAACACTTAGGAGTTACTCAACATATCTGTACCTAA	natural antisense
ASMM10P034500	2.65477	up	noncoding	NR_015348	Hoxa11os	RefSeq	1839	chr6	+	52245242	52249769		chr6:52245753+52245816	TAACATGATTCTCCACTGCAGCTGCCTCTTTGAAGCGGATCCGTGAAGTAGAAATTTGGA	natural antisense
ASMM10P046612	2.88329	up	noncoding	AK151345	AK151345	Genbank	714	chr11	-	49014074	49014785		chr11:49014563-49014785	GATTACTTCACCCAGGGATCCATCCAGACACTATTGCATACTCCACCAAGATTTTGCTGA	intergenic
humanlincRNA1395+_P1	3.547	up	noncoding	humanlincRNA1395+	humanlincRNA1395	lincRNA	11963	chr6	+	95192892	95204855		chr6:95204796+95204855	AACACAAAGCAAGCACAGGAGAAACAAGAAACAGACTCAGCCGTGACATAGAAGATTAGA	intergenic
ASMM10P042892	2.01399	up	noncoding	ENSMUST00000131007	Gm16131	Ensembl	659	chr9	+	58117814	58118989		chr9:58118912+58118989	CTGGGGAACAAAGGCATCAATTAATTCTTCCCATTTAGCATTTGATCTCTCAGTAAATAT	natural antisense
ASMM10P034887	3.04464	up	noncoding	ENSMUST00000125951	Fam19a1	Ensembl	684	chr6	+	96113241	96131950		chr6:96131890+96131950	TCCTTCCATTGGCTATCCCTAAAATGTACATGAATTCCAAATGCAAACTTTTGCTAATCA	exon sense-overlapping
ASMM10P014425	19.5885	up	noncoding	ENSMUST00000147504	Gm9968	Ensembl	2990	chr16	-	43345886	43363666		chr16:43345973-43348571	CTGTAAATATTTGTGGAGTGCACAATTGACCATCTGGACAAATATTATGTCAACAATGGA	intronic antisense
ASMM10P014425	19.5885	up	noncoding	ENSMUST00000147504	Gm9968	Ensembl	2990	chr16	-	43345886	43363666		chr16:43345973-43348571	CTGTAAATATTTGTGGAGTGCACAATTGACCATCTGGACAAATATTATGTCAACAATGGA	intronic antisense
ASMM10P028385	2.63176	up	noncoding	NR_040441	Gm16023	RefSeq	2493	chr4	-	155608296	155624755		chr4:155608368-155610291	CAGAAGGTAGATAAATGTTAGGACCATACTAGGCGGGGTTGGTGGTTAGTGGTTGTTCAA	natural antisense
ASMM10P028031	5.10358	up	noncoding	AK040302	AK040302	Genbank	1351	chr4	-	134891845	134894225		chr4:134892119-134892631	AACATGACAGATGGCATTAGTGGTGACGTTGCCAAGAAGGGCTGTAAAGAAACTAAGTGG	natural antisense
ASMM10P056472	5.11575	up	noncoding	TCONS_00029108	XLOC_021653	Alexander et al 2013	847	chr7	+	64006839	64021339	TCONS_00029109	chr7:64007831+64018831	CAGAGCTATCGCTGGTCCTGAAGCTGAGAGACAGGGTTCCCAGGAACATCTTGACCGAGT	intergenic
ASMM10P040103	2.14086	up	noncoding	NR_038016	Gm16998	RefSeq	1230	chr10	+	54075921	54081081		chr10:54081021+54081081	TTTTGATACATTATTCTGCCCAATTGAAAGATTTTTTCATGAAATAAAGTGAAATAAAAC	bidirectional
ASMM10P026634	5.56363	up	noncoding	NR_040591	Gm1653	RefSeq	2424	chr3	+	149274736	149279980		chr3:149279804+149279980	CTCATGCTTTGTTAATCTATAACAAGTTGCTTAGTTACAAATTCGTGTGGGTTTTGGAGA	intergenic
ASMM10P030697	2.87755	up	noncoding	AK006735	AK006735	Genbank	290	chr10	-	68904203	68904490		chr10:68904218-68904490	GAAAAGGACTCTCAGTGAACAAGCCCTACGTATGTGCTCATTATACATGTATTACGGCCT	intergenic
ASMM10P043403	2.82842	up	noncoding	ENSMUST00000124267	Myl3	Ensembl	691	chr9	+	110765860	110769736		chr9:110765868+110765931	ATCTCCTTGCTATTCAGGAGTGTGGGAGCTACCTCGGGGCCACAGGCCGAATGGGGAAGG	exon sense-overlapping
ASMM10P016181	2.2107	up	noncoding	ENSMUST00000157951	Gm24532	Ensembl	286	chr17	-	43961555	43961841		chr17:43961569-43961841	TCTCTAACAGATTCCATCCATTTCATTTCTTTCATAAGAAGTGGTTTTCAGTTCTGAAAT	intronic antisense
ASMM10P016181	2.2107	up	noncoding	ENSMUST00000157951	Gm24532	Ensembl	286	chr17	-	43961555	43961841		chr17:43961569-43961841	TCTCTAACAGATTCCATCCATTTCATTTCTTTCATAAGAAGTGGTTTTCAGTTCTGAAAT	intronic antisense
ASMM10P037749	3.03722	up	noncoding	ENSMUST00000145961	Gm12764	Ensembl	617	chr7	+	34388664	34394779		chr7:34394703+34394779	GAACGCACATGCTATGCTTATAACACCAGCTTCTTTCTCTTTTCAAGACTTATTTCTATT	intronic antisense
mouselincRNA0315+_P1	2.67679	up	noncoding	mouselincRNA0315+	mouselincRNA0315	lincRNA	6450	chr12	+	54111474	54117924		chr12:54117819+54117878	ACAAAAAGAACTGGAACTCAGGTCCTATCCAAACACTGCAAGGGAATTGCCTGTAATCCC	intergenic
ASMM10P042594	2.25689	up	noncoding	ENSMUST00000159363	4930581F22Rik	Ensembl	750	chr9	+	35118064	35124068		chr9:35123940+35124068	TTTGGGGGGTTGCATCATCTGATTCTCAGGAAAATGTTACCAATTCCAGGCATCTATCCC	intergenic
ASMM10P015137	2.00966	up	noncoding	uc007zdc.1	AK089379	UCSC_knowngene	5095	chr16	+	36875139	36880234		chr16:36880136+36880234	CCAACATCATATACCATACGGACTATATAGCTATCAATAAAACTTCCTAATGGATGGCTT	bidirectional
ASMM10P035560	3.96649	up	noncoding	TCONS_00029260	XLOC_022301	Alexander et al 2013	3923	chr7	-	12862225	12866557		chr7:12862239-12863311	AGTACTTCTAGAAGCTTAGCAGTGTTCAGTTTTAGTTCTCCGTCCTTCATTGTAAGACCA	intergenic
humanlincRNA0083-_P1	2.23171	up	noncoding	humanlincRNA0083-	humanlincRNA0083	lincRNA	20942	chr3	-	107147826	107168768		chr3:107147827-107147886	AATATGAGAGCTACTCTTTCAGAATCTTGCCCACACATTGGGCGTGTGTGTATGTGCACA	intergenic
ASMM10P020779	2.75313	up	noncoding	ENSMUST00000132326	1700109F18Rik	Ensembl	460	chr2	-	74703247	74712054		chr2:74703311-74703622	CGAGAGGTCTGAATCTCCTTTTTATAAATAAGGTCATCATAGAAAGGCATTTTCGTTAGT	natural antisense
ASMM10P001909	2.04034	up	noncoding	ENSMUST00000136438	2610035D17Rik	Ensembl	1436	chr11	-	113043894	113173077		chr11:113067342-113172952	CTGTACCTGTCCAGAGTGAAACCAGAGCTTCTGCCTGCATGGAACAAGAGCAAGAGAAAG	intergenic
ASMM10P011575	2.52284	up	noncoding	ENSMUST00000118355	Gm15916	Ensembl	1170	chr14	+	18830905	18832075		chr14:18832015+18832075	AATTCCTCCAAATCTCCAACTGTCCACGAAAACAAAGTGCCAACTGGCAAATCATTTTAG	intronic antisense
ASMM10P050252	2.49162	up	noncoding	ENSMUST00000181495	4732487G21Rik	Ensembl	2664	chr12	-	86290760	86306006		chr12:86302132-86302219	GCTAATCTCCATGTCAAGTATCAAGAGAATGGAAGCCAGGTCTCACCATGGTGTTTACAG	natural antisense
ASMM10P010266	2.78177	up	noncoding	TCONS_00008044	XLOC_006188	Alexander et al 2013	1893	chr13	+	62255382	62275760	TCONS_00008046	chr13:62263635+62263695	AATTGTTGGTTTGATATACTCTGATCTCTGTTGCTTCACAAGCTCCCGAGTCACAACATG	intergenic
ASMM10P023116	3.795	up	noncoding	AK157328	AK157328	Genbank	1447	chr2	+	84715013	84716459		chr2:84715595+84715760	TTCTACGTATGTACCGGAAGTGCTCAAAAACAAGCAGATGCCCTTTCTTAGTTCACCAGC	natural antisense
ASMM10P044364	6.50326	up	noncoding	ENSMUST00000157673	Gm26415	Ensembl	292	chrX	-	109115224	109115516		chrX:109115270-109115516	GTTCTCTGGTAGGAATCTCCAAATAAAATTCTGAAGGAATATAAATTTGAACAAGGCACC	intronic antisense
ASMM10P050766	2.63263	up	noncoding	TCONS_00006722	XLOC_005058	Alexander et al 2013	696	chr12	+	37071657	37073666		chr12:37073603+37073666	TAGCCAGCTTGGCGTGCTTCTCCAAAACAAACCAAACAACAACAACAACAAAATAACAAA	intergenic
ASMM10P015538	26.8988	up	noncoding	AK035133	AK035133	Genbank	1718	chr17	-	9847464	9849188		chr17:9847615-9847882	GTCCATTCATTAACTTATTCAATAAGCATTGTGACTGAATGGTGCAATGTTCTACTGAGA	intergenic
ASMM10P024598	10.5296	up	noncoding	NR_040748	Gm6639	RefSeq	3135	chr3	-	35597151	35666163		chr3:35597183-35597851	AGAGTAACTCCAACTGTGTTACTTAGTAATGTAACTATTCAATCGTTACATACATGCGTG	intergenic
ASMM10P018221	7.05183	up	noncoding	ENSMUST00000158193	Gm22389	Ensembl	301	chr18	+	16033745	16034046		chr18:16033986+16034046	AAGTAGAACAAGGTGGCTACACCCTTGCAGAATCTTTATATGTAGCTGTTTACATAGTAT	intergenic
ASMM10P013887	3.81261	up	noncoding	AK033021	AK033021	Genbank	462	chr15	+	96700172	96700633		chr15:96700573+96700633	CTTTCGGTTGAACAAAGACCCCCGAGGAGAGCGAAATGCTGGTTGAATGAAAGAATAAAC	bidirectional
ASMM10P033860	2.36734	up	noncoding	NR_045009	Gm15987	RefSeq	1082	chr6	-	128952352	128975029		chr6:128952393-128953124	AATGATTTGGGTCAGTGATTTTTCTCCTTCCATCTTTGAGATTAACATGTGCTAGAGATA	intronic antisense
ASMM10P033860	2.36734	up	noncoding	NR_045009	Gm15987	RefSeq	1082	chr6	-	128952352	128975029		chr6:128952393-128953124	AATGATTTGGGTCAGTGATTTTTCTCCTTCCATCTTTGAGATTAACATGTGCTAGAGATA	intronic antisense
ASMM10P033860	2.36734	up	noncoding	NR_045009	Gm15987	RefSeq	1082	chr6	-	128952352	128975029		chr6:128952393-128953124	AATGATTTGGGTCAGTGATTTTTCTCCTTCCATCTTTGAGATTAACATGTGCTAGAGATA	intronic antisense
ASMM10P029207	2.29102	up	noncoding	AK040706	AK040706	Genbank	1892	chr4	+	103217701	103219592		chr4:103219508+103219592	CTGCATATTTTCTTTCAAATGAGTTCCAGCATCTTACTCTTTGATAATTCAATGGTGGGT	intergenic
ASMM10P016494	6.44336	up	noncoding	AK083357	AK083357	Genbank	1902	chr17	-	83563029	83564928		chr17:83563043-83563390	GGCTGCTTTCAAAATTATTGCCAAGTCAAGAAACACTGAGGGTTCCTAAACATAATTTTT	intergenic
ASMM10P036502	3.21723	up	noncoding	AK032241	AK032241	Genbank	2268	chr7	-	90885443	90887706		chr7:90885478-90886173	GGATGACAAAAGACACGTTTTAACAAATTTCCAAAGAACTGTGTAGCTAACTTCCATGCT	intergenic
ASMM10P046135	2.14352	up	noncoding	AK038773	AK038773	Genbank	1062	chr10	+	127311838	127312900		chr10:127312840+127312900	CTCCATAGACCTGCCCAAAAATAGTACACTCAACTTGCAGGCAAGACCTTGATACACATT	bidirectional
ASMM10P046135	2.14352	up	noncoding	AK038773	AK038773	Genbank	1062	chr10	+	127311838	127312900		chr10:127312840+127312900	CTCCATAGACCTGCCCAAAAATAGTACACTCAACTTGCAGGCAAGACCTTGATACACATT	bidirectional
ASMM10P013592	2.95685	up	noncoding	ENSMUST00000131496	Zfp707	Ensembl	2701	chr15	+	75969157	75975868		chr15:75974406+75974469	GGTGGTTTTTAAGTTGATTTGTATCTGGGCCAGTTCTGTGTGAATGTATCTATTCCTCCA	exon sense-overlapping
ASMM10P028737	23.0448	up	noncoding	AK157044	AK157044	Genbank	2179	chr10	-	36611899	36614074		chr10:36611913-36614074	TATTAAGATATTTGGCACAGGGTTCAGATAGAAACCTTAGCTGAAATACTGGAGCACAGT	intronic antisense
ASMM10P051607	2.14026	up	noncoding	ENSMUST00000132206	Mylk4	Ensembl	709	chr13	-	32766513	32783954		chr13:32766552-32766775	GGTCTCACAAGTCAAATGATAGGATTCCACCATACAGCTTTTGATTTCTCATTATTGAAT	exon sense-overlapping
ASMM10P032745	18.8391	up	noncoding	TCONS_00025175	XLOC_018879	Alexander et al 2013	1512	chr5	+	149081753	149083322		chr5:149082177+149082517	TACAATCATGAGGACTGGAGTTCAGATCTCCATCATCTACATATCCTTATAATACACACC	intergenic
ASMM10P015866	2.11386	up	noncoding	AK041968	AK041968	Genbank	2092	chr1	+	59151046	59169320		chr1:59169247+59169320	CTGCACACTACAGTCCAGAGTAGGTCCTTCATTTACACATTTATCACATTTTTATTACTA	natural antisense
ASMM10P002950	2.52339	up	noncoding	ENSMUST00000153728	4930417H01Rik	Ensembl	424	chr2	+	122704233	122720597		chr2:122707209+122718157	GTCTCAAAAATAGATAATTTGTCTACCTGTTAATGATTCTGCTTCTTGGACTACGTCCCA	intergenic
ASMM10P015387	2.80411	up	noncoding	ENSMUST00000123318	Gm15965	Ensembl	1428	chr16	+	90983906	90987237		chr16:90987174+90987237	TGAAGGAACCATGTCTAAGATACCATGTTCTGCAGAGCCTCACTTACACTCCACACAATA	intronic antisense
ASMM10P015387	2.80411	up	noncoding	ENSMUST00000123318	Gm15965	Ensembl	1428	chr16	+	90983906	90987237		chr16:90987174+90987237	TGAAGGAACCATGTCTAAGATACCATGTTCTGCAGAGCCTCACTTACACTCCACACAATA	intronic antisense
ASMM10P025991	5.29654	up	noncoding	ENSMUST00000142889	Asic5	Ensembl	716	chr3	+	81982289	81999703		chr3:81999060+81999120	AAACAGTTTTGCTCAAAACATACAATGCACAGACATCACAACACCAAAAATAACAGCAAG	exon sense-overlapping
ASMM10P044692	11.1307	up	noncoding	ENSMUST00000136472	Gm15201	Ensembl	1210	chrX	-	162735077	162736613		chrX:162735091-162736048	ATTACATTTTGGGGTGTCCTGAGTTAAATAAAAGAGCTTGGGCACTGTTCTACTGTCATT	intergenic
ASMM10P022227	14.2626	up	noncoding	AK006945	AK006945	Genbank	384	chr2	-	181837416	181837799		chr2:181837430-181837799	GCCACTTCTAAGAAACCTACAAAATAGACCAAAGTCTAAGTGATCTTTAGGGCTACCTTT	bidirectional
ASMM10P044752	2.20213	up	noncoding	AK089778	AK089778	Genbank	2631	chrX	+	3840178	3842808		chrX:3842678+3842808	CTATGTGTGTTTTGAGCTTTATGGAGCATAGATGTTGACAATTGAGAGTTCATCTTCATA	intergenic
ASMM10P036059	2.04427	up	noncoding	ENSMUST00000134065	Flt3l	Ensembl	2482	chr7	-	45131188	45136076		chr7:45132624-45133422	TTTCTTGATACATTCCTGTCAGTCCTACAACTTACTATGTAGACCAGGCTAGCCTCAAAT	exon sense-overlapping
ASMM10P022214	2.17245	up	noncoding	AK044082	AK044082	Genbank	1590	chr2	-	181518852	181520441		chr2:181518882-181520441	CAAGTCAGCTTTCAAAAACAAAGCAGATAATACTTAAGGCCTCCCATAACGCATTAAATA	bidirectional
ASMM10P022214	2.17245	up	noncoding	AK044082	AK044082	Genbank	1590	chr2	-	181518852	181520441		chr2:181518882-181520441	CAAGTCAGCTTTCAAAAACAAAGCAGATAATACTTAAGGCCTCCCATAACGCATTAAATA	bidirectional
ASMM10P022214	2.17245	up	noncoding	AK044082	AK044082	Genbank	1590	chr2	-	181518852	181520441		chr2:181518882-181520441	CAAGTCAGCTTTCAAAAACAAAGCAGATAATACTTAAGGCCTCCCATAACGCATTAAATA	bidirectional
ASMM10P025934	3.06149	up	noncoding	AK044348	AK044348	Genbank	3237	chr3	+	65958316	65961551		chr3:65961491+65961551	GCCTTCTGGCAAGTGTGTCTTCTGGTTATCATTTAAACATCAGTTTTTAAGTTCTGAAAC	bidirectional
ASMM10P000912	2.6502	up	noncoding	ENSMUST00000117619	Gm14626	Ensembl	216	chrX	+	55839251	55842041		chrX:55839364+55841392	TCATTCTGAAGTCAATACAGTAAAGAGCCCAGCATTTGACAAAGATGAGAATATGTCGCC	intergenic
ASMM10P015224	4.2105	up	noncoding	ENSMUST00000181817	Gm16619	Ensembl	1210	chr16	+	49800532	49804874		chr16:49804795+49804874	GAACACGCACAGCACTTCAATATGTCTTGTCAATTCCAATTTGGGGAATGCATATATTAA	intergenic
ASMM10P016960	2.1815	up	noncoding	ENSMUST00000135754	Pi16	Ensembl	2932	chr17	+	29318876	29328895		chr17:29327777+29327837	GAGTGAGTGGAGAGTCTGGGCTGTTTTCAAGCTGAAGTACAGCCCCCTTCCTTTCTGCAG	exon sense-overlapping
ASMM10P020367	4.17135	up	noncoding	ENSMUST00000154682	6530402F18Rik	Ensembl	1739	chr2	-	29250909	29253006		chr2:29250972-29251206	TTCAGAAATCCTGATAAAATCTAATTTTCGGGTTTTAATACCCAGGCTATCAGACCCCCC	intergenic
ASMM10P033793	2.18999	up	noncoding	ENSMUST00000180897	Gapdh	Ensembl	3289	chr6	-	125161714	125165003		chr6:125161743-125161851	TCAATCAACTTTTGTGCATGTATCTTTATTGGCTCTGACATCCAGCTGGGTGCCGGAAGT	exon sense-overlapping
ASMM10P033793	2.18999	up	noncoding	ENSMUST00000180897	Gapdh	Ensembl	3289	chr6	-	125161714	125165003		chr6:125161743-125161851	TCAATCAACTTTTGTGCATGTATCTTTATTGGCTCTGACATCCAGCTGGGTGCCGGAAGT	natural antisense
ASMM10P033793	2.18999	up	noncoding	ENSMUST00000180897	Gapdh	Ensembl	3289	chr6	-	125161714	125165003		chr6:125161743-125161851	TCAATCAACTTTTGTGCATGTATCTTTATTGGCTCTGACATCCAGCTGGGTGCCGGAAGT	natural antisense
ASMM10P000889	3.25894	up	noncoding	ENSMUST00000116185	Gm15125	Ensembl	800	chrX	+	148725881	148727373		chrX:148726131+148726829	AGATAGACCACACCATGACCTAGACCACTTCATAACTACTCATGTAGACCACATTATAAC	intergenic
ASMM10P000262	4.77207	up	noncoding	ENSMUST00000061103	Ccbe1	Ensembl	5304	chr18	-	66056854	66291788		chr18:66057132-66057570	GTAGACCCAGGGCCGTCATTGTTAAAGCTGAAATGGTGTGCTTTATATACTCTTCCTACA	exon sense-overlapping
ASMM10P014172	2.22023	up	noncoding	ENSMUST00000128938	Pi4ka	Ensembl	3855	chr16	-	17364657	17405893		chr16:17364928-17367403	GTAGCCTTTGAGGTGACACTTTCAGTGCCATTTTTGCATGGGTCTTTAGCAGGAAGATTG	exon sense-overlapping
ASMM10P011848	2.32103	up	noncoding	ENSMUST00000156480	Tmem260	Ensembl	3000	chr14	+	48446397	48508372		chr14:48508286+48508372	AGAAAACTGATTCCTGCAAGTTGTCCTATGACTTCTACATTGTAGCATGTATAGCCCTGT	exon sense-overlapping
ASMM10P039653	2.57656	up	noncoding	TCONS_00032527	XLOC_024527	Alexander et al 2013	1371	chr8	-	89047850	89050709	TCONS_00032528, TCONS_00032529	chr8:89047934-89048702	AGAGAAGAAAATAAGTGGGAAAAAGTCACTCCCTGGACAAGGTTTCAAAGCTCACAGCCT	intergenic
ASMM10P055923	3.56805	up	noncoding	TCONS_00006721	XLOC_005051	Alexander et al 2013	465	chr12	+	35884091	35885947		chr12:35884510+35885898	TTTATCCAGGACTTACCATGACTCTATGGTCTTCTGATCCTGGGGATTGTGGTCACCATT	intergenic
ASMM10P044583	2.21823	up	noncoding	ENSMUST00000138467	Gm15092	Ensembl	574	chrX	-	149097218	149097920		chrX:149097232-149097279	TGAGAAAAAAAATATGACTGAAAGAAAGATGAAATTTCAAGACCTGTAAGTCATACAACG	intergenic
ASMM10P014128	4.1508	up	noncoding	ENSMUST00000162902	Gm15950	Ensembl	1973	chr16	-	13919426	13921399		chr16:13919440-13921399	AAGACCACTGTGAAGTACATCTTCAGGCTCCATGAAACAAGAGATTACACTTGGATTCCC	intergenic
ASMM10P019640	2.09922	up	noncoding	ENSMUST00000161157	Ms4a6b	Ensembl	4286	chr19	+	11518565	11531254		chr19:11528450+11528573	TTTTGGGAAGATCCTTTCCCTTCTCTGATGGTGGAGATGGTTTCATCTCTACAGTCACCT	exon sense-overlapping
ASMM10P042492	2.0435	up	noncoding	ENSMUST00000157103	Gm26274	Ensembl	321	chr9	+	20807033	20807354		chr9:20807294+20807354	ACATACTGACACAATAACCAATGCGCCTGAAACCAGTTACCCGAGCTGATGATCCCCCAC	intronic antisense
ASMM10P042190	2.01913	up	noncoding	AK142779	AK142779	Genbank	2387	chr9	-	108781090	108783472		chr9:108781108-108781845	AAGGAAGTAGGCTTCAGGCACGAATCTGATTTTGGACTAGAACAAAGATTTAATTTTAAC	intergenic
ASMM10P050527	21.9475	up	noncoding	uc007pgt.1	M13680	UCSC_knowngene	194	chr12	-	113420741	113420935		chr12:113420797-113420865	GGCCCTGGGTGTCCAGTTGCTCTGTGTATGCAAACTAACCATGTCAGAGTGAGATGTTGC	intergenic
ASMM10P051295	2.04976	up	noncoding	AK052955	AK052955	Genbank	1430	chr12	+	112829714	112831141		chr12:112831043+112831141	CAGTTTTCTCATCTCCTCTTGGAGGCCACAGGTTTTTCAGCTTGTTTATCCTGTCTTTTT	bidirectional
ASMM10P018040	2.82155	up	noncoding	AK144876	AK144876	Genbank	998	chr18	-	70643535	70644532		chr18:70643549-70644532	CCGTTTACTTAATATTTGATCACCAAGAAGTTCCAGACACAATTGCTGAAGCCTCAAGAT	intergenic
ASMM10P047728	2.22026	up	noncoding	ENSMUST00000131895	Ern1	Ensembl	3354	chr11	-	106397450	106487852		chr11:106397533-106397619	CTCCTGGCAGGTTTTAATAAGTGAATTTTGATCATATTGCAGAAAGCTACGTTTGCATAA	exon sense-overlapping
ASMM10P030755	2.01839	up	noncoding	ENSMUST00000142391	Zfp644	Ensembl	1484	chr5	-	106689819	106696166		chr5:106689836-106690590	GTGTTTGGTTACATAGTAAGCTCTAGGCTATCCTGGGTTACACAGTGAATGAACCTTTAT	intron sense-overlapping
ASMM10P028084	2.05461	up	noncoding	AK012993	AK012993	Genbank	1116	chr4	-	137387268	137388382		chr4:137387285-137388382	CTCGGTCGTGTGTTCAGAAGCACAGTTAATTTAATAAACTTCCAGGTATGGTTTGTGGAT	intergenic
ASMM10P047613	2.00346	up	noncoding	ENSMUST00000143986	Tmem101	Ensembl	851	chr11	-	102154173	102156347		chr11:102154191-102154556	ACAAAAAAGAGGCATGGTGCAGATCAGCTCTAGTTGTAGTTCTGCCACCTAGAGTTGATG	exon sense-overlapping
ASMM10P017394	3.38031	up	noncoding	TCONS_00013386	XLOC_010310	Alexander et al 2013	1478	chr17	+	57167946	57170304		chr17:57170214+57170304	TGAAGAAAATGCCCGGTTGAGTACAGTGTGGCTATCATTTGGTCACCCTGTCACTCATTT	intergenic
ASMM10P030080	2.18476	up	noncoding	uc008whn.1	Ankib1	UCSC_knowngene	6252	chr5	-	3689999	3772787		chr5:3726000-3726123	GAGAAAAACTAAAATACCAAGAAAATTCTCAGCAATAAGTTCTATTCATGTGCCCTAAAG	exon sense-overlapping
ASMM10P031867	2.23735	up	noncoding	ENSMUST00000136350	Atp10d	Ensembl	3488	chr5	+	72264643	72298775		chr5:72277324+72277385	CAAAAAAGTGAGGTGGTGAAATTGGTTCGAAACCATCTCCATGTGATGACCCTAGCCATT	exon sense-overlapping
humanlincRNA0220+_P1	2.19513	up	noncoding	humanlincRNA0220+	humanlincRNA0220	lincRNA	14928	chr13	+	4936821	4951749		chr13:4951690+4951749	AGTATCAATTTCACAACCCAGGTTTAGACTTCCCATCTTCTGACCTAGATACTCCAGTAT	intergenic
ASMM10UP225	2.15359	up	noncoding	uc.316+	uc.316	UCR	240	chr7	+	133190019	133190259		chr7:133190200+133190259	TGTCAGAAGCTCAAAGCCACATTGTTTCACTTGACAATCTTCCCAGAGGTGGGGAAAAAA	intergenic
ASMM10P012678	2.02956	up	noncoding	AK031914	AK031914	Genbank	994	chr15	-	73089665	73090658		chr15:73089690-73090658	GATCATGTTTGGTTTTAGTGTCGTCATTACCGTAGTATATCCTAGTCCAATAAACATAAG	natural antisense
ASMM10P014131	2.33061	up	noncoding	AK019328	AK019328	Genbank	205	chr16	-	14012922	14013123		chr16:14013054-14013123	AATTATTCATTTGCTCCACGCTCCACAAGACAAGAGCCAAATGCCCAGGAAAGTATTGGG	intronic antisense
ASMM10P028307	2.22956	up	noncoding	ENSMUST00000134059	Gm13073	Ensembl	486	chr4	-	149780023	149780714		chr4:149780052-149780275	TTGTTGGCTAGTTTGGTGCTGTGCAGGTGGGTCACCACAGATGCTGTGAGCTGACTGGGA	intergenic
ASMM10P027435	3.57375	up	noncoding	ENSMUST00000121405	Gm12674	Ensembl	206	chr4	-	96151652	96151858		chr4:96151718-96151858	GCACATATTTACCTTAAATCCTCCAATCAGTAAGAAGCTGAGCCTGAAGTTCTCAATGGG	intergenic
ASMM10P020310	2.23932	up	noncoding	ENSMUST00000153370	Card9	Ensembl	516	chr2	-	26352186	26352775		chr2:26352700-26352775	AAGTCTTCCACTCACCTGGCTACAAAGGGGTTGTCACCCCACGCTCAGTCATCTCGGAGT	exon sense-overlapping
ASMM10P051041	3.29627	up	noncoding	AK156676	AK156676	Genbank	1333	chr12	+	86910241	86911590		chr12:86911530+86911590	GTGCATAAGTGCCTTTGCAGATCATTAAAGGTCGTAATTCTGGATTACCATTGATTAACG	intergenic
ASMM10P026178	3.69378	up	noncoding	uc007ayq.2	AK216597	UCSC_knowngene	498	chr1	-	52924902	52925400		chr1:52924965-52925126	GCAGGAATGACATCGCCAAAGAAAATATTAAATAAAAAGTGCCCAAGTTCCAAATGGTTA	exon sense-overlapping
ASMM10P017937	2.04257	up	noncoding	TCONS_00015207	XLOC_011582	Alexander et al 2013	307	chr18	-	63966214	63983357		chr18:63983072-63983357	TATGCAGTGCTACACACACATACCACATGCACATTCAAATAGCCTGCACTTATACATACT	intronic antisense
ASMM10P049892	3.99939	up	noncoding	NR_046167	Gm15850	RefSeq	508	chr1	-	136127718	136131183	NR_046168	chr1:136130239-136130389	CTCCAAGCTTCTTGCATCAGCCTCAGATGATGAAACCCTGTGAGACGTCTTGGCTGGGAT	bidirectional
ASMM10P051633	2.33815	up	noncoding	ENSMUST00000021847	Pxdc1	Ensembl	2027	chr13	-	34627839	34652681		chr13:34637167-34637307	AGAACATCAAGTATTCTTAACTGCTGAGCGTATCTTCAGCCCCAGGAAAGCATTTCTGAG	exon sense-overlapping
ASMM10P026440	2.72662	up	noncoding	ENSMUST00000181060	Gm26871	Ensembl	355	chr3	+	118433932	118473234		chr3:118473123+118473234	CGACTCTGGCAACTAAAACAGTCACTATGGCTGGTTATCAATTAAGTCCCTATCAAAAAA	intergenic
ASMM10P021102	5.3506	up	noncoding	ENSMUST00000123840	2900072N19Rik	Ensembl	806	chr2	-	92054988	92059369		chr2:92055020-92055643	GCCTCAAGAGATAACATTAGAGAAACCATAGCCTGAAAATAAGCTCAGAACTATTCAAAT	intergenic
ASMM10P056140	2.16465	up	noncoding	TCONS_00012175	XLOC_009237	Alexander et al 2013	100	chr16	+	85935752	85937371		chr16:85935782+85937318	TATTTCCTTGGAAGACAAAAATACTGAAGCCTCGTGTACAACAGCACCTGGACACCCGAA	intergenic
ASMM10P029580	2.48008	up	noncoding	ENSMUST00000124746	Gm15906	Ensembl	323	chr4	+	129135090	129136910		chr4:129135289+129135369	AGAAAAAGAAGAGGGAAGGTGCCCTGGCTGGGCTACCATCCCGGAAGGTCCAAGTCCTAA	intergenic
ASMM10P014042	2.06235	up	noncoding	ENSMUST00000133440	Srl	Ensembl	366	chr16	-	4487578	4541816		chr16:4541693-4541816	GCCTCAGCACGTGGGACTTTACAGTGTTCCAGAGGACGCCATAAAACAGCCGAAAAATAG	exon sense-overlapping
ASMM10P023275	3.04333	up	noncoding	AK076659	AK076659	Genbank	917	chr1	+	160212972	160213887		chr1:160213629+160213693	CCATAACACCCAGTAAACCGAGACAGAAAACAAACAGTACCCATTGGGAGGTAGAGCAAT	bidirectional
ASMM10P022286	2.12713	up	noncoding	uc008ihb.1	AK035738	UCSC_knowngene	3019	chr2	+	9352489	9447676		chr2:9447586+9447676	CTCCTTTTACAGAAAGATCGATGTGTCTGCTACTTTGGTTATCTTAATAGCATCTAAAGT	intergenic
ASMM10P027601	3.84165	up	noncoding	ENSMUST00000155499	9130410C08Rik	Ensembl	1088	chr4	-	114817160	114902859		chr4:114817375-114818072	AGGCTGGGTTCTAAGGCAAAACAAAGGGACACTTGGCTATTCTTTCTCTAAACTGAGCTC	intergenic
ASMM10P014780	2.35417	up	noncoding	uc008act.1	Lca5l	UCSC_knowngene	2208	chr16	-	96181432	96192257		chr16:96181453-96183273	CCACCCCAAACACACACAAAAAGATTGTGCACACGAAACTTTCTTTAAAAGTAAAAAATG	exon sense-overlapping
ASMM10P036787	2.61586	up	noncoding	AK045947	AK045947	Genbank	1744	chr10	-	128301801	128303543		chr10:128301823-128303543	CTGAGACTCAATGTGGTTGTCTTCACATTCATACTGTGGCACACATACATAATAAATAAA	natural antisense
ASMM10P036787	2.61586	up	noncoding	AK045947	AK045947	Genbank	1744	chr10	-	128301801	128303543		chr10:128301823-128303543	CTGAGACTCAATGTGGTTGTCTTCACATTCATACTGTGGCACACATACATAATAAATAAA	natural antisense
ASMM10P036787	2.61586	up	noncoding	AK045947	AK045947	Genbank	1744	chr10	-	128301801	128303543		chr10:128301823-128303543	CTGAGACTCAATGTGGTTGTCTTCACATTCATACTGTGGCACACATACATAATAAATAAA	natural antisense
ASMM10P042292	9.33887	up	noncoding	uc009rzy.1	AK159035	UCSC_knowngene	1474	chr9	-	118902618	118926258		chr9:118902635-118903226	GTGCGGAAAGACGATTGGTGGAGAAATGACAAACTACATGTAATAAAATGCGGGTGTAAA	bidirectional
ASMM10P048239	2.6652	up	noncoding	ENSMUST00000151881	Gm12061	Ensembl	479	chr11	+	23894559	23895488		chr11:23895426+23895488	CTCTGGGAAGGTTATTTGTCAATTTCCCCTTGTTTCTGCAATAAAAGCATCTAGAAAAAA	natural antisense
ASMM10P010224	2.00807	up	noncoding	AK084774	AK084774	Genbank	1123	chr13	+	55619483	55620605		chr13:55619995+55620605	ATTGTTGCTATCTTCAGACACACCAGAAAGAGGGCACCGGATCTCATTACAGTTGGTTGT	intergenic
ASMM10P021384	2.23689	up	noncoding	ENSMUST00000141932	Lrrc57	Ensembl	394	chr2	-	120608817	120609302		chr2:120608831-120608917	AGGGTTGGCGGGGTGGCGAAGACTATTGGTGCAGGATTTTTCCAAACTGTGAGCTCCTTT	exon sense-overlapping
ASMM10P021384	2.23689	up	noncoding	ENSMUST00000141932	Lrrc57	Ensembl	394	chr2	-	120608817	120609302		chr2:120608831-120608917	AGGGTTGGCGGGGTGGCGAAGACTATTGGTGCAGGATTTTTCCAAACTGTGAGCTCCTTT	exon sense-overlapping
ASMM10P021384	2.23689	up	noncoding	ENSMUST00000141932	Lrrc57	Ensembl	394	chr2	-	120608817	120609302		chr2:120608831-120608917	AGGGTTGGCGGGGTGGCGAAGACTATTGGTGCAGGATTTTTCCAAACTGTGAGCTCCTTT	exon sense-overlapping
ASMM10P030871	2.011	up	noncoding	uc008yvz.2	DQ717530	UCSC_knowngene	106	chr5	-	113339240	113339346		chr5:113339254-113339346	CTAATCTTGGGAGTTCACTCATCCTAGCTCCTGTGCATCGAGATTATCTTTTCTTGGTTG	intergenic
ASMM10P046898	2.76486	up	noncoding	ENSMUST00000137662	Gm12300	Ensembl	787	chr11	-	67223878	67228742		chr11:67223933-67224051	GTGACACCAAACTGAATATAAATTATTGCCACTTGGGTCATAAATTATCCCCCACTTAAT	natural antisense
humanlincRNA0747+_P1	2.12185	up	noncoding	humanlincRNA0747+	humanlincRNA0747	lincRNA	2335	chr12	+	103290327	103292662		chr12:103292515+103292574	AATCAGTTTATAGCCTTTATCTTATCTCAATGTCAGAAGAGCAGGTGGGGCCAGGAGCAG	intergenic
ASMM10P050221	2.02168	up	noncoding	ENSMUST00000058999	Gm8385	Ensembl	600	chr12	-	84087014	84087625		chr12:84087084-84087178	TGGGGAGGGGAGCCCAGGGTTCATGCCATGGCCCAAGTGGACGCCTGGCAGCAGCTCCAG	intergenic
ASMM10P015523	3.02643	up	noncoding	ENSMUST00000123009	4930506C21Rik	Ensembl	440	chr17	-	8296952	8298416		chr17:8296966-8297028	TAAAATTGAGTTTTTTTTCACCAATTCCTCAAAACAATACATTAAAATGTGCTTACTCGT	natural antisense
ASMM10P016910	2.35766	up	noncoding	uc008bnv.2	DQ701901	UCSC_knowngene	67	chr17	+	27355372	27355439		chr17:27355379+27355439	GTCCACTTAAGAAATCCCCTTCTTGTAAAATAATGCAAATATTTTTATTTTGGTGAGTGT	intergenic
ASMM10P025572	3.20449	up	noncoding	AK155977	AK155977	Genbank	4505	chr3	-	155771324	155775828		chr3:155773958-155775828	CAAAGCCTAAAATAGAGACAAAAACACCAATTCCAGACACAATCATAATGAGCATCACTA	intergenic
ASMM10P058212	2.08049	up	noncoding	CK639771	mouselincRNA1101	lincRNA	603	chr4	-	56539929	56540532	NM_001039184	chr4:56539978-56540532	ATTTTGAAAAGAGTCTCTCACTGACTTGGAGCTCACTGGGTTAATTATGCTGGACGCCCA	intergenic
ASMM10UP265	2.14283	up	noncoding	uc.353+	uc.353	UCR	323	chr14	+	98536471	98536794		chr14:98536662+98536721	GCTTCCTGTTCTTAATGATGAATTTGATGTAGGGGTGATTAAGATTGTTAGGCTTTTGAA	intergenic
ASMM10P050113	2.05409	up	noncoding	AK078180	AK078180	Genbank	2491	chr12	-	73271061	73273551		chr12:73271075-73273551	TCTTTGCTTTTCTGCCAAGGGGTAAAAGTCAAAGGAGAAAGAAATAAATGTTTATTGAGC	natural antisense
ASMM10P046461	2.34885	up	noncoding	AK082249	AK082249	Genbank	2528	chr11	-	29211241	29213769		chr11:29211326-29213769	GACAGTTTACCTTATGCTCTGCTAATAGAGAAAATTTCACTGGATAAGATCTAAACTGTG	natural antisense
ASMM10P014480	4.63119	up	noncoding	uc007zkj.1	AK135986	UCSC_knowngene	1872	chr16	-	49950647	49955053		chr16:49950661-49952342	AACTGCTGTATCAGTATTTAAGTAGGAAAAGGAAGTTCTACAGGTGCTGAACTCTCTGGG	intergenic
ASMM10P001578	2.63084	up	noncoding	ENSMUST00000130939	Adam5	Ensembl	567	chr8	-	24727201	24823985		chr8:24727381-24815089	CAGGACTCAGCTCATCTACGGACCCACCAATCACACCAAACCCAGAAAGGATTCTGTACG	exon sense-overlapping
ASMM10P001578	2.63084	up	noncoding	ENSMUST00000130939	Adam5	Ensembl	567	chr8	-	24727201	24823985		chr8:24727381-24815089	CAGGACTCAGCTCATCTACGGACCCACCAATCACACCAAACCCAGAAAGGATTCTGTACG	exon sense-overlapping
ASMM10P001578	2.63084	up	noncoding	ENSMUST00000130939	Adam5	Ensembl	567	chr8	-	24727201	24823985		chr8:24727381-24815089	CAGGACTCAGCTCATCTACGGACCCACCAATCACACCAAACCCAGAAAGGATTCTGTACG	exon sense-overlapping
ASMM10P001578	2.63084	up	noncoding	ENSMUST00000130939	Adam5	Ensembl	567	chr8	-	24727201	24823985		chr8:24727381-24815089	CAGGACTCAGCTCATCTACGGACCCACCAATCACACCAAACCCAGAAAGGATTCTGTACG	exon sense-overlapping
ASMM10P041108	2.13162	up	noncoding	ENSMUST00000065554	Gm9901	Ensembl	997	chr8	+	123859661	123860664		chr8:123860601+123860664	AAGGAAGCATTGATGCAATCGCTGCAGAAAGATTTGAAAGGACAGGCATCCAGGAAGGAT	natural antisense
ASMM10P031978	2.04722	up	noncoding	NR_045618	Gm9958	RefSeq	1506	chr5	+	90366996	90368488		chr5:90367129+90367203	AGGAACGGAATCTAGTGATTTTTAAGACTATACACTTCCGAAGAGGTGGGTGTGGGAGCT	bidirectional
ASMM10P031978	2.04722	up	noncoding	NR_045618	Gm9958	RefSeq	1506	chr5	+	90366996	90368488		chr5:90367129+90367203	AGGAACGGAATCTAGTGATTTTTAAGACTATACACTTCCGAAGAGGTGGGTGTGGGAGCT	bidirectional
ASMM10P038201	2.48433	up	noncoding	AK079271	AK079271	Genbank	2310	chr7	+	80404268	80406575		chr7:80406332+80406565	CACACTCTGTTGACTAAAGCAGGGAAATGGGAGAGAGATTTTAGCTTTACACGTGTGTTT	intergenic
ASMM10P028685	2.46466	up	noncoding	uc008sjb.1	AK086793	UCSC_knowngene	1560	chr4	+	41520895	41525823	ENSMUST00000122839	chr4:41525446+41525823	AGGTTTGGCTTAGCAGTTGAGTTCTTGCAGAAGACCTAGGTTCGCTTCCTAATACCTACA	natural antisense
ASMM10P028685	2.46466	up	noncoding	uc008sjb.1	AK086793	UCSC_knowngene	1560	chr4	+	41520895	41525823	ENSMUST00000122839	chr4:41525446+41525823	AGGTTTGGCTTAGCAGTTGAGTTCTTGCAGAAGACCTAGGTTCGCTTCCTAATACCTACA	natural antisense
ASMM10P023444	2.25775	up	noncoding	AK041489	AK041489	Genbank	2481	chr2	+	105971916	105974395		chr2:105974232+105974395	AGCCCCATTTGGGAATCAATAAATATTCCCTACTTCTTGTAAGACAATGAGAATTCCAGT	intronic antisense
ASMM10UP418	2.11426	up	noncoding	uc.12-	uc.12	UCR	201	chr4	+	127029593	127029794		chr4:127029735+127029794	ACGAACGTTGACTACGGAACCTTCTAAAATATTTACTTAACACACATGGACATCAACTAC	intron sense-overlapping
ASMM10P014216	2.39165	up	noncoding	AK080382	AK080382	Genbank	950	chr16	-	20650693	20651642		chr16:20650747-20651642	GCTGATGAGTCCAGATGAAGAGGATATGAAAAGCTGTTGGGATATATTTCAAGTTATTTT	bidirectional
ASMM10P027843	2.5255	up	noncoding	uc007enj.1	AK039957	UCSC_knowngene	742	chr10	-	19716151	19718704		chr10:19716373-19716756	ACAAATGCAGACAGACACACAGAATCTTCAAGAAGACCATGTGGAGGTACACAGAGAGGT	intronic antisense
ASMM10P009802	435.777	up	noncoding	NR_015482	LOC100043315	RefSeq	1006	chr15	-	95097621	95149318		chr15:95148945-95149158	GCTACCCTGTTCAGATGTGACCAGACCTATAGAATCCTGAGTCTTGAGGCCTCCTCAAAA	intergenic
ASMM10P019238	2.22405	up	noncoding	ENSMUST00000159974	Hps1	Ensembl	4189	chr19	-	42755195	42779959		chr19:42756659-42757664	AATTCCCATTTCTTCCAAAACAGAGACTTTGGGTCTTTTGAGAATTCTTTGTTTCTCAAG	exon sense-overlapping
ASMM10P029792	2.06632	up	noncoding	ENSMUST00000178644	Gm21969	Ensembl	4402	chr4	+	139603185	139662691		chr4:139662631+139662691	CCCATGGGATGAGGCCACCCACATCCAAGGTGGATCTTCCCTCTGCTAAAATTTCCCAGA	exon sense-overlapping
ASMM10P029792	2.06632	up	noncoding	ENSMUST00000178644	Gm21969	Ensembl	4402	chr4	+	139603185	139662691		chr4:139662631+139662691	CCCATGGGATGAGGCCACCCACATCCAAGGTGGATCTTCCCTCTGCTAAAATTTCCCAGA	exon sense-overlapping
ASMM10P029792	2.06632	up	noncoding	ENSMUST00000178644	Gm21969	Ensembl	4402	chr4	+	139603185	139662691		chr4:139662631+139662691	CCCATGGGATGAGGCCACCCACATCCAAGGTGGATCTTCCCTCTGCTAAAATTTCCCAGA	exon sense-overlapping
ASMM10P029792	2.06632	up	noncoding	ENSMUST00000178644	Gm21969	Ensembl	4402	chr4	+	139603185	139662691		chr4:139662631+139662691	CCCATGGGATGAGGCCACCCACATCCAAGGTGGATCTTCCCTCTGCTAAAATTTCCCAGA	exon sense-overlapping
ASMM10P039631	7.32017	up	noncoding	ENSMUST00000129898	Abcc12	Ensembl	5283	chr8	-	86482259	86580655		chr8:86482276-86482650	TCTCTGTGAGTCATTTCTCAGTAATACTCCTATAAGAGACCTCAATAAACTCACTGTTTT	exon sense-overlapping
ASMM10UP525	2.20582	up	noncoding	uc.115-	uc.115	UCR	219	chr17	-	52465426	52465645		chr17:52465478-52465537	CCCTCCTTCTCTGAGTTCAGCAACTAATTATATTTTTAAATAATGGCTACCATTGAACAC	intergenic
ASMM10P046539	2.73812	up	noncoding	ENSMUST00000166122	Rars	Ensembl	827	chr11	-	35821136	35825133		chr11:35824568-35825133	CAGGGTGGTAGGTTGGCACTTTAATGTTAGTGTCTTTTAACGGAATATACTTTTAACCTT	exon sense-overlapping
ASMM10P038429	3.46091	up	noncoding	NR_015465	C920009B18Rik	RefSeq	4515	chr10	+	22306719	22312942		chr10:22312881+22312942	CTCACTGTTCCTCATTTAGCAAAGCAGTTTCCTTTAATTAAACTTCTAAGTGGGTTTTCT	intron sense-overlapping
ASMM10P038429	3.46091	up	noncoding	NR_015465	C920009B18Rik	RefSeq	4515	chr10	+	22306719	22312942		chr10:22312881+22312942	CTCACTGTTCCTCATTTAGCAAAGCAGTTTCCTTTAATTAAACTTCTAAGTGGGTTTTCT	intron sense-overlapping
ASMM10P038429	3.46091	up	noncoding	NR_015465	C920009B18Rik	RefSeq	4515	chr10	+	22306719	22312942		chr10:22312881+22312942	CTCACTGTTCCTCATTTAGCAAAGCAGTTTCCTTTAATTAAACTTCTAAGTGGGTTTTCT	intron sense-overlapping
humanlincRNA1174+_P1	2.4269	up	noncoding	humanlincRNA1174+	humanlincRNA1174	lincRNA	11705	chr2	+	73063983	73075688		chr2:73075629+73075688	GAGTTAGGCCATTTATAAAGGCTGAAGTCAGAGTTTTCAAGCCTGCTTTCTTCCTACACA	intergenic
ASMM10P029889	7.01412	up	noncoding	ENSMUST00000120870	Gm13230	Ensembl	1575	chr4	+	145446739	145450888		chr4:145450804+145450888	CCTTACAAATACAATACAATGTGAGGCTGAGAAATCATCAGTTATTTCATACAGTAGAGG	intergenic
ASMM10P052334	5.45735	up	noncoding	uc007djl.1	AK020768	UCSC_knowngene	5211	chr1	-	165704521	165709732		chr1:165704539-165707890	TGATTGGGTGAATATGTTATTGGAGACGAGAGACATTATTAGACTTTTAAGAGAGAGAGA	exon sense-overlapping
ASMM10P052334	5.45735	up	noncoding	uc007djl.1	AK020768	UCSC_knowngene	5211	chr1	-	165704521	165709732		chr1:165704539-165707890	TGATTGGGTGAATATGTTATTGGAGACGAGAGACATTATTAGACTTTTAAGAGAGAGAGA	exon sense-overlapping
ASMM10P057998	2.83797	up	noncoding	BG806958	mouselincRNA0568	lincRNA	600	chr15	+	74490354	74490954		chr15:74490662+74490729	TATTCTAGGAGATTGTCCTTGTATTGGTAATGGTACCAGCCATGGGGCTCTGCTCTATGA	intergenic
ASMM10P012115	2.27013	up	noncoding	AK020597	AK020597	Genbank	1202	chr14	+	65465796	65467163		chr14:65467090+65467163	CCTGAGTTTGAAGACAGCCTTGGCTACATCATGAGATCCTGTCTTAAAATAAAATTTCTT	intergenic
ASMM10P023898	2.02475	up	noncoding	ENSMUST00000119409	Gm11700	Ensembl	403	chr2	+	144355916	144356319		chr2:144356084+144356319	AAATGTCGTTCTGAAACATACAAGTCATGGGATCTTGTGTGTGGCCAATGCTGGACCAAG	intergenic
ASMM10P036793	2.3432	up	noncoding	NR_015573	1700012D14Rik	RefSeq	629	chr7	-	111117672	111122675		chr7:111117714-111117892	CGTAGAAACACTATTCTCATCGAAATTGAAGGGGTTTGCATGTCTTATTGTTAATGTAAG	intergenic
ASMM10P009785	3.75822	up	noncoding	NR_002859	Olfr75-ps1	RefSeq	1062	chr11	-	73405449	73409823		chr11:73406347-73409708	AAATAAGCAGGATACTGGAGAGGAAGAATGATAAAGAACAACCAAACTCTCTTCAGCCAG	intergenic
ASMM10P044768	2.42049	up	noncoding	TCONS_00035910	XLOC_026276	Alexander et al 2013	279	chrX	+	6215840	6227482		chrX:6227422+6227482	TAAAGTGAATATGTAAAAAAATTAAGTTAAAAAACAAACAAACATGGAATTGCGTGTGAG	intergenic
ASMM10P057312	2.08963	up	noncoding	uc012edi.1	Rsrc2	UCSC_knowngene	2023	chr5	-	123728429	123742856		chr5:123733603-123735821	CAGAAACTCCACTGAACAGCAGCAAAGATTAGAAAGGGCAAAGAAATTACAAGAACAACG	exon sense-overlapping
ASMM10P057312	2.08963	up	noncoding	uc012edi.1	Rsrc2	UCSC_knowngene	2023	chr5	-	123728429	123742856		chr5:123733603-123735821	CAGAAACTCCACTGAACAGCAGCAAAGATTAGAAAGGGCAAAGAAATTACAAGAACAACG	exon sense-overlapping
ASMM10P056891	2.44676	up	noncoding	uc008idg.1	Gm16026	UCSC_knowngene	651	chr1_GL456211_random	-	160446	165925	ENSMUST00000143363, ENSMUST00000163068, NM_030194, NM_175397, uc007bto.1, uc008ide.1	chr1_GL456211_random:162356-164966	CAGCATCCAGGATGTTCACTCTGACCAAAGCCTTGGAAAAGGCTCTTCTCCAGCATTTCA	intergenic
ASMM10P049465	3.72207	up	noncoding	uc007luz.2	DQ724219	UCSC_knowngene	89	chr11	+	103439518	103439607		chr11:103439546+103439607	TCGCCGTTTGCAGCAAGCAGCATGGACAAAATTTGCATATCAGATCCATGATAAGACAGC	intergenic
ASMM10P033332	2.01655	up	noncoding	uc007gmw.2	DQ567996	UCSC_knowngene	65	chr10	-	85850978	85851043		chr10:85850992-85851043	CAAACATGTTTCCTCCTAGAGCACACTCTACTACTAGATGGACCTGCTTGGATGTTACTC	intergenic
ASMM10P050042	2.42174	up	noncoding	ENSMUST00000085379	Rpl26-ps2	Ensembl	438	chr12	-	57632577	57633015		chr12:57632745-57633015	GAAAAAATACGTTATCCACATTGAACAAGTCCATCGAGAGAAAGCTAATAGCACAACTGT	intergenic
ASMM10P028225	3.10204	up	noncoding	uc008vru.1	AK170464	UCSC_knowngene	3368	chr4	-	145243503	145246871		chr4:145243519-145246723	TTCAAGGCCATCCTTCGGTACATGAAGGGTTTGAGATAACCCTGGACTTCATGAAACCAA	exon sense-overlapping
ASMM10P019985	2.09829	up	noncoding	ENSMUST00000143694	Gsto1	Ensembl	759	chr19	+	47862994	47864567		chr19:47863297+47863378	GGATAACAAGAGACTTGACATTCTCTACCTAATTTGCCTCTGTTGTTTTTAATGATGTCT	exon sense-overlapping
ASMM10P030964	2.73372	up	noncoding	AK146140	AK146140	Genbank	1308	chr5	-	117935724	117939518		chr5:117935738-117936587	CTCACTATAGCTATAGGTGGGATGCCTCTGATTTATAAAGCTCTACTTATCACTTCTCAT	natural antisense
ASMM10P034490	3.25636	up	noncoding	ENSMUST00000155758	Gm15055	Ensembl	408	chr6	+	52103002	52112188		chr6:52112027+52112188	CCAAAACAGAAACAAAAAGCAAAAAGTTTCTCAGTGAACCTCAGAAAAGGTTCCTAAGGT	intergenic
ASMM10P056342	3.16322	up	noncoding	TCONS_00022974	XLOC_017294	Alexander et al 2013	550	chr4	-	35162353	35175204		chr4:35164352-35173022	TAAATCTTGGCAGTGTATTTCAGCAGAGGGAGGTTTGGAGAAGTCCCAGTCCATCAAAAG	intergenic
mouselincRNA0935+_P1	2.30203	up	noncoding	mouselincRNA0935+	mouselincRNA0935	lincRNA	22850	chr2	+	168028795	168051645		chr2:168051564+168051623	AACAACAGCAACATCAAAAACCTGTACCCTCAGAATAAGCACAGCCACATGCCTGTAAGA	intergenic
ASMM10P002082	8.5903	up	noncoding	ENSMUST00000139062	Dennd2d	Ensembl	417	chr3	+	106482404	106487974		chr3:106482526+106486872	AGCCCGGAAGGACAATCCCAGAACAATCCTGGGGAAGCTGTCACAGAGCCAGAAAGGATC	exon sense-overlapping
ASMM10P002082	8.5903	up	noncoding	ENSMUST00000139062	Dennd2d	Ensembl	417	chr3	+	106482404	106487974		chr3:106482526+106486872	AGCCCGGAAGGACAATCCCAGAACAATCCTGGGGAAGCTGTCACAGAGCCAGAAAGGATC	exon sense-overlapping
ASMM10P020420	2.23059	up	noncoding	uc008jej.1	Fam78a	UCSC_knowngene	3236	chr2	-	32050054	32084669		chr2:32084555-32084669	AGACAGGCGCAGGGACCGAGTTTCTGCAAAGTTTGACCTGGTTGCCTTTCCGATGCTGCA	exon sense-overlapping
ASMM10P020420	2.23059	up	noncoding	uc008jej.1	Fam78a	UCSC_knowngene	3236	chr2	-	32050054	32084669		chr2:32084555-32084669	AGACAGGCGCAGGGACCGAGTTTCTGCAAAGTTTGACCTGGTTGCCTTTCCGATGCTGCA	natural antisense
ASMM10P054459	5.4528	up	noncoding	uc007xgz.1	AK082325	UCSC_knowngene	1886	chr15	+	89476235	89484847		chr15:89477615+89477675	GAGACCCCAGAGATGGCACAGGAAGGAGCTGGGTCTGACTGAGGCTACTGCACACCTCAT	natural antisense
ASMM10P011946	39.3005	up	noncoding	uc029skl.1	Tcra-V2	UCSC_knowngene	60	chr14	+	54171796	54171856		chr14:54171796+54171856	GTGTGGACTATGCAAACAAGATGATCTTTGGCTTGGGAACCATTTTGAGAGTCAGACCTC	intergenic
ASMM10P018984	2.17561	up	noncoding	AK153777	AK153777	Genbank	3194	chr1	+	87945477	87948670		chr1:87948610+87948670	AATAAAGACCAAGGTTTTCAGTGTGGTCTACATTTAGAACAGGCAGATAGTAAACTATCC	natural antisense
ASMM10P018984	2.17561	up	noncoding	AK153777	AK153777	Genbank	3194	chr1	+	87945477	87948670		chr1:87948610+87948670	AATAAAGACCAAGGTTTTCAGTGTGGTCTACATTTAGAACAGGCAGATAGTAAACTATCC	natural antisense
ASMM10P018666	3.40465	up	noncoding	AK044663	AK044663	Genbank	2646	chr18	+	73815551	73818211		chr18:73818147+73818211	AACTCAGCTGTCTTTGAGTCATTTTGTACCTGTGCGGTACCTCGGTAAAGCTCATTGGTT	bidirectional
ASMM10P023591	2.13023	up	noncoding	AK007103	AK007103	Genbank	744	chr2	+	119477940	119478683		chr2:119478620+119478683	GGGTCCAAGTTGCATCCTTTGGAACTGAACTGCTTAAAATTAAAGTCTAGAAAATGATTA	bidirectional
ASMM10P018010	2.44159	up	noncoding	AK041002	AK041002	Genbank	1988	chr18	-	67401021	67403008		chr18:67401041-67403008	CTGAGGCCCTGATTCACCTGGAATCAACCTTAGGGCATTATATTAAACAATATAAAAATT	natural antisense
ASMM10P015187	3.6441	up	noncoding	AK041738	AK041738	Genbank	1602	chr16	+	44804239	44805839		chr16:44805752+44805839	CTGGGGGAATGGAAATGGTATAGGGCATTTTTGGAGAAGAATCTAGGAAAGGAGATAACA	intergenic
ASMM10P032430	2.41484	up	noncoding	ENSMUST00000134552	Gm15751	Ensembl	1862	chr5	+	123508394	123514011		chr5:123513951+123514011	CTAGTGTGATTAGACCACAGTGCCTTTAAAGACTGTCACAACCAAGTCTTCAGAGTTCTC	natural antisense
ASMM10P040496	2.30639	up	noncoding	ENSMUST00000167872	Micu1	Ensembl	4699	chr10	+	59702562	59744896		chr10:59744650+59744896	TAGGGAAGTGTGAAGCACATTAAAAGGAAAATCACATAGTGTGCTCCCTGGACACATGCC	exon sense-overlapping
humanlincRNA0661-_P1	4.12507	up	noncoding	humanlincRNA0661-	humanlincRNA0661	lincRNA	1664	chr14	-	114549218	114550882		chr14:114549266-114549325	GAGCAGGAAGGAAGTTCCACTTCTCTTTCTTAGCTATCTTTTCTCTTGTTTGACAGGCTT	intergenic
ASMM10P047205	2.78098	up	noncoding	ENSMUST00000125944	Myo1d	Ensembl	2454	chr11	-	80673666	80780003		chr11:80673812-80674613	ACTCCACTCTCACCACACAATAAAAATCAAGCCAGTATTTTTTCTCTGATAGCCAATATA	exon sense-overlapping
ASMM10P038746	2.15722	up	noncoding	AK021266	AK021266	Genbank	1058	chr7	+	126475194	126476252		chr7:126476176+126476246	AGGATGTTGGAAAGTTGGCTTCTGACTTAGAACATGGCACACACACCACACATGTGTGAT	bidirectional
ASMM10P038746	2.15722	up	noncoding	AK021266	AK021266	Genbank	1058	chr7	+	126475194	126476252		chr7:126476176+126476246	AGGATGTTGGAAAGTTGGCTTCTGACTTAGAACATGGCACACACACCACACATGTGTGAT	bidirectional
ASMM10P044673	3.47412	up	noncoding	uc007gqg.1	1810014B01Rik	UCSC_knowngene	1661	chr10	+	86685600	86694806		chr10:86694746+86694806	CCACATCAGACTGTGTTAGAATTAACGACAACTGTTTCTAATATATTCCAATGCTAGAAC	natural antisense
ASMM10P039934	3.2588	up	noncoding	uc009nrm.1	1110050K14Rik	UCSC_knowngene	1092	chr8	-	121058802	121060413		chr8:121058825-121059390	CTCTTCTAGGAAACCACTCTTATTCTTCTGGACTCTCTTTTGCTCATAAATTAAAATGCA	intergenic
ASMM10P015587	2.63166	up	noncoding	ENSMUST00000168938	Phf10	Ensembl	3901	chr17	-	14947737	14961273		chr17:14948837-14950559	CTTGGGTTACATTAACCTGAAATTAAAGAGTAACTGTTAGGTTCAGGCCTACATACATAA	exon sense-overlapping
ASMM10P042324	3.16418	up	noncoding	NR_033503	E530011L22Rik	RefSeq	3304	chr9	-	121756639	121759943		chr9:121757842-121758282	TTCTGAGCCCTAAGTGTTTCCAGACATAGTCTTCAGGGAGGCAGACTCCTCTTAAAGTTA	natural antisense
ASMM10P041878	4.31153	up	noncoding	TCONS_00034237	XLOC_025952	Alexander et al 2013	1043	chr9	-	72773613	72789281	TCONS_00034230, TCONS_00034231, TCONS_00034232, TCONS_00034234, TCONS_00034236	chr9:72776195-72776249	GTGAGTGGAATGGTACCACAGCACAGAGGGAGCCAACAGCATCAGACTTGTCCTTGACAG	intergenic
ASMM10P025194	2.10337	up	noncoding	ENSMUST00000120442	Gm15480	Ensembl	519	chr1	+	179538416	179538935		chr1:179538872+179538935	AAGATTCAGGGTCTTATTACTCTACGTGTCGTGCAAGATGAATGCTGAGGTACTGCTCTG	intronic antisense
ASMM10P040031	2.46649	up	noncoding	AK054228	AK054228	Genbank	1456	chr8	+	3458038	3459494		chr8:3458830+3459494	TTTTAATAGACATTCCTATATTCCAGCTTTGCCGAAGCCCGACCTGAGGCATGTGTCTCT	natural antisense
ASMM10UP898	2.04449	up	noncoding	uc.463-	uc.463	UCR	275	chrX	+	93409844	93410119		chrX:93410057+93410116	TATCGGTGACAGGAAAATGTCCTCATGGTTTTGCTAGTTCCCAAGGCACTTGCCAAACAA	intronic antisense
ASMM10P028727	2.06556	up	noncoding	ENSMUST00000125393	Rusc2	Ensembl	4585	chr4	+	43401237	43427073		chr4:43425002+43425296	ATCCATACTTTCATTCTCAGAGTTTGGGGCGTCTTCTTGACTTGGAACCTTGAAGCAGCA	exon sense-overlapping
ASMM10P028727	2.06556	up	noncoding	ENSMUST00000125393	Rusc2	Ensembl	4585	chr4	+	43401237	43427073		chr4:43425002+43425296	ATCCATACTTTCATTCTCAGAGTTTGGGGCGTCTTCTTGACTTGGAACCTTGAAGCAGCA	natural antisense
ASMM10P028727	2.06556	up	noncoding	ENSMUST00000125393	Rusc2	Ensembl	4585	chr4	+	43401237	43427073		chr4:43425002+43425296	ATCCATACTTTCATTCTCAGAGTTTGGGGCGTCTTCTTGACTTGGAACCTTGAAGCAGCA	natural antisense
ASMM10P052371	2.07371	up	noncoding	AK134377	AK134377	Genbank	2206	chr13	+	12803180	12805385		chr13:12805152+12805385	GGCATAACAATAGACACTGGGTAAATCCAAAGAATCATTTTGTCATAGTTCAAAAACCTG	intergenic
ASMM10P019820	2.20764	up	noncoding	ENSMUST00000181307	Gm26902	Ensembl	3100	chr19	+	34474832	34481546		chr19:34481373+34481546	GCAAGCAAGCCAAACACTCAGAACAAAATGAAAACAAACCAGTCTTTAAAATTTCAAAGC	natural antisense
ASMM10P057814	3.08133	up	noncoding	AW824572	humanlincRNA1118	lincRNA	479	chr1	-	118742199	118742677	NM_001159717, NM_001159718, NM_001159719, NM_010891	chr1:118742213-118742677	TATGTTTCTATTGTAGCCAGAGACCCAGGTGACAAAGAAGGGCCTGTGTGACTTAGCTAA	intergenic
ASMM10P034508	3.24793	up	noncoding	ENSMUST00000128173	Tax1bp1	Ensembl	2628	chr6	+	52713762	52731543		chr6:52731258+52731543	GTTCTGCTCTCCAAAAGAATAAAATGGGAAATGAACAAGGCAGCATATTGATGATTAGTA	exon sense-overlapping
ASMM10P023626	3.62892	up	noncoding	AK134474	AK134474	Genbank	1586	chr2	+	120970738	120972323		chr2:120972126+120972323	CAAAACAACAAAAAGCAGAACATGTTGGGTTACATGAAGCCCTGCATAGAAACTTTTAAG	bidirectional
ASMM10P028463	2.08528	up	noncoding	NR_030693	4930412C18Rik	RefSeq	3969	chr4	+	9770584	9823411		chr4:9785101+9785161	ACTGTGACAGATCTGTCTGCTTCCAATCACAGACTCTCTCATCTATACCATCTAACATAG	intergenic
humanlincRNA2213-_P1	2.87193	up	noncoding	humanlincRNA2213-	humanlincRNA2213	lincRNA	3500	chr3	-	8795023	8798523		chr3:8795134-8795193	ATTATGGAAAACAGCTTCATAATGATGTGATTTCCTGGGGTATTAAGGTGGGGAGAGCTG	intergenic
ASMM10P019174	2.63055	up	noncoding	AK084061	AK084061	Genbank	890	chr19	-	37375401	37376290		chr19:37375418-37376290	ACATATAGGGACAGAGGCAGAAAGATCAGGAGTTCAAGCGTCCATTTCATACATTTCCAG	bidirectional
ASMM10P014281	66.4945	up	noncoding	AK031769	AK031769	Genbank	3469	chr16	-	29809388	29812856		chr16:29809600-29810255	ATGACATTCACTTTAATTGATGGTTGACACTGGAGGAAGATGTGTGGAGAGGGAAAAGAT	intergenic
ASMM10P035909	6.07285	up	noncoding	AK076735	AK076735	Genbank	960	chr10	-	120281239	120282199		chr10:120281254-120282199	AGGGCAGCTATGCGTAATGGTGACACTGTATCTTGGAATAAAAATGATTGCCCCTTGCCT	intergenic
ASMM10P003529	25.7717	up	noncoding	ENSMUST00000169043	Gm17159	Ensembl	482	chr14	-	41608856	41611107		chr14:41609738-41610940	ACAACTGGGAGACATTCATGCTCAAGATGTAACATGACCACGTGATGACTGACCTGAAGA	intergenic
ASMM10P046866	2.07966	up	noncoding	AK035065	AK035065	Genbank	3083	chr11	-	63130309	63133389		chr11:63130394-63132364	CCATATTATTTTGTTTTTTGACAGTAGCCGCTACTTGAGCTAATTGTATATGCTTGCTCA	natural antisense
ASMM10P043125	5.85231	up	noncoding	ENSMUST00000181827	Gm26713	Ensembl	626	chr9	+	80955435	81203590		chr9:81203524+81203590	CCCAGTTTTGCTATTAATTACTGATTGCCACTGTTAACTGGTACTATCCTTGATTTGTTT	intergenic
ASMM10P017800	2.22497	up	noncoding	AK142610	AK142610	Genbank	1655	chr18	-	42197315	42198970		chr18:42197360-42198970	ATACTTTGTGACAACTTCCAGGGCTTTCTGTTGCAGAAACACCTTCCTGGGTGTTATTTC	intergenic
ASMM10P000201	2.85403	up	noncoding	ENSMUST00000044774	4930520K10Rik	Ensembl	534	chr10	-	40349091	40350103		chr10:40349283-40349314	TCCTTGTTTTGGAACCTGGTGGGCCGCGCCGCTTCTCGAACTCATTAAGGAACCAAGCGT	natural antisense
ASMM10P000201	2.85403	up	noncoding	ENSMUST00000044774	4930520K10Rik	Ensembl	534	chr10	-	40349091	40350103		chr10:40349283-40349314	TCCTTGTTTTGGAACCTGGTGGGCCGCGCCGCTTCTCGAACTCATTAAGGAACCAAGCGT	natural antisense
ASMM10P029059	3.21912	up	noncoding	ENSMUST00000146704	Gm12600	Ensembl	708	chr4	+	87298361	87301270		chr4:87301204+87301270	TCAGAATAGGCTCAGCTAACAAATGACACAGCAATACTCCACAATTCAAAACAAAACCAC	intergenic
ASMM10P036633	8.98359	up	noncoding	ENSMUST00000124800	Hbb-bh0	Ensembl	129	chr7	-	103850019	103850148		chr7:103850094-103850148	TAACATGCTGGTGATTGTTCTTTCTTCTTACTTTGGCAAGGAATTCACAGCTGAGGTGCA	intergenic
ASMM10P020807	3.99897	up	noncoding	uc012bxq.1	AK086312	UCSC_knowngene	911	chr2	-	76828879	76829790		chr2:76828971-76829066	GAAAATATTGTGGCCTACTACTCTTCTAAGCCTAAGTGGACTTTCACTGATCTCTTTGAA	exon sense-overlapping
ASMM10P031134	2.21148	up	noncoding	ENSMUST00000140421	Gm15627	Ensembl	437	chr5	-	134098411	134099208		chr5:134098425-134098765	GTTCCTCTGATTTGTACATGCGTGCACACACGTAATTTCAATAAATAACTGATAGCTCTA	bidirectional
ASMM10P035871	21.6925	up	noncoding	ENSMUST00000155184	Gm16321	Ensembl	574	chr10	-	119442678	119443624		chr10:119442729-119443165	ATTGAACGTCTGAAAGGAAACAAGTAGATGACATGATGAATGCAGGGCATCTCAGCAGGG	intergenic
ASMM10P047387	2.46025	up	noncoding	AK079004	AK079004	Genbank	1042	chr11	-	95665692	95666733		chr11:95665871-95666733	GGGCTTGTTGCTCCCGAAATACAAACTCTCCTGAGAATATCTGTAAAGAACATGAAAACC	bidirectional
ASMM10P013579	2.45914	up	noncoding	AK037439	AK037439	Genbank	4030	chr15	+	74933549	74937583		chr15:74937431+74937583	GGAATACCAATAAGAGCAAAACACCCCAACCTAATAGCTTTGAACCATAAAATAGAGTTT	intergenic
ASMM10P016160	3.11889	up	noncoding	AK042054	AK042054	Genbank	1400	chr1	+	60880337	60881738		chr1:60881398+60881738	CAGAAATGCCAAACAACCATACTCACCATATATTTCATGTAAAGGAAAGAGTGATACAGC	intergenic
ASMM10P027660	3.74888	up	noncoding	ENSMUST00000181428	Gm20655	Ensembl	2946	chr10	-	17790521	17795328		chr10:17790560-17791044	CAAAGACAGAACATTAGCTGTATTGCTGTCAATTTTTGACACTATCTATTGTGTTCCCAT	bidirectional
ASMM10P036434	2.45396	up	noncoding	ENSMUST00000145275	Mars	Ensembl	3065	chr10	-	127296225	127311678		chr10:127296647-127296716	TGGGAAACTGGAGGCCAGAGGGGTTTATGGCAACAAGTAACGATTGTGCTGCTCTTCTAG	exon sense-overlapping
ASMM10P036434	2.45396	up	noncoding	ENSMUST00000145275	Mars	Ensembl	3065	chr10	-	127296225	127311678		chr10:127296647-127296716	TGGGAAACTGGAGGCCAGAGGGGTTTATGGCAACAAGTAACGATTGTGCTGCTCTTCTAG	exon sense-overlapping
ASMM10P036434	2.45396	up	noncoding	ENSMUST00000145275	Mars	Ensembl	3065	chr10	-	127296225	127311678		chr10:127296647-127296716	TGGGAAACTGGAGGCCAGAGGGGTTTATGGCAACAAGTAACGATTGTGCTGCTCTTCTAG	natural antisense
ASMM10P028014	2.30947	up	noncoding	ENSMUST00000138022	Tbpl1	Ensembl	557	chr10	-	22711780	22731361		chr10:22711801-22711913	TGTATTGTGCAGATGAATTGTGAGCACCTTGTTATGCTAGGTGTAACTGGGCAGCATGGA	exon sense-overlapping
ASMM10P014499	2.12891	up	noncoding	NR_027965	2310061J03Rik	RefSeq	1350	chr16	-	55973267	55974617		chr16:55973281-55974617	GACGACTATGCAGGTCCAGATTGCTTAGATGATTAAATAACATGCAGAAGTAACTCTCAA	natural antisense
ASMM10P036797	2.83314	up	noncoding	ENSMUST00000146145	2310014F06Rik	Ensembl	659	chr7	-	112613467	112680058		chr7:112613650-112613767	CTGGGTATTGTATTTCTTTTCTGCAATTTGTTGGTGGGTATAACTGATAGCATTGTGTAT	intronic antisense
ASMM10P036797	2.83314	up	noncoding	ENSMUST00000146145	2310014F06Rik	Ensembl	659	chr7	-	112613467	112680058		chr7:112613650-112613767	CTGGGTATTGTATTTCTTTTCTGCAATTTGTTGGTGGGTATAACTGATAGCATTGTGTAT	intronic antisense
ASMM10P033367	2.21118	up	noncoding	ENSMUST00000128374	Mrpl19	Ensembl	732	chr6	-	81961973	81962858		chr6:81962531-81962858	ATACTGTACGGTAAAGTATTGCGGGAGTCTGGACTTAATGTGGTGAGTCCATGGCTTGAA	exon sense-overlapping
ASMM10P020931	13.0926	up	noncoding	ENSMUST00000120755	Olfr1069-ps1	Ensembl	930	chr2	-	86463796	86465075		chr2:86463841-86463956	CCCCATGTTGAATCCCCTGATTTACAGCTTGAGAAATAAAGATGTAAAATATGTTCTTAG	intergenic
ASMM10P011421	2.4633	up	noncoding	ENSMUST00000139505	Pou4f1	Ensembl	799	chr14	-	104463972	104465365		chr14:104465292-104465365	GGGACCAAGGAACTATGTACAAAGATAAAACTACCAACCATCACCAAAAACAAAACATAA	exon sense-overlapping
ASMM10P051476	2.17241	up	noncoding	TCONS_00008194	XLOC_006480	Alexander et al 2013	1420	chr13	-	22630461	22632757		chr13:22630561-22631399	TTAACTCATAAACTATGCTTATCAAATGGCAGCAGCTAACACCTCATGAATCCCCTTCTC	intergenic
ASMM10P002977	2.15549	up	noncoding	ENSMUST00000154255	Ttc7	Ensembl	2304	chr17	+	87292810	87380086		chr17:87363599+87370458	AGGCCGGTGACTGAGCTGTTCATGGAGCAGAGACAACTCAAGGAAGCGGGTTTCTGCATC	exon sense-overlapping
ASMM10P012618	2.14344	up	noncoding	AK053706	AK053706	Genbank	2631	chr15	-	59647181	59649812		chr15:59647246-59649812	GGATCCTCACTTAGCATAGATGCCTATTATCAAAATCCTTTCTTGCAATTATGCTGAATA	natural antisense
ASMM10P045996	2.24814	up	noncoding	AK035192	AK035192	Genbank	1397	chrY	+	39008014	39009411		chrY:39009351+39009411	ATTCACTAACAAATGGATATTAGCCAAAAACCCGAACCCAAACCAAACCAAACAAACATC	intergenic
ASMM10P032182	5.01427	up	noncoding	ENSMUST00000177413	Gm7171	Ensembl	1349	chr5	+	109396329	109402092		chr5:109401906+109402092	TTTAAACTTGATAATACAGTGAAATGGGTTGCACAACACAAGGTTGATATGGTCCTGAGT	intergenic
ASMM10P012834	2.24258	up	noncoding	AK052663	AK052663	Genbank	2159	chr15	-	79026455	79028612		chr15:79026498-79028612	CAAAGATTTTATGGAGAAGGTACCCAAATGCACCTCTGAGATACTACTGTACAATGCCCT	natural antisense
ASMM10P024822	2.49121	up	noncoding	AK156974	AK156974	Genbank	1515	chr3	-	77702887	77704386		chr3:77702974-77703828	ATCCCTTAAAGAATTCCAGGAAAACAACAAAACAGGTGAAGGAATTGAACAAAACTATCC	intergenic
ASMM10P041980	4.38167	up	noncoding	uc029xfj.1	AK029815	UCSC_knowngene	3676	chr9	-	89113110	89177887		chr9:89113167-89113371	CCTGTTTGCAGTGCCTGTTTAGGCAAATTGACATCTCTTTATGATATATTCTTAGAACTT	intergenic
MM9LINCRNAEXON11569-_P1	2.1149	up	noncoding	mouselincRNA0385-	mouselincRNA0385	lincRNA	11300	chr13	-	34601535	34612835		chr13:34607301-34607360	TGTGTCTTGTCTTGATCATCACAGTGAAACGTTCACTGGCAGGCACAGTGCACATCTTTA	intergenic
ASMM10P031052	4.71872	up	noncoding	ENSMUST00000133476	Gm15857	Ensembl	789	chr5	-	123293637	123310324		chr5:123296951-123297005	TATGAACAACAGACAAGAAAAAAGTCTGCGAATGCCTTGGGCGGGATGTGTGAGATTCCT	intergenic
ASMM10P031074	2.67458	up	noncoding	TCONS_00002412	XLOC_002404	Alexander et al 2013	912	chr10	-	75862250	75865790		chr10:75862476-75863086	ATCATATTATTAAACAAAAAAGGGGGAGATGTAGGCAGCTGGGCGCCTAAAAGATGGCGC	intergenic
ASMM10P036194	2.6337	up	noncoding	TCONS_00002511	XLOC_002679	Alexander et al 2013	478	chr10	-	126094522	126133581		chr10:126133272-126133581	ATCTTTTGGGACTTTGAGGACAAGTTATCGATGTCTCTGGTCTTGCATGCTGGCTGTGTT	intergenic
ASMM10P014873	2.60154	up	noncoding	AK006093	AK006093	Genbank	270	chr16	+	11177422	11177691		chr16:11177631+11177691	TGTACCAATGGCCTACATTTTTGTTGCCTTGAAACAACATAAACTTAAGAGTTCTAAAGG	intergenic
ASMM10P021724	2.99626	up	noncoding	uc008mxg.2	DQ710249	UCSC_knowngene	68	chr2	-	151250402	151250470	uc008nbs.2	chr2:151250416-151250470	TGGTAGGTGTCTCTTTGTGGCCATAAGGCATAGTCTGTGAAAGCAGTTTGCAATTTGATT	intergenic
ASMM10P023020	2.67917	up	noncoding	ENSMUST00000181596	Gm10822	Ensembl	2320	chr2	+	73892995	73900850		chr2:73900682+73900850	TGTGTACCTCTCTATAGAGTTCTAAGTAAAGTGTAAGTGAAATGGCTACAAAGTTGAAAG	bidirectional
ASMM10P023020	2.67917	up	noncoding	ENSMUST00000181596	Gm10822	Ensembl	2320	chr2	+	73892995	73900850		chr2:73900682+73900850	TGTGTACCTCTCTATAGAGTTCTAAGTAAAGTGTAAGTGAAATGGCTACAAAGTTGAAAG	bidirectional
ASMM10P017143	3.35018	up	noncoding	ENSMUST00000173162	Gm20483	Ensembl	289	chr17	+	35651827	35652311		chr17:35652228+35652311	AGAAAAGAGGGAAGCAGAAGGAGAAGTTTGCCTTGCCTCTCTCTTCTTTCTAACTGTCCT	intergenic
ASMM10P013834	2.83325	up	noncoding	AK086470	AK086470	Genbank	2285	chr15	+	89196148	89198430		chr15:89198339+89198428	GAGCCATCTCTTTCTTATTGTCCTGGAAGTGCTGTGATAATACTAAACTATAAACAAAGA	natural antisense
ASMM10P017391	2.19607	up	noncoding	AK134172	AK134172	Genbank	2152	chr17	+	57097553	57099705		chr17:57099439+57099705	ACTTTTAAGCCTGGCTTCTGGTATGTGTATGTAAGCTCAGTACATTGGAGTCTGAGGCTG	intergenic
ASMM10P024167	2.35985	up	noncoding	ENSMUST00000131401	Gm14243	Ensembl	2172	chr2	+	161179063	161216577		chr2:161216503+161216577	GGGCAGTGCATGTGATCAAGATACATTGTATACCTGTATAGACCTGTCAGATAATAAACA	intergenic
ASMM10P025823	2.05959	up	noncoding	AK037099	AK037099	Genbank	1465	chr3	+	40978569	40980032		chr3:40979952+40980032	TGTCTCTCTGCAAGAACTACTGTATGTTTTTAAAGAGAAGTGAACTTTAGGTTTCTAGTC	intergenic
ASMM10P050453	2.21565	up	noncoding	TCONS_00006968	XLOC_005827	Alexander et al 2013	6027	chr12	-	109499170	109508726		chr12:109508028-109508726	TCAAAAACAAACAAACAAACAAAACCCAGAAAACGGAGAGTATGGGAAGGCACAGCCACA	intergenic
ASMM10P003366	2.04392	up	noncoding	ENSMUST00000163053	Etohd2	Ensembl	1182	chr13	+	59769964	59771939		chr13:59770114+59770926	TTGTGTAGCAGTTTGTGTCAAGAAAACTGAGCACGAAGCTTGCCAAAGCAGTTCACAGTG	natural antisense
ASMM10P051266	2.51273	up	noncoding	NR_036598	6030440G07Rik	RefSeq	1093	chr12	+	110994397	111013872		chr12:111013781+111013872	CAAAACCAAATTCTTTATAAAACAAAGAATTGGGAGGGTATAGGGAACTTTCAGGATAGC	intergenic
ASMM10P041281	2.29967	up	noncoding	ENSMUST00000154019	Rab3d	Ensembl	429	chr9	-	21915614	21918121		chr9:21915642-21915704	TGTGGGGAGTGGGAGGGCAGTCAGTAGAAAACCCCAGCACACACACACACAGAACAGCTT	exon sense-overlapping
ASMM10P039172	3.02407	up	noncoding	AK040253	AK040253	Genbank	860	chr8	-	22807686	22808544		chr8:22807834-22808461	GCTTTTCTAGTGGCGTTCACATTTGAACAGCTAGAGCTTTCTTGGCTGAAAAGACAGAAT	intergenic
ASMM10P039072	3.63278	up	noncoding	AK042817	AK042817	Genbank	1920	chr8	-	12237316	12239236		chr8:12237431-12239236	GCTGCCATCCCTAGGGACAGATGTTAATTTGGATTTCTTCCATTTATTTTAAAATGCTGT	intergenic
ASMM10P035924	2.06633	up	noncoding	ENSMUST00000159310	Hmga2	Ensembl	3389	chr10	-	120470289	120476292		chr10:120470303-120473251	TAGTCATTCCTGGGAACTCTTCCACTTTGGATGTACCCTTAATAAAAAGGAATTAGAAGT	exon sense-overlapping
ASMM10P030951	2.11448	up	noncoding	ENSMUST00000133335	Hspb8	Ensembl	749	chr5	-	116408939	116415892		chr5:116415772-116415892	CCTCATTGACCCATCTGTGATGCTAAGCTCTCAGAACCTGCTATGGCTGCCGGCTAGTGG	exon sense-overlapping
ASMM10P026653	3.56696	up	noncoding	ENSMUST00000160076	Gm16213	Ensembl	639	chr3	+	152920239	152921399		chr3:152921234+152921399	CAAAACAAAACAAACCCAAAAGGCAAAAAGCCCTGGTATTGTGGGCATAAGCCGGTGTGT	intronic antisense
ASMM10P021818	2.19359	up	noncoding	ENSMUST00000135524	Eif2s2	Ensembl	4102	chr2	-	154884377	154892808		chr2:154887836-154888182	GGAGCTGGCATAACTCAATTTGGTGCTTGCCTTTTGTTAATTGTTAATAACTGGAAACCT	exon sense-overlapping
ASMM10P026775	2.882	up	noncoding	ENSMUST00000148819	Osgin2	Ensembl	3432	chr4	-	16002543	16013821		chr4:16002634-16004890	CTGAGTCTGTTTCTCAGGCAACCACTGCTTATTTTCTATTTTTAGAAAGTGATTATGTTG	exon sense-overlapping
ASMM10P051675	4.14715	up	noncoding	AK017444	AK017444	Genbank	742	chr13	-	40948888	40949631		chr13:40948906-40949485	TTCTGCCTTTACCGGTAGAATAACTGTGCTTGGTTAAATAAACGAATAGGATTCTTTGAA	intronic antisense
ASMM10P051675	4.14715	up	noncoding	AK017444	AK017444	Genbank	742	chr13	-	40948888	40949631		chr13:40948906-40949485	TTCTGCCTTTACCGGTAGAATAACTGTGCTTGGTTAAATAAACGAATAGGATTCTTTGAA	intronic antisense
ASMM10P051675	4.14715	up	noncoding	AK017444	AK017444	Genbank	742	chr13	-	40948888	40949631		chr13:40948906-40949485	TTCTGCCTTTACCGGTAGAATAACTGTGCTTGGTTAAATAAACGAATAGGATTCTTTGAA	intronic antisense
ASMM10P037259	2.01592	up	noncoding	AK143899	AK143899	Genbank	1070	chr7	+	4149326	4150395		chr7:4150335+4150395	TATCTTACATGCCACACCTCATAACGAATAAAGTGACTCCTGGTTCTGCCTCTGTCAAGT	natural antisense
ASMM10P011312	2.08249	up	noncoding	TCONS_00009706	XLOC_007825	Alexander et al 2013	109	chr14	-	73642405	73666016		chr14:73665954-73666016	ACATGCATGCAGAGGTCAGGAAAAAAATCATATCTCCTGGAACTGGAGCTACAAATACTT	intergenic
ASMM10P040719	2.28525	up	noncoding	NR_027829	Gm10638	RefSeq	1362	chr8	+	86745698	86747060		chr8:86746993+86747060	CCTCTTCCAGAACTCAAATTTGTTCTCAATGAATGTTCAGCTTTCCTCAATGTATTTGTA	natural antisense
ASMM10P000437	2.23138	up	noncoding	ENSMUST00000090720	Gm13721	Ensembl	942	chr2	-	86397067	86398014		chr2:86397068-86397090	GATGTAAAAGATGCTCTTCATAGGATAGGGAAAAAACTACACTTCCTTTTGAAATCCACA	intergenic
ASMM10P019062	2.00225	up	noncoding	ENSMUST00000124852	Ugt1a6a	Ensembl	3342	chr1	+	88134812	88217403		chr1:88217201+88217403	AATAAACAACAGCAAATCTCCAGACAACAATTTAAAAGGTAGGGAGGTGGAACCATGGCT	exon sense-overlapping
ASMM10P019062	2.00225	up	noncoding	ENSMUST00000124852	Ugt1a6a	Ensembl	3342	chr1	+	88134812	88217403		chr1:88217201+88217403	AATAAACAACAGCAAATCTCCAGACAACAATTTAAAAGGTAGGGAGGTGGAACCATGGCT	exon sense-overlapping
ASMM10P019062	2.00225	up	noncoding	ENSMUST00000124852	Ugt1a6a	Ensembl	3342	chr1	+	88134812	88217403		chr1:88217201+88217403	AATAAACAACAGCAAATCTCCAGACAACAATTTAAAAGGTAGGGAGGTGGAACCATGGCT	exon sense-overlapping
ASMM10P019062	2.00225	up	noncoding	ENSMUST00000124852	Ugt1a6a	Ensembl	3342	chr1	+	88134812	88217403		chr1:88217201+88217403	AATAAACAACAGCAAATCTCCAGACAACAATTTAAAAGGTAGGGAGGTGGAACCATGGCT	exon sense-overlapping
ASMM10P019062	2.00225	up	noncoding	ENSMUST00000124852	Ugt1a6a	Ensembl	3342	chr1	+	88134812	88217403		chr1:88217201+88217403	AATAAACAACAGCAAATCTCCAGACAACAATTTAAAAGGTAGGGAGGTGGAACCATGGCT	exon sense-overlapping
ASMM10P019062	2.00225	up	noncoding	ENSMUST00000124852	Ugt1a6a	Ensembl	3342	chr1	+	88134812	88217403		chr1:88217201+88217403	AATAAACAACAGCAAATCTCCAGACAACAATTTAAAAGGTAGGGAGGTGGAACCATGGCT	exon sense-overlapping
ASMM10P019062	2.00225	up	noncoding	ENSMUST00000124852	Ugt1a6a	Ensembl	3342	chr1	+	88134812	88217403		chr1:88217201+88217403	AATAAACAACAGCAAATCTCCAGACAACAATTTAAAAGGTAGGGAGGTGGAACCATGGCT	exon sense-overlapping
ASMM10P019062	2.00225	up	noncoding	ENSMUST00000124852	Ugt1a6a	Ensembl	3342	chr1	+	88134812	88217403		chr1:88217201+88217403	AATAAACAACAGCAAATCTCCAGACAACAATTTAAAAGGTAGGGAGGTGGAACCATGGCT	exon sense-overlapping
ASMM10P045843	2.12604	up	noncoding	AK020752	AK020752	Genbank	737	chrX	+	159396633	159397370		chrX:159397209+159397370	GATTTGTAGACTAATCCTCACCTTTGCACAGCAAGGACTCTTAACTGCTGAGCCATCTCT	intergenic
ASMM10P022839	6.06931	up	noncoding	ENSMUST00000117596	Gm14035	Ensembl	1475	chr2	+	54284114	54285589		chr2:54285510+54285589	CTGGAGATGGGGGCAGTGACACACTACCAAAAAGAAAAAGTAGAAGAAACTAAAAGTGCT	intergenic
ASMM10P046599	2.52308	up	noncoding	TCONS_00004308	XLOC_004041	Alexander et al 2013	2337	chr11	-	48792531	48795422		chr11:48794307-48794453	AACCCAGAAAGGAAGACATTCAGTGAGATAAGTACCTGACACACATGGTTGTCACCGTCT	intergenic
ASMM10P025591	3.44516	up	noncoding	ENSMUST00000181749	Gm17308	Ensembl	1997	chr3	+	5090275	5094776		chr3:5094693+5094776	GTACCAAGATCATCTACGACAAAATTTACTCTCATTTGTTTCTTCTTTCAAATCGCCCAA	intergenic
ASMM10P015363	4.02202	up	noncoding	uc007zum.1	B130034C11Rik	UCSC_knowngene	2134	chr16	+	87495998	87503828		chr16:87503141+87503201	ACTCTACCTTGCTTAGGTAGCCATCTTTAAATTACATGTAAATTCCTCTCTTGTTTGCAG	bidirectional
mouselincRNA0996-_P1	4.23723	up	noncoding	mouselincRNA0996-	mouselincRNA0996	lincRNA	16500	chr3	-	52495071	52511571		chr3:52495195-52495254	ACTTTTAAAGATAGTATCCTCTTAGGTGTGCAACACCATGCCCTTTGAACTTTTAAAGAG	intergenic
ASMM10P019345	3.53212	up	noncoding	AK158625	AK158625	Genbank	2131	chr19	-	53323613	53325743		chr19:53323627-53325743	TTCCAGGCCAGAAGGGCTATGTAGTAAGGCCCTGTCTTAAACAGGAACAAACTAAACTTT	intronic antisense
humanlincRNA1635+_P1	4.03092	up	noncoding	humanlincRNA1635+	humanlincRNA1635	lincRNA	19046	chr3	+	123239036	123258082		chr3:123257875+123257934	GCAAGAAACTGAATACTTAACATTGGTGATAGCTCTATGTGTCAGTTGTATCTTAACTGT	intergenic
ASMM10P020826	2.54067	up	noncoding	ENSMUST00000118363	Gm14469	Ensembl	202	chr2	-	79038532	79038734		chr2:79038579-79038734	ATTGTTTGCAGTAGCAATTCATGATCTCTCAGGCAGTCCTCAATTAAGTCCTCCTACAGG	intergenic
ASMM10P025889	3.65531	up	noncoding	uc008phk.2	Rnf13	UCSC_knowngene	3405	chr3	+	57736065	57835233		chr3:57802383+57802446	TGCTCTTAGAGAGACCCTTAAGTATTGCCTTGTTACAAATAAGTTTGCTGTTCTTTTACG	exon sense-overlapping
ASMM10P025889	3.65531	up	noncoding	uc008phk.2	Rnf13	UCSC_knowngene	3405	chr3	+	57736065	57835233		chr3:57802383+57802446	TGCTCTTAGAGAGACCCTTAAGTATTGCCTTGTTACAAATAAGTTTGCTGTTCTTTTACG	exon sense-overlapping
ASMM10P031712	2.71643	up	noncoding	ENSMUST00000128025	Tmem128	Ensembl	827	chr5	+	38260386	38265390		chr5:38265180+38265390	TCTGTTTTGTTTATTAAGTGTCTTTCAGTGTGCACCGAGTGAACTCATCACGGGGCGAGT	exon sense-overlapping
ASMM10P014804	4.10084	up	noncoding	ENSMUST00000124817	Nck2	Ensembl	1421	chr1	+	43457272	43462222		chr1:43457341+43457427	TTTTCTCTAGCCCTATCTCCGATGGCTGAGGATCCTCTGGAAAGTTAATGGTAACTCTTG	intron sense-overlapping
ASMM10P027801	2.51998	up	noncoding	AK135246	AK135246	Genbank	1286	chr4	-	124827166	124828451		chr4:124827503-124828451	TTTGAACGCCATTCTTCCCAAAGGGAATCACTGAGTAAGTTAACCTGGTGCTGGGAGAAT	intronic antisense
ASMM10P031680	6.43515	up	noncoding	AK017091	AK017091	Genbank	1443	chr10	-	78469814	78471256		chr10:78469828-78471256	CGGTGGCAGAACTACTGTCGATCACCTAGACTTGTTATATGGATTACACATTGGAATGAT	intergenic
ASMM10P051178	4.20228	up	noncoding	uc007oyh.1	2810011L19Rik	UCSC_knowngene	2932	chr12	+	105337215	105383932	NR_045047	chr12:105382000+105382102	GGGAGATAACTTATTTTTCCTTTTTCATTGGCTTGATATGTGTATCTGTTCATATCGAGG	intergenic
ASMM10P010604	3.7723	up	noncoding	AK037363	AK037363	Genbank	1000	chr1	-	171324161	171327314		chr1:171327237-171327314	TTGTAGTGAAAGAGAATACTCATGGCGATTACAGTAGGAGAGACCTTTGTCTCGAAAAAA	intergenic
ASMM10P027703	2.01411	up	noncoding	ENSMUST00000137353	Gm12865	Ensembl	326	chr4	-	118984057	118997198		chr4:118984071-118984250	GTCACACAGGACAAAAACCAGGTCCCTCTGTGAGATTCAGAAAAACCAGAATACTGAAAA	intergenic
ASMM10P016842	3.79614	up	noncoding	ENSMUST00000161131	Spag16	Ensembl	1053	chr1	+	69826987	69873760		chr1:69873622+69873760	GCTGTTGCTCCAACCCTTAGCATTCATTTTTATGAGTAAACTAATGGTTTTGTTTTTGAG	exon sense-overlapping
ASMM10P016842	3.79614	up	noncoding	ENSMUST00000161131	Spag16	Ensembl	1053	chr1	+	69826987	69873760		chr1:69873622+69873760	GCTGTTGCTCCAACCCTTAGCATTCATTTTTATGAGTAAACTAATGGTTTTGTTTTTGAG	exon sense-overlapping
ASMM10P014520	2.59386	up	noncoding	uc007zns.1	AK194005	UCSC_knowngene	406	chr16	-	58469889	58470295		chr16:58470096-58470211	AATTTGCTGTGAGGGAGGAAAAAATAGCCTTCTGCATGCTTGGAAAGCGCGCTCTTCTAA	intergenic
ASMM10P036444	3.67825	up	noncoding	AK157601	AK157601	Genbank	2674	chr7	-	84871852	84874523		chr7:84872061-84872243	TAAAAAATACAGGACTTCATTAACTAGGGAAACAGATAAAACGGCCTGATCAGGGGCACA	intergenic
ASMM10P057229	5.0925	up	noncoding	uc012baw.1	Epb4.1l4a	UCSC_knowngene	556	chr18	-	33802512	33832794		chr18:33828141-33828726	AGAAGCAAATCTCATGCACCTTGGGAAGAAAACGGACCGCAGAGCGCAACCTCTCCTGCG	exon sense-overlapping
ASMM10P012693	5.85593	up	noncoding	TCONS_00010971	XLOC_008543	Alexander et al 2013	4152	chr15	-	74374372	74424186		chr15:74375730-74378394	CTCCTGCCAGTACTGGTTACAGAGGCACAAAACTTGGCATTTTTGTTTCTCTGGTTTTGT	intergenic
ASMM10P047263	3.03568	up	noncoding	NR_077059	2610027K06Rik	RefSeq	2326	chr11	-	85791659	85832388		chr11:85801957-85802013	ACAGGCTCCAGTCACAACCAAGTCAGGCTACAAGTCTGTTGACGCCTTTACCTGTTCCAG	natural antisense
ASMM10P047263	3.03568	up	noncoding	NR_077059	2610027K06Rik	RefSeq	2326	chr11	-	85791659	85832388		chr11:85801957-85802013	ACAGGCTCCAGTCACAACCAAGTCAGGCTACAAGTCTGTTGACGCCTTTACCTGTTCCAG	natural antisense
ASMM10P030920	2.15395	up	noncoding	uc008zcj.2	DQ715869	UCSC_knowngene	98	chr5	-	114851096	114851194		chr5:114851120-114851194	TAAATGTCCACTCAGTGTGGCCAGTCTAACCAGTGCAAACCTTACTTTAAAGCCAAGTGG	intergenic
ASMM10P010015	2.67501	up	noncoding	NR_040395	D430036J16Rik	RefSeq	1606	chr9	+	81631929	81645156		chr9:81632284+81642546	ACACGAGCAGCATTTCAAAGCAAAACTCCTGCAAGTACCATTTACAAGAAGGATCTACGC	natural antisense
ASMM10P023393	2.01254	up	noncoding	AK144767	AK144767	Genbank	1749	chr2	+	102955346	102969740		chr2:102969621+102969740	TTTCATGACTGGTCATCATGCATGTCTGTTTCTACTCTGTCCAGAAGTGCAGTCTCCTCT	intergenic
ASMM10P028002	2.90084	up	noncoding	AK040835	AK040835	Genbank	1750	chr10	-	22406735	22408485		chr10:22407807-22408352	AGCTTACTACTGTAAAACCTGGATAGGACGTTCCTTCTTCATGATGGCTCCTAAGTCTCG	intergenic
ASMM10P033140	2.19316	up	noncoding	ENSMUST00000155906	Gm3345	Ensembl	1722	chr6	-	48738345	48740621		chr6:48738489-48739894	TTTGCCTAGCATATACAAAGTCCTAGGGTCTATCCAGTACCAAAGAAAACAAAAAAGAAA	natural antisense
ASMM10P003393	6.39801	up	noncoding	ENSMUST00000163913	Wnt11	Ensembl	1844	chr7	+	98835111	98853811		chr7:98839189+98846455	ATGGCATCAAGTGGCTGTGCAGCTCTGCCGCAGCAACCTGGAGCTCATGCGCACCATCGT	exon sense-overlapping
ASMM10P022113	4.30586	up	noncoding	2_00018453	XLOC_012490	Lei Sun et al 2012	1552	chr2	-	174321467	174327408		chr2:174321665-174322197	AGTTTCATCTGCTTCCATTGTTCTTACTCCCCTAACTTTGTAAAACTTTCATGCCCTCGG	intronic antisense
ASMM10P022113	4.30586	up	noncoding	2_00018453	XLOC_012490	Lei Sun et al 2012	1552	chr2	-	174321467	174327408		chr2:174321665-174322197	AGTTTCATCTGCTTCCATTGTTCTTACTCCCCTAACTTTGTAAAACTTTCATGCCCTCGG	intronic antisense
ASMM10P022113	4.30586	up	noncoding	2_00018453	XLOC_012490	Lei Sun et al 2012	1552	chr2	-	174321467	174327408		chr2:174321665-174322197	AGTTTCATCTGCTTCCATTGTTCTTACTCCCCTAACTTTGTAAAACTTTCATGCCCTCGG	intronic antisense
ASMM10P010742	3.15606	up	noncoding	NR_029446	6230400D17Rik	RefSeq	1088	chr14	-	20702011	20703099		chr14:20702031-20702911	ATGGGCCTGACCAAAAAGTCCATCTTTTGGTCAGTATTTAGTATCTAATAAAGCTTGCTT	natural antisense
ASMM10P022318	2.59578	up	noncoding	AK053854	AK053854	Genbank	2604	chr2	+	13009885	13012486		chr2:13012423+13012486	GGAGAAGTCATCCCTTGTCCAAAGGCCTTTGAAGGTCTTACAATAAAGCAAGTGGTATTT	natural antisense
ASMM10P023740	4.37076	up	noncoding	ENSMUST00000131961	Gm14010	Ensembl	374	chr2	+	128423653	128424565		chr2:128424505+128424565	GTGAGCTTGGCTCCTTTGGGAGCCACTGATATTTAATAAATGTTGCTTTATGTCCAGCTG	intergenic
ASMM10P027636	2.31467	up	noncoding	uc029uyy.1	AK035052	UCSC_knowngene	2322	chr4	-	116595312	116597634		chr4:116595405-116595841	GGGAGTTTTATTGTCTTGCTTATTCTCCAGCCTAGAACTGATCTTATTATTTGCATGTAA	natural antisense
ASMM10P019604	2.00924	up	noncoding	ENSMUST00000144788	Rab3il1	Ensembl	2173	chr19	+	10018193	10038380		chr19:10038320+10038380	TCTCTTGGAGACCCTGCATAGAGTCCTTTGAATAAATTACCGTTAGTAAATTTGCTCATA	exon sense-overlapping
ASMM10P012835	6.58061	up	noncoding	ENSMUST00000159802	Rb1cc1	Ensembl	4136	chr1	+	6240969	6248358		chr1:6243933+6244104	GGATGGGGTTCATCCTATTAATCTTCCTTTGCTAGTATAACTTTATTTCCTGTGCATTTT	exon sense-overlapping
ASMM10P012158	4.17308	up	noncoding	uc007unr.1	AK006576	UCSC_knowngene	1032	chr14	+	70289398	70301284		chr14:70301191+70301284	TGAGCAGACTCTGGTATTCAGGATACTTCTTGTAACTCAACAATTCACAATGTAAATGTG	natural antisense
ASMM10P047974	3.85411	up	noncoding	uc029rqd.1	AK202516	UCSC_knowngene	207	chr11	-	120560298	120560505	ENSMUST00000166620, NM_011032	chr11:120560329-120560505	GCCCATTCTTCAGGCATTTCTACCATAATATTGGAATTGAACACATTGGCTAAATAAAGT	exon sense-overlapping
ASMM10P038273	6.52138	up	noncoding	ENSMUST00000173890	Vmn2r-ps73	Ensembl	1194	chr7	+	85696355	85698580		chr7:85698520+85698580	AGGACATCTGCTGTTTTGATAGTAACCCCTGCCCAGAAAATGAAATTTCCAACATAACAA	intergenic
ASMM10P014553	2.19376	up	noncoding	AK134568	AK134568	Genbank	1969	chr16	-	59644341	59646310		chr16:59646210-59646310	CACACTAGCCAGATATCCTGTAAAGTAGGCTAGAAAAAGAAATTTGTCTTACTCTCCCAG	intergenic
ASMM10P012278	2.39881	up	noncoding	uc007uxo.1	AK139611	UCSC_knowngene	1832	chr14	+	105191090	105201309		chr14:105200947+105201309	TTTATCTTTCTATCTTGGTCCAGATCACCTGTGGCCATCAGGTTTCTGCAATTTCTCTCA	intergenic
ASMM10P033755	2.29164	up	noncoding	ENSMUST00000177433	Vmn2r-ps34	Ensembl	904	chr6	-	124138732	124139636		chr6:124138746-124139636	CCAAGTGCTATGTGATCCTACTGAAGTCAGGTGGCCATTCGAGAAAGAAGTTCTTTAAGT	intergenic
ASMM10P045266	4.63669	up	noncoding	AK157007	AK157007	Genbank	2236	chrX	+	76140279	76142513		chrX:76142339+76142513	CTAGTCTTATATAATACAGAAAACAAAAAGGTAGGATGTCACAGCAGGCAAAGTACAGGA	intergenic
ASMM10P021804	3.36184	up	noncoding	ENSMUST00000117480	Gm14197	Ensembl	1049	chr2	-	154284212	154285261		chr2:154284327-154285261	CTACAATGTTAGTGCATGAAGGCATCAGATAATTCATACGGGAAAAAACAAAACCTTACA	intergenic
ASMM10P015800	2.63597	up	noncoding	ENSMUST00000123553	Cflar	Ensembl	1100	chr1	+	58713301	58723070		chr1:58723007+58723070	ACCTTGTGATTTTCCACCTGTCTGACTCTGGGACTTCTTATATATGAATAAATGCTTAGA	exon sense-overlapping
ASMM10P015800	2.63597	up	noncoding	ENSMUST00000123553	Cflar	Ensembl	1100	chr1	+	58713301	58723070		chr1:58723007+58723070	ACCTTGTGATTTTCCACCTGTCTGACTCTGGGACTTCTTATATATGAATAAATGCTTAGA	exon sense-overlapping
ASMM10P019701	3.06968	up	noncoding	ENSMUST00000159873	Gm3329	Ensembl	556	chr19	+	15943609	15944165		chr19:15943992+15944165	AAATTCTGACACCCAGTGAATCACCAAATCAGTCCACAAATGCAGAGACGCATGGACTGA	intergenic
ASMM10P014701	3.56653	up	noncoding	ENSMUST00000146281	Paxbp1	Ensembl	1298	chr16	-	91024810	91030816		chr16:91024834-91025146	GGGAGTCATACACATCTCTTTTGACAATTATCTTGAAAGATTAGCATTTACTGATACAGG	exon sense-overlapping
ASMM10P056684	2.31649	up	noncoding	uc007lfe.1	Arl5c	UCSC_knowngene	1542	chr11	-	97989579	97996173		chr11:97993440-97994337	TAATGCTGAGATAGCACAGACCGGAATCGGCTGCTCACCACCCGGGAGGAGCTGTATAAG	exon sense-overlapping
ASMM10P016940	4.48558	up	noncoding	ENSMUST00000095448	E230001N04Rik	Ensembl	2055	chr17	+	28523292	28525347	ENSMUST00000181029	chr17:28525137+28525347	AGACAGGGAGCTAGAGAGTTGATTCCATCACTTAAGAACATGTGTTGGGGCTGGAAAGAT	intergenic
ASMM10P011756	5.21297	up	noncoding	ENSMUST00000171248	Gm17110	Ensembl	735	chr14	+	34501714	34502684		chr14:34502184+34502684	TTCCCATTTAAGGCTTCCAGAAGCGTCCCCGGAGTGGTGCGAAGGCGAACAAAAGGGCAA	natural antisense
ASMM10P043628	2.03797	up	noncoding	ENSMUST00000133093	Tbc1d25	Ensembl	2560	chrX	-	8154482	8175958		chrX:8156543-8156650	ATAATACCATTCCAGAGCCCGCTGGTTGATGCCTGCCCTATCCTGCACAGGGGACCTGTA	exon sense-overlapping
ASMM10P043628	2.03797	up	noncoding	ENSMUST00000133093	Tbc1d25	Ensembl	2560	chrX	-	8154482	8175958		chrX:8156543-8156650	ATAATACCATTCCAGAGCCCGCTGGTTGATGCCTGCCCTATCCTGCACAGGGGACCTGTA	exon sense-overlapping
ASMM10P044689	5.9569	up	noncoding	ENSMUST00000155043	Reps2	Ensembl	667	chrX	-	162546219	162552579		chrX:162546485-162546754	CATGGATAGCTGCATGCATGTACACATACCCATACACATTACATATGCATACATTTACTA	exon sense-overlapping
humanlincRNA0151-_P1	9.29146	up	noncoding	humanlincRNA0151-	humanlincRNA0151	lincRNA	13830	chr1	-	137200382	137214212		chr1:137200412-137200471	ACCCAAACCACGTCTTATTCAGAAAACAAAATATCAGAGATTACCTGGGCAGTTAAATGT	intergenic
ASMM10P047159	2.00781	up	noncoding	ENSMUST00000127017	Gm11192	Ensembl	151	chr11	-	78278737	78279066		chr11:78278965-78279066	TCTCGAAGGGAAGGAGAACACATGCAGGACCACACTGAGCTTCTATTACTTCCTGTCTAG	natural antisense
ASMM10P036075	2.21065	up	noncoding	AK136669	AK136669	Genbank	1465	chr10	-	122558441	122559906		chr10:122558506-122559906	CCAGGGTCAACCTTAGAAACAATTGGATGTAAACAAAACCAAGTATCTTCAAGAATGATT	intergenic
ASMM10P034740	2.27068	up	noncoding	NR_028382	B230319C09Rik	RefSeq	1689	chr6	+	83441754	83448322		chr6:83448262+83448322	CTAGCTGAATCTGCAAACGCAATTGGAAGACTGTCTCAAAAAATAAAAGGGTTGGCTTGG	bidirectional
ASMM10UP049	2.58284	up	noncoding	uc.150+	uc.150	UCR	262	chr13	-	72028980	72029242		chr13:72029036-72029095	CACAGAGCATAGAGAAAATTAACTTCCCACCAACCTCATTTTCTACTTGAACATGAAATA	intergenic
ASMM10P029853	2.19752	up	noncoding	NR_027137	Tmem51os1	RefSeq	1758	chr4	+	142084297	142088101		chr4:142085753+142085813	ATCCAAAGATGCGAATCTCAAACAGTGACTTCTATTACCTATTGTGCTGTCTAGTTTTAT	natural antisense
ASMM10P034841	33.0578	up	noncoding	ENSMUST00000174862	Vmn1r-ps29	Ensembl	785	chr6	+	89997611	90004589		chr6:90004289+90004589	TGCTTTTTTATTCCCATAAGTTCCTTAGTGCAGCACACTTCCTCCACACTGCTGGTTTTC	intergenic
ASMM10P036930	129.576	up	noncoding	ENSMUST00000131174	Nupr1	Ensembl	2449	chr7	-	126623251	126627010		chr7:126625112-126625322	TCATTCTATACTTGAGTAAACAGCAAGGATAGAGTGCTTCAGACGTGAAGACGTGACCGC	exon sense-overlapping
ASMM10P010772	42.8852	up	noncoding	AK133148	AK133148	Genbank	4661	chr14	-	24425163	24429822		chr14:24425177-24429822	CAGAACTCCTGCCCTGTATTCTAGGCCCATATCTGTGTATTAAAAAGTTATACAGAAAAC	intergenic
ASMM10P011346	3.15641	up	noncoding	AK013526	AK013526	Genbank	1224	chr14	-	77823737	77824964		chr14:77824119-77824964	TTAAAAACACAATTACTGGACAGAGACTGTGCACTTCTGATGAACAGCTAAGGTGCGGGG	intergenic
ASMM10P026425	3.00165	up	noncoding	AK053202	AK053202	Genbank	1616	chr3	+	115945612	115947228		chr3:115947047+115947228	AAATCACAAGTGGCAACTGCTTACTTATTTTACACTCCGACTCCTTCAGTCTTGGCCATG	natural antisense
ASMM10P020163	2.74126	up	noncoding	NR_038162	Stamos	RefSeq	800	chr2	-	14070332	14073934		chr2:14070346-14070780	GCTCTTCATAATTAGTAGCTCCACGACATTTATTAAATGGAATAAATGCAATCTGCTAGG	bidirectional
ASMM10P034031	2.04417	up	noncoding	AK039661	AK039661	Genbank	2542	chr6	-	147089309	147091850		chr6:147089323-147091850	AACTATGGTCTGCACTAGATAGCCAACAAGAAGAATGGTCAACATTCCAGCAAGGTTACC	natural antisense
ASMM10P035329	9.21036	up	noncoding	ENSMUST00000087454	Rps25-ps1	Ensembl	499	chr6	+	145266326	145266825		chr6:145266339+145266399	CCTTTTTTTCCGACATCTTAGCGAGGCTGCTGTGGTCTACACGACTCTCTGAGCTTCGCC	intergenic
ASMM10P028712	21.6654	up	noncoding	AK157329	AK157329	Genbank	2807	chr10	-	34242812	34245589		chr10:34242843-34243260	AAGGTAGGTTGTCACTTCTTTCCCCAAACAGCTTTCTGACAGCCAATAGGCTCAAACCTA	intergenic
ASMM10P049454	2.80507	up	noncoding	NR_045346	Arhgap27os3	RefSeq	2731	chr11	+	103344752	103350126		chr11:103349836+103350124	TGTACCTGTGTGAGTTTATGTATACAACATATGTGCAGTGCCCACCAAGACCAGAAGAGG	intronic antisense
ASMM10P034114	2.77306	up	noncoding	ENSMUST00000155037	Phf14	Ensembl	478	chr6	+	11907808	11933410		chr6:11907957+11908017	TTAAGACTGCAGCTGCTTCCTGACTTTCACTGGCGCTTAGGGACAGAAGTTGAAACACTA	exon sense-overlapping
ASMM10P034114	2.77306	up	noncoding	ENSMUST00000155037	Phf14	Ensembl	478	chr6	+	11907808	11933410		chr6:11907957+11908017	TTAAGACTGCAGCTGCTTCCTGACTTTCACTGGCGCTTAGGGACAGAAGTTGAAACACTA	exon sense-overlapping
ASMM10P036220	31.9702	up	noncoding	ENSMUST00000181804	A330076H08Rik	Ensembl	1239	chr7	-	61930912	61982355		chr7:61930948-61931347	CTGACTGTTTCCCACATTCACTATCCCTTTCTCCACTACTAGAAATAGAATAAAACAAAA	intergenic
ASMM10P038069	2.34136	up	noncoding	NR_046208	4933436H12Rik	RefSeq	1533	chr7	+	68417423	68426133		chr7:68426038+68426133	GGCCACACATGTCCTGGGTCACTCATTCTCTTGACTTCCTTTACTATGTTTTATCTTTCA	intergenic
ASMM10P047706	3.92124	up	noncoding	ENSMUST00000135857	Gm11646	Ensembl	397	chr11	-	106051150	106051852		chr11:106051199-106051365	TCATACTATACACACATGTGGTACAAGGACATACATACATACAGGCAAACACCCATACAC	natural antisense
ASMM10P050727	4.80235	up	noncoding	AK016327	AK016327	Genbank	1154	chr12	+	31350477	31351631		chr12:31351555+31351631	GTTGCTCAAATGACTGGAGTAGAGTTGCAAATTATCCTTGAAAGACGAACTAGATAAATA	natural antisense
ASMM10P013425	9.13556	up	noncoding	TCONS_00010791	TCONS_00010791	Alexander et al 2013	589	chr15	+	41347433	41359550	TCONS_00010789, TCONS_00010790	chr15:41358903+41358963	AGTGAATGAGTGCCAGAGGAGTCCAAGAAGCTCACACACTGTAGGACATACTTGGAAAAG	intergenic
ASMM10P028490	2.30432	up	noncoding	ENSMUST00000128443	1700123M08Rik	Ensembl	447	chr4	+	11980161	11981661		chr4:11981601+11981661	CGGATACTTGTCCCATCGATTTCACATCTGTTGTGTAACAACATAAAATGGAGTGATTTG	intergenic
ASMM10P018509	10.0208	up	noncoding	uc008exg.1	AK084265	UCSC_knowngene	549	chr18	+	52528660	52577325		chr18:52577248+52577325	CTTCATACGCATGCTATAGCTTGTGTGCGCACAGAAGCAGAAAAATAAATTTAAAGAAAA	natural antisense
ASMM10P023595	8.07185	up	noncoding	ENSMUST00000160695	Gm16101	Ensembl	430	chr1	+	162316091	162316521		chr1:162316439+162316521	TTCCTAGAACAGGAATCCAAATCTCGCCAAGTAGGGAAGAAATAAGACAAATATAAGGAA	intronic antisense
ASMM10P023595	8.07185	up	noncoding	ENSMUST00000160695	Gm16101	Ensembl	430	chr1	+	162316091	162316521		chr1:162316439+162316521	TTCCTAGAACAGGAATCCAAATCTCGCCAAGTAGGGAAGAAATAAGACAAATATAAGGAA	intronic antisense
ASMM10P047649	9.54832	up	noncoding	ENSMUST00000155089	Gjc1	Ensembl	3413	chr11	-	102800730	102805788		chr11:102802930-102804280	TGACTCATTGTTTTTTGTGGAAGGAAGTTTATGACCAGATCTTTTCTTTTTCTCTTCCAG	exon sense-overlapping
ASMM10P016576	10.8222	up	noncoding	TCONS_00013223	XLOC_009759	Alexander et al 2013	1438	chr17	+	4911644	4913356		chr17:4913294+4913356	ATAATAACCACGTTCTTCTCATGTAAAACCAGGGTTCTGCTCGAGCAACCCTTCTAGCAG	intergenic
ASMM10P050496	3.61531	up	noncoding	uc011yuz.1	5033406O09Rik	UCSC_knowngene	1660	chr12	-	111941990	111944482	NR_029464	chr12:111942004-111942112	GGTCTGTAGATATATGTGTATTTCTCCTGAAATCGGGGAAAATAAACTCATTTTCTGAGG	intergenic
ASMM10P015013	2.51497	up	noncoding	AK135589	AK135589	Genbank	1103	chr16	+	23127812	23128915		chr16:23128703+23128915	AGCATAATAAGTTCCTAGTGTAGCTTTGGTAGCAGAGGTGGTTGTCACACGAGTCCAACA	bidirectional
ASMM10P026437	2.78683	up	noncoding	AK043264	AK043264	Genbank	1791	chr3	+	117798615	117800406		chr3:117800318+117800406	GGGTGGAAAAAACAATAACATTGCAGAATTCATTTGAGAAAGTAACCTCTTTGAAGACTG	intronic antisense
ASMM10P026437	2.78683	up	noncoding	AK043264	AK043264	Genbank	1791	chr3	+	117798615	117800406		chr3:117800318+117800406	GGGTGGAAAAAACAATAACATTGCAGAATTCATTTGAGAAAGTAACCTCTTTGAAGACTG	intronic antisense
ASMM10P042936	2.60694	up	noncoding	AK028099	AK028099	Genbank	1142	chr9	+	62640578	62641719		chr9:62641656+62641719	ACCAAACTCTGCTGCTTTGGTTAAAAATGGGTTCCTGGAATAAGGAAAACAAAAACTAAC	intergenic
ASMM10P011340	3.87588	up	noncoding	ENSMUST00000139809	Lacc1	Ensembl	2391	chr14	-	77032339	77036904		chr14:77032683-77033185	AGTCAGAGGAAAGCAAAACAAAACCAAGACCATGAGACATGCTTATCTCTATCCATGAGT	exon sense-overlapping
ASMM10P011340	3.87588	up	noncoding	ENSMUST00000139809	Lacc1	Ensembl	2391	chr14	-	77032339	77036904		chr14:77032683-77033185	AGTCAGAGGAAAGCAAAACAAAACCAAGACCATGAGACATGCTTATCTCTATCCATGAGT	natural antisense
ASMM10P010989	2.05495	up	noncoding	AK044476	AK044476	Genbank	1433	chr14	-	48727413	48740809		chr14:48727522-48728512	ACACAAGGATGATCTACCCTGACTACTAGCTAACACAAGGATGATCTACCCTGACTACTA	intergenic
ASMM10P057756	2.15494	up	noncoding	CA466220	humanlincRNA0416	lincRNA	775	chr9	+	41886720	41887259	ENSMUST00000145673, NM_175031	chr9:41887134+41887202	ATAACTGCAGCCTGGAAATAGAGAAGGATCCACCTTGAAACCTCACCAAGGAGAAATGGA	intergenic
humanlincRNA1151-_P1	2.89552	up	noncoding	humanlincRNA1151-	humanlincRNA1151	lincRNA	11403	chr2	-	49403772	49415175		chr2:49403827-49403886	CCCAAAAACACAGTAAAAACAAACTAGTGATGTAGGCATACAGGCAGGGCCTTGAGGTGT	intergenic
ASMM10P043640	2.12888	up	noncoding	TCONS_00036122	XLOC_026907	Alexander et al 2013	1042	chrX	-	8795912	8797554		chrX:8795927-8795976	AGGCAAAAAACTAAAGGGGCAGTCTCTTAGCCCCATTCAGGAACTGTGGAGCTCATTATA	intergenic
ASMM10P049363	3.63827	up	noncoding	ENSMUST00000139846	Eif1	Ensembl	447	chr11	+	100320517	100321349		chr11:100320605+100320665	CTAGTACTGGCCAGTTCCCGGAGGGACAACAAAGGACACCTCCGGATTATTTCTTCACAG	exon sense-overlapping
ASMM10P056944	2.16463	up	noncoding	uc008wak.1	Chd5	UCSC_knowngene	3593	chr4	+	152384484	152390194		chr4:152384675+152385533	CAATGCTGTCCTGCACAAGGATGTCTGAACGCAGCATCTTGAGTCGCCTGACCAACCGAG	exon sense-overlapping
ASMM10P056944	2.16463	up	noncoding	uc008wak.1	Chd5	UCSC_knowngene	3593	chr4	+	152384484	152390194		chr4:152384675+152385533	CAATGCTGTCCTGCACAAGGATGTCTGAACGCAGCATCTTGAGTCGCCTGACCAACCGAG	exon sense-overlapping
ASMM10P029034	2.1898	up	noncoding	AK020824	AK020824	Genbank	1175	chr4	+	83471844	83473018		chr4:83472926+83473018	ACCCTTTAAGAACTAAAGGGTAGAGGTCAAGTCCAAATAAGGTTTCCTTATCTATTTTTC	intronic antisense
ASMM10P051914	2.09284	up	noncoding	AK040402	AK040402	Genbank	692	chr13	-	64362463	64363134		chr13:64362852-64363003	TCAGTAGTGCCTGTCCACATTGCCAGTGAAGACCACAATCCTGCTATGTAGTTCTAGAAA	intergenic
ASMM10P024741	2.20412	up	noncoding	ENSMUST00000160858	Dhx36	Ensembl	845	chr3	-	62470644	62472587		chr3:62472136-62472587	TTTGAAGTAACGAGGGAACAATCCGTTGAGACACTTCTGACCTGTATTGTAACTTTTTCA	exon sense-overlapping
ASMM10P039717	2.06084	up	noncoding	AK046375	AK046375	Genbank	2662	chr8	-	94170751	94173412		chr8:94170880-94173412	GCTGACCTGGGTATATACTTATTGTTAGTCTTAACAATAAATAGATAGACGAATAAGGGC	natural antisense
ASMM10P042423	2.03122	up	noncoding	AK084228	AK084228	Genbank	1395	chr9	+	13534982	13536373		chr9:13536310+13536373	TGTAGGTAGGAAATGGTGATGGGCTTGAAACTTGTGCTGTGTAAAACAGCTACTCATTTC	intergenic
ASMM10P041319	5.66771	up	noncoding	AK040178	AK040178	Genbank	2001	chr9	-	28402326	28404325		chr9:28402343-28403186	TTCTCGGAGCCTTTTGTTAAATTAGGCAGGGCTCCACACAATTGCCAAAATGAAATGTAA	intronic antisense
ASMM10P046557	2.12088	up	noncoding	ENSMUST00000146198	Gabrg2	Ensembl	1221	chr11	-	41911710	41916623		chr11:41916503-41916623	GCTCTAGGCTATCTCTGATGCCACCATGTGATTTGTTTTATTTTATTTTGCTGTCCATAG	exon sense-overlapping
ASMM10P046557	2.12088	up	noncoding	ENSMUST00000146198	Gabrg2	Ensembl	1221	chr11	-	41911710	41916623		chr11:41916503-41916623	GCTCTAGGCTATCTCTGATGCCACCATGTGATTTGTTTTATTTTATTTTGCTGTCCATAG	exon sense-overlapping
ASMM10P045368	2.2934	up	noncoding	ENSMUST00000147681	F630028O10Rik	Ensembl	3255	chrX	+	96239965	96243636		chrX:96240955+96241037	GTCATCTATGTCTTCATTCTTATGGGTCTGACTAACTTTAATCAACTAAACTTGCTTCTC	intergenic
ASMM10P013694	3.01789	up	noncoding	TCONS_00010848	XLOC_008161	Alexander et al 2013	979	chr15	+	79850811	79867219		chr15:79867144+79867219	CCCTGCACATACATGGTACACACACATACATGCAGGTAAATACACATGTAAAATAAAAAT	intergenic
ASMM10UP387	2.94081	up	noncoding	uc.466+	uc.466	UCR	349	chrX	-	93377474	93377823		chrX:93377475-93377534	CAAAACAAACTATTATGAAGGAGGTAATTTCAGTGTTCTATTCAACCTGCAGCATGTGTG	intron sense-overlapping
ASMM10P010854	2.96476	up	noncoding	ENSMUST00000146302	Colq	Ensembl	444	chr14	-	31578382	31591319		chr14:31578396-31578617	CTCACCAGATCTGTGAAACCTTCCCAATGAGTCTCTTACATAAATTAAAGCTAATCAAAC	intergenic
ASMM10P031792	2.04354	up	noncoding	TCONS_00024968	XLOC_018326	Alexander et al 2013	1778	chr5	+	54145650	54147737	AK089632	chr5:54146378+54146594	TGACCAGCCATGGCCCGGTGTTCCAAACTGGTACACAGACGGAAGCAGTTTCCTAGTGGA	intergenic
ASMM10P049739	2.2598	up	noncoding	AK155494	AK155494	Genbank	1380	chr11	+	120573830	120575207		chr11:120574741+120575207	TTTTAGCTGCCTTGAGCTGTTCTAGAAACCATTATTTGGAACTAGAGACAAAAGAGCGGG	bidirectional
ASMM10P048738	2.25196	up	noncoding	ENSMUST00000068548	9130017K11Rik	Ensembl	1417	chr11	+	67922375	67923792		chr11:67923732+67923792	AAGGCTAATTTTTGATTGTCGATTCGATCAAATTAAGAATCACCTGATGACCCTGTCTCG	bidirectional
ASMM10P031841	3.9796	up	noncoding	AK052417	AK052417	Genbank	395	chr5	+	66299530	66299925		chr5:66299809+66299925	CTGGATACAAGGACATCATACCCAGTAAAGATAATACAGCAACACAATAATGCAGTATAT	natural antisense
ASMM10P031841	3.9796	up	noncoding	AK052417	AK052417	Genbank	395	chr5	+	66299530	66299925		chr5:66299809+66299925	CTGGATACAAGGACATCATACCCAGTAAAGATAATACAGCAACACAATAATGCAGTATAT	natural antisense
ASMM10P031841	3.9796	up	noncoding	AK052417	AK052417	Genbank	395	chr5	+	66299530	66299925		chr5:66299809+66299925	CTGGATACAAGGACATCATACCCAGTAAAGATAATACAGCAACACAATAATGCAGTATAT	natural antisense
ASMM10P031841	3.9796	up	noncoding	AK052417	AK052417	Genbank	395	chr5	+	66299530	66299925		chr5:66299809+66299925	CTGGATACAAGGACATCATACCCAGTAAAGATAATACAGCAACACAATAATGCAGTATAT	natural antisense
ASMM10P037201	2.91708	up	noncoding	ENSMUST00000146904	Cars	Ensembl	833	chr7	-	143570047	143574609		chr7:143570350-143570541	TTTGTCTGAATCCCAGTGATAACAGCCTGACCTTCACTAATAGGCAGGCTTAGGTTCAAG	exon sense-overlapping
ASMM10P037201	2.91708	up	noncoding	ENSMUST00000146904	Cars	Ensembl	833	chr7	-	143570047	143574609		chr7:143570350-143570541	TTTGTCTGAATCCCAGTGATAACAGCCTGACCTTCACTAATAGGCAGGCTTAGGTTCAAG	exon sense-overlapping
ASMM10P022037	2.6853	up	noncoding	AK155234	AK155234	Genbank	1208	chr2	-	167931048	167932254		chr2:167931080-167931214	CAGGGTATACATGTGATACCATACTACTGTACATACATGCATACAAAACCATCATACAAA	bidirectional
ASMM10P041239	5.79935	up	noncoding	ENSMUST00000153154	Fbxl12	Ensembl	808	chr9	-	20641562	20644742		chr9:20641643-20642023	AGGTTTCTTGAATGCTAGGAAGGAACACCTCTGAGTCACGTACTGGTTTCCAACTAACCA	exon sense-overlapping
ASMM10P041239	5.79935	up	noncoding	ENSMUST00000153154	Fbxl12	Ensembl	808	chr9	-	20641562	20644742		chr9:20641643-20642023	AGGTTTCTTGAATGCTAGGAAGGAACACCTCTGAGTCACGTACTGGTTTCCAACTAACCA	exon sense-overlapping
ASMM10P041239	5.79935	up	noncoding	ENSMUST00000153154	Fbxl12	Ensembl	808	chr9	-	20641562	20644742		chr9:20641643-20642023	AGGTTTCTTGAATGCTAGGAAGGAACACCTCTGAGTCACGTACTGGTTTCCAACTAACCA	natural antisense
ASMM10UP809	2.63989	up	noncoding	uc.88+	uc.88	UCR	312	chr2	+	61656317	61656629		chr2:61656464+61656523	TTTGAGAAGAGCAGCATTTGAGGCAGCAGCGTTCGCCTGCTGAACGGTGACAGATTGGCG	intergenic
ASMM10P030204	2.53361	up	noncoding	ENSMUST00000181925	Gm26648	Ensembl	5831	chr5	-	24696901	24704690		chr5:24696940-24697409	CCTGTCACATAAACTTCCTGGGCAACAGTCCATTTCCTGTGGTAAATGGAGTTCTTTTTT	natural antisense
ASMM10P024170	2.49895	up	noncoding	NR_040617	Ptprtos	RefSeq	631	chr2	+	162390812	162393946		chr2:162393850+162393946	AAACCTCGAAGCATCATCATATGGAGGGGATTTCAGATACAAACCAACACACCCCAACCA	intronic antisense
ASMM10P019083	3.04322	up	noncoding	ENSMUST00000132688	Fxn	Ensembl	1402	chr19	-	24261861	24278171		chr19:24277292-24278171	ATGTATTGCTGGATCAGAGTAGACGAAGATGTGGTAATTAGTGTTTTTAACTTTGGCTTC	exon sense-overlapping
ASMM10P051931	2.78111	up	noncoding	ENSMUST00000174606	Uqcrb	Ensembl	565	chr13	-	66901060	66902786		chr13:66901225-66901401	CCAGGTGAGGTTAGTAGAAAGCTGTTGGCTCTATTTTAAATAACAACAAGGTGAGACTTG	exon sense-overlapping
ASMM10P048670	2.21908	up	noncoding	ENSMUST00000137418	Gm12273	Ensembl	1084	chr11	+	61950914	61952736		chr11:61952673+61952736	TGGAGACTTTCCCCAAGGCTTTACTGTGCTTAAATGTGTATGGAAAATAAACCATGAGAT	intergenic
ASMM10P017281	3.63826	up	noncoding	ENSMUST00000147672	Mrps18a	Ensembl	2220	chr17	+	46125274	46127723		chr17:46127437+46127723	ACTTATGCTGGGCTAACCTGTTGTCTTAAAACAACTGACCATAGAAACAGCAGCCCCTGT	exon sense-overlapping
ASMM10P023709	2.11951	up	noncoding	AK139776	AK139776	Genbank	1031	chr2	+	126001107	126033411		chr2:126033351+126033411	AGAAAAATCATGGGATGTTCTGAACTCTCTGGCTTTAAATAGATACAGTTATAGAACAGC	intronic antisense
ASMM10P015227	2.10841	up	noncoding	uc007zkk.1	AK076728	UCSC_knowngene	510	chr16	+	49955829	49958912		chr16:49958849+49958912	GCGCTCAATGTCTATTGAATGGATGCATAAAACCCTATGAGAATAAAACTTCCCTTATCC	intergenic
ASMM10P025535	2.61547	up	noncoding	uc008rss.1	AK077587	UCSC_knowngene	2576	chr3	-	152207120	152209696		chr3:152207138-152208883	CAGTTCCTAACACTGTGTTGACAGCCCATTTGTTGAGTAAATAAATGTTTTTGAAAAACC	intron sense-overlapping
ASMM10P002937	2.70047	up	noncoding	ENSMUST00000153485	Xylt2	Ensembl	2510	chr11	-	94664586	94677515		chr11:94666484-94667583	TGCAGTCTGCAGGTTGGTACTGAGTGGGACCCCAAAGAACGTCTCTTCCGGAACTTTGGG	exon sense-overlapping
ASMM10P035355	2.5197	up	noncoding	NR_033640	E330012B07Rik	RefSeq	2361	chr6	+	147180240	147208294		chr6:147208234+147208294	TCACAGGTGGTTGTATTCTGTTTAGTTCCTGTCTAATAAAACACTAGGAAGTTCTCTGGG	intergenic
ASMM10P038753	4.98736	up	noncoding	AK015411	AK015411	Genbank	1035	chr7	+	126740628	126742181		chr7:126742121+126742181	AAGTTCTCTGATCAAGGCTCAATGTTTAATGTACAGCTCTCAATAAATGTGTGAAAACCC	intergenic
ASMM10P020427	25.5772	up	noncoding	ENSMUST00000147219	Lcn2	Ensembl	1374	chr2	-	32384632	32387722		chr2:32385073-32385182	TTGAGAGACATTTTGCTTTCAAGTGACTTGGGTAGAAGACTCTGGGCTACACAGAGCCAT	exon sense-overlapping
ASMM10P048457	2.47708	up	noncoding	ENSMUST00000143480	3010026O09Rik	Ensembl	837	chr11	+	50174443	50178348		chr11:50178151+50178348	TCAGGACACTAACGCACATTTATAAGTTCAAGATGTTCTGTTGATGCTCACTGTGCCCCT	exon sense-overlapping
ASMM10P025505	2.52216	up	noncoding	AK132443	AK132443	Genbank	3138	chr3	-	146449794	146452931		chr3:146449834-146452931	GGACGGGTGATATTATTGTCAATTTACCAGATGTTTGGTTAAGTGTGTATTGTGATTTTC	natural antisense
ASMM10P039230	2.6101	up	noncoding	NR_033590	Gm8096	RefSeq	1660	chr8	-	28083193	28084853		chr8:28083207-28084853	AGGGAATCGCAGAACCAGAGCATCTGTCTGAACTAATACCTAGTAAAGAATCCTAACTCC	intergenic
ASMM10P031453	2.08486	up	noncoding	AK137040	AK137040	Genbank	2201	chr5	+	13604034	13606233		chr5:13606173+13606233	ACCCTCTCTTCTCTTTGTAAGCCTCGTTGAGCATTAGACATCAGTAAACATTTTAAACCC	intergenic
ASMM10P044260	2.05968	up	noncoding	ENSMUST00000122027	Gm9089	Ensembl	526	chrX	-	101709035	101709561		chrX:101709242-101709561	TTTCAAGTTGAGTGGCCTGTCCTTCAAGAGAAATAGGAAGGAGGGTGGGATGATTCTTCA	intergenic
ASMM10P009910	2.31137	up	noncoding	NR_030738	2410006H16Rik	RefSeq	461	chr11	+	62602876	62604806		chr11:62604471+62604654	AGCAGCAGAGGCTATATTCCCAGAGGAGTCTCCAGCCGGCCTGAAAGCAAATATCCTAAG	intergenic
ASMM10P036021	2.02875	up	noncoding	NR_077063	2310002F09Rik	RefSeq	2554	chr7	-	43745465	43755936		chr7:43745538-43747026	GTGTGTTTTATATGTTTAAATGTATGTGGCCATTGCATATTTGTGTCTGACTGGTCTTCA	intergenic
ASMM10P023445	2.03883	up	noncoding	uc008llh.1	AK163667	UCSC_knowngene	1325	chr2	+	106003333	106004658		chr2:106004591+106004658	CCAAGGTGTCCTTGGTCAACCTAAGCTGTCAATATTTAATTGATATCATCCAATAAATAC	natural antisense
ASMM10P013046	5.82351	up	noncoding	uc007xjz.1	2610037D02Rik	UCSC_knowngene	2449	chr15	-	96134818	96283608		chr15:96135035-96135528	CCACTTGCTGCTGCAGTTGTCATCTGCAGCCATTGCAACTTAAAAATCGACAGAGCTTAT	intergenic
ASMM10P029277	2.17597	up	noncoding	ENSMUST00000106665	Cc2d1b	Ensembl	2892	chr4	+	108626047	108634105		chr4:108627755+108627830	TTAAGGAGGTAGCCCAAGTGTAGGCATGGGGATTGATAACTATCTGATAGCCTCCTAACT	exon sense-overlapping
ASMM10P053717	2.02364	up	noncoding	AK046966	AK046966	Genbank	3739	chrX	+	135911619	135915354		chrX:135913923+135913983	GAGACAAGTCTACATGTCATCGCCAGAAAAGAAAAAAATATCAGTAAATAGTTAAGGAGT	intergenic
ASMM10P057898	2.34572	up	noncoding	AA920009	humanlincRNA0274	lincRNA	338	chr10	+	67509507	67509845	NM_026823	chr10:67509773+67509845	TTTCTTTTCCCATTTAGCTTGCTGGGCAATATTGTCAGGAAACCTGAACACGTGGTCCAC	intergenic
ASMM10P019318	3.55352	up	noncoding	AK158670	AK158670	Genbank	3024	chr19	-	46760441	46763467		chr19:46760475-46763407	CCCAACTGAAGCGCGTTTTAAAATGTTTTTCCTGATCTTACTTTGTATTCCATAAACACA	natural antisense
ASMM10P019318	3.55352	up	noncoding	AK158670	AK158670	Genbank	3024	chr19	-	46760441	46763467		chr19:46760475-46763407	CCCAACTGAAGCGCGTTTTAAAATGTTTTTCCTGATCTTACTTTGTATTCCATAAACACA	natural antisense
ASMM10P048753	2.85912	up	noncoding	AK157402	AK157402	Genbank	3308	chr11	+	69000567	69003873		chr11:69003492+69003567	CAAAAACAAAAAGCCAATGCCTGACACTGGATGTGCTAATACACCAGAGTAAGTCTAGCA	natural antisense
ASMM10P027987	2.06348	up	noncoding	ENSMUST00000151837	Pigv	Ensembl	653	chr4	-	133668756	133672647		chr4:133668813-133668957	TGATGAGGAAACTGACAAGAAGAGAAAGAACCTTTAAGTGAGCTGTGCTCTTGTCGCTGG	exon sense-overlapping
ASMM10P027987	2.06348	up	noncoding	ENSMUST00000151837	Pigv	Ensembl	653	chr4	-	133668756	133672647		chr4:133668813-133668957	TGATGAGGAAACTGACAAGAAGAGAAAGAACCTTTAAGTGAGCTGTGCTCTTGTCGCTGG	exon sense-overlapping
ASMM10P027987	2.06348	up	noncoding	ENSMUST00000151837	Pigv	Ensembl	653	chr4	-	133668756	133672647		chr4:133668813-133668957	TGATGAGGAAACTGACAAGAAGAGAAAGAACCTTTAAGTGAGCTGTGCTCTTGTCGCTGG	exon sense-overlapping
ASMM10P050830	2.21045	up	noncoding	ENSMUST00000061934	Gm9812	Ensembl	968	chr12	+	55820610	55821580		chr12:55821500+55821580	TGTGTTTTGCAAACCGTTCACTTTCTAATTTGGATTCTTCCTGCGTCTTGCAAAATAATG	natural antisense
ASMM10P050830	2.21045	up	noncoding	ENSMUST00000061934	Gm9812	Ensembl	968	chr12	+	55820610	55821580		chr12:55821500+55821580	TGTGTTTTGCAAACCGTTCACTTTCTAATTTGGATTCTTCCTGCGTCTTGCAAAATAATG	natural antisense
ASMM10P025029	2.50024	up	noncoding	ENSMUST00000159115	Gm16560	Ensembl	404	chr3	-	94173079	94173483		chr3:94173282-94173483	AGAAGCTGGGAAATACTGCCATTTGGACACATTCACTTTAACTATTCAGGGGATGCTGCG	intergenic
ASMM10P018093	6.22038	up	noncoding	uc007bte.1	BC038927	UCSC_knowngene	872	chr1	+	84965292	84966164	NM_033616, uc007bts.1, uc029qqx.1, uc029tuy.1	chr1:84966015+84966164	TATCAACTGCCATCATTCTGCCAATTGACTCGAGTCTGCAGAAGTGGCAAAAAGCATCAG	intergenic
ASMM10P003020	2.07866	up	noncoding	ENSMUST00000155010	2610204G22Rik	Ensembl	257	chr4	+	155761209	155763549		chr4:155761291+155763369	AGTTTTCGAGCGTGGGCCTAGAGAACGGCTTCGTGGCTAAGAAGAGTATGCACTGCTCTT	bidirectional
ASMM10P041056	3.66384	up	noncoding	ENSMUST00000162775	Irf8	Ensembl	3469	chr8	+	120736358	120743234		chr8:120743080+120743234	GTATTAAGTTGGCCCCTGCTTTGAATTTCTGGCCTTTGCTTAAAGCACAAGCTTTGGATG	exon sense-overlapping
ASMM10P048719	5.90152	up	noncoding	AK007229	AK007229	Genbank	705	chr1	-	125190281	125197455		chr1:125190519-125190679	CTGGATCCTGTCAAGTTGGCAATTAACACTAACCATAACAATATTCTAGTAGATAGATGT	intergenic
ASMM10P030111	7.51123	up	noncoding	ENSMUST00000146928	Gm15611	Ensembl	406	chr5	-	8998401	8999669		chr5:8998415-8998596	TAAAGACCCTGCATAAAGGCCTGGTTTGGTGAGATTACCAAACTCACAAAAACAGTGAAG	intergenic
ASMM10P041491	3.85901	up	noncoding	uc009pff.1	Gm10684	UCSC_knowngene	1700	chr9	-	45109984	45135606		chr9:45125690-45125773	TGAAGATGAGATGGGAGTCACAGGCTCCTTGAAGTGCCCTGAGCTAAGCTGTAGAGAACG	intronic antisense
ASMM10P009964	2.19188	up	noncoding	NR_038060	5830428M24Rik	RefSeq	1037	chr12	-	69464786	69475550		chr12:69474511-69475487	AGGTGACAAGAGGTTCCGCAGGGTAAGGTCACAGGCTTATTAAACTTGGATGACAGTAAA	intergenic
ASMM10P002609	2.10556	up	noncoding	ENSMUST00000147517	Atp8b4	Ensembl	2820	chr2	-	126371584	126499989		chr2:126389357-126397587	AGAGTCTACGGAAAAGGAGGCTACGGACTTCTCAAGCAAGTCGAAATCAGAAAAAACACT	exon sense-overlapping
ASMM10P020008	3.57783	up	noncoding	AK020210	AK020210	Genbank	1011	chr19	+	53390788	53391795		chr19:53391711+53391795	TTATCACAGCAACAAAGAAGGAAGCAATGCTATTAAAAGGAGTAAGGACTGTTTTGGATT	bidirectional
humanlincRNA2100-_P1	2.14798	up	noncoding	humanlincRNA2100-	humanlincRNA2100	lincRNA	5461	chr6	-	26298036	26303497		chr6:26298040-26298099	ATATAGTTTATAGGGGACTGTTGACTGACCTGGGAAAACAATTAACAAAAATCTTCCTGG	intergenic
ASMM10P046717	2.52904	up	noncoding	ENSMUST00000142953	4921508A21Rik	Ensembl	297	chr11	-	55193093	55197864		chr11:55197775-55197864	TTTGTGCACAGTCATGCTTCCTGCTAAGTATCAGAAGCCAGGGTCTTTCTGTGAGTTCTT	intergenic
ASMM10UP048	10.028	up	noncoding	uc.149+	uc.149	UCR	204	chr3	-	86556872	86557076		chr3:86556873-86556932	AGAAGGTTGTAACTGTCATAATTTGCATTGCACTTTCACGCCAACAAGGGTGTTATCAGT	intronic antisense
ASMM10UP048	10.028	up	noncoding	uc.149+	uc.149	UCR	204	chr3	-	86556872	86557076		chr3:86556873-86556932	AGAAGGTTGTAACTGTCATAATTTGCATTGCACTTTCACGCCAACAAGGGTGTTATCAGT	intronic antisense
ASMM10UP048	10.028	up	noncoding	uc.149+	uc.149	UCR	204	chr3	-	86556872	86557076		chr3:86556873-86556932	AGAAGGTTGTAACTGTCATAATTTGCATTGCACTTTCACGCCAACAAGGGTGTTATCAGT	intronic antisense
ASMM10P013762	2.09872	up	noncoding	AK006981	AK006981	Genbank	438	chr15	+	83394125	83394562		chr15:83394502+83394562	AAATTACAGCTCTGCAGGTGGTGACAGTAACTAACTAAAAGGCCCTCTGACTTTGTGTTC	intronic antisense
ASMM10P028339	2.74925	up	noncoding	AK079142	AK079142	Genbank	1819	chr4	-	152323904	152325718		chr4:152325484-152325718	TTAAGGAGAACTGGGGCAATCCCTTTTTGATCACAGAGAAGTTTAGGATCCCCGATGTCA	natural antisense
ASMM10P015186	3.48106	up	noncoding	uc007zhs.2	Cd200r1	UCSC_knowngene	3347	chr16	+	44765735	44794977		chr16:44792418+44792488	CTCAGAAACTTGAATAGTTATGGGTCCCTGCATTAGCCATCAGTCATTGAAAATATTTTT	exon sense-overlapping
ASMM10P031789	2.0458	up	noncoding	AK141923	AK141923	Genbank	1770	chr5	+	53918443	53920213		chr5:53920132+53920213	GCCACTTATCGTTTTTTGTATAGCTACCCTGGGATATGTGTTTTCTTTCTTTAAACTAAG	intergenic
ASMM10P057492	2.08369	up	noncoding	uc029xpv.1	FJ541112	UCSC_knowngene	832	chrY	+	4341312	4381528	uc029xqb.1, uc029xqf.1, uc029xqq.1	chrY:4376916+4381456	GCACACATCGCTGCATCATTGGACTGAAAGTGAATGGCCCATGTGTTGCCACTGATGTGA	intergenic
mouselincRNA0327-_P1	2.03618	up	noncoding	mouselincRNA0327-	mouselincRNA0327	lincRNA	25041	chr12	-	72833631	72858672		chr12:72833882-72833941	GTCTGCCTATATCCTGTAGGAATCTCCGACTTAAACTTTATTCTTTACCATGTATGTTAA	intergenic
ASMM10P012147	5.30366	up	noncoding	ENSMUST00000181876	Gm26574	Ensembl	2141	chr1	-	189833140	189836620		chr1:189833244-189834918	AAACGGTTAGCAGTACAAAAGTGACTGGAAACCCTCAGGATCCTAACGGCAAACTCTAGA	natural antisense
ASMM10P021941	2.76234	up	noncoding	AK153666	AK153666	Genbank	5082	chr2	-	163616469	163621551		chr2:163619966-163621551	ATTATGTGTACTTAGTGTATGAAATGAACCCAAAGGAGCTAGGCCTGATGGCTCGTGCCT	natural antisense
ASMM10P031942	3.0264	up	noncoding	AK041459	AK041459	Genbank	2838	chr5	+	86110148	86112984	AK040419	chr5:86112921+86112984	ATTTTTCCTTACTAAAAGCTCCAAATTGAAAGCATGTATCTAATAGGACGTCCTCTGGTC	natural antisense
ASMM10P038731	2.1363	up	noncoding	TCONS_00029194	XLOC_022011	Alexander et al 2013	1263	chr7	+	125214152	125215920		chr7:125215860+125215920	AAGAAATGTGCGAATTTGTGAAAGAAAGGGGCAACTAATCTGTTTAGGGGGTCTATGTAC	intergenic
ASMM10P017506	2.38014	up	noncoding	AK047491	AK047491	Genbank	2121	chr17	+	80553436	80555557		chr17:80555470+80555557	ACCCGATGAGACAACATGTTTATACTCTCATAGTAGGTATTTCCATCTAGAAACATGCTC	intronic antisense
ASMM10P036017	2.8795	up	noncoding	AK149443	AK149443	Genbank	2164	chr7	-	43524215	43526379		chr7:43525111-43526379	GGACTCCATAGGCACCTGCACACATATGACATTCACAGATATTTGAAATAACAATGATAA	intergenic
ASMM10P038527	2.06108	up	noncoding	AK145326	AK145326	Genbank	1277	chr10	+	22751896	22753332		chr10:22753161+22753332	TACAGGATGCCTGCAGAAGACAGTCTGTTTCTGGTTGCTTTCAGATCATGATACAGACCT	intergenic
ASMM10P016691	2.4835	up	noncoding	AK090205	AK090205	Genbank	2228	chr17	+	15826702	15828929		chr17:15828835+15828929	CCTAACAATTCACTTTTTATTACAGCGAAGTGTTCAGCTGCTAGAGGAAAATGCTATTTT	bidirectional
ASMM10P029766	2.0117	up	noncoding	AK144316	AK144316	Genbank	1154	chr10	-	58445561	58446714		chr10:58445575-58446714	TCAGCTTTTCCTGAGAGAGACAACCTTTGTTGTTTGGAATAAACTTTACCTTGTCTACCC	bidirectional
ASMM10P035492	2.45266	up	noncoding	ENSMUST00000173398	Gm7651	Ensembl	901	chr7	-	7608626	7614771		chr7:7608658-7609208	ATGGACTAAACGTGGCAAGTCATACATTAACAGATCCAGTATTTCAACTGCACATATATA	intergenic
ASMM10P052186	7.5608	up	noncoding	ENSMUST00000161943	Gm16587	Ensembl	863	chr1	-	164143431	164146366		chr1:164143463-164144085	ACAGCTGGACACTAGAAGTTTGGAAGAAGGAGAAGCCACGATTCTCTTTAAACCATTAAA	natural antisense
ASMM10P026816	2.96135	up	noncoding	AK013759	AK013759	Genbank	1914	chr10	-	5287594	5289506		chr10:5287646-5288651	GATCCATTAAGGTGGATGGTACACTGTGGACATCTGTTGATTGTATTTACAAAATTCATT	intergenic
ASMM10P038793	2.21365	up	noncoding	AK148265	AK148265	Genbank	1505	chr7	+	127615318	127616818		chr7:127616758+127616818	ACCAACCTAGGCTACACAGTGAGGCTACATGTTAAAACACCAATAAATAAATATTGACTT	bidirectional
ASMM10P024142	2.63768	up	noncoding	ENSMUST00000143394	Ralgapb	Ensembl	3842	chr2	+	158409878	158439646		chr2:158439586+158439646	TCCTTAATCGCAGTCATGTTTTTATTTTTTTCCATAATTCCATTAAAATTTTTGATTGTC	exon sense-overlapping
ASMM10P014741	2.03139	up	noncoding	uc029syv.1	AK197669	UCSC_knowngene	145	chr16	-	93601660	93601805	NM_145482	chr16:93601695-93601798	CTCAGCTAAACACAGCACAGGCTCCAGGGATAGCATGCAGAGACGAAGAGGAAGAACAGA	exon sense-overlapping
ASMM10P002765	2.56871	up	noncoding	ENSMUST00000150276	Nespos	Ensembl	1262	chr2	-	174282193	174295389		chr2:174283375-174284459	GCTTGTGGCTCATCATTACTTCATCTAGCTCACGCTACATGAGAAAAACAGGTACGTCAG	natural antisense
ASMM10P011728	2.3536	up	noncoding	uc007sys.1	AK148313	UCSC_knowngene	1870	chr14	+	32301923	32308895		chr14:32308827+32308895	CAGTTACAGCTTTGTCAAACCTTTGAAACCCATAACAAAGACAAAGGAAAATGTTACCTT	intergenic
ASMM10P027908	2.34765	up	noncoding	AK087014	AK087014	Genbank	2016	chr4	-	130108405	130110420		chr4:130108490-130110420	TACAAAGTGATGTTACACTTTACCGTATAGCATAGCATATGCCTACAGGAATCACATCGT	intronic antisense
ASMM10P013418	3.37429	up	noncoding	AK144224	AK144224	Genbank	1093	chr15	+	40045190	40128982		chr15:40128919+40128982	CTGTCTTTCTTTGATGTTGAATGGTGATATGCAAGTGCAAGCCAAATAAACCCTTTCCTT	intergenic
ASMM10P047457	4.20646	up	noncoding	NR_026924	1700020N18Rik	RefSeq	547	chr1	-	91404878	91406029		chr1:91404892-91405182	CCTCTGCATGAAGGAGGAGACTAGAGTCTCTCCATCCAATTTAGGAATTCTGTGAACAAA	intergenic
ASMM10P023918	2.54902	up	noncoding	ENSMUST00000135595	Plk1s1	Ensembl	459	chr2	+	146952882	146970092		chr2:146952896+146952977	GGACCATGCATCTGAGAAATGTTAGCCTCATAAAGGAATTTAAGAAATACTAATGAACAG	exon sense-overlapping
ASMM10P041070	3.81108	up	noncoding	ENSMUST00000181776	Gm26812	Ensembl	599	chr8	+	121850193	121860621		chr8:121860561+121860621	ACTGACCAAGTTATACCCTCGCTATCAGCAAGAAAATCTTAGAACAACTTGCCAATATGC	intergenic
ASMM10P003965	2.51999	up	noncoding	ENSMUST00000181325	E530011L22Rik	Ensembl	2007	chr9	-	121757206	121759788		chr9:121757658-121758282	CGCTCACCAGGTGCCTCAGCCTCAGGAGTTTGGTCTTACTGCTTGTATGAGGTTTGGTAT	bidirectional
ASMM10P017669	2.89264	up	noncoding	TCONS_00015159	XLOC_011433	Alexander et al 2013	2562	chr18	-	23932799	23951849	TCONS_00015160	chr18:23932813-23934865	TTCATGGTGTTGCATCACAGCAGTAGAAGCCTAACAAAGGCACTGTGTATGACACTTTCA	intergenic
ASMM10P033741	3.38542	up	noncoding	AY965066	AY965066	Genbank	325	chr6	-	122713960	122714285		chr6:122713984-122714285	GGCACCAATAAAAATAGAAATAGAAATAAACAATATATATGCCAGGTGTGGTGGTATGCC	intergenic
ASMM10P015466	4.59251	up	noncoding	ENSMUST00000144984	Gm15340	Ensembl	704	chr16	+	95900397	95901728		chr16:95901665+95901728	ATAACCCAGGAAATACACGTGCTGGCAAAATACTCCGTGGTATTTGAAGCATTCTTTTTA	intergenic
ASMM10P013347	2.13025	up	noncoding	TCONS_00010765	XLOC_007977	Alexander et al 2013	541	chr15	+	31532005	31533309		chr15:31533202+31533309	ATGCAGGATGACATGGTCTTGAACCTACAAAACCAAGCTAGGTAAGCCTCTTCTCTCTTC	bidirectional
ASMM10P017790	2.04877	up	noncoding	ENSMUST00000135378	Gm15337	Ensembl	3888	chr18	-	39367037	39389425		chr18:39367062-39370316	AGGGCCACACAGTATGGAAAACATAAAAACAAAAAACTATGGGGAGGGGGTGTTCCAATA	natural antisense
ASMM10P052068	5.28503	up	noncoding	AK156916	AK156916	Genbank	3716	chr13	-	83663949	83667661		chr13:83664000-83664458	TTACAGAATTCCAAGATGTATGGTGAAATGAAGAGAGATCTGAAAGGGGCCCTGCTTTTG	natural antisense
ASMM10P052068	5.28503	up	noncoding	AK156916	AK156916	Genbank	3716	chr13	-	83663949	83667661		chr13:83664000-83664458	TTACAGAATTCCAAGATGTATGGTGAAATGAAGAGAGATCTGAAAGGGGCCCTGCTTTTG	natural antisense
ASMM10P022766	3.05063	up	noncoding	AK088428	AK088428	Genbank	753	chr2	+	39065614	39066366		chr2:39066151+39066366	AAGCGCCTAAGATTTACCCCAAACAAGGAAACAACTGTCAATACTAAAGAAATACACAAA	natural antisense
ASMM10P046496	3.89224	up	noncoding	ENSMUST00000139991	Stc2	Ensembl	3982	chr11	-	31357985	31369103		chr11:31358064-31359440	GTCTTGTGCTCACCTACTGATGTTCTATTTGTTGTTCCTACTGTAAATATTCATCGTTCC	exon sense-overlapping
ASMM10P045470	2.63685	up	noncoding	uc009tzr.1	Enox	UCSC_knowngene	3812	chrX	+	103493794	103506425	NR_015508, uc029xma.1	chrX:103506362+103506425	AAGATCACCGTTTACCGGTTGTATGATGATTGCATCTCTGTGAAAATAAATTCTCAAATC	intergenic
ASMM10P047738	2.24181	up	noncoding	ENSMUST00000150366	Gm11707	Ensembl	490	chr11	-	106972057	106973090		chr11:106972071-106972507	CTCAGAGGCTCCTGCTTCACTACCATAGTCGCCTGACCTCTTGTGACCCAGAAAAAAGTT	intergenic
ASMM10P016396	2.53877	up	noncoding	AK157618	AK157618	Genbank	2921	chr17	-	68830864	68833783		chr17:68830997-68833783	GGGCCTCTTCTAATATTAGAACCATAAAGGATAGGTTAAATGCTTAAAATGAGTTCACTC	intergenic
ASMM10P040560	3.16498	up	noncoding	AK043070	AK043070	Genbank	555	chr8	+	71389121	71389673		chr8:71389588+71389673	GCTATGATGAATTGACACCTCTGAAGTCATGAGCCAAAACTTAACAATAACCTAATAAAC	intronic antisense
ASMM10P027483	2.63899	up	noncoding	uc007ahm.1	AK076931	UCSC_knowngene	398	chr1	-	10042840	10049010		chr1:10042864-10043120	CAACAGCTGCAAGACCTGTGTGTTCAGTGTATATTATTTACAACTTCGTAAAAAGATTAC	intronic antisense
ASMM10P012236	2.57533	up	noncoding	AK076681	AK076681	Genbank	638	chr14	+	88415389	88416025		chr14:88415808+88416025	ATAGGATTTTCGAAAATCCCAGAACTGGAGGTCTCGTGGTCTCTGAAGTTCTTTATGCTC	intergenic
ASMM10P054539	2.13579	up	noncoding	ENSMUST00000163077	Gm15657	Ensembl	779	chr16	-	33794391	33796096		chr16:33794700-33794758	GTCAGCATCTCCGAGCTGAGCTAGTCAAGAAATGGCCCCAAGTCAAGACTAGCAGCCACT	natural antisense
ASMM10P026599	2.0219	up	noncoding	AK035404	AK035404	Genbank	2078	chr3	+	144972123	144982560		chr3:144981819+144982560	AAAGACAAAAGTGAATTAAAGACAGGACTCTGCAGACGTGCCGGCCTAGTGTTTAGTGAG	intronic antisense
ASMM10P024132	2.41256	up	noncoding	ENSMUST00000171747	Gm9929	Ensembl	1671	chr1	+	170868644	170881721		chr1:170881661+170881721	CAAACACCTACTAAGATTTCCTAGCCTTGTGGTTTTGCTGCAATATACCTGTCAATGTCC	natural antisense
ASMM10P022484	2.55941	up	noncoding	ENSMUST00000125198	Gm13562	Ensembl	797	chr2	+	26352644	26371952		chr2:26371864+26371952	TATAGAGACATTTTGCACAGATGACAGTTCTTCCAAAGGCCAAGCACAAGAGTCACCGAC	natural antisense
ASMM10P053117	2.06257	up	noncoding	uc029wfg.1	AK193268	UCSC_knowngene	294	chr7	+	44900335	44900629	ENSMUST00000164374, NM_027376	chr7:44900342+44900407	TCTGATCACTCAGGGTGGGCAGTCAATAGCTGGGGTAATATTAGCGTCTCTCTGTTTATT	exon sense-overlapping
ASMM10P053117	2.06257	up	noncoding	uc029wfg.1	AK193268	UCSC_knowngene	294	chr7	+	44900335	44900629	ENSMUST00000164374, NM_027376	chr7:44900342+44900407	TCTGATCACTCAGGGTGGGCAGTCAATAGCTGGGGTAATATTAGCGTCTCTCTGTTTATT	natural antisense
ASMM10P053117	2.06257	up	noncoding	uc029wfg.1	AK193268	UCSC_knowngene	294	chr7	+	44900335	44900629	ENSMUST00000164374, NM_027376	chr7:44900342+44900407	TCTGATCACTCAGGGTGGGCAGTCAATAGCTGGGGTAATATTAGCGTCTCTCTGTTTATT	natural antisense
ASMM10P002028	15.1805	up	noncoding	ENSMUST00000138259	Gm15527	Ensembl	858	chr6	-	54248168	54279074		chr6:54254655-54269146	GAGAGGATGGGCACTATGGTGGGCACAGGAAACTAAGGATAACTAACATTCAGGCCTTCA	intronic antisense
ASMM10P002028	15.1805	up	noncoding	ENSMUST00000138259	Gm15527	Ensembl	858	chr6	-	54248168	54279074		chr6:54254655-54269146	GAGAGGATGGGCACTATGGTGGGCACAGGAAACTAAGGATAACTAACATTCAGGCCTTCA	intronic antisense
ASMM10P045038	2.22916	up	noncoding	AK080319	AK080319	Genbank	714	chrX	+	48429867	48430579		chrX:48430181+48430579	CTCCCTTTCATTTGAATTTTGGATATGAGGTATCACTGTGTAGTCCAGGTTGGCCTCATA	intronic antisense
ASMM10P010568	2.79542	up	noncoding	ENSMUST00000129374	Pde4d	Ensembl	2397	chr13	+	109116235	109335063		chr13:109334941+109335063	GTTATTATCCCCTTCAAGAACTTATTCTGGGTAATACAGTAGCTAGGGTTTTATTCTAGA	intron sense-overlapping
ASMM10P011461	2.13465	up	noncoding	uc007uzf.1	AK014089	UCSC_knowngene	1910	chr14	-	118982657	118984661		chr14:118982793-118983420	TTTGCTTCTTTAGGGCCATGGCTTAAAGCAGACAAAAGCAGGAAGTGTGCATGCTGAGAT	intergenic
ASMM10P018912	3.963	up	noncoding	uc008gmq.1	BC094633	UCSC_knowngene	503	chr19	-	8754788	8756925		chr19:8754835-8755150	GGACACTGGGTTAAAAAGAAGATTGAAGACATCCATTTATTGATATGGAAAGGTGATTAC	natural antisense
ASMM10P025438	2.02914	up	noncoding	AK075954	AK075954	Genbank	1648	chr3	-	135508262	135509908		chr3:135508276-135509696	CCAAAGTCCATCTCTTAGTCAGTACTTAATATTTAATAAAGCTTGCTTCAAATTTGGCCC	intronic antisense
ASMM10P035915	2.38145	up	noncoding	ENSMUST00000178546	Gm5329	Ensembl	468	chr7	-	31972101	31972569		chr7:31972118-31972569	TGTGTTTACTTAGCTCCTGATTGTGAGGCTCCAGATGTTGTCAACAAGATTAGGGTCATC	intergenic
ASMM10P001882	2.38059	up	noncoding	ENSMUST00000136070	1110008J03Rik	Ensembl	870	chr5	-	120607041	120612589		chr5:120607216-120611377	AACCTCACACCAAGGAAGAAAAACAAATACAGGTGTGGTAGGATGGGGATCCGAAGTTTG	exon sense-overlapping
ASMM10P001882	2.38059	up	noncoding	ENSMUST00000136070	1110008J03Rik	Ensembl	870	chr5	-	120607041	120612589		chr5:120607216-120611377	AACCTCACACCAAGGAAGAAAAACAAATACAGGTGTGGTAGGATGGGGATCCGAAGTTTG	natural antisense
ASMM10P050466	4.23781	up	noncoding	AK036853	AK036853	Genbank	2180	chr12	-	110599782	110601963		chr12:110599835-110600752	TCCAAAGAAGACAGAAATGATTTGTTTACAAGGATTTACAAGTGGATCAAACCTGTGTGC	natural antisense
ASMM10P046242	2.12789	up	noncoding	NR_002322	Tug1	RefSeq	3233	chr11	-	3643267	3647533		chr11:3643339-3644771	CACCCACTAGAGCATGGTTGACCCTTTTAGTCAATTTTAAACCCAACTTTAATCAAAATT	intergenic
ASMM10P021109	2.44321	up	noncoding	ENSMUST00000123263	Gm13791	Ensembl	608	chr2	-	92856166	92913663		chr2:92856181-92856282	TTTGACCACTGAAAGTCGAGAGAAACAGACTCAAACCGTTGCTCCGCCTGAAAGAATAAG	intergenic
ASMM10P044606	2.32083	up	noncoding	NR_015600	A230072E10Rik	RefSeq	3290	chrX	-	151313334	151341879		chrX:151313427-151315141	CCTCTGTTCTTCTAAATTAAACTCAAAACCACAAGACAATTGTGTTTTGAGCAGTACTGA	natural antisense
ASMM10P044606	2.32083	up	noncoding	NR_015600	A230072E10Rik	RefSeq	3290	chrX	-	151313334	151341879		chrX:151313427-151315141	CCTCTGTTCTTCTAAATTAAACTCAAAACCACAAGACAATTGTGTTTTGAGCAGTACTGA	natural antisense
ASMM10P049466	2.71785	up	noncoding	uc007lvi.2	DQ714309	UCSC_knowngene	66	chr11	+	103446101	103446167		chr11:103446107+103446167	ACCATGGATGTCTGTGAGGGTCAGGTGCAACTGCATTTCCGTCCCAGGAGAACAGAGGTG	intergenic
ASMM10P045577	2.15437	up	noncoding	ENSMUST00000120198	Gm14928	Ensembl	477	chrX	+	120178938	120179415		chrX:120179102+120179415	TCTGGTCAAGTACTTCCCATGAGACATTGTGGAGCACTGTAACCTGCCTGAAATGAATGT	intergenic
ASMM10P033211	3.55522	up	noncoding	AK016706	AK016706	Genbank	1110	chr6	-	54815864	54816973		chr6:54816177-54816973	ATAATCCAGCTTGACCTTCAAAGGCAGAGCAAAAACTGAGGTGCAGAGACTATCTTCTCC	natural antisense
ASMM10P003281	2.65993	up	noncoding	ENSMUST00000161424	Gm7609	Ensembl	461	chr1	+	85199696	85213537		chr1:85202291+85212626	TTTGAATCTCATTCGTAGAAGCTTTGAATGAGCCAAGCCAGCCCTGAAGACCATGAACTC	exon sense-overlapping
ASMM10P026079	2.02967	up	noncoding	AK078267	AK078267	Genbank	981	chr3	+	89350066	89351044		chr3:89350984+89351044	ATGAGGACACAGACATATGCATAGGCAAAACACCCATACACATTAAATAAGTGCAAATTT	natural antisense
ASMM10P019289	2.12823	up	noncoding	ENSMUST00000161556	Fbxw4	Ensembl	609	chr19	-	45591460	45631139		chr19:45591474-45591728	ACCTGGAACAGGTGAGCGTGCTCATGGACAATTGATAGTAACTACTTGGGTTTAATATAT	exon sense-overlapping
ASMM10P047707	3.08707	up	noncoding	ENSMUST00000140736	5330430P22Rik	Ensembl	644	chr11	-	106065076	106066305		chr11:106065223-106065296	TCAAGATAGCCTGGAACTGATGGTTGTGAGCTGTCACATGGAGAATCGAAATTGAACCTG	natural antisense
ASMM10P035743	4.4465	up	noncoding	AK080501	AK080501	Genbank	1194	chr7	-	25087351	25088542		chr7:25088136-25088198	GTTTAAACTTTGACCTCAGCAGTCTCCAAAGCAAGACGATGATGACAAAGGCGGAAAAAA	intergenic
ASMM10P017152	2.22411	up	noncoding	ENSMUST00000133641	Ppp1r10	Ensembl	1385	chr17	+	35916781	35918358		chr17:35918295+35918358	GCTTGGGATATATTGTGTGGTTAAAATAGGTGGCAATCTAGGAATAAAGATTGCAAGACA	exon sense-overlapping
ASMM10P031118	2.3458	up	noncoding	ENSMUST00000162230	Asl	Ensembl	1862	chr5	-	130022286	130024345		chr5:130022447-130023635	TTTGTGAAGTAGGGGTGTTGGTGTCCACTTCATAAAAGGATGTAATTGCAGTACCATGTA	exon sense-overlapping
ASMM10P031370	2.33213	up	noncoding	uc009aqs.2	DQ708760	UCSC_knowngene	60	chr5	-	149804594	149804654		chr5:149804608-149804654	TCATAAAACTCTCAAGTTCCTACCTAGATCACTGCTGGTGAACGGACTCATGGCCGCAGG	intergenic
ASMM10P028939	2.87404	up	noncoding	ENSMUST00000120214	Gm11480	Ensembl	659	chr4	+	62939911	62940570		chr4:62940474+62940570	CACAAACCCAGACAAATTGCTCTGAAGAAAAAATGTGTTAATAAAAATAAGGAGGCTGCA	intergenic
ASMM10P001468	9.8199	up	noncoding	ENSMUST00000128926	Dhrs3	Ensembl	796	chr4	+	144893130	144919972		chr4:144893358+144918650	ATCTGAAAGGAGATCAGTTCAAGAGTGACCAGATTGTTCTCTGGGGGCGGACTGAAAAAT	exon sense-overlapping
ASMM10P001468	9.8199	up	noncoding	ENSMUST00000128926	Dhrs3	Ensembl	796	chr4	+	144893130	144919972		chr4:144893358+144918650	ATCTGAAAGGAGATCAGTTCAAGAGTGACCAGATTGTTCTCTGGGGGCGGACTGAAAAAT	exon sense-overlapping
ASMM10P049771	4.56897	up	noncoding	uc007mwe.1	AK079017	UCSC_knowngene	638	chr11	+	121803106	121810319		chr11:121810259+121810319	AGCCAACTTCGAAGAAGAGATATTTAAGGTGTGGTGTTCAATAAACCATCCCTATATGAC	intergenic
ASMM10P041358	3.16094	up	noncoding	ENSMUST00000132547	Hyls1	Ensembl	4269	chr9	-	35564457	35570097		chr9:35564471-35568454	TACTAGTTTAATTTTATGGATTCTTCACTCAGATACTGTTTCAGTCTATCTGGCCACTTC	exon sense-overlapping
ASMM10P041358	3.16094	up	noncoding	ENSMUST00000132547	Hyls1	Ensembl	4269	chr9	-	35564457	35570097		chr9:35564471-35568454	TACTAGTTTAATTTTATGGATTCTTCACTCAGATACTGTTTCAGTCTATCTGGCCACTTC	natural antisense
humanlincRNA1739-_P1	2.99098	up	noncoding	humanlincRNA1739-	humanlincRNA1739	lincRNA	31669	chr13	-	80798536	80830205		chr13:80798537-80798596	ATGAATCTCCTTTAATATGTCATAATCCATGGCATTAGAGCTTATTGTACCTGAGACCAA	intergenic
ASMM10P020962	3.06997	up	noncoding	ENSMUST00000121036	Gm13730	Ensembl	1462	chr2	-	87199933	87201395		chr2:87200588-87201395	AATCATAGTCCAGTTTGTGGACATGGTGAAGAGGAATTCTCTAACAGGGGTCGTGAATGC	intergenic
ASMM10P017390	2.62944	up	noncoding	AK039990	AK039990	Genbank	958	chr17	+	57078589	57079546		chr17:57079478+57079546	AGTGGATCTGAAGCCTCTGGCTTCTAGATACCCATTCACACAATTAGAAATAAAATCAAT	bidirectional
ASMM10P022405	2.01057	up	noncoding	ENSMUST00000125004	Yme1l1	Ensembl	2769	chr2	+	23156517	23177068		chr2:23176869+23177068	CTACAGGGTTATCTGAGGGAGAAACAACAGTGAACTAGAAAAATAACATTAAACAGCAGG	exon sense-overlapping
ASMM10P032069	4.04139	up	noncoding	AK138045	AK138045	Genbank	1835	chr5	+	100429725	100431559		chr5:100431499+100431559	TAACTTCCTTCAGTGATAGACTTTACTGTGAATGTGTGAGCCAAATAAATGCTTTCCTCC	intergenic
ASMM10P019403	2.41031	up	noncoding	ENSMUST00000164379	Gm17203	Ensembl	4017	chr19	-	59896240	59901062		chr19:59896254-59897781	AGAGGATGGAAGGGTAAAGTGTCTTGTTCTTTGGAACACAGTAAAGGAAGGTGGATTTTT	intergenic
ASMM10P033677	3.22354	up	noncoding	AK012924	AK012924	Genbank	847	chr6	-	117144324	117145169		chr6:117144338-117144865	GGGCCCAAAGGAGTAAATCAATATGATCCCCAAATAAAACCTGAAAAGATTTAACAAGTT	intergenic
ASMM10UP705	4.46678	up	noncoding	uc.285-	uc.285	UCR	232	chr10	+	62764341	62764573		chr10:62764507+62764566	ATGGTAGCGAATCTCTGCAAAACGGTACCTGTTGCAAGGGAAGAAGCATGTTGGAAAAAA	natural antisense
ASMM10P042282	2.18293	up	noncoding	uc009rzh.1	AK013480	UCSC_knowngene	2070	chr9	-	118012820	118040860		chr9:118012834-118013873	CAATTCAAGATGCTGGAGCATAGAACTCTGGAAACATTAAATGTAACACAGATCATTTCC	natural antisense
ASMM10P042282	2.18293	up	noncoding	uc009rzh.1	AK013480	UCSC_knowngene	2070	chr9	-	118012820	118040860		chr9:118012834-118013873	CAATTCAAGATGCTGGAGCATAGAACTCTGGAAACATTAAATGTAACACAGATCATTTCC	natural antisense
ASMM10P025068	2.03858	up	noncoding	NR_015490	4930558C23Rik	RefSeq	763	chr3	-	95386457	95402841		chr3:95386477-95387055	AGTGGGGCTATTTTTCGTTGTTCTTTTTCAGGGAATCCATTACTAAAGTTGAACTTATTG	intergenic
ASMM10P031337	2.06772	up	noncoding	AK147100	AK147100	Genbank	1059	chr5	-	147428829	147429886		chr5:147428846-147429814	TAAGTATCCACTTCATAATGAGCGAAGTGGTTCATAAAAATGTCCCGTGTTTGGGAAGAA	bidirectional
ASMM10P017560	3.61023	up	noncoding	NR_045952	Gm4719	RefSeq	801	chr17	+	89379240	89384993		chr17:89384930+89384993	AAGATCCTGACCTTTGTTGCATACGGCAATGAACTAAAATAATAAAATGCGAATTGCCAG	intergenic
ASMM10P030681	2.35604	up	noncoding	NR_030692	A930011G23Rik	RefSeq	3354	chr5	-	99297243	99729060		chr5:99297260-99300145	AGATGTGGCCTAGTTTCTGTGACCCATGTAGGAAACGGATAAACGATTAAAGCTTTTGCC	intergenic
mouselincRNA1631-_P1	4.27965	up	noncoding	mouselincRNA1631-	mouselincRNA1631	lincRNA	6175	chrX	-	94169856	94176031		chrX:94169860-94169919	ATACATTGAAGTTAGTCACTATTTGGCTGAGGGATCCATTGCAATAGATTTTCCTACAAT	intergenic
ASMM10P033806	8.66023	up	noncoding	AK089296	AK089296	Genbank	2556	chr6	-	125683870	125686424		chr6:125683886-125684655	CCAACTGACCAAAGTGGTCAGAAACTTCATTCTCAGAAAAAATTAAAATGGAGTCAATGT	natural antisense
ASMM10P052073	2.2049	up	noncoding	AK020801	AK020801	Genbank	1198	chr13	-	85212822	85214013		chr13:85213570-85214013	GAGCAGGCATTATTTTCCCCAATCTGTATTTGGGAAAATAGCACATTGAGGTATATAATT	natural antisense
ASMM10P052112	2.5426	up	noncoding	AK041685	AK041685	Genbank	1471	chr13	-	94173487	94174955		chr13:94173502-94173984	TGAGTAAAGGATGAGAGGGGAAATGATCTCGGGAGAAAGAATAAACAAGACATTGCTGCC	natural antisense
ASMM10P029955	2.07839	up	noncoding	ENSMUST00000129397	Gm13068	Ensembl	581	chr4	+	149748531	149749482	ENSMUST00000146250	chr4:149749177+149749482	TCTTTAAGCTCTCATAAATAGCAAAGCAGATGATTGTCTCCGAGATCCCAGCGTAGGAGG	natural antisense
ASMM10P012887	6.43899	up	noncoding	uc007wxg.1	AK045688	UCSC_knowngene	1115	chr15	-	81800790	81802613		chr15:81800819-81801701	GCACACACATAGTACACATACACACATGCAGGCAAACACTCATATACATGAAAATAAAAC	bidirectional
ASMM10P029004	4.06571	up	noncoding	ENSMUST00000118109	Gm11256	Ensembl	829	chr4	+	75854517	75855346		chr4:75855238+75855346	GAAATTTGCGGCCACTGCAGAGACAATGTCCTGCATTCTAATTCTGTGGCTCATATAGCT	intergenic
ASMM10P026508	4.98371	up	noncoding	uc029ttg.1	AB346813	UCSC_knowngene	74	chr1_GL456210_random	+	96120	96194	uc029qps.1	chr1_GL456210_random:96133+96194	ATGGATCAATAAGAGGATGGTAGATGGCAACTTGAGTAATCTGTGGCAAAGTGGGGACCA	intergenic
ASMM10P047662	2.84559	up	noncoding	AK052212	AK052212	Genbank	2546	chr11	-	103130379	103132925		chr11:103130487-103131816	AACTCCTGCCTATGCTTGCTGAATGCTGAGATTACAGGAGTGTGCCATCGTACACAATTT	bidirectional
ASMM10P050231	7.36748	up	noncoding	ENSMUST00000136511	Entpd5	Ensembl	827	chr12	-	84403401	84408984		chr12:84403673-84404143	TACCACTGTCTGGTTAGAGACATTTTTATGTATGTACTGTAAAGTAAGTTCCTCTTCTGC	exon sense-overlapping
ASMM10P050231	7.36748	up	noncoding	ENSMUST00000136511	Entpd5	Ensembl	827	chr12	-	84403401	84408984		chr12:84403673-84404143	TACCACTGTCTGGTTAGAGACATTTTTATGTATGTACTGTAAAGTAAGTTCCTCTTCTGC	exon sense-overlapping
ASMM10P013047	11.6983	up	noncoding	NR_040423	2610037D02Rik	RefSeq	3631	chr15	-	96190473	96197974		chr15:96190531-96192698	CTGGAAACATCAAAATCATGACTATTGAATGCTGTGGAGAAATTGGTATTCTTACCATGT	intergenic
ASMM10P024668	3.65561	up	noncoding	uc008pdk.1	AK138462	UCSC_knowngene	1505	chr3	-	50516398	50607222		chr3:50517455-50517533	GTGTTTGGAAACAGAAAGCACAGAGCATGCAGAGACAAGGAACACTACCTTAGAAGTGAC	intergenic
ASMM10P031002	3.34101	up	noncoding	ENSMUST00000156158	Trafd1	Ensembl	3083	chr5	-	121371724	121378823		chr5:121373604-121373946	AAAGCCAAGTGCAAACGGCTTTTCATCGTTTGCTGACATCTGTTTGCTGAGCAGTTAGGA	exon sense-overlapping
ASMM10P031002	3.34101	up	noncoding	ENSMUST00000156158	Trafd1	Ensembl	3083	chr5	-	121371724	121378823		chr5:121373604-121373946	AAAGCCAAGTGCAAACGGCTTTTCATCGTTTGCTGACATCTGTTTGCTGAGCAGTTAGGA	exon sense-overlapping
ASMM10P003232	2.1737	up	noncoding	ENSMUST00000160230	Trim23	Ensembl	331	chr13	+	104178860	104189729		chr13:104181241+104189662	ACAGACCTAGGTCCCAGGTACTGCAGAGAATGCCCGATCATGTGTCAGAGCTTATTTTTC	exon sense-overlapping
ASMM10P040165	2.64825	up	noncoding	uc009lah.1	Spag11a	UCSC_knowngene	479	chr8	+	19157886	19159916		chr8:19159856+19159916	TAGCCTTTCAGCATGGTGACCTTGTTGTCTTATAGAGAATATAGTAAAGGTTCAAACATG	exon sense-overlapping
ASMM10P028965	2.0367	up	noncoding	ENSMUST00000122195	Gm11403	Ensembl	369	chr4	+	67165478	67165847		chr4:67165779+67165847	AGGAATTTTTCTCCTATGGAACCTTAGGTTTGGACAAATTTTAAACCATCCTACACTACA	intergenic
ASMM10P022764	2.60517	up	noncoding	ENSMUST00000135049	Arpc5l	Ensembl	4167	chr2	+	39010017	39015877		chr2:39013041+39013114	TGTATGAAGGGAGGTCATTAATGAAAGCATGGGCATGCTTGAGCCTAGCCATCCTTAACT	exon sense-overlapping
ASMM10P050464	4.2845	up	noncoding	AK020436	AK020436	Genbank	1072	chr12	-	110590511	110591580		chr12:110590541-110591580	CCGTGGGCACTTGCACTCATATGTACAAATCCACATACAGAAACAAACACATTTAAAAAA	intergenic
ASMM10P042887	2.08773	up	noncoding	AK142199	AK142199	Genbank	3082	chr9	+	57903956	57907036		chr9:57906952+57907015	TCCTCCAGCACCGCATGCATGTGATTTACAGACATACAGACAGGTAAAAACATTCACATG	intergenic
ASMM10P029117	2.905	up	noncoding	ENSMUST00000120097	Gm12640	Ensembl	310	chr4	+	93599185	93599495		chr4:93599432+93599495	AGAATTAGAAGGAGGGAAAAGGGGCTAGCCTGAAGCCCTTCTTTAAAACTTACTAATGAG	intergenic
ASMM10P053356	2.85054	up	noncoding	ENSMUST00000120430	Gm7901	Ensembl	1597	chr8	-	75711599	75713196		chr8:75713125-75713182	TACTCATCAGTGACAGCCTGGACCCCCCTGCTGCCGGAAGATCCTGCAAGATGGAGGGCT	intronic antisense
ASMM10P025722	7.55268	up	noncoding	ENSMUST00000144756	Skil	Ensembl	4788	chr3	+	31095060	31101393		chr3:31101292+31101393	GCCACATGGGATCTTATCTCAAGAAGAAAAAAGACATAATTTTAGATATTCTTGGGTTGC	exon sense-overlapping
ASMM10P025722	7.55268	up	noncoding	ENSMUST00000144756	Skil	Ensembl	4788	chr3	+	31095060	31101393		chr3:31101292+31101393	GCCACATGGGATCTTATCTCAAGAAGAAAAAAGACATAATTTTAGATATTCTTGGGTTGC	exon sense-overlapping
ASMM10P025722	7.55268	up	noncoding	ENSMUST00000144756	Skil	Ensembl	4788	chr3	+	31095060	31101393		chr3:31101292+31101393	GCCACATGGGATCTTATCTCAAGAAGAAAAAAGACATAATTTTAGATATTCTTGGGTTGC	exon sense-overlapping
ASMM10P035944	2.56499	up	noncoding	ENSMUST00000154629	Chst8	Ensembl	2053	chr7	-	34674766	34748208		chr7:34676271-34676634	ATTATATTTGCCGTTCAGGTCCCACATTTCTGCCATACTGTATGGACCCTAGCCACTTCT	exon sense-overlapping
ASMM10P044095	2.09446	up	noncoding	ENSMUST00000121933	Gm5398	Ensembl	984	chrX	-	77289831	77290815		chrX:77289933-77290815	TATGGAGGACAGAATGGATTACTCTACTGGACTGTGAAAAAATTCTTGGGGCTCCCAGTG	intergenic
ASMM10P042291	4.55017	up	noncoding	ENSMUST00000149952	Gm2415	Ensembl	435	chr9	-	118890157	118926269		chr9:118891333-118891423	ACTTGGAGCACGCCACCTAGCAGGGACCCAATGCTACCTGTTGAAGGAAGACATCGGCTA	intronic antisense
ASMM10P042291	4.55017	up	noncoding	ENSMUST00000149952	Gm2415	Ensembl	435	chr9	-	118890157	118926269		chr9:118891333-118891423	ACTTGGAGCACGCCACCTAGCAGGGACCCAATGCTACCTGTTGAAGGAAGACATCGGCTA	intronic antisense
ASMM10P045284	2.11918	up	noncoding	ENSMUST00000126279	Gm5938	Ensembl	640	chrX	+	78126831	78129470		chrX:78126929+78127040	CTCCTGTCTCTGTACAATACCTTCTTGAATGCATTCTAACACTTGAAGATCTTTAATATG	exon sense-overlapping
ASMM10P036702	3.9028	up	noncoding	AK033576	AK033576	Genbank	3428	chr7	-	105852517	105855944		chr7:105852534-105855944	TACCTCATGCAACTGTCAGCAGTTGGAGAAAGTTGTTGGGAAATGCATGCACACAGTAGA	intergenic
ASMM10P012024	4.91397	up	noncoding	uc011zmb.1	Parp4	UCSC_knowngene	3827	chr14	+	56607421	56648949		chr14:56629598+56629658	CTTCCGGGCATCCACAAGCTTAGGCTATGGACAGGAAGTTATAATTGTCAGTTTTCACAT	exon sense-overlapping
ASMM10P017447	2.00714	up	noncoding	ENSMUST00000176549	Gm9320	Ensembl	443	chr17	+	70853766	70875965		chr17:70854500+70854560	GAAAAGACACACTGAGGCTGATCTACCCGGTGATTGCCTGATTAGGGCCTCCTGGTTGGG	intergenic
ASMM10P040233	2.20878	up	noncoding	ENSMUST00000181668	Gm26909	Ensembl	627	chr8	+	22644860	22646286		chr8:22644996+22645089	CCTTCCTGGAGATTTTAACTTGGACTTAGTGACTTCTATCATATTTACCTTCTAATGTCT	natural antisense
ASMM10UP043	2.29487	up	noncoding	uc.144+	uc.144	UCR	205	chr5	+	100035583	100035788		chr5:100035729+100035788	TGAAGTTCCCGCTGGCGGGTACAAACAAGGTATAATGTCAGAGTTAGAAGACAACATTCT	intronic antisense
ASMM10P024860	3.53325	up	noncoding	TCONS_00020998	XLOC_015846	Alexander et al 2013	902	chr3	-	82146667	82150192		chr3:82146684-82146768	TTGCTCTGGGAGTAAGAGAAGCTTTGGAAATGACAAGAAAATAACAACAAAACCCAAAAC	intergenic
ASMM10P025378	3.12351	up	noncoding	ENSMUST00000160586	Alpk1	Ensembl	6448	chr3	-	127670398	127780527		chr3:127685809-127686256	GATACTCGCAAATTTTGAGCAGTTTTCAAACCCTAATTAGACTAAAAGGTAAACCAAAGC	exon sense-overlapping
ASMM10P002964	2.2224	up	noncoding	ENSMUST00000154016	Gm15888	Ensembl	538	chr7	+	55979926	55980850		chr7:55980040+55980424	TAAGGGAGGACAGGACTCCCAGGACCAAGCCTGGAGTAGCTGAAGAAACTGTGACCACCT	intronic antisense
ASMM10P038838	2.90537	up	noncoding	ENSMUST00000124672	Pstk	Ensembl	1615	chr7	+	131373034	131387833		chr7:131373987+131374064	CTCTGGGACTGGTATATATTTATTTCACATTTCTGGAGAGACAAACTGGTAATTTGGTTA	exon sense-overlapping
ASMM10P043923	2.18102	up	noncoding	ENSMUST00000152743	Mospd1	Ensembl	1782	chrX	-	53344597	53370502		chrX:53344613-53344906	GTCTGTACATTGTGTAATGATTGAAAGGCACACTGAACTCATAAAGAAAACATGTTTGTG	exon sense-overlapping
ASMM10P051151	2.28193	up	noncoding	AK076860	AK076860	Genbank	681	chr12	+	103407297	103407976		chr12:103407915+103407976	AAACAGCATTCTGTCTGCCCAAGGAAAATCTCAGTCAACGATAAAACACTGCAACACCCT	natural antisense
ASMM10P051151	2.28193	up	noncoding	AK076860	AK076860	Genbank	681	chr12	+	103407297	103407976		chr12:103407915+103407976	AAACAGCATTCTGTCTGCCCAAGGAAAATCTCAGTCAACGATAAAACACTGCAACACCCT	natural antisense
ASMM10P025566	8.60645	up	noncoding	uc008ruq.1	AK190465	UCSC_knowngene	690	chr3	-	154622491	154623181		chr3:154622633-154623181	GGTCAGTAGAGGACCATTTTGAACTTGTACATTTTATTCAAAGGTCTGAACTTAATCAGA	natural antisense
ASMM10P017996	2.16728	up	noncoding	uc029tom.1	DQ707080	UCSC_knowngene	85	chr18	-	67062012	67062097		chr18:67062026-67062097	GAGACTCTTTGCCACTGGAGTTACAGCTTTTCTTGGACATCTTTAAGCATAGGTCTGGTA	intergenic
ASMM10P001059	3.1322	up	noncoding	ENSMUST00000122889	Mga	Ensembl	2110	chr2	+	119958313	119965361		chr2:119961836+119963691	TGCCAACCTGAGAATGATGACTTATTTATGATGCCACGAATTGTCAATGTGACATCATTG	exon sense-overlapping
ASMM10P001059	3.1322	up	noncoding	ENSMUST00000122889	Mga	Ensembl	2110	chr2	+	119958313	119965361		chr2:119961836+119963691	TGCCAACCTGAGAATGATGACTTATTTATGATGCCACGAATTGTCAATGTGACATCATTG	exon sense-overlapping
ASMM10P033210	3.88046	up	noncoding	AK085917	AK085917	Genbank	2375	chr6	-	54813752	54816126		chr6:54813844-54814341	GACAAAATGTCAGCACCTGCTAATAAAAACAACTTGGTTCTTGCTTATCAGACTAGTATA	bidirectional
ASMM10P013630	2.53611	up	noncoding	AK148606	AK148606	Genbank	2070	chr15	+	76820004	76822024		chr15:76821619+76822024	AGGAACCTAACATGAGTCCTCTGGAAGAATAACCAGTGCTCTTTAAAGGCCGACTACTTG	intergenic
ASMM10P036241	3.51557	up	noncoding	AK142984	AK142984	Genbank	3405	chr7	-	64284807	64288210		chr7:64284980-64285468	ACTCATAAGAGTCCAATGTTCTTTAGGTTCATGGCATTCTACTGAAATGAGTAGAAAGAA	natural antisense
ASMM10P037468	2.77404	up	noncoding	AK084690	AK084690	Genbank	208	chr7	+	19665456	19665660		chr7:19665600+19665660	ACCACACCTGGAAATGGGACCCTAGTCACTTTTTTCAAATAAAGACTCGTTTATTTGTTT	bidirectional
ASMM10P011320	12.7994	up	noncoding	ENSMUST00000162051	Gm15628	Ensembl	547	chr14	-	75136269	75136912		chr14:75136286-75136770	CGTGCCAAGTCCTTAGGAATGGCTTTAAGATCACAATAGCTCACAGTACAAGAATAGTAA	intronic antisense
ASMM10P012059	2.0755	up	noncoding	ENSMUST00000150222	Sacs	Ensembl	4752	chr14	+	61188806	61204920		chr14:61189538+61189601	AACAGAACCATCCATTCTGGTGTACTCCTTGCTAACTAATTGCTTGTGCATTTCAACACC	exon sense-overlapping
ASMM10P049083	7.28085	up	noncoding	ENSMUST00000134185	Taf15	Ensembl	881	chr11	+	83473085	83489213		chr11:83489153+83489213	TATTTTCTGGCTTTTTTATGTCATAAATCATTTCATAAGAGGCTATATTGATAAATACTG	exon sense-overlapping
ASMM10P014766	9.48341	up	noncoding	ENSMUST00000156615	2810404F17Rik	Ensembl	1704	chr16	-	95806028	95808317		chr16:95806042-95807490	TTCTGATCCGATATCGCCAATAATCTTCATTACAAATAAAAAGGCCGTCTTTAAAATCCC	intergenic
ASMM10P014914	2.93565	up	noncoding	AK136701	AK136701	Genbank	2972	chr16	+	16360208	16363181		chr16:16363118+16363181	GGTGTTTATTCTGGTAAGCTATATCATTTCTTGCTCGGGTATCATTAAAGCATGTTTTTC	intergenic
ASMM10UP430	2.93969	up	noncoding	uc.24-	uc.24	UCR	336	chr4	+	109806404	109806740		chr4:109806677+109806736	GAGTAGAGTGTCCTTTTATAGTTCCTGTAATTCAGAAAATGATAACAGCTTTTTGCTGCT	intron sense-overlapping
ASMM10P045521	2.47766	up	noncoding	ENSMUST00000151166	2810403D21Rik	Ensembl	1107	chrX	+	108834694	108874974		chrX:108874807+108874974	CTATTATGGAAATATCAATCAGAACTCTTGTGATGAAGTTGTATGATTAACAACTTATAG	bidirectional
ASMM10P052753	2.27829	up	noncoding	ENSMUST00000153877	Secisbp2	Ensembl	784	chr13	+	51681772	51683489		chr13:51681909+51681999	AATTGATTCTTCCTGGTGGAATTTGGTATGGGCAGCTGAGCTTATTGTGATTCTGAGGGG	exon sense-overlapping
ASMM10P035072	2.06301	up	noncoding	uc009dqv.1	DQ715729	UCSC_knowngene	2815	chr6	+	124415230	124418045		chr6:124417915+124418045	TCCCTAGGCTGATTTCCTGACCAATAATGAAATCCACTTCTAGCTTATAACTTAACCAAT	bidirectional
ASMM10P035072	2.06301	up	noncoding	uc009dqv.1	DQ715729	UCSC_knowngene	2815	chr6	+	124415230	124418045		chr6:124417915+124418045	TCCCTAGGCTGATTTCCTGACCAATAATGAAATCCACTTCTAGCTTATAACTTAACCAAT	bidirectional
ASMM10P035072	2.06301	up	noncoding	uc009dqv.1	DQ715729	UCSC_knowngene	2815	chr6	+	124415230	124418045		chr6:124417915+124418045	TCCCTAGGCTGATTTCCTGACCAATAATGAAATCCACTTCTAGCTTATAACTTAACCAAT	bidirectional
ASMM10P019525	7.24029	up	noncoding	NR_045783	Gm10814	RefSeq	1966	chr19	+	6012619	6018459		chr19:6018349+6018426	CATTGCCCGAAATGGTGCACACATGTGCAAACAACCATAAATATCAAACAAATTTGTAAA	natural antisense
ASMM10P037355	3.00199	up	noncoding	ENSMUST00000154517	Mthfd1l	Ensembl	690	chr10	+	4032279	4048951		chr10:4048865+4048951	GGTGGCAGTGCCACATTTATGTGACTTTGTCTGTTTTAACTTTTGAAAATACTTCATCTA	exon sense-overlapping
ASMM10P012731	2.88653	up	noncoding	AK043983	AK043983	Genbank	649	chr15	-	75940277	75940925		chr15:75940299-75940925	TTGATCTTAACCCCAAGGAATCTCTTCAGCCTCGTGGAAGGTACAACCTTAAGAGTCATC	bidirectional
ASMM10P016214	5.27397	up	noncoding	ENSMUST00000152354	Rsph9	Ensembl	670	chr17	-	46134503	46136795		chr17:46134725-46134972	CTCTCGAGATTTTAGCAGTTGTTGCTGTTGTTATCATTTTTAATGCACTTCTGAGCTTTT	exon sense-overlapping
ASMM10P029181	2.16654	up	noncoding	AK085734	AK085734	Genbank	1915	chr4	+	101292257	101294170		chr4:101294107+101294170	TGGAATAGATTTGCTGCTCATCTTTCAGAATATTCAGTCTGAAAATATACGGGACAAGGA	intergenic
ASMM10P026080	2.49035	up	noncoding	ENSMUST00000098929	Gm10702	Ensembl	1268	chr3	+	89353628	89354898		chr3:89354779+89354898	GCTCCCAAAGTCCCGAAAAATACTTGCTTCCTAAGGAAAAATTCTAATTGTGAAAACGTG	natural antisense
ASMM10P003664	2.63203	up	noncoding	ENSMUST00000173362	Mocs1	Ensembl	1936	chr17	+	49428441	49454790		chr17:49439601+49449099	GTGATCGCAGGCTTCCACAAGGTTATGGAGGGTATCCACAAAGCCATCGAGCTGGGTTAC	exon sense-overlapping
ASMM10P003664	2.63203	up	noncoding	ENSMUST00000173362	Mocs1	Ensembl	1936	chr17	+	49428441	49454790		chr17:49439601+49449099	GTGATCGCAGGCTTCCACAAGGTTATGGAGGGTATCCACAAAGCCATCGAGCTGGGTTAC	exon sense-overlapping
ASMM10P042721	105.258	up	noncoding	AK083073	AK083073	Genbank	3367	chr1	-	73522096	73525460		chr1:73522190-73525460	TAATCTGATCTAACCTAAACTATAGCTATCAGGGTGTGAGGAACACCATCTTCTAAAAAA	intergenic
ASMM10P031336	2.0593	up	noncoding	AK043322	AK043322	Genbank	996	chr5	-	147427737	147428733		chr5:147427751-147428733	GACACTTGAATTTGTCCTCAGACTTTCAGGTGTACCCTGTACACACATGCACATACATTC	intergenic
ASMM10P023794	3.11521	up	noncoding	AK021082	AK021082	Genbank	780	chr2	+	130840195	130840968		chr2:130840780+130840968	GACTAGTTTCCCTGCTACAATGATCAGCCTTTGAATTATTTATAAATAGTACTGGCTGAA	bidirectional
mouselincRNA0154-_P1	86.2228	up	noncoding	mouselincRNA0154-	mouselincRNA0154	lincRNA	5300	chr10	-	24613559	24618859		chr10:24613651-24613710	GCACTGAGGCAAGAGAAAATATCTTGTGCAAGACCAAATTTTGAGCTAGATTAGATTGGA	intergenic
humanlincRNA0002+_P1	2.45191	up	noncoding	humanlincRNA0002+	humanlincRNA0002	lincRNA	5204	chr4	+	153684347	153689551		chr4:153689483+153689542	TATTTGATTACAGTGTAGAAACCAATATGAGTAGAGGCCCTCAGCAGGTGGGGGAAAGAA	intergenic
ASMM10P057237	3.53315	up	noncoding	uc012bic.1	Slc3a2	UCSC_knowngene	243	chr19	-	8709714	8712903		chr19:8709756-8712729	TAAAGACCTTCTACAAAGTGCCAAGAAAAAGAGAAGCTCTGAGTTCTTGGTTGCAGGACG	exon sense-overlapping
ASMM10P057237	3.53315	up	noncoding	uc012bic.1	Slc3a2	UCSC_knowngene	243	chr19	-	8709714	8712903		chr19:8709756-8712729	TAAAGACCTTCTACAAAGTGCCAAGAAAAAGAGAAGCTCTGAGTTCTTGGTTGCAGGACG	exon sense-overlapping
ASMM10P002242	2.43656	up	noncoding	ENSMUST00000141786	AI847159	Ensembl	915	chr2	-	129178147	129180632		chr2:129178853-129180453	AAAGAAAATACCAGAGCACATTCAACAATAGAAACCAACATTCTCACTACCAAGCCTCAG	intergenic
ASMM10P003681	3.32702	up	noncoding	ENSMUST00000173628	Flot1	Ensembl	948	chr17	+	35823381	35830024		chr17:35824207+35824565	AAATCCAGAGGTGAAAATCCAGGGCCAGAACAAGGAGATGCTGGCAGCTGCCTGCCAGAT	exon sense-overlapping
ASMM10P022248	2.22149	up	noncoding	AK040453	AK040453	Genbank	3068	chr1	+	137951577	137954643		chr1:137954541+137954643	ATGGCTCTAGATTATGCAGACACCTCTCATACCTGGTCAATTTTTGTGGTATTTTATGTA	intergenic
ASMM10P015874	2.02006	up	noncoding	ENSMUST00000159875	0610038L08Rik	Ensembl	826	chr17	-	29587616	29596279		chr17:29587647-29588083	GTAACTATACTCATGTGCACACACAAACACTGAGAAACACACACACACAATTACAATAAA	intronic antisense
ASMM10P039798	7.39383	up	noncoding	ENSMUST00000149057	Dpep2	Ensembl	2936	chr8	-	105988498	105991750		chr8:105989400-105989449	TTGGGGGAATGGATGAAGCTACTGTATAGCTCCTGAAAATAATCACCTGACCTACGCCTA	exon sense-overlapping
mouselincRNA1086-_P1	20.9017	up	noncoding	mouselincRNA1086-	mouselincRNA1086	lincRNA	6325	chr4	-	31638287	31644612		chr4:31638321-31638380	AGTTCTTGAAGCAAACTGGCACTGTGTCTGCCTATACTCTGGTGCAGTAATGATGTACCA	intergenic
ASMM10P009882	3.12767	up	noncoding	NR_027972	Atad3aos	RefSeq	679	chr4	+	155761191	155763560		chr4:155761771+155763369	AAGAATAAGAGAGTTACTTAGCGTGGGCCTAGAGAACGGCTTCGTGGCTAAGAAGAGTAT	bidirectional
mouselincRNA1218-_P1	2.20222	up	noncoding	mouselincRNA1218-	mouselincRNA1218	lincRNA	30900	chr5	-	111868361	111899261		chr5:111868718-111868777	CTTCTTTTGGTCCCAAGCATTTTGCAGGGGTAGTGTCCTTGAAGTTCTATGAAGTCCTTC	intergenic
ASMM10P009788	2.06776	up	noncoding	NR_002896	Snhg1	RefSeq	476	chr19	+	8723486	8726326		chr19:8724467+8724671	TTTACAAATAACACGTTTTGCTTGTAGTCAGGGTGCTGTGACAACATGAAGAGTTCGAGC	bidirectional
ASMM10P022928	2.08653	up	noncoding	ENSMUST00000141276	Nostrin	Ensembl	609	chr2	+	69179304	69185548		chr2:69179310+69179384	TGTCAAGTTGACACACAAAACCAACCACCAGTGCACCTTAAGTTATTAAGTGTCTTTTTT	exon sense-overlapping
ASMM10P051937	2.16419	up	noncoding	uc007rag.1	BC038328	UCSC_knowngene	1088	chr13	-	67105380	67108604		chr13:67105445-67106312	TGTGGTTTGGCTTCATACATGGAACCTGCACTATTCATGGAATTCATATTTTATGGAAAA	intron sense-overlapping
ASMM10P049663	2.05714	up	noncoding	NR_003364	BC018473	RefSeq	3263	chr11	+	116752166	116757883		chr11:116757819+116757883	GCCCTCCTGCTTGTACTAGTTTACAACGACTGATACAATAATTAAATGATAATTCCTTTC	intergenic
ASMM10P011807	53.8143	up	noncoding	uc007tfh.2	DQ716714	UCSC_knowngene	123	chr14	+	44937340	44937463		chr14:44937359+44937463	TATACATCTATAGTTTTGGAAAACCATGAGCAGGGAGAGGGCAAACCCTGCCTGAGAGAT	intergenic
ASMM10UP336	2.20167	up	noncoding	uc.420+	uc.420	UCR	233	chr11	+	106782572	106782805		chr11:106782746+106782805	ACAACAGCCAGACCAAAAATAAAAAGTTAGACAATTGTATTCCCAAGAAGGTACGGGCTG	natural antisense
ASMM10P024390	3.20467	up	noncoding	ENSMUST00000141272	Phactr3	Ensembl	825	chr2	+	178327555	178331766		chr2:178331688+178331766	AAAGAAATGCGGGGAGGAAAGGGTTCATTTGCTTGTACTTCCAAGTCCTAGTACATCCGT	exon sense-overlapping
ASMM10P024390	3.20467	up	noncoding	ENSMUST00000141272	Phactr3	Ensembl	825	chr2	+	178327555	178331766		chr2:178331688+178331766	AAAGAAATGCGGGGAGGAAAGGGTTCATTTGCTTGTACTTCCAAGTCCTAGTACATCCGT	exon sense-overlapping
ASMM10P024390	3.20467	up	noncoding	ENSMUST00000141272	Phactr3	Ensembl	825	chr2	+	178327555	178331766		chr2:178331688+178331766	AAAGAAATGCGGGGAGGAAAGGGTTCATTTGCTTGTACTTCCAAGTCCTAGTACATCCGT	exon sense-overlapping
ASMM10P024390	3.20467	up	noncoding	ENSMUST00000141272	Phactr3	Ensembl	825	chr2	+	178327555	178331766		chr2:178331688+178331766	AAAGAAATGCGGGGAGGAAAGGGTTCATTTGCTTGTACTTCCAAGTCCTAGTACATCCGT	exon sense-overlapping
ASMM10P024390	3.20467	up	noncoding	ENSMUST00000141272	Phactr3	Ensembl	825	chr2	+	178327555	178331766		chr2:178331688+178331766	AAAGAAATGCGGGGAGGAAAGGGTTCATTTGCTTGTACTTCCAAGTCCTAGTACATCCGT	exon sense-overlapping
ASMM10P057157	4.08694	up	noncoding	uc011yjn.1	Metrnl	UCSC_knowngene	2082	chr11	+	121702426	121717389		chr11:121702800+121714696	GGAAGGGGAGCCCCCTGTCGGCCTTGCAGTGACACTGAGGTCCTCCTTGCCATCTGTACC	exon sense-overlapping
ASMM10P015600	3.46076	up	noncoding	AK017967	AK017967	Genbank	791	chr17	-	15704013	15704799		chr17:15704027-15704118	TTTTAAATCAAAATTCTTTCTGATTTCATTACCTGGCCTGCAAATAAAAGATTCTTTAAA	bidirectional
ASMM10P040413	3.77942	up	noncoding	AK157368	AK157368	Genbank	2880	chr8	+	47212443	47215324		chr8:47215264+47215324	ATAGCAAGTTCAAAGCCAGCCTAGGATATATAGGATGCTTGCTGTTTCAAAAACAAAGTC	intronic antisense
ASMM10P040413	3.77942	up	noncoding	AK157368	AK157368	Genbank	2880	chr8	+	47212443	47215324		chr8:47215264+47215324	ATAGCAAGTTCAAAGCCAGCCTAGGATATATAGGATGCTTGCTGTTTCAAAAACAAAGTC	intronic antisense
ASMM10P056573	2.40273	up	noncoding	TCONS_00034208	XLOC_025930	Alexander et al 2013	626	chr9	-	68537916	68562179	TCONS_00034211, TCONS_00034214	chr9:68558037-68562052	GGGCACGGAGAGACACAGCAGCAAGGATAGCTCCTGTATTCTACCAAGTTTCCTGACCAA	intergenic
ASMM10P020829	3.54971	up	noncoding	ENSMUST00000125681	Gm16083	Ensembl	2547	chr1	+	130462575	130557075		chr1:130556829+130557075	GAAATGAACCCTGGCTTACTAAAACACACAATTTCAATGTACTAATCAGAAGGATTTTGG	natural antisense
ASMM10P047829	2.16865	up	noncoding	AK138558	AK138558	Genbank	2535	chr11	-	115279630	115282162		chr11:115279761-115280199	GGTGTGGCCCCTGATAAGTCCACCTTGCCATGACTATATGTAAGTGGGTTATTGAAAAAA	intergenic
ASMM10P002037	2.11052	up	noncoding	ENSMUST00000138430	Gm15886	Ensembl	785	chr3	+	103772307	103777996	ENSMUST00000152867	chr3:103777503+103777620	ATCTCAAACACAAGGCAGGAGGGGTGGTTCTTCAAGATCTTAATGGCCACAATTTCCTTG	natural antisense
ASMM10P017911	3.60397	up	noncoding	AK139431	AK139431	Genbank	1737	chr18	-	61554238	61555973		chr18:61554264-61554862	CTCGGGTGCTATGAAACACGAATATAGCCTGGTTTGTAAACATTTAAGTCAACCCTAAAA	natural antisense
ASMM10P019034	2.18721	up	noncoding	ENSMUST00000174137	Gcnt1	Ensembl	1122	chr19	-	17332245	17356667		chr19:17332259-17333109	GTGGCATCACTTATATTTTTGTCAGAAATTTACTCCAAGCCAGCTGTGGTGGTCCATGAC	exon sense-overlapping
ASMM10P024110	2.723	up	noncoding	ENSMUST00000133056	Cnbd2	Ensembl	1103	chr2	+	156312616	156320929		chr2:156320869+156320929	TAAACGAGTTATAAGTGTCCTTGGTCATGGCATCTTTTCATGGCTATGAAATAGTAACTA	exon sense-overlapping
ASMM10P024110	2.723	up	noncoding	ENSMUST00000133056	Cnbd2	Ensembl	1103	chr2	+	156312616	156320929		chr2:156320869+156320929	TAAACGAGTTATAAGTGTCCTTGGTCATGGCATCTTTTCATGGCTATGAAATAGTAACTA	natural antisense
mouselincRNA1179+_P1	3.60208	up	noncoding	mouselincRNA1179+	mouselincRNA1179	lincRNA	10175	chr5	+	26182063	26192238		chr5:26192179+26192238	AGTCGTCATGTACATTATGCTTTCCATGCTTGCTAACAGTTTTAATCACAGTGTTGAAAC	intergenic
ASMM10P041804	3.27145	up	noncoding	uc009qhm.1	DQ552245	UCSC_knowngene	64	chr9	-	67708571	67708635		chr9:67708585-67708635	ATGGTTCTCAAGCTTCCTTCTGACTTGGTTTTAAGATTATTTTATCAGTGAGACTTGAGA	intergenic
ASMM10P014767	3.8678	up	noncoding	NR_040485	1600002D24Rik	RefSeq	1854	chr16	-	95831122	95898713		chr16:95831139-95832494	CATGGCTTCCAAATATGATGGACTGTACCTTCTGTTTACAAGACCTAATAAAGTCTTCTT	intergenic
ASMM10P025670	35.9455	up	noncoding	ENSMUST00000150264	Cp	Ensembl	3152	chr3	+	19969841	19989065		chr3:19988906+19989052	GTTCCGAGGCTTTAGGTAAGAACCACAAATTTCAGAACATAAAATATGGAGGAGTTATCT	exon sense-overlapping
ASMM10P025670	35.9455	up	noncoding	ENSMUST00000150264	Cp	Ensembl	3152	chr3	+	19969841	19989065		chr3:19988906+19989052	GTTCCGAGGCTTTAGGTAAGAACCACAAATTTCAGAACATAAAATATGGAGGAGTTATCT	exon sense-overlapping
ASMM10P025670	35.9455	up	noncoding	ENSMUST00000150264	Cp	Ensembl	3152	chr3	+	19969841	19989065		chr3:19988906+19989052	GTTCCGAGGCTTTAGGTAAGAACCACAAATTTCAGAACATAAAATATGGAGGAGTTATCT	exon sense-overlapping
ASMM10P010352	3.19954	up	noncoding	AK081597	AK081597	Genbank	2544	chr13	+	72702848	72705392		chr13:72705332+72705392	TGACACTGAAGACTTCTCAGGGTGGGGAACAGTTGTAAAAATAAAGAAAATGTATTAGAG	intergenic
humanlincRNA2253-_P1	4.22829	up	noncoding	humanlincRNA2253-	humanlincRNA2253	lincRNA	18249	chr15	-	43785014	43803263		chr15:43785682-43785741	CACGTACTCATTTTCATCCACACACACAAAGACACAAATAACATACATAAACATGCAGAA	intergenic
ASMM10P035444	2.52706	up	noncoding	AK148389	AK148389	Genbank	2778	chr7	-	5059276	5062049		chr7:5059290-5061869	GGAATAGTGTGAGCATTTTTCTAGGCTCTGAACTTGACTGAAACAGGTCCAGGGAATTCA	natural antisense
ASMM10P026188	3.04446	up	noncoding	AK134771	AK134771	Genbank	1845	chr1	+	191249423	191251266		chr1:191251185+191251266	AGCCTATGACACTAGACAAGCTATTTATGTACTCTGTGGACTTGTAACTACAATTTTCTG	intergenic
ASMM10P035779	7.21216	up	noncoding	ENSMUST00000141378	Snrpa	Ensembl	510	chr7	-	27191713	27196024		chr7:27194155-27194204	TTGAGTTCCTGAGATCATATTCAGGTCGTGAAGGCTTGTGAAGTGGATGGATGCTCTACT	exon sense-overlapping
ASMM10P035779	7.21216	up	noncoding	ENSMUST00000141378	Snrpa	Ensembl	510	chr7	-	27191713	27196024		chr7:27194155-27194204	TTGAGTTCCTGAGATCATATTCAGGTCGTGAAGGCTTGTGAAGTGGATGGATGCTCTACT	natural antisense
ASMM10P010806	2.68387	up	noncoding	AK044271	AK044271	Genbank	2694	chr14	-	27426029	27428719		chr14:27426043-27426243	AGGAAGAGCAAAGGGGGACAGAAATTTGCTAAGTTCCAAGCACATGAGAAAAGTCATAGC	bidirectional
ASMM10P010806	2.68387	up	noncoding	AK044271	AK044271	Genbank	2694	chr14	-	27426029	27428719		chr14:27426043-27426243	AGGAAGAGCAAAGGGGGACAGAAATTTGCTAAGTTCCAAGCACATGAGAAAAGTCATAGC	bidirectional
ASMM10P032575	2.0587	up	noncoding	NR_015555	4933404O12Rik	RefSeq	3985	chr5	+	136919145	136937109		chr5:136919329+136919431	TCTGGGAAATGTAGTTAGGCGCGAGCAAGCTGTCGTTAGTTGCAGGTCTGAGGCGGGAAC	intergenic
ASMM10P056417	2.26854	up	noncoding	TCONS_00027086	XLOC_019850	Alexander et al 2013	345	chr6	+	47790253	47791830		chr6:47790366+47791593	TCAAAAAAAGTTGGTTTAACAAGCCTCCAGACACTGGAGCCAGGAGTCTGGCCTTGCTAC	intergenic
ASMM10P018655	2.37775	up	noncoding	AK029705	AK029705	Genbank	2382	chr18	+	70532575	70534956		chr18:70534893+70534956	GCCCTAACTTCCCTAAGTGATGGACTTACTTGGGAATGGAAGCTGAAATAAATGCATTTC	intergenic
ASMM10P019638	2.80593	up	noncoding	AK080134	AK080134	Genbank	959	chr19	+	11486108	11487065		chr19:11486971+11487065	CTTTTTGCCCACTTTACCATCTAGAGGGTCTGTGTCTGGGTGTAGTGTCTTATGTTTTTT	intergenic
ASMM10P026482	3.20414	up	noncoding	uc008ide.1	Gm16026	UCSC_knowngene	651	chr1_GL456210_random	-	108371	113811	ENSMUST00000163068, uc008idg.1	chr1_GL456210_random:108421-108608	GTGGCAATTTTCAGAAGCTTCAGAAACGGTAATGTGGTTTCTCCGATCCTTGTCACATGT	intergenic
ASMM10P038224	2.24286	up	noncoding	ENSMUST00000124616	Tm6sf1	Ensembl	3419	chr7	+	81859019	81873877		chr7:81873414+81873492	GTGTGGCAGCTTATGGTTTACTGTCTAAAACTTCATTTTTCAAATGAACATAGCTAACCT	exon sense-overlapping
ASMM10P040592	2.1381	up	noncoding	AK142369	AK142369	Genbank	2390	chr8	+	72475317	72477704		chr8:72477506+72477704	TATGCAAACCAACCAATGCCTGAAAAGGTTGTTACACCAATTAGAATAAGCCAGCTACCC	bidirectional
ASMM10P003357	5.145	up	noncoding	ENSMUST00000162804	Brdt	Ensembl	1568	chr5	+	107359836	107386361		chr5:107376367+107377903	CGCGCAGAAGGGAGCCTGGAAGTGGATTGACTCTAGAATCTTTATCAAGTAAAGTGCAAG	exon sense-overlapping
ASMM10P026593	4.98264	up	noncoding	uc029tun.1	AB346804	UCSC_knowngene	60	chr1_GL456212_random	+	122864	122924	uc029qpz.1, uc029vpo.1	chr1_GL456212_random:122864+122924	ATGAGCAATTGCACTGGATGGCAGCGCAAGATGGATCAATAAGAGGATGGTAGATGGCAA	intergenic
ASMM10P053319	2.18012	up	noncoding	ENSMUST00000143363	Sp110	Ensembl	2583	chr1	-	85593443	85598779		chr1:85594242-85594300	CAATTTTCAGAAGCTTCAGAAACGGTAATGTGGTTTTTCCGAGATCCTTGTCACATGTGC	exon sense-overlapping
ASMM10P031020	2.27162	up	noncoding	AK017099	AK017099	Genbank	1179	chr5	-	121847666	121848844		chr5:121847841-121848844	AACTTTGGGAAATCTTTGTTTTCAGGTGTGCTTGGGAGCACGTGTAATTTCAGGCCTTGG	bidirectional
ASMM10P025240	2.49973	up	noncoding	AK076420	AK076420	Genbank	4894	chr3	-	107733058	107737951		chr3:107733231-107733819	TACCACATACACACACATCACATGCACAGATACACTAATAAAAACACGTTAAGTGTTTGT	intergenic
ASMM10P014582	2.28291	up	noncoding	AK158573	AK158573	Genbank	1475	chr16	-	70312875	70314347		chr16:70312927-70314347	CTTCGATGTGAATAGCTAAAGGTCTTAGATAAAGGTATATATATATCTACAAATGGGGGG	natural antisense
ASMM10P054759	2.38174	up	noncoding	ENSMUST00000171379	4930405O22Rik	Ensembl	834	chr17	-	63305678	63312973		chr17:63305712-63305770	TGACTGCGCATATTTATTGTAAAGGTGTGTCTTTGTATTAATATGCAACTGGTGTAGGTT	intron sense-overlapping
ASMM10P034417	2.71191	up	noncoding	TCONS_00027085	XLOC_019849	Alexander et al 2013	143	chr6	+	47776529	47777281		chr6:47777221+47777281	CATTCTACCAACTACCTGTAGCTGATGTGACAATGGTTCAAGGCAAGGCAGCCAAGGTAA	intergenic
ASMM10P030264	2.33005	up	noncoding	AK041029	AK041029	Genbank	1819	chr5	-	31249373	31251192		chr5:31249411-31251192	GCTTGGAATTCAACTTTATTGGGGAAACATTGATGTATTTCCTGATAGGGCTTTATATCT	natural antisense
ASMM10P042262	2.78124	up	noncoding	ENSMUST00000144446	Dnmt3l	Ensembl	409	chr10	+	78054834	78057368		chr10:78054851+78054971	AATGATCAAGCTGCTAGTCCATAGCTGGGAAATTGCACTGTCATGATAGATCCCCACTCT	exon sense-overlapping
ASMM10P029311	2.32917	up	noncoding	ENSMUST00000122820	Spata6	Ensembl	2415	chr4	+	111720009	111807054		chr4:111806621+111807054	AGGAGATGTGTGGGGGGACTCTTTTGAAGTCAGTTGTCAGGCTAATTTACGTATCAATAA	exon sense-overlapping
ASMM10P026852	2.09325	up	noncoding	AK142691	AK142691	Genbank	3310	chr4	-	31938674	31941982		chr4:31938725-31940798	TTGAGGTAACTTGCAAGCAACTTCAATTTCTCTGTTTAGCCTTCTTTACAAGAACCCCCC	intergenic
ASMM10P030997	2.93229	up	noncoding	ENSMUST00000162096	Oas1g	Ensembl	1489	chr5	-	120876721	120887613		chr5:120881837-120881884	TAAGGCATCGGCCCAGCCACTGTGGGCTTCATCTGTACAGAGTGTAGACACAGGCCACAG	exon sense-overlapping
ASMM10P037978	3.4781	up	noncoding	uc012flb.1	AK088944	UCSC_knowngene	2839	chr7	+	49553891	49556730		chr7:49556667+49556730	CCTCTTAGGTGTTCCCTGCAAGCTGAAAGGAATTATAATTTTCCCCAGATGCAGCCAAGT	exon sense-overlapping
ASMM10P037978	3.4781	up	noncoding	uc012flb.1	AK088944	UCSC_knowngene	2839	chr7	+	49553891	49556730		chr7:49556667+49556730	CCTCTTAGGTGTTCCCTGCAAGCTGAAAGGAATTATAATTTTCCCCAGATGCAGCCAAGT	exon sense-overlapping
ASMM10P010014	2.25769	up	noncoding	NR_040394	D430036J16Rik	RefSeq	1709	chr9	+	81631929	81645156	NR_040397	chr9:81636942+81642546	CTGAAAGTTGCATTTCAAAGCAAAACTCCTGCAAGTACCATTTACAAGAAGGATCTACGC	natural antisense
ASMM10P021526	2.49903	up	noncoding	NR_029452	4932416H05Rik	RefSeq	3091	chr2	-	129798368	129801459		chr2:129798385-129801459	CTCAGAGGTATGAGTCCCCTGCAGCTGTTGAATTAGCTAATAAAATACTTTCACATTTGA	natural antisense
ASMM10P021526	2.49903	up	noncoding	NR_029452	4932416H05Rik	RefSeq	3091	chr2	-	129798368	129801459		chr2:129798385-129801459	CTCAGAGGTATGAGTCCCCTGCAGCTGTTGAATTAGCTAATAAAATACTTTCACATTTGA	natural antisense
ASMM10P027550	2.38376	up	noncoding	ENSMUST00000130508	Zyg11b	Ensembl	447	chr4	-	108241465	108242038		chr4:108241729-108241820	CTTTATTTCAAGTACAATCTCATAGTACTGTTTTTCAGTAAAGTAAAGTAGTTGCTTATT	exon sense-overlapping
ASMM10UP301	8.8262	up	noncoding	uc.388+	uc.388	UCR	298	chr9	-	71976140	71976438		chr9:71976306-71976365	TGAAATGATGTGTGATTATGAAGTCATCAGGCATGGACCAGTAAGACTCCAGAGAGCCTG	intron sense-overlapping
ASMM10UP301	8.8262	up	noncoding	uc.388+	uc.388	UCR	298	chr9	-	71976140	71976438		chr9:71976306-71976365	TGAAATGATGTGTGATTATGAAGTCATCAGGCATGGACCAGTAAGACTCCAGAGAGCCTG	intron sense-overlapping
ASMM10UP301	8.8262	up	noncoding	uc.388+	uc.388	UCR	298	chr9	-	71976140	71976438		chr9:71976306-71976365	TGAAATGATGTGTGATTATGAAGTCATCAGGCATGGACCAGTAAGACTCCAGAGAGCCTG	intron sense-overlapping
ASMM10P048121	3.05672	up	noncoding	AK089624	AK089624	Genbank	1329	chr11	+	6626170	6627496		chr11:6627423+6627496	CCTAAGGGGAAACACATTTTTACTATCTTGGATTAAACAGTAGTTTCTTAGTAGGAAACC	bidirectional
ASMM10P052202	2.11914	up	noncoding	ENSMUST00000148884	Blzf1	Ensembl	1640	chr1	-	164305201	164307471		chr1:164305424-164306438	CGGTAGCATACTTTTCTAATGGAATAGCTAAACTTTACTAGGTGATAATGGTGACATTGA	exon sense-overlapping
ASMM10P052202	2.11914	up	noncoding	ENSMUST00000148884	Blzf1	Ensembl	1640	chr1	-	164305201	164307471		chr1:164305424-164306438	CGGTAGCATACTTTTCTAATGGAATAGCTAAACTTTACTAGGTGATAATGGTGACATTGA	exon sense-overlapping
ASMM10P036117	2.73483	up	noncoding	AK084098	AK084098	Genbank	2789	chr10	-	123108808	123111596		chr10:123108874-123110890	ACTAGCCAGAGTAGTTGAAGGGAAAGACCCTAAATTACTATCTGAATTCAAAAGTAGATA	intergenic
ASMM10P015860	2.01364	up	noncoding	ENSMUST00000145298	Stk38	Ensembl	2767	chr17	-	28997563	29007896		chr17:28997577-28998791	GAGCGATGTTCATGCAGGCAAGACACCCACAACAATCACTTAAAATAAAAATAAACCTTT	exon sense-overlapping
ASMM10P046424	2.53858	up	noncoding	AK132952	AK132952	Genbank	1412	chr11	-	23304164	23305575		chr11:23304178-23305419	ATGAGTTCCAGAACAACCCGGCTACATGAGGAAATCCTATCTTGGAAATAAATAAATAAG	intergenic
ASMM10P052352	3.96013	up	noncoding	uc007pkm.1	AK016837	UCSC_knowngene	1765	chr13	+	8870340	8872105		chr13:8872034+8872105	ACTGAAGGTTCAGATTCAAGAAGCAGTAATGCAAGATGTTTGCTGGAGAAGAAATAAATT	natural antisense
ASMM10P052352	3.96013	up	noncoding	uc007pkm.1	AK016837	UCSC_knowngene	1765	chr13	+	8870340	8872105		chr13:8872034+8872105	ACTGAAGGTTCAGATTCAAGAAGCAGTAATGCAAGATGTTTGCTGGAGAAGAAATAAATT	natural antisense
ASMM10P031861	2.09389	up	noncoding	ENSMUST00000125660	Guf1	Ensembl	6320	chr5	+	69566723	69575972		chr5:69566973+69567127	CCCAAAACTCTTGCTTATAGATCTTTGGTAGACCATTAAATAATACTCTTCCAGTCTGTT	exon sense-overlapping
ASMM10P031861	2.09389	up	noncoding	ENSMUST00000125660	Guf1	Ensembl	6320	chr5	+	69566723	69575972		chr5:69566973+69567127	CCCAAAACTCTTGCTTATAGATCTTTGGTAGACCATTAAATAATACTCTTCCAGTCTGTT	natural antisense
ASMM10P041438	2.29838	up	noncoding	uc009pao.1	AK169831	UCSC_knowngene	3744	chr9	-	41964723	41968467		chr9:41964749-41968467	CCATCACCTATTTAAATATCCACTGTGTGTGTCACAAAGTTGTTCTTTTGAGTGCAATAA	intergenic
ASMM10P039823	2.05149	up	noncoding	TCONS_00032550	XLOC_024621	Alexander et al 2013	2762	chr8	-	107677530	107682229		chr8:107677629-107680220	CCATGTTTCCCACCATGATAATAATGGACTAATCTTTGAAACTGTAAGAAAGCCTCAATT	intergenic
ASMM10P051913	2.28201	up	noncoding	AK028038	AK028038	Genbank	942	chr13	-	64361875	64362817		chr13:64362062-64362463	GATGGAGTATGGGTATGTGTTTGCATAGCACGTGTGCGTGTACTTAAAAGGTCAAAGTTC	intergenic
ASMM10P032370	2.40988	up	noncoding	AK132740	AK132740	Genbank	1579	chr5	+	121385521	121387101		chr5:121387041+121387101	ACATCCTGTGTGAAAATGTCATGATGGAAGCATGTGCTACTAAAAGCACTTAAAATGAAT	natural antisense
ASMM10P032370	2.40988	up	noncoding	AK132740	AK132740	Genbank	1579	chr5	+	121385521	121387101		chr5:121387041+121387101	ACATCCTGTGTGAAAATGTCATGATGGAAGCATGTGCTACTAAAAGCACTTAAAATGAAT	natural antisense
ASMM10P034617	3.76952	up	noncoding	NR_040278	E230016M11Rik	RefSeq	1762	chr6	+	67036598	67080652		chr6:67080257+67080652	AGGACTGTGGATTCTATAGTAGCTGTTAGCTGTACAAACTCACTGAGCTCCGGAAGTGTA	natural antisense
ASMM10P037637	2.30839	up	noncoding	ENSMUST00000147230	B430219N15Rik	Ensembl	835	chr10	+	7780267	7781357		chr10:7781297+7781357	ATGAAACAACTAGTGTCTTATAAAATGTCAGGAATGATAAATAAAAATTTAGCACTTGGA	natural antisense
ASMM10P019418	2.215	up	noncoding	ENSMUST00000127290	5830428H23Rik	Ensembl	2753	chr19	-	61114983	61140840	uc008icg.2	chr19:61115045-61115500	TCTAGCCCTATGTCTGCCTACGCATGTCCATGCTTCTTGCTATGATGATAATGGACTCAA	intergenic
ASMM10P043281	2.89834	up	noncoding	AK040445	AK040445	Genbank	1514	chr9	+	104262104	104263617		chr9:104263557+104263617	CGTCTGAGATAGGGATTATCCTCTATTTTCAGATAATAAATTGATGTGTAGTTCCACAGT	natural antisense
ASMM10P049942	2.23012	up	noncoding	ENSMUST00000148740	F730043M19Rik	Ensembl	3312	chr12	-	33133053	33147586		chr12:33133133-33134642	CTTGGTTCATTTATGGAAACAAGCATGGTGTCGAATTATTATGCAAACTTGCTTTAATCG	bidirectional
ASMM10P037780	2.05294	up	noncoding	TCONS_00029052	XLOC_021497	Alexander et al 2013	563	chr7	+	39487523	39496647		chr7:39496587+39496647	CACACACACACACAAACAGAAATGTAATTTGGAAAATAAAAGAAGTACCTTAGGCCTGGG	intergenic
ASMM10P015430	5.08373	up	noncoding	AK136609	AK136609	Genbank	482	chr16	+	93606125	93606608		chr16:93606545+93606608	GGAGCTTACTTTGAACGGCAATTTACAAGCAATGTATATGAGGCAGTAGAATATTTTGAA	intergenic
ASMM10P040019	5.52317	up	noncoding	uc009nzu.1	AK050336	UCSC_knowngene	369	chr8	-	128455484	128488112		chr8:128473112-128473224	ACAATTTGAATCAAACTGGCAACAAGATAGAGTGGCCAACTCAGCCATGCCAAGCAGAGT	natural antisense
ASMM10P002815	3.10593	up	noncoding	ENSMUST00000151295	Calcrl	Ensembl	500	chr2	-	84375294	84425266		chr2:84376996-84425069	GCTGTGCCAGGTCATGACCCTTGTAATTAAGAAATTCTTGAAGACAATATTCAGGAGAAA	exon sense-overlapping
ASMM10P036704	5.08031	up	noncoding	NR_040453	Gm17757	RefSeq	4348	chr7	-	105924343	105928691	NR_040456	chr7:105924429-105927031	CCCCTCATTTGATCATTGACATAGCTAGTCTTTAACATCCTAGTATCAATTTAAGTTGCA	intergenic
ASMM10P057073	2.89619	up	noncoding	uc009nsd.1	Slc7a5	UCSC_knowngene	289	chr8	-	121888321	121896565		chr8:121888383-121896142	CCATTCTGAGGTGATGCGTCCAACCTGCAGCAGAAGTTGTCCTTTGAAGGCACCAATCTG	exon sense-overlapping
ASMM10P017117	2.3773	up	noncoding	ENSMUST00000172285	Gm17705	Ensembl	1555	chr17	+	35165118	35167186		chr17:35166973+35167179	ATGAAAAGTGAACAGGACACAGTTAAGAGTTAGCATGTGGGGGCTCAGAGGTTAAGAGCA	bidirectional
ASMM10P017117	2.3773	up	noncoding	ENSMUST00000172285	Gm17705	Ensembl	1555	chr17	+	35165118	35167186		chr17:35166973+35167179	ATGAAAAGTGAACAGGACACAGTTAAGAGTTAGCATGTGGGGGCTCAGAGGTTAAGAGCA	bidirectional
ASMM10P058269	2.60037	up	noncoding	BX517295	humanlincRNA0946	lincRNA	522	chr18	-	69073845	69074366	NM_010254	chr18:69073874-69073932	CATCTACCCAGAACTCTACTTCTAGGGGGCTCAACTTTTGAATTCCAGAGGGATTAACAT	intergenic
ASMM10P003054	3.45911	up	noncoding	ENSMUST00000155669	Ms4a6d	Ensembl	599	chr19	-	11586979	11593373		chr19:11590085-11592864	GAAAAAGATGACTAAGCCTTTGTTTGGCTGCTTTAGAGCCTGCCTTGCAGCAATGTAAGC	exon sense-overlapping
ASMM10P020331	2.60341	up	noncoding	ENSMUST00000129835	Slc2a6	Ensembl	2711	chr2	-	27021362	27027946		chr2:27023981-27024067	AGAAAACAATGTAATAGGATATATAACTCTTGGGACAGTGGCCCCCAGGCTCAGATCCCA	exon sense-overlapping
ASMM10P020331	2.60341	up	noncoding	ENSMUST00000129835	Slc2a6	Ensembl	2711	chr2	-	27021362	27027946		chr2:27023981-27024067	AGAAAACAATGTAATAGGATATATAACTCTTGGGACAGTGGCCCCCAGGCTCAGATCCCA	exon sense-overlapping
ASMM10P018185	2.54623	up	noncoding	ENSMUST00000162347	Gm16028	Ensembl	890	chr1	+	85246850	85255465		chr1:85255242+85255465	TTGATGGGGAAAGATGAAATGAGAAAAGGCATTTGAGATCAAGGGCTGTTTGTTTAGTCT	natural antisense
ASMM10P018185	2.54623	up	noncoding	ENSMUST00000162347	Gm16028	Ensembl	890	chr1	+	85246850	85255465		chr1:85255242+85255465	TTGATGGGGAAAGATGAAATGAGAAAAGGCATTTGAGATCAAGGGCTGTTTGTTTAGTCT	natural antisense
ASMM10UP214	2.13122	up	noncoding	uc.306+	uc.306	UCR	224	chr19	+	45447225	45447449		chr19:45447386+45447445	CACTGACAGCTCCAAACAGGATTAAGAATTTGGAAGCATAAAAAATAGTTGTTCTTTGCA	intron sense-overlapping
ASMM10UP214	2.13122	up	noncoding	uc.306+	uc.306	UCR	224	chr19	+	45447225	45447449		chr19:45447386+45447445	CACTGACAGCTCCAAACAGGATTAAGAATTTGGAAGCATAAAAAATAGTTGTTCTTTGCA	intron sense-overlapping
ASMM10P017622	2.51549	up	noncoding	BC060148	BC060148	Genbank	2386	chr18	-	11655419	11657784		chr18:11655455-11657784	CAGAATTATGAGTGCATCTGCATGTACATAAATTCACACGGGACACATACATATAAATAC	natural antisense
ASMM10P052930	2.75223	up	noncoding	ENSMUST00000135127	Leprel2	Ensembl	2901	chr6	-	124841205	124857729		chr6:124845301-124845355	TCATTCGCTAGATCCATTTATATCCTAGGTGAACAAGAGCAGCGTATGGACCTGAGTCAC	exon sense-overlapping
ASMM10P033556	2.61974	up	noncoding	ENSMUST00000135145	1700010K10Rik	Ensembl	427	chr6	-	95114016	95117631		chr6:95114082-95114403	GCCAAAACCTTGTATCATCAGGACTAATGCCTGGAATAAAGCAACAGAGTATTTTTAATA	bidirectional
ASMM10P033556	2.61974	up	noncoding	ENSMUST00000135145	1700010K10Rik	Ensembl	427	chr6	-	95114016	95117631		chr6:95114082-95114403	GCCAAAACCTTGTATCATCAGGACTAATGCCTGGAATAAAGCAACAGAGTATTTTTAATA	bidirectional
ASMM10P040536	2.47077	up	noncoding	AK029445	AK029445	Genbank	2395	chr8	+	70610424	70612818		chr8:70612743+70612818	GCCCAGTCCTTGAGAAACAAATGTAATTAAAAACGGGAATGAACTTAGTTTGTCTTACTA	intergenic
ASMM10P021652	2.36966	up	noncoding	ENSMUST00000140340	Rbbp9	Ensembl	727	chr2	-	144543820	144550790		chr2:144545198-144545375	CATCAAGGAACAACTAGTTTCACAGAATTCACCAGAGCAGAAGAAGAAATAGGAAAATCA	exon sense-overlapping
humanlincRNA0699+_P1	2.16848	up	noncoding	humanlincRNA0699+	humanlincRNA0699	lincRNA	49824	chr12	+	67754876	67804700		chr12:67804633+67804692	TTGTCCCACATAACCTAGGATAGCAAACAAAATAAAAAAGATAGTTGCACTGAAAAGCGT	intergenic
ASMM10P034806	2.65053	up	noncoding	ENSMUST00000160577	E230015B07Rik	Ensembl	839	chr6	+	87672381	87679286		chr6:87676263+87676323	GCATGGAAGGCTATGCCCAGAATCTCTTCACTGTGTACCAGCTGGACAAGCATAATTGAG	bidirectional
ASMM10P034806	2.65053	up	noncoding	ENSMUST00000160577	E230015B07Rik	Ensembl	839	chr6	+	87672381	87679286		chr6:87676263+87676323	GCATGGAAGGCTATGCCCAGAATCTCTTCACTGTGTACCAGCTGGACAAGCATAATTGAG	bidirectional
ASMM10P048115	2.2827	up	noncoding	BC002209	BC002209	Genbank	395	chr11	+	6475029	6475424		chr11:6475131+6475424	TTGTTGCAGCCGACGTCGAAGAAGAAGCGCTTCGAGTCCACGGTGATGGAGGTGCCCTCC	natural antisense
ASMM10P002336	4.51402	up	noncoding	ENSMUST00000143317	Gm15646	Ensembl	766	chr16	+	17139674	17140483		chr16:17139930+17139968	CCTCAAACTTTTAGTGAGTTCCTCAAACCAGGGGTTAGAGATGTAGGACAAGCTGGAAAC	natural antisense
ASMM10P031015	2.21691	up	noncoding	ENSMUST00000133775	Acad10	Ensembl	4751	chr5	-	121624150	121660498		chr5:121624178-121626047	GAAAGTTGACAGTCATGCCATAAGATATATTATCTCTGTAAAAATTATGTACCCGGGGAT	exon sense-overlapping
ASMM10P028219	2.10024	up	noncoding	TCONS_00023218	XLOC_018002	Alexander et al 2013	569	chr4	-	144855003	144871209		chr4:144871121-144871209	CAAAAAAGCTGGCACCAAGAAATTTGAATTTTCCCAGGAATCTCAATGCTGGGAGAAAGA	intergenic
ASMM10P057302	3.00721	up	noncoding	uc012dwy.1	Nfxl1	UCSC_knowngene	3579	chr5	-	72513303	72559645		chr5:72529455-72537365	TAGGAGAAAGGCAGTTGCTATCCATGTCCAGAAACGGTAGATGTGAAGTGCAATTGTGGT	exon sense-overlapping
ASMM10P056939	2.77769	up	noncoding	uc008vex.2	Extl1	UCSC_knowngene	3845	chr4	-	134356372	134372547		chr4:134358129-134359748	ATCCTCAGCCTTGATGCTCAGAGCACTCTTTCTACCAGTGAGGTACTACCACACCCTCTT	exon sense-overlapping
ASMM10P018249	3.69055	up	noncoding	uc029qqx.1	BC038927	UCSC_knowngene	872	chr1	+	85551310	85552182	uc007bte.1, uc007bts.1, uc029tuy.1	chr1:85552115+85552178	ATCTCTATGGAGTCCCTACAAACAATGACCAATAAACAATGTTAAGGCGTACCAATACCA	intergenic
ASMM10P016020	2.64306	up	noncoding	ENSMUST00000113886	Gm11131	Ensembl	3122	chr17	-	35377020	35380292		chr17:35377414-35379737	TCTTCTCTAGATTCAGAGGTTTTGAGTCCATGATGACAGAGTGAAGGTGGTGGAGGAACA	natural antisense
ASMM10P039826	2.4707	up	noncoding	ENSMUST00000175846	Gm20686	Ensembl	535	chr8	-	108918263	108921874		chr8:108918280-108918583	TGAGGAGCCCAAGGAGAGGTGCACACAAACCTTGTCCCAATAAAAAGAAACAAAAGACGT	intronic antisense
ASMM10P026099	2.29572	up	noncoding	ENSMUST00000160263	Gm16540	Ensembl	426	chr3	+	90057258	90058380		chr3:90058320+90058380	AATCTTATTAGCGTATATTAACTTTATAAGACACGGGGTTTCAGCTGGGTGTAGTCTCGG	intron sense-overlapping
ASMM10P026099	2.29572	up	noncoding	ENSMUST00000160263	Gm16540	Ensembl	426	chr3	+	90057258	90058380		chr3:90058320+90058380	AATCTTATTAGCGTATATTAACTTTATAAGACACGGGGTTTCAGCTGGGTGTAGTCTCGG	intron sense-overlapping
ASMM10P025954	2.8857	up	noncoding	uc007dzr.1	AK020767	UCSC_knowngene	1275	chr1	+	186749395	186752921		chr1:186752861+186752921	GGGAGGAGAAACTGTCATCAGAATGTACTGTATCGAAAAGAAAACCAACAACCTATTTTC	bidirectional
ASMM10P040663	3.12445	up	noncoding	ENSMUST00000159935	Ptger1	Ensembl	3474	chr8	+	83666832	83671268		chr8:83671160+83671268	TTTACAACTACAGAAAGATTAGAGAGGTAAGGCTGCCGGCTCCAGATCATACTTCACGTG	exon sense-overlapping
ASMM10P040663	3.12445	up	noncoding	ENSMUST00000159935	Ptger1	Ensembl	3474	chr8	+	83666832	83671268		chr8:83671160+83671268	TTTACAACTACAGAAAGATTAGAGAGGTAAGGCTGCCGGCTCCAGATCATACTTCACGTG	natural antisense
ASMM10P040663	3.12445	up	noncoding	ENSMUST00000159935	Ptger1	Ensembl	3474	chr8	+	83666832	83671268		chr8:83671160+83671268	TTTACAACTACAGAAAGATTAGAGAGGTAAGGCTGCCGGCTCCAGATCATACTTCACGTG	natural antisense
ASMM10P015364	2.56231	up	noncoding	NR_040375	B130034C11Rik	RefSeq	1406	chr16	+	87496072	87504038		chr16:87503974+87504038	CAATGATGCTCTTGGGGGAATGACGGTGTCATTTCTTTCTTCTTTATAAAATACTTACTA	bidirectional
ASMM10P051559	5.6076	up	noncoding	TCONS_00008216	XLOC_006540	Alexander et al 2013	328	chr13	-	28100460	28117256		chr13:28114513-28114591	AGCACAGCATGGCAAAGCCAGCACACTGCTTCAGTGAATTTGGTGCCAAAATTGAGCTGA	intergenic
ASMM10P046623	3.17569	up	noncoding	AK143399	AK143399	Genbank	3707	chr11	-	49666336	49670042		chr11:49666357-49667149	AGATGTAAGAATTAGACACTTCCTTAGGCACTCACGCATGTGCATGCACACACACACACA	intergenic
ASMM10P035559	2.78653	up	noncoding	AK141156	AK141156	Genbank	2172	chr7	-	12860883	12868583		chr7:12861166-12862057	CACACCAGAAAAGCAAGAATCTGATTTAAAACCATATCTCATGATGATGATAGAGGACTT	intergenic
ASMM10P029588	2.02829	up	noncoding	ENSMUST00000146767	Zbtb8os	Ensembl	1160	chr4	+	129335694	129354547		chr4:129354487+129354547	TTGCATGCCTGGTGAATCTGCAGGGATTTAAAGAGTGATAAAAATAAATGTTCAAAACTG	exon sense-overlapping
ASMM10P029588	2.02829	up	noncoding	ENSMUST00000146767	Zbtb8os	Ensembl	1160	chr4	+	129335694	129354547		chr4:129354487+129354547	TTGCATGCCTGGTGAATCTGCAGGGATTTAAAGAGTGATAAAAATAAATGTTCAAAACTG	natural antisense
ASMM10P055895	6.30164	up	noncoding	TCONS_00003969	XLOC_003102	Alexander et al 2013	1193	chr11	+	59889912	59891561		chr11:59890516+59891002	TTCAACTTGACTGGATTTGGAATCACTATGGAAACACATCTCGGGAGCTCAGCTTTGACC	intergenic
ASMM10P034112	2.39457	up	noncoding	AK132863	AK132863	Genbank	1624	chr6	+	10803961	10805584		chr6:10805380+10805584	ACAATGAGAAGACCAAACTTCCGGATAATAGGAGTAGATAAGAACGAAGATTTTCAACTC	intergenic
ASMM10P016238	2.14709	up	noncoding	TCONS_00013601	XLOC_010852	Alexander et al 2013	1522	chr17	-	46857950	46884633		chr17:46858176-46858431	TAAACACCGAGTTGCCAAAACCAGGATATTAGGTTTCAGCCCAGAGAGCTATTGGCTAAG	intergenic
mouselincRNA0953+_P1	2.64967	up	noncoding	mouselincRNA0953+	mouselincRNA0953	lincRNA	5300	chr3	+	10126143	10131443		chr3:10131384+10131443	AGACTCTCATGTCCTCTATGCACAGAGAAGCACAAGCATTAGCTTCTTGACTTTTTATGA	intergenic
ASMM10P021344	2.45461	up	noncoding	ENSMUST00000127965	Rmdn3	Ensembl	830	chr2	-	119139055	119140875		chr2:119140411-119140875	ACAGATGAAAGATACATTTTTATTGTGCTTAAGTAGAGCGGAGGTGTAGCTGCCCTGGGT	exon sense-overlapping
ASMM10P002773	6.29835	up	noncoding	ENSMUST00000150529	Gm13227	Ensembl	545	chr4	+	145410265	145449756		chr4:145412285+145449466	AAGGATCCAGGAAATCATTGCATATATGGAATGTATGGGAAGGTCATGGATCAAGACAGC	intergenic
ASMM10P029852	2.01576	up	noncoding	ENSMUST00000126231	4930455G09Rik	Ensembl	630	chr4	+	142017897	142028996		chr4:142028936+142028996	GCACCGTTGGCCGTTATCTTTGCTGTGTCTTTTATAGAATGTTCATAAATTCCAGGTTAT	intergenic
ASMM10UP540	11.6311	up	noncoding	uc.129-	uc.129	UCR	212	chr3	-	60614576	60614788		chr3:60614717-60614776	AAAGCTACATGCCAAGCTAAAAGGTGAAAGGTCATAGTACCAGGTCAAAGGTTGCCTCGA	natural antisense
ASMM10P021886	2.02925	up	noncoding	ENSMUST00000150035	Mroh8	Ensembl	1701	chr2	-	157264120	157279549		chr2:157264304-157265072	CATTTAAGGTTTTCAGCAGTTGTAATACTTGTTGTAATGTAAGAGTAGTTTGGGGGCAAA	exon sense-overlapping
ASMM10P021886	2.02925	up	noncoding	ENSMUST00000150035	Mroh8	Ensembl	1701	chr2	-	157264120	157279549		chr2:157264304-157265072	CATTTAAGGTTTTCAGCAGTTGTAATACTTGTTGTAATGTAAGAGTAGTTTGGGGGCAAA	natural antisense
ASMM10P029582	2.0529	up	noncoding	ENSMUST00000148619	Yars	Ensembl	2440	chr4	+	129212243	129215726		chr4:129215555+129215726	AAAGGGGCTGCTATACAAGTTCTGTGAGTAAGACATCTGTGTCCAGATAGACTGTTAAAG	exon sense-overlapping
ASMM10P036032	2.33896	up	noncoding	ENSMUST00000132769	Nr1h2	Ensembl	1530	chr7	-	44551056	44553951		chr7:44551070-44551139	CAAAGACTCCAAAGGAATGGATATTGGAGCCAAATCAAGGATAATGAAGTATTGAGAGTT	exon sense-overlapping
ASMM10P022369	2.27411	up	noncoding	ENSMUST00000141289	4930447M23Rik	Ensembl	1483	chr2	+	19344316	19349202		chr2:19349114+19349202	GAGACCAAGAAGCACATGATAGCTTTATTATTCTAAATTGCCCATTTTAGCACAGATTCT	intergenic
ASMM10P040622	2.4356	up	noncoding	uc009mho.1	AK166159	UCSC_knowngene	1687	chr8	+	77518114	77523898		chr8:77523838+77523898	CCTGGAAAATCAACCTACAGCAATCAAAGGCTCGTTCAGAGAGTCTATTGGCACTTCAGT	bidirectional
ASMM10P025436	3.34165	up	noncoding	ENSMUST00000181619	4930539J05Rik	Ensembl	1406	chr3	-	135436225	135437759		chr3:135436696-135437759	GCTATCAGTCACAACTCAGCTATTTAACTGGCCAGAGAGAAATATGAAACATTTTGAAAT	bidirectional
ASMM10P039742	3.15027	up	noncoding	ENSMUST00000142881	Slc38a7	Ensembl	726	chr8	-	95839900	95841679		chr8:95839917-95840413	GGCAATTCCAAATCCAATCAAATTGACAATGGCAGTGAGCCATCGCATTACATAGTGAGA	exon sense-overlapping
ASMM10P013677	3.05871	up	noncoding	NR_029470	Gm10863	RefSeq	680	chr15	+	79166065	79216401		chr15:79209981+79210045	ATAGTGAATCAGGATAAATCACAGAAACTCGTGTCTCATAACCCCAGGGAAGCAGAGGCT	intergenic
ASMM10P033558	2.69947	up	noncoding	ENSMUST00000089303	AY512915	Ensembl	1823	chr6	-	95276691	95333978		chr6:95276766-95278057	CTGCTGGTGTATTTTATTCTTGAATGCCACTGTTATAATCTTTATGGACTATCTGATGGA	intergenic
ASMM10P020788	5.87337	up	noncoding	NR_040635	9430019J16Rik	RefSeq	929	chr2	-	75436056	75444179		chr2:75436075-75436718	GGACCTTGTAGTAGGTCATGTTCATGTGGGTATATGATAAACTCCTAAAAACACTTTTCA	intergenic
ASMM10P041920	2.12258	up	noncoding	uc007fui.1	AK154406	UCSC_knowngene	1711	chr10	+	76345451	76347162		chr10:76347102+76347162	AAACAGTGGTCAGCTAATGGCAAACTACAGTCGATCAAGAGCCAAACCCTATGAAATTGC	bidirectional
ASMM10P013236	3.9411	up	noncoding	ENSMUST00000159714	Fyb	Ensembl	2170	chr15	+	6579891	6620608		chr15:6620515+6620608	CATAAAGCATCCCAGCAAAGCAAAGGTTCTGGTATCTTATTAATCACAGCTGATTCTTCA	exon sense-overlapping
ASMM10P021769	2.50246	up	noncoding	AK144919	AK144919	Genbank	2595	chr2	-	152224660	152227263		chr2:152224674-152226071	TGGTACAATGTTTGCATAACGTGCCCTAAACTCTCAGATCAATTCAATAAATTGAACCTG	natural antisense
ASMM10P034089	8.25189	up	noncoding	uc009awr.1	AK015284	UCSC_knowngene	1085	chr6	+	6248686	6364097		chr6:6364022+6364097	CGTTCCCGTTTTCCAAACAAAAGTGCTTCTGAAAATTTCTGTTTAACATCTTTCACTTTG	intergenic
ASMM10P011969	3.84	up	noncoding	NR_038006	9630028B13Rik	RefSeq	3406	chr1	-	185429356	185441819		chr1:185429489-185432608	CAGATAACCTGGGGTCACAATATAAAATGCGTGATCTATGTTTTATGATTTTGCCATGAA	intergenic
ASMM10P011545	2.41247	up	noncoding	uc029sfe.1	AK078647	UCSC_knowngene	2469	chr14	+	12300368	12302837		chr14:12301053+12301147	GTGCACACATACACACTGAAGATAATAAACATTTAGGCTGTTGTGAAGAACCAAATTCAA	exon sense-overlapping
ASMM10P011545	2.41247	up	noncoding	uc029sfe.1	AK078647	UCSC_knowngene	2469	chr14	+	12300368	12302837		chr14:12301053+12301147	GTGCACACATACACACTGAAGATAATAAACATTTAGGCTGTTGTGAAGAACCAAATTCAA	exon sense-overlapping
ASMM10P047396	2.73228	up	noncoding	AK145274	AK145274	Genbank	398	chr11	-	96034481	96034882		chr11:96034495-96034656	CCACCAAACTCATGGGTGCTACCTTGAGCAAAAACCGAGAATAAAACGAAACCTTAGATT	bidirectional
ASMM10P031221	2.14345	up	noncoding	ENSMUST00000159534	BC037034	Ensembl	3566	chr5	-	138259659	138264033		chr5:138261007-138261552	ATAAAGACTTGTGGGAGCTGAAGCAAGCTTTCCAGTGTTGATGAGCATGTGTTTCTGTCC	exon sense-overlapping
ASMM10P034278	2.60882	up	noncoding	uc009bht.1	Tmem140	UCSC_knowngene	3268	chr6	+	34863145	34871587		chr6:34871510+34871587	GTGTGCAGACTACTATTTTTGAGGCAATTGGGAAAAGTCCTTCTGAATAAAAATGTAATG	exon sense-overlapping
ASMM10P032792	3.39262	up	noncoding	AK052574	AK052574	Genbank	725	chr6	-	4483474	4484197		chr6:4483491-4484197	TTGTTCTTGTATTTCCCAAGGGTCAGAAGTCGTCATTAAAACACATAGTTCTCTTCAAAT	intergenic
ASMM10P055152	2.00029	up	noncoding	ENSMUST00000144310	Ubald2	Ensembl	343	chr11	+	116434508	116438223		chr11:116434534+116434594	CTGCGTCCCGTATTTTGTCCGCAGACCGCCCTAAGCACGTTCTTTCAAGAAAGCAACATT	exon sense-overlapping
ASMM10P001708	2.1369	up	noncoding	ENSMUST00000132813	Mrpl27	Ensembl	655	chr11	+	94653775	94659918		chr11:94653846+94656407	CGGGCAGCAGCTTGGCAAATGGTCCACAGAGACAAGAAAGCGCACTGCATTCGGGAGCCT	exon sense-overlapping
ASMM10P057507	2.09156	up	noncoding	uc029xsh.1	FJ541087	UCSC_knowngene	808	chrY	+	20697596	20753364	uc029xyr.1	chrY:20728809+20749825	CCTGGAAGCACTACTGCTACAAACACACCAGTAGTGACCCACCTGACAGGTCGAAAAGCC	intergenic
ASMM10P036706	5.0237	up	noncoding	NR_030719	Gm8979	RefSeq	3418	chr7	-	106075730	106079148	NM_001039160, NM_029000, NR_030720	chr7:106075766-106077864	GAGGTAATTTTTGTCAGACATAGAGAACTTTGTCTTAGATGGTGTTAAAAGGCTAAGAGA	intergenic
ASMM10P003194	2.31039	up	noncoding	ENSMUST00000159564	Boll	Ensembl	751	chr1	-	55300068	55363319		chr1:55340583-55355647	AGAAGTGAAGATTGTTAATGACAGAGCTGGAGTGTCCAAAGGGTTCTAGTCTCATGCCAG	exon sense-overlapping
ASMM10P003194	2.31039	up	noncoding	ENSMUST00000159564	Boll	Ensembl	751	chr1	-	55300068	55363319		chr1:55340583-55355647	AGAAGTGAAGATTGTTAATGACAGAGCTGGAGTGTCCAAAGGGTTCTAGTCTCATGCCAG	exon sense-overlapping
ASMM10P013364	2.57059	up	noncoding	uc029soj.1	AK156119	UCSC_knowngene	3857	chr15	+	34099486	34103343		chr15:34103280+34103343	AGTTTCAAGCAAGCTAAGTACTAGTTTAGTTTGAGGCCATCTTAGGCTACATGAGATCCT	exon sense-overlapping
ASMM10P023689	6.94958	up	noncoding	ENSMUST00000176999	Sqrdl	Ensembl	1703	chr2	+	122771717	122800762		chr2:122800687+122800762	GCGAGAAAGCATGAACCAATTACATTTTGCTCTGTCTTTAATGACGATGAGTTCAATAAA	exon sense-overlapping
ASMM10P030652	2.0715	up	noncoding	AK148399	AK148399	Genbank	2139	chr5	-	93090993	93093130		chr5:93091007-93092243	ATGCCTCCCCTAGGGAGGAATTTGAGCAACATTTGCAATATTCAATAAAGTTGAATGATC	bidirectional
ASMM10P049870	2.61765	up	noncoding	ENSMUST00000127001	2410018L13Rik	Ensembl	1033	chr12	-	22992323	23010225		chr12:22992337-22992787	AACATTGCCTTAAGGGATACCTTTATTCAATTTGTACCTCTACTAGAGCTATACTGATCT	intergenic
ASMM10P023585	2.12115	up	noncoding	ENSMUST00000139903	Spint1	Ensembl	640	chr2	+	119246372	119248902		chr2:119246495+119246596	ATAGGAGATGGGGCAGGGTCAGGTGGCGATCCTAACAACTCTCCTGTATGCCTCTGGGTT	exon sense-overlapping
ASMM10P038512	2.25602	up	noncoding	uc009ixc.1	AK135830	UCSC_knowngene	1691	chr7	+	104908755	104913248		chr7:104913188+104913248	ACGAAATCCCCATTTTCACACATGAGTACCTTGACTTTAAAAGAGCTGAGTTAGAATACT	intergenic
ASMM10P014942	3.67687	up	noncoding	AK042479	AK042479	Genbank	1168	chr16	+	17922042	17923208		chr16:17923096+17923208	CAGATATGCAAGCTTGGACTCTGAATTTCTTGATTCTCTACTTAAAGTTTGGGGTTTTTT	intergenic
ASMM10P043591	4.34384	up	noncoding	AK132784	AK132784	Genbank	3226	chrX	-	6243214	6246439		chrX:6245181-6246439	AGACAGAGGAAAGAAAAAACCTAATGCCTCAGTCAACCAAAGGTAACCAAGGGCTTCAGA	intergenic
ASMM10P013310	3.77903	up	noncoding	AK146996	AK146996	Genbank	1169	chr15	+	19932503	19933672		chr15:19933028+19933672	TGCATTACAGCTATTTGAGCAGGTTAAGCCATGAGATAAACCCCCTATTGACTAAAACAT	intergenic
ASMM10P023540	3.5798	up	noncoding	ENSMUST00000155323	D330050G23Rik	Ensembl	654	chr2	+	116900193	116904557		chr2:116904449+116904557	AATGTACAAGCTATGGCTGCAACCATGTCAAGGCACCGCCATTTGCCATATAAACCTCAT	intergenic
ASMM10P025617	4.2137	up	noncoding	NR_015499	C030034L19Rik	RefSeq	3135	chr3	+	9403077	9413903		chr3:9413800+9413903	TTGCTGTCAATCTAAGTTTTGTCAAATTATGTATGGTCGATAGGATACTTAGAGTTCTGC	intergenic
ASMM10P033582	2.55682	up	noncoding	ENSMUST00000177278	Gm20705	Ensembl	1921	chr6	-	99384606	99388499		chr6:99384711-99384981	TTTTTCTGTCGTGTGTGGGTTTGAATTCAGGGACTCATGCAAGGTAGACATGTGCTCTAC	intron sense-overlapping
ASMM10P017518	6.10132	up	noncoding	AK087877	AK087877	Genbank	1615	chr17	+	83632241	83633855		chr17:83633788+83633855	CAAGCAACAGAACAGCCATTGTGTTGGTGATTTGAACATTACTATATTTATTTCCTGTGT	bidirectional
ASMM10P011799	6.64797	up	noncoding	ENSMUST00000161871	Ear-ps10	Ensembl	460	chr14	+	43991713	43992173		chr14:43992031+43992173	ATCTCATAACTTGGTCAAACCAACATACACATTGCAGATACAAAACAACAGTAGCAATGA	intergenic
ASMM10P003389	2.07197	up	noncoding	ENSMUST00000163802	Gm17139	Ensembl	571	chr12	+	84918147	84919238		chr12:84918522+84919062	AGAAAATGCAAAAGAGAGCAAAATGCTTCTGAACAGTCAGGCAGGGTTCTAGCAGCTCAG	natural antisense
ASMM10P010954	2.81104	up	noncoding	uc007drx.1	Mnda	UCSC_knowngene	628	chr1	-	173848971	173914179		chr1:173849120-173849266	GAGACGCCAAACTATCACTTTGAAATGACAGCTTTAGTAGTACATCCAATCATTTAATAG	exon sense-overlapping
ASMM10P028842	2.19759	up	noncoding	TCONS_00022599	XLOC_016499	Alexander et al 2013	863	chr4	+	53196201	53202049		chr4:53201978+53202049	AAAGTTTGAGAAAGGTTCTCAGAAAATCTCTTTGGCTCCAGATCAAGCCACAGTGCCCAG	intergenic
ASMM10P016928	2.44146	up	noncoding	ENSMUST00000139173	Anks1	Ensembl	4277	chr17	+	28007584	28062599		chr17:28007773+28007848	CCAAGTGAGTGCTTCATAGGACCTCTGTTGATTTTTGCTACGTTTAATTTTTTATTTCTC	exon sense-overlapping
ASMM10P052401	3.49741	up	noncoding	AK082045	AK082045	Genbank	1989	chr13	+	17944290	17946278		chr13:17946092+17946278	AGGCAGGGGGAACTGAAATCCAAAACACAGATTGAAAAATGGCCTCTTACTGTAAAAAAG	bidirectional
ASMM10P046534	2.00178	up	noncoding	ENSMUST00000148387	Spdl1	Ensembl	671	chr11	-	34830333	34833592		chr11:34830347-34830724	CACTCTCTGTCTGCTAACTGGATGTTCACTTGCTTTGGTAAGAAGATTGGCATTCTGGAT	exon sense-overlapping
ASMM10P056823	2.62549	up	noncoding	uc007zlp.1	IkappaB-zeta	UCSC_knowngene	188	chr16	-	55817745	55818515		chr16:55817762-55818390	AAACACTGTTCAGTGGCAGGTAGAGCAGGAAGAAAGCAAATTGGCAAATATTCCCCAGGA	exon sense-overlapping
ASMM10P056823	2.62549	up	noncoding	uc007zlp.1	IkappaB-zeta	UCSC_knowngene	188	chr16	-	55817745	55818515		chr16:55817762-55818390	AAACACTGTTCAGTGGCAGGTAGAGCAGGAAGAAAGCAAATTGGCAAATATTCCCCAGGA	exon sense-overlapping
ASMM10P033935	2.37519	up	noncoding	ENSMUST00000149776	Dusp16	Ensembl	3324	chr6	-	134737476	134791334		chr6:134737503-134739811	ATGAACTGCAGACTAACCTGAGCTGTATAGTGAGATCTTATCTTGGCACTGACCAAAAAA	exon sense-overlapping
ASMM10P033935	2.37519	up	noncoding	ENSMUST00000149776	Dusp16	Ensembl	3324	chr6	-	134737476	134791334		chr6:134737503-134739811	ATGAACTGCAGACTAACCTGAGCTGTATAGTGAGATCTTATCTTGGCACTGACCAAAAAA	exon sense-overlapping
ASMM10P016771	2.70102	up	noncoding	TCONS_00013270	XLOC_009881	Alexander et al 2013	1970	chr17	+	22200091	22288903	TCONS_00013267, TCONS_00013268, TCONS_00013269	chr17:22288109+22288169	GAATTCTCTGATGAGTTCTAAGGTTGGTTTTGGAGCTAAAGCATTTTTCACATTCATTAC	natural antisense
humanlincRNA1970-_P1	4.61147	up	noncoding	humanlincRNA1970-	humanlincRNA1970	lincRNA	18170	chr10	-	15387547	15405717		chr10:15387551-15387610	GAAGAGAAACAGGCACGAAAGAAGAGAACAAATTTGTGCCTTAATCAGCTCCAGTACTCC	intergenic
ASMM10P025462	2.20221	up	noncoding	uc008rnz.1	AK076796	UCSC_knowngene	483	chr3	-	140904994	140908467		chr3:140905104-140905423	TAGTTAGTTCCAACATGCAACTACATGCCCCTAAGGAAAGAAGATGGCAGCTCCTTTCTC	intergenic
ASMM10P021478	2.20173	up	noncoding	ENSMUST00000146757	Fahd2a	Ensembl	1462	chr2	-	127436215	127444565		chr2:127438333-127438410	TAGCTACCCTTGGTGCTAATGTGTGATAATGGCTTTGAGATTCTTTGTTTTAGAGGTTGT	exon sense-overlapping
ASMM10P012737	2.26645	up	noncoding	ENSMUST00000161581	Gm1992	Ensembl	250	chr1	+	3466586	3513553		chr1:3513470+3513553	GAAGACTCCTAAGCTTGATAAATTCCACTGACAAAACAAACCAACAAAGCAAATAAACTG	intronic antisense
ASMM10P011021	9.48123	up	noncoding	AK009210	AK009210	Genbank	1978	chr14	-	50888589	50890567		chr14:50888729-50890567	CACCATGATGGGGTAAATGTCTATGTTTAAGATAGGCAAGGAATATAGTTGAAAATGAGA	intergenic
ASMM10P011898	6.02519	up	noncoding	AK046725	AK046725	Genbank	910	chr14	+	52020075	52021908		chr14:52021845+52021908	ATGCACAAGACCTCTAAAATGATGAGGCCCTTGAGAGGTGGAAAATAAATTGTCTAAGAA	intronic antisense
ASMM10P057150	2.94152	up	noncoding	uc011ybi.1	Ccl4	UCSC_knowngene	610	chr11	+	83662583	83664683		chr11:83662741+83663508	TCTCAGCACCAACTTCACAGAAGCTTTGTGATGGATTACTATGAGACCAGCAGTCTTTGC	exon sense-overlapping
ASMM10P030931	2.18775	up	noncoding	ENSMUST00000123292	Dynll1	Ensembl	539	chr5	-	115298430	115299435		chr5:115299325-115299435	AATACAGTGGTGGAGCCTGATGAACTGCAAATGCTGATGTCATCTACCTCCATCGAATTG	exon sense-overlapping
ASMM10P013021	2.00009	up	noncoding	AK140484	AK140484	Genbank	4188	chr15	-	92173182	92177370		chr15:92173259-92173432	ATAGAAGCAATGAGAGAGCTCTATATAAGGTTTCTCTCCAAAAGCAAAGAGGGATTTTTT	intronic antisense
ASMM10P020193	2.7453	up	noncoding	AK144404	AK144404	Genbank	3382	chr2	-	18061072	18064456		chr2:18061132-18061375	TTTGTTACTTACAGTCAGTAGCTTCTGTGTCTATAGATGCATATCCTAGACATGGCACCC	bidirectional
ASMM10P020193	2.7453	up	noncoding	AK144404	AK144404	Genbank	3382	chr2	-	18061072	18064456		chr2:18061132-18061375	TTTGTTACTTACAGTCAGTAGCTTCTGTGTCTATAGATGCATATCCTAGACATGGCACCC	bidirectional
ASMM10P002703	2.91554	up	noncoding	ENSMUST00000149223	4930564K09Rik	Ensembl	753	chr3	+	82876704	82942993		chr3:82940981+82942672	AATGTGCCAGAGATTCAGCTACTGGAAAAGAGAAGATTAGACTTGTTTTCTGAGAACTTT	intronic antisense
ASMM10P030740	2.74972	up	noncoding	AK144457	AK144457	Genbank	1555	chr10	-	70439217	70440769		chr10:70439704-70440195	CAGTTGATATGAATATGCTGTGGACCAGTTGAAAATATAATGAACCCTCTGAGAGGCCCA	natural antisense
ASMM10P037291	3.11159	up	noncoding	ENSMUST00000174652	Gm20399	Ensembl	138	chr7	+	5905018	5905156		chr7:5905077+5905156	ATCTCCAAAACAGAGGTGGTGAGTGCCTTTATCAGCGCCACCTTTGGCTGCCGCCATCAC	intergenic
ASMM10P032686	2.36487	up	noncoding	ENSMUST00000180951	D130017N08Rik	Ensembl	3711	chr5	+	143758324	143766974		chr5:143766901+143766974	TGTCTTGTGACTCACACCACATAGGCTAGCTAGGTCAAGTGATATGGATCTTATCACCCT	intergenic
ASMM10P050345	2.30993	up	noncoding	NR_045288	1700064M15Rik	RefSeq	645	chr12	-	99626052	99627974		chr12:99626158-99626328	ACCTACGCTACTATGTATACTTGATAAATTTTTCATGGAAAGGGTGAATCAGTGAATCGA	intergenic
ASMM10P014379	12.753	up	noncoding	ENSMUST00000145506	Cd86	Ensembl	975	chr16	-	36660773	36666081		chr16:36660792-36661614	GGATTTGGATGGGTCAAACATAACTAGAATCGTAGGGAGCATTCATTCTTTATATCAATA	exon sense-overlapping
ASMM10P014489	2.12811	up	noncoding	AK089557	AK089557	Genbank	2441	chr16	-	52241491	52243932		chr16:52241505-52241667	AGGGGTGGAAATAAATTAGGGTTGCACCGTTTAAAAGGCAAACAGCTGTAAAGGAGCTCC	intergenic
ASMM10P010612	3.01344	up	noncoding	ENSMUST00000063230	4930544M13Rik	Ensembl	999	chr13	+	114607236	114656824	NR_045976	chr13:114607468+114607636	ATTTTCAAGTGGCTTTACATGTGTGGCCACACTCATGCCTTTCCACAAAGACAGATTGCC	intergenic
ASMM10P002010	2.07941	up	noncoding	ENSMUST00000138006	Arrb2	Ensembl	1073	chr11	+	70436698	70440233		chr11:70436761+70437570	TCTTTTTCACGGAACTCTGTGCGGCTTATCATCAGAAAGGTACAGTTTGCTCCTGAGACA	exon sense-overlapping
ASMM10P002010	2.07941	up	noncoding	ENSMUST00000138006	Arrb2	Ensembl	1073	chr11	+	70436698	70440233		chr11:70436761+70437570	TCTTTTTCACGGAACTCTGTGCGGCTTATCATCAGAAAGGTACAGTTTGCTCCTGAGACA	exon sense-overlapping
ASMM10P002010	2.07941	up	noncoding	ENSMUST00000138006	Arrb2	Ensembl	1073	chr11	+	70436698	70440233		chr11:70436761+70437570	TCTTTTTCACGGAACTCTGTGCGGCTTATCATCAGAAAGGTACAGTTTGCTCCTGAGACA	exon sense-overlapping
ASMM10P002010	2.07941	up	noncoding	ENSMUST00000138006	Arrb2	Ensembl	1073	chr11	+	70436698	70440233		chr11:70436761+70437570	TCTTTTTCACGGAACTCTGTGCGGCTTATCATCAGAAAGGTACAGTTTGCTCCTGAGACA	exon sense-overlapping
ASMM10P029554	2.26992	up	noncoding	ENSMUST00000130659	Gm12940	Ensembl	574	chr4	+	127035449	127037013		chr4:127035495+127035680	CTGGTGAAAATAGGAATTGGGCTTTTGCATTTTAAAGAAGGTACTAGGCTTTTGCATTTT	intergenic
ASMM10P010489	2.17965	up	noncoding	uc007rnw.1	AK020100	UCSC_knowngene	398	chr13	+	97137997	97138395		chr13:97138335+97138395	TGCACAATTGGTTGAGATATGTTATATGGAAAATAAAACTACTGGCCAGGCCAGGAAAGC	exon sense-overlapping
ASMM10P010489	2.17965	up	noncoding	uc007rnw.1	AK020100	UCSC_knowngene	398	chr13	+	97137997	97138395		chr13:97138335+97138395	TGCACAATTGGTTGAGATATGTTATATGGAAAATAAAACTACTGGCCAGGCCAGGAAAGC	exon sense-overlapping
ASMM10P010489	2.17965	up	noncoding	uc007rnw.1	AK020100	UCSC_knowngene	398	chr13	+	97137997	97138395		chr13:97138335+97138395	TGCACAATTGGTTGAGATATGTTATATGGAAAATAAAACTACTGGCCAGGCCAGGAAAGC	exon sense-overlapping
ASMM10P010489	2.17965	up	noncoding	uc007rnw.1	AK020100	UCSC_knowngene	398	chr13	+	97137997	97138395		chr13:97138335+97138395	TGCACAATTGGTTGAGATATGTTATATGGAAAATAAAACTACTGGCCAGGCCAGGAAAGC	exon sense-overlapping
ASMM10P010489	2.17965	up	noncoding	uc007rnw.1	AK020100	UCSC_knowngene	398	chr13	+	97137997	97138395		chr13:97138335+97138395	TGCACAATTGGTTGAGATATGTTATATGGAAAATAAAACTACTGGCCAGGCCAGGAAAGC	exon sense-overlapping
ASMM10P026820	2.00293	up	noncoding	AK142045	AK142045	Genbank	1608	chr4	-	24245955	24247563		chr4:24246006-24247563	GGTTGGGCAATAACATCAAGTTTTTCAGAACCCCCAGAAATCATTTAAAACACTCTTTAA	intergenic
mouselincRNA1001-_P1	2.54587	up	noncoding	mouselincRNA1001-	mouselincRNA1001	lincRNA	5600	chr3	-	60406621	60412221		chr3:60406822-60406881	GTAAGAGTGGCCTCTTTAATTCCTAACTGCCACACTTACCAGATATGTCACAATGGCTAG	intergenic
ASMM10P038581	2.81398	up	noncoding	ENSMUST00000143715	1700095J03Rik	Ensembl	1808	chr7	+	109438617	109444893		chr7:109444823+109444893	GCACACAAATCACATACCCACACTTAGACACACACATACAAGATTAAACACTGTAAAAAT	natural antisense
ASMM10P056962	2.00923	up	noncoding	uc008ynf.1	Evi5	UCSC_knowngene	733	chr5	-	107820431	107869108		chr5:107821845-107868790	GGTTTCCAAGATTAATAGAGACAGACAGTAAGTCTTTAAGATCAGTGAATGGGTCAAGAA	exon sense-overlapping
ASMM10P028384	2.66871	up	noncoding	AK047296	AK047296	Genbank	2499	chr4	-	155599332	155601829		chr4:155599432-155599616	TAAAATCTTAGTCATTTGAGTCTACCAATGAAGACTCAGGAACCAGATGCCTGCCGGCTC	natural antisense
ASMM10P033300	2.38586	up	noncoding	ENSMUST00000158050	Rprl1	Ensembl	327	chr6	-	69326843	69327170		chr6:69326857-69326936	AGAACAATAATCATTCAAACAACAAAACAAAAACAAACACGAATTAACAGATTTATGGAC	intergenic
ASMM10P041142	2.44795	up	noncoding	AK077267	AK077267	Genbank	1033	chr8	+	126518515	126519548		chr8:126519465+126519548	TTTATTCTGAAAGGATTCCTAGATTTGGTTCGTTTCTCTAACGAGATCCAAGAGGCTCCA	intergenic
ASMM10P046600	2.43368	up	noncoding	TCONS_00004309	XLOC_004042	Alexander et al 2013	494	chr11	-	48795587	48796237		chr11:48795601-48795679	GGCACCATTAGTAAGGCTCTGGCTAGACCTTCCACTGAGAGCATTTGAATGCCAATGCCA	intergenic
ASMM10P021276	5.92103	up	noncoding	AK007104	AK007104	Genbank	653	chr2	-	112265169	112265821		chr2:112265183-112265821	TCCTTTTGAAACTGCAAGCCAGGCTTAAATTTCCATTAAAGAGAACTTATACAGACATGG	bidirectional
ASMM10P003269	2.95779	up	noncoding	ENSMUST00000161085	Herpud1	Ensembl	731	chr8	+	94387552	94392469		chr8:94387571+94389355	CTGATGTTATCGTCCAGAGGACCAGAGGTTAATTTATTCTGGGAAGCTGCTGTTGGATCA	exon sense-overlapping
ASMM10P048966	4.3025	up	noncoding	ENSMUST00000180554	Ssh2	Ensembl	3482	chr11	+	77348287	77432157		chr11:77432097+77432157	GTTGTTATTACTAATTTTGTGTGTGAGAGTCCAGGAGGAGGCCAGATCAGGAAGCAATCT	exon sense-overlapping
ASMM10P029859	2.03782	up	noncoding	AK030136	AK030136	Genbank	3043	chr4	+	143211959	143215002		chr4:143214942+143215002	TCTTTGAAATGATGAAATGCCTTGCTAATGAAGGATGATGGGAATAGAGATGCTTTAATC	natural antisense
ASMM10P029859	2.03782	up	noncoding	AK030136	AK030136	Genbank	3043	chr4	+	143211959	143215002		chr4:143214942+143215002	TCTTTGAAATGATGAAATGCCTTGCTAATGAAGGATGATGGGAATAGAGATGCTTTAATC	natural antisense
ASMM10P054150	2.34856	up	noncoding	TCONS_00006989	XLOC_005844	Alexander et al 2013	1849	chr12	-	111559632	111561537		chr12:111561278-111561332	AGTATTGCACACACACAGTATTGCACACATACAATATTCCACACACACAGCAGTATTCCA	intergenic
ASMM10P026163	2.68869	up	noncoding	ENSMUST00000142178	Them4	Ensembl	2258	chr3	+	94310135	94326034		chr3:94325733+94326034	ATGAGGGAAGAAAGATTACTCACTTGGTCAAGTTTGTTCTGTGCATGCATGAGGGCCTGA	exon sense-overlapping
ASMM10P037058	8.94354	up	noncoding	ENSMUST00000152709	A130023I24Rik	Ensembl	1897	chr7	-	134227473	134230705		chr7:134227487-134227581	ATATTAAGAGAGTGTACAAAGTTCCCCAGCACACGCGAATAAACCATTTCTGTATCCGTG	intergenic
ASMM10P026005	4.60973	up	noncoding	AK137804	AK137804	Genbank	1270	chr3	+	85195181	85196447		chr3:85196375+85196447	GTGCTTGGAATCAGAAACCTGCTACAAATACCGAACAGCAGTTAACTTATTAAAATTAAC	intergenic
ASMM10P033928	8.63305	up	noncoding	ENSMUST00000171098	Gm17089	Ensembl	1394	chr6	-	134233157	134243711		chr6:134233187-134233994	AGAGCTTGCTAAGTGAGGAGACGTTGGGACAAATGTACTCATAACTAAATTAGTAACAAT	natural antisense
ASMM10P002016	3.13867	up	noncoding	ENSMUST00000138054	Jam2	Ensembl	659	chr16	+	84809406	84822886		chr16:84816346+84818757	GCCTTGGCACATGCTATGCTCAGAGGAAAGGCTACTTTTCAAAGAAGAAACTTCCTTCCA	exon sense-overlapping
ASMM10P010497	7.52558	up	noncoding	AK034487	AK034487	Genbank	1741	chr13	+	97511499	97513240		chr13:97512977+97513240	ATGGCAGGATAGAGCAAAGGAAAGGCTTTGGTGTGTGCCATATTAAGTATCTCTGCAATA	intergenic
ASMM10P024670	2.00558	up	noncoding	AK036888	AK036888	Genbank	4065	chr3	-	50624346	50628411		chr3:50624363-50625110	AATAACTGCTATCAGTCTGCAAGTTCACATGTACAGGACAGCAGAAATGGTAGAGAACAC	intergenic
ASMM10P050768	4.13398	up	noncoding	ENSMUST00000160158	Agmo	Ensembl	3155	chr12	+	37241778	37404228		chr12:37404103+37404228	CGCAAGTTCCAGGGGAATAGGAACTAAATGATTAAAAGAAATGTCTTTATGCTTTTGTGA	exon sense-overlapping
ASMM10P009803	2.07823	up	noncoding	NR_015483	2610203C20Rik	RefSeq	2578	chr9	+	41581338	41592487		chr9:41581406+41589973	ACTTCAAATGGGGAGGGTAGACCTGAAGCTTTCTTCTTTGTACACACTGACACAAGACTG	intergenic
ASMM10P055974	2.11057	up	noncoding	TCONS_00008073	XLOC_006216	Alexander et al 2013	497	chr13	+	66161347	66168976	TCONS_00008074	chr13:66161744+66168688	AAAGTTCTCCAGGACATACAAGGAAGTGCATCACTGTTAGGGTTGGCTTTGAAGTTCCAC	intergenic
ASMM10P017794	2.24246	up	noncoding	uc008etf.1	AK079798	UCSC_knowngene	992	chr18	-	40436810	40439737		chr18:40436844-40437425	GGACTGCGATCCATTTATTTTGCTCTTGTTCTTGTGCACTCTTTGTAAGTAATCTAATAA	intronic antisense
ASMM10P020846	4.61211	up	noncoding	ENSMUST00000128608	A130030D18Rik	Ensembl	654	chr2	-	82375371	82392202		chr2:82375574-82375799	GCACTCACATGTTCTTCCATTGTACATGAGGAACAAAATCAAGCTTTTGTAACTAAAAGA	intergenic
ASMM10P001311	2.51567	up	noncoding	ENSMUST00000126476	3300002A11Rik	Ensembl	418	chr12	+	99341153	99361827		chr12:99341230+99361350	TACAGAAGCGCACCAAGATTATTCATTCCCCAACAATAGGGAAGAGTTCCAGGTCAAAGC	intronic antisense
MM9LINCRNAEXON11320+_P1	16.8446	up	noncoding	mouselincRNA0663+	mouselincRNA0663	lincRNA	26175	chr16	+	91174366	91200541		chr16:91189002+91189061	AAAGAAGCCTGGAGCCCAGGTTCATCAGAGAAGGAAAGCTGTGGGTTTACCATTAAATCT	intergenic
ASMM10P011815	2.86549	up	noncoding	uc007tgk.1	AK219843	UCSC_knowngene	144	chr14	+	45220677	45220821		chr14:45220680+45220821	AAGGCGTTGGTGGCGACCACAGAGAAGCATCGTAAGAAGTAGCAGCTCCGGTAGCTCTGT	intron sense-overlapping
ASMM10P047566	2.08779	up	noncoding	AK085378	AK085378	Genbank	2462	chr11	-	100620875	100623329		chr11:100620966-100621170	CCCAGGTTTCATGTTGAACAGATGAACAGAAGAAATCTAACATAAGAAATTCAGGAAGGA	natural antisense
ASMM10P037554	2.24971	up	noncoding	NR_073027	4732471J01Rik	RefSeq	2428	chr7	+	25376818	25439536		chr7:25439476+25439536	TTAGTTTGCTGTCACTTAATAAAATGAAGAAGGGCAGGGTAAATAAAAACTTCCTGGACC	natural antisense
ASMM10P050771	2.6864	up	noncoding	AK143058	AK143058	Genbank	357	chr12	+	38869259	38869616		chr12:38869455+38869616	GCACCATTAAATCTGATGCTCCTGCCATAGTATGTTTTTGCAAAGAATTTCTTTAACATC	intergenic
ASMM10P034146	2.76679	up	noncoding	ENSMUST00000156701	Capza2	Ensembl	3678	chr6	+	17637034	17659609		chr6:17659484+17659609	GTAAGTAGGAGTCAAATGATACATTAACTGACTCTTTAAAGCTGAAAGCCTTCAATTTGC	exon sense-overlapping
MM9LINCRNAEXON10495-_P1	2.70988	up	noncoding	mouselincRNA1321-	mouselincRNA1321	lincRNA	5375	chr6	-	108207123	108212498		chr6:108212101-108212160	TTCCACACACCAGAAAATAGTGTAGGCTCCAGGCTGCAAAGTGCATAGAACTTTGGTCTT	bidirectional
ASMM10P041872	2.25144	up	noncoding	TCONS_00034227	XLOC_025948	Alexander et al 2013	855	chr9	-	72229926	72233591	TCONS_00034226	chr9:72233250-72233591	ACATAGCAACAAGCAGAAAGGCTCTTGCTGCAGATCCCACAATCTTTACAAGCAGCATGA	intergenic
ASMM10P014967	2.62846	up	noncoding	AK004187	AK004187	Genbank	1111	chr16	+	20128105	20129216		chr16:20129077+20129216	CAGTAGTACAGTAATGTAGTACAGTAATGCTTACAGTTTTGTTTAATTGCACTTCCTCCA	intergenic
ASMM10P002087	2.10276	up	noncoding	ENSMUST00000139144	0610009E02Rik	Ensembl	536	chr2	+	26445941	26459390		chr2:26457785+26459221	TCTGAAAATGACACACAGGGAACTTCACCCTGACCAGGAAAATCAAGGCTCTGAGAACTA	natural antisense
ASMM10P053662	2.04261	up	noncoding	ENSMUST00000118897	Gm15363	Ensembl	631	chrX	+	74958530	74959647		chrX:74958759+74958819	GGAGCACTGTAGGGTCTGGAGCAGCAGCTGAAGGAAGAGGCAGCTGTCATTCCTCACAGT	intergenic
ASMM10P040061	11.238	up	noncoding	NR_038015	Gm19395	RefSeq	658	chr10	+	53280269	53283687		chr10:53283627+53283687	AAACCGAATTCTAATGTACGGGGAAGCCCAAGAAGAATAAAGGCATGTCTGTGTGTTGTA	intronic antisense
ASMM10P017125	2.30542	up	noncoding	ENSMUST00000137100	Rqcd1	Ensembl	831	chr1	+	74506059	74527087		chr1:74525033+74525093	CAGAAATTATCCACTAAACTAGACATAAGCCTGCTGTATGACTCCACAGTCTCACACCAG	exon sense-overlapping
ASMM10P018581	2.19494	up	noncoding	NR_029432	1500015A07Rik	RefSeq	1883	chr18	+	61726389	61728253		chr18:61728185+61728253	TAAAAAGGAATGGGACATGCCCCTTCAGCACCCTAAATCCTCACCAAAATAAAGCTTACT	bidirectional
ASMM10P010148	6.67624	up	noncoding	NR_046168	Gm15850	RefSeq	505	chr1	-	136127718	136131183	NR_046170	chr1:136127734-136129392	TGCAGCTAGGAGTCTTTCTGTGAAGCACATGCTACCACTAAAACTCATGATCCTCCTGCC	bidirectional
ASMM10P026226	2.14701	up	noncoding	AK134221	AK134221	Genbank	2809	chr3	+	95996507	95999315		chr3:95999026+95999315	TCAATGCTACAGCAAATGGCTCTAAAAAGAAATGAGCATGAGGGATGAGGTAAGGGGACA	bidirectional
ASMM10P035483	2.64799	up	noncoding	NR_003555	Vmn2r29	RefSeq	1609	chr7	-	7212995	7278289		chr7:7213102-7213799	GGAGTAGCTCAAGAGAACAGTAGACTAGCTGGGTAGAATGATATAGATAGAATGAGATTT	exon sense-overlapping
ASMM10P016490	3.33208	up	noncoding	NR_045094	Gm19689	RefSeq	1543	chr17	-	83033591	83078225		chr17:83033677-83034305	TAAGGCAACTGAAGCTTTCAGAATATGTAAGTGTTCATTTTCCTCAGTTCTATGATGGTT	intergenic
ASMM10P014349	2.20052	up	noncoding	NR_045722	E130310I04Rik	RefSeq	3479	chr16	-	34952025	34958864		chr16:34952039-34955224	CAGAGACGCTTCATAGCACAACTCAACCCATCTGTCTAAATAAAAATAAGACACACAGGC	natural antisense
ASMM10P039100	2.10618	up	noncoding	uc007evi.1	AK040320	UCSC_knowngene	1791	chr10	+	37139913	37151315		chr10:37151255+37151315	TAGTCATGGACTCACCCTCTGAAACTGTAAGCAAATTCTCAATAAAATACCTTCTTCTAT	bidirectional
ASMM10P021823	2.34262	up	noncoding	ENSMUST00000139854	Pigu	Ensembl	5497	chr2	-	155278242	155301302		chr2:155278838-155282395	CTCTCACGTATGAAAGTATAAAGCAGGAAAAGGGAACAGAAGGCAGGATACAAACAGCTG	exon sense-overlapping
ASMM10P029287	3.32275	up	noncoding	uc008ubx.1	AK138781	UCSC_knowngene	1597	chr4	+	109015641	109017238		chr4:109016316+109016651	AATCGCATTGGCTCTGAGGAATGTTTAGGCTTTAATTTTTATTTGAGAAATGTGAGCCTT	intron sense-overlapping
ASMM10P038296	2.6631	up	noncoding	ENSMUST00000131108	Ctsc	Ensembl	3209	chr7	+	88278137	88291390		chr7:88291253+88291390	GCCTGTTTGTATTCCAGTCTGCTTTGTAAGAAGAGGAATTATTGACTCTGTATTACAAAA	exon sense-overlapping
ASMM10P033288	2.53735	up	noncoding	NR_040658	C330046G13Rik	RefSeq	1334	chr10	-	84547416	84553338		chr10:84547530-84548197	TTGAGTGCTTCGATTTCTTTTTATATCATAAGTAGGTTGCTGACACACTATGTGTTGACT	intergenic
ASMM10P035149	2.24337	up	noncoding	uc009dzm.2	DQ684960	UCSC_knowngene	90	chr6	+	127802435	127802525		chr6:127802459+127802525	GAGTCTAGACTCACAAGCATTCTCTACTGCCTACACTAACACTCAGCAACATTTGCAAAT	intergenic
ASMM10P046234	2.13763	up	noncoding	ENSMUST00000130095	Gm15179	Ensembl	565	chr1	-	75368271	75370451		chr1:75370368-75370451	TAACAGTCTGTTCCTTTCTTGATGTATAGTCTCGTAGGAAATCCCGCAGCATCTCAAGGG	intergenic
ASMM10UP632	2.41534	up	noncoding	uc.217-	uc.217	UCR	221	chr11	-	16281794	16282015		chr11:16281795-16281854	AGCTATCCTCGCACCTGCGGAAGAAGTTATAAGATATTCGCTCATCTTGAAGATTTCCAA	natural antisense
ASMM10P015586	2.41182	up	noncoding	NR_027905	LOC106740	RefSeq	1088	chr17	-	14947735	14948823	ENSMUST00000168938	chr17:14947853-14948823	CGAGAGGAGGTGGAGAGTAGTCAATGGGACATTCTATATGTTTGTTTAACTCCATATTTA	intron sense-overlapping
ASMM10P035856	2.26786	up	noncoding	AK158071	AK158071	Genbank	4283	chr7	-	29761655	29767174	TCONS_00029297	chr7:29761669-29761754	AAATTTAAGGTTTTTGTTTAGTTATTGTATATTTATAGAAAAATAAAGTTGTTTTGTTTG	intergenic
ASMM10P024021	2.56234	up	noncoding	uc008nfx.1	BC051552	UCSC_knowngene	3179	chr2	+	152634817	152637996		chr2:152637858+152637996	AGTGTTGAGCGGGAGTGAGTCTAAACTGAAGATTTGCCTGGAAATTTCTGCCTGGATATG	exon sense-overlapping
ASMM10P012946	2.27184	up	noncoding	NR_040360	Gm19277	RefSeq	1165	chr15	-	85149253	85156132		chr15:85149352-85150154	AGGAACCTAAGGAAAATAGGTAAATGGGTCCATAGGCTTTTCCACTTTGTAAATTTTGCT	intergenic
ASMM10P002763	5.53493	up	noncoding	NR_075094	Vax2os	RefSeq	1843	chr6	-	83702126	83710806	ENSMUST00000150233	chr6:83702250-83702423	TCCGAGTGGAGCGGGCGTTCTCGCTTCGCGGCTTGCAACCGGCCTCACAGTTCAGGCTTC	bidirectional
ASMM10P031532	3.0045	up	noncoding	NR_027388	1700096K18Rik	RefSeq	1463	chr5	+	25530017	25531466		chr5:25531406+25531466	CTCTATTCCTGGGATTAAAGGTGTACAACACTGCCACCAGCATTAAAAATTGTCTTTATA	intergenic
ASMM10P011330	3.22916	up	noncoding	AK159014	AK159014	Genbank	2955	chr14	-	76382443	76385398		chr14:76382520-76385398	AAGAACTTACATTCCAAACGAATTAACTACGTAGAGAAAATGCTGACAACATGCAAAGGG	intergenic
ASMM10P036366	2.13521	up	noncoding	AK132852	AK132852	Genbank	1789	chr7	-	79446234	79448020		chr7:79447318-79448020	TGAGTCTCTACAGGATGCTTTATGAAGTCAGTGTGACCATAAACTCATACAAAAATGATA	intronic antisense
ASMM10P019119	3.02011	up	noncoding	AK089320	AK089320	Genbank	2215	chr19	-	29239445	29241656		chr19:29239459-29240690	AACACTACTGGGATATGCTGTTGCTCCATGATGACGCTCTCCTATTTAAAGTCATGCCAC	intergenic
ASMM10P018654	2.281	up	noncoding	AK040305	AK040305	Genbank	1541	chr18	+	70530684	70532225		chr18:70532153+70532225	CTCAAGGTAGAAGGAAATTTCCATACAAGATATGGTTCTTCTCATTTGGCTCAGAATAAA	bidirectional
ASMM10P018654	2.281	up	noncoding	AK040305	AK040305	Genbank	1541	chr18	+	70530684	70532225		chr18:70532153+70532225	CTCAAGGTAGAAGGAAATTTCCATACAAGATATGGTTCTTCTCATTTGGCTCAGAATAAA	bidirectional
ASMM10P027222	2.01887	up	noncoding	AK087251	AK087251	Genbank	1203	chr4	-	62282898	62284101		chr4:62282912-62284101	GGATTGTGGTTGTAAAAATAAAGATGGCTCCAGCTATTTGGGGCCACCTGCTTAAATGCC	intergenic
ASMM10P011513	12.9001	up	noncoding	TCONS_00000540	XLOC_001449	Alexander et al 2013	1623	chr1	-	180877462	180885816		chr1:180877596-180879062	TGGCACTGCATACATACGGTGTAAGTATATCTCAGGCAAACCACTATACAAGTAAATAAA	intergenic
ASMM10P038270	2.51129	up	noncoding	ENSMUST00000173327	Gm18360	Ensembl	1524	chr7	+	85516722	85519417		chr7:85519311+85519417	GATTATGGACTTAAAATGAAAATAGGAATACTCAGTTAATCTTCCAAGTGGTCAGCCACT	intergenic
ASMM10P041922	6.59795	up	noncoding	AK132232	AK132232	Genbank	1772	chr9	-	79378120	79379891		chr9:79378227-79379606	GGTTGGAACTCATAAAATTTGGGGAAGTGTGGAAAACTTCAATTTTGTAATGCTTTGAAG	intergenic
ASMM10P051667	2.46468	up	noncoding	ENSMUST00000181087	Gm26514	Ensembl	4231	chr13	-	38945542	38951313		chr13:38945854-38947711	GTGGGCCAATTCTTTGCACTGGATTTTTAATGTTTACTCCTGCAGTAGTACTTAAATGTG	intron sense-overlapping
ASMM10P051667	2.46468	up	noncoding	ENSMUST00000181087	Gm26514	Ensembl	4231	chr13	-	38945542	38951313		chr13:38945854-38947711	GTGGGCCAATTCTTTGCACTGGATTTTTAATGTTTACTCCTGCAGTAGTACTTAAATGTG	intron sense-overlapping
ASMM10P041646	3.09375	up	noncoding	uc009pua.1	AK077427	UCSC_knowngene	1910	chr9	-	57099949	57131290		chr9:57100081-57100948	CAGGAGACCATAGTAGAAAGACTTTGAGTTCAGAGGTTTTTTAAGAGACTGGATTTCAAA	natural antisense
ASMM10P041646	3.09375	up	noncoding	uc009pua.1	AK077427	UCSC_knowngene	1910	chr9	-	57099949	57131290		chr9:57100081-57100948	CAGGAGACCATAGTAGAAAGACTTTGAGTTCAGAGGTTTTTTAAGAGACTGGATTTCAAA	natural antisense
ASMM10P041646	3.09375	up	noncoding	uc009pua.1	AK077427	UCSC_knowngene	1910	chr9	-	57099949	57131290		chr9:57100081-57100948	CAGGAGACCATAGTAGAAAGACTTTGAGTTCAGAGGTTTTTTAAGAGACTGGATTTCAAA	natural antisense
ASMM10P052142	2.0889	up	noncoding	AK138797	AK138797	Genbank	2991	chr13	-	97125868	97128859		chr13:97125953-97126299	GCAAGGCTACTGCAACTTTATTTTTTCTCCTACAGCTTATATATCCCAGTAAAATCTTTC	natural antisense
ASMM10P039214	2.07934	up	noncoding	AK029233	AK029233	Genbank	3593	chr8	-	26151888	26155479		chr8:26151902-26155352	GTGGACTTGGTGCTCTACTTTACCCTGCAATAAATAAAGCTCTATCTTCCAATCCACTCT	intergenic
ASMM10P002072	2.95426	up	noncoding	ENSMUST00000138911	6330418K02Rik	Ensembl	421	chr5	+	138265543	138266083		chr5:138265617+138265756	TACTGTTCTATCCGCGCCCACAGACTACGGTTGAACCTGGGCATTGTGCATGAAGCCCAC	natural antisense
ASMM10P034060	2.46415	up	noncoding	ENSMUST00000127743	Amn1	Ensembl	3273	chr6	-	149157266	149173371		chr6:149157302-149157576	GCCACTTTTTAATGGTAATTATTATGTAAATTCTACTTGATAGGGACAGGGCTGGATTTG	exon sense-overlapping
ASMM10P039249	2.31298	up	noncoding	ENSMUST00000155945	Traf3ip2	Ensembl	869	chr10	+	39650554	39654825		chr10:39650839+39650905	GTAGTGTTGTTGACACATCAACTCATCTTTGACCCTGGATTAAGTCTTCATATTTTTTGG	exon sense-overlapping
ASMM10P026670	2.10563	up	noncoding	ENSMUST00000148898	1810013D15Rik	Ensembl	574	chr3	+	157925268	157927147		chr3:157927087+157927147	ACAACTGTGGTGGCAGAAACCACAGATCTTCAGGAAAAAATAAATTCCTTAACATTTCAT	bidirectional
ASMM10P010101	2.2653	up	noncoding	NR_045571	Ubxn11	RefSeq	1456	chr4	+	134102582	134126780		chr4:134123924+134125065	CCCCTTTAAGGCTCCAGGATGACTGCTGAACAATTCCTGAACAGGCTTCCCAAGTGTATA	exon sense-overlapping
ASMM10P022763	3.1044	up	noncoding	uc008jnw.1	Wdr38	UCSC_knowngene	2699	chr2	+	38997475	39006168		chr2:39006102+39006168	GTTTCCCTGGCATGCACAAAGCTGTGTGCATTCCCGGCACTGATACAAGAATAAATAAAA	exon sense-overlapping
ASMM10P022763	3.1044	up	noncoding	uc008jnw.1	Wdr38	UCSC_knowngene	2699	chr2	+	38997475	39006168		chr2:39006102+39006168	GTTTCCCTGGCATGCACAAAGCTGTGTGCATTCCCGGCACTGATACAAGAATAAATAAAA	natural antisense
ASMM10P025448	2.97252	up	noncoding	AK136796	AK136796	Genbank	1789	chr3	-	137862588	137864374		chr3:137862602-137863570	TAAAAGGTTGACTTTTCTTCACTGAAGAGTGGTAGCAAGAATAAACTAGCAAGTACATGT	bidirectional
ASMM10P038498	4.15554	up	noncoding	NR_040749	Gm15133	RefSeq	832	chr7	+	104315030	104324838		chr7:104324756+104324838	GTAGAGTAATAAATAACTATGTTGTAAAGATTTCCAAGGATCAGCTTCTGCACTGCATAG	intronic antisense
ASMM10P056185	2.74477	up	noncoding	TCONS_00013493	XLOC_010501	Alexander et al 2013	494	chr17	-	22292409	22314946		chr17:22309226-22309504	AAGGAACCAGTGTCTTTGACCCAGACTGGAAGCAGCACCAGGCTATGGTGGTGAACTGAA	intergenic
ASMM10P040106	2.19705	up	noncoding	AK085930	AK085930	Genbank	1058	chr8	+	11637281	11638324		chr8:11638241+11638324	CCATGCTTTGCATTTTCACCGTGAATTTTATTTTGCACACAGTATCAAGGTCTAGTAAAA	intergenic
ASMM10P022828	2.0043	up	noncoding	ENSMUST00000136614	Shcbp1l	Ensembl	2375	chr1	+	153425171	153439937		chr1:153439877+153439937	CTCTGGTCACACATAGGTTACTAGCTCCAAAACTTATTAAATCAATTATCTTGTAAGCTG	exon sense-overlapping
ASMM10P058221	2.67163	up	noncoding	AA880057	mouselincRNA1131	lincRNA	1046	chr4	-	120146433	120147283	ENSMUST00000148952, NM_001039482	chr4:120146856-120147030	TTCCTTCTACTATGGTCTTACACATAGATACATCCTGGGCAGGGTGGTGCCATAGAAGTT	intergenic
ASMM10P033292	3.28717	up	noncoding	ENSMUST00000181277	Gm17249	Ensembl	2509	chr10	-	84619331	84622578		chr10:84619470-84621458	CCACCCTTGGTGGTAAGTAGAGATCTTCATTTGACAAGCTAAGGCAGTGGTTAAGAAATT	natural antisense
ASMM10P035993	5.27318	up	noncoding	ENSMUST00000172364	Gm9252	Ensembl	1602	chr7	-	41666516	41668118		chr7:41667183-41668118	AAATCGCAGTCCAGTTTGTAGACATGGTGAAGGAGAAATCTCTAACAAGCACCGTGAACG	intergenic
ASMM10P057700	2.09739	up	noncoding	AV449655	mouselincRNA1484	lincRNA	424	chr8	-	107677747	107678171	NM_025824, TCONS_00032550	chr8:107677983-107678171	TCTTTCCCTCCACAGATTTTCAATTATTCACAATAAAGTCTTTGACATATGCCCACATTG	intergenic
ASMM10P020210	2.03292	up	noncoding	ENSMUST00000121928	Gm13345	Ensembl	228	chr2	-	19509089	19509317		chr2:19509122-19509317	ACACATGAACCCCTCTGAGATTGTTTTAGTAAATGAATCATTGGAGATTGTCAACTCTAT	intron sense-overlapping
ASMM10P045009	4.67692	up	noncoding	ENSMUST00000118988	Gm5385	Ensembl	1559	chrX	+	41248574	41250133		chrX:41249702+41250133	AAAGCATCTAAGCAGGAAGGCGTGAACTTAGTGAATGCTAAGCTACTGGTGAAAGAGGCT	intergenic
ASMM10P028001	3.03058	up	noncoding	ENSMUST00000137445	Cd52	Ensembl	506	chr4	-	134094075	134095038		chr4:134094294-134094476	AACTAGTTTGATGACCATCAAGGGCAACTTCAGTTACTGCCCGATCAAGCATCAAGGACA	exon sense-overlapping
ASMM10P017305	2.02259	up	noncoding	ENSMUST00000138638	Med20	Ensembl	5680	chr17	+	47611607	47624248		chr17:47622747+47622884	TTTCTTTTCTGCTTGGAGGCTCCCAAGCCAACACTGTAATGGTTTCACCTTGTGACTGAA	exon sense-overlapping
ASMM10P058186	2.34319	up	noncoding	AK039830	humanlincRNA2216	lincRNA	3332	chr3	+	15128606	15131937		chr3:15130954+15131309	TAGCAATGCAATGCAAACTCCTTACAAGGCCAACACACCTATGATGCAGACTCCTTACAG	intergenic
ASMM10P055842	2.07835	up	noncoding	TCONS_00000551	XLOC_001476	Alexander et al 2013	75	chr1	-	185193890	185195329		chr1:185193905-185195295	TTGTCAGAAGGCTCTAATCATTCACCTTTTGAGAAGTCTGATTTCCCGAGCAAAATGAGT	intergenic
ASMM10P025078	8.03504	up	noncoding	uc007dup.1	AK156859	UCSC_knowngene	1233	chr1	+	177467377	177476267		chr1:177476191+177476267	AATGACCTCAGTTTGCTTGAGGATCCGAGAGGGGACAAGAAGTCTCTTGATGCAACTTTT	intergenic
ASMM10UP796	2.04162	up	noncoding	uc.369-	uc.369	UCR	213	chr12	-	53926601	53926814		chr12:53926602-53926661	TGTTCCCAGCGTTGATTCTGTAAATTAATGACTATCTGCCTTATGATAAAAACATGCTGC	intronic antisense
humanlincRNA1385-_P1	2.10395	up	noncoding	humanlincRNA1385-	humanlincRNA1385	lincRNA	3242	chr14	-	30696391	30699633		chr14:30696510-30696569	ATCAAAAAGCACAGCACGTAGACACATTCAGACTCCATGGTGAGCACTACACTGATCTAG	intergenic
ASMM10P024673	2.64568	up	noncoding	AK082226	AK082226	Genbank	2634	chr3	-	50918893	50921525		chr3:50918907-50919826	TGTATAAGAAAGCAGGCTGAACAAGGCACAGAGAACAAGCCAATAAACAACTTCCCTCCA	intergenic
ASMM10P048479	2.85604	up	noncoding	ENSMUST00000126189	Gm12569	Ensembl	796	chr11	+	51233464	51235053		chr11:51234993+51235053	GGCATCTTTCTCTACCTCCTAAGAGAAGAAAATGTGGAATCAAACGAAGGTCCATGAAGA	intergenic
ASMM10P016543	4.57085	up	noncoding	ENSMUST00000137539	4833418N02Rik	Ensembl	1820	chr17	-	87274885	87281693		chr17:87281201-87281693	CTGTGACTGCATTAATAACATCTGGTGAGATAAAAGGCAAGTAGCAAGTGGGGTTTGTTG	intergenic
ASMM10P010551	12.8254	up	noncoding	AK135695	AK135695	Genbank	1614	chr13	+	106788069	106796796		chr13:106796732+106796796	CCATCAGTGACCTTGAATATCTGCATAACTTTCAATAAAGTATATGAATGTCTTTGCCCA	natural antisense
ASMM10P025478	2.77877	up	noncoding	ENSMUST00000134961	Lmo4	Ensembl	1630	chr3	-	144200782	144205180		chr3:144200799-144201622	AAATGGTTTGATAGACTGTCGCACTTGAATGCTTCTAGGAGGTGTTCTGTTTCAACATCC	exon sense-overlapping
ASMM10P055350	2.65708	up	noncoding	ENSMUST00000147894	Dclre1b	Ensembl	4582	chr3	-	103804248	103809325		chr3:103805911-103805969	ATTTGACCTTAAATAAAAATAATGAAAAAACTATACACCTACCAGGGTAACTACCAAACT	exon sense-overlapping
ASMM10P055350	2.65708	up	noncoding	ENSMUST00000147894	Dclre1b	Ensembl	4582	chr3	-	103804248	103809325		chr3:103805911-103805969	ATTTGACCTTAAATAAAAATAATGAAAAAACTATACACCTACCAGGGTAACTACCAAACT	exon sense-overlapping
ASMM10P057555	2.07614	up	noncoding	BU962743	mouselincRNA1083	lincRNA	851	chr4	+	15281114	15306763		chr4:15283335+15306450	TTTTCTGGAGGAGGCAAGAGATCAACTGACTGGCCAACCCGATGCTCTGGAACACACCAA	exon sense-overlapping
ASMM10P047902	2.06605	up	noncoding	ENSMUST00000152401	Gm11728	Ensembl	420	chr11	-	117038288	117040188		chr11:117038302-117038529	TTGATGAGATGAACTGAAACCCCTGGAAACCGAGACCCAGAATAAACAAATCTCTCTTAA	intergenic
ASMM10P038424	2.69684	up	noncoding	uc009ipj.1	AK148373	UCSC_knowngene	1180	chr7	+	101837881	101842641		chr7:101842500+101842641	TTATGAGCTGCCATGTACATACTGGAAACTGAACTCAGGTCTTCTGCAGCAGCAGTAAGT	natural antisense
ASMM10P027009	2.45612	up	noncoding	BC027109	BC027109	Genbank	2692	chr4	-	44003466	44006144		chr4:44003685-44006144	TCAGAGACTGCTTTAGGCAAGTGAAAGAGGACAGAAACACACCTTCACACAGTATACAAA	intergenic
ASMM10P011556	2.21487	up	noncoding	TCONS_00009476	XLOC_007008	Alexander et al 2013	498	chr14	+	14670063	14670786		chr14:14670726+14670786	TTGGTCATCTCTGCAGCATGTGGCACACTAAAGTAAGAGTAAAAGAGCACATTTCAAGGG	intergenic
ASMM10P031312	3.48963	up	noncoding	AK036766	AK036766	Genbank	2386	chr10	-	76726582	76730273		chr10:76726615-76728648	GAATTTGCTCTGGGTAAGGATGGTTCTGGCTTTATCTGGAGCCCAGATGTTATCAACACA	intergenic
ASMM10P024475	2.87861	up	noncoding	AK082498	AK082498	Genbank	3332	chr3	-	8732869	8736200		chr3:8733041-8736200	GGTGGAAGGAGAAATGATTCAGTTTTGTTTTTCCCCAAAGCTGTCAACTATTTGAAATTT	intergenic
ASMM10P041153	7.01526	up	noncoding	AK077245	AK077245	Genbank	2446	chr8	+	128654312	128656757		chr8:128656581+128656757	AAGAAAGGTTGATGCTCAATAACAGGATTAAGGCCTGAGTCCATGAACTTCAATCTGATC	intergenic
ASMM10P026472	3.17708	up	noncoding	AK132686	AK132686	Genbank	3476	chr3	+	123508557	123512031		chr3:123511830+123512031	ATATTGGGTTGTTTCATGACTTGATTTCAAGGTGCAGGGTAAAGAAAGGATATCCTGGGC	intergenic
ASMM10P051384	2.33016	up	noncoding	ENSMUST00000148649	Tex35	Ensembl	772	chr1	-	157099362	157108645		chr1:157108455-157108530	GGGCCTCTGTGGGCTCCTGCTGAATGGAGGCGGGACAGAGAGGCTACTGGAAGTCATCCT	exon sense-overlapping
ASMM10P028738	3.51456	up	noncoding	ENSMUST00000153232	Gm12472	Ensembl	1140	chr4	+	43588071	43608755		chr4:43608666+43608755	TCGGCTACACAGTTCATCTTCTCTGGTGTTTGATCCAGATGTGTTTTTATGGAAATAAAA	intergenic
ASMM10P034826	2.79783	up	noncoding	AK043240	AK043240	Genbank	997	chr6	+	88519012	88520007		chr6:88519871+88520007	ACCACAGCAGGCCACAATGTGAGGTTTTTGAAACAGAGGTGCAGTGTTTTTGCATGTACA	bidirectional
ASMM10P052563	5.62526	up	noncoding	AK156512	AK156512	Genbank	1633	chr13	+	29769486	29771119		chr13:29771059+29771119	AAGGACTCATAATGTTGTCATAACATCCCTCAGGAAAGAAACTGGAGACCAACTGTGACC	intronic antisense
ASMM10P023295	2.20566	up	noncoding	ENSMUST00000119963	Gm13815	Ensembl	412	chr2	+	92561268	92561680		chr2:92561441+92561523	CGTGGTGGTAGGAAAAGGGAGAAATTTTACACAACTCCCAAGAAAAATAAGCATATGAGG	intergenic
ASMM10P055955	4.56587	up	noncoding	TCONS_00006988	XLOC_005843	Alexander et al 2013	507	chr12	-	111502818	111505115		chr12:111503145-111504984	AATTCTGTGGAGCATCCTCCAAGCGTCAAGTGTCCTCCATGGGTCTTGCCTCAGCACGTG	intergenic
ASMM10P010570	2.3212	up	noncoding	uc007rvk.1	AK087292	UCSC_knowngene	2589	chr13	+	109745260	109747849		chr13:109747768+109747849	GGGAAAGAATGAATGTCTCAGCAGCAGGGGAGATGAACACTGCAACAAGAATGTTAAAAA	intron sense-overlapping
ASMM10P029180	3.61976	up	noncoding	ENSMUST00000153228	Gm12801	Ensembl	263	chr4	+	101284220	101285203		chr4:101285005+101285203	ATCAGCCAACCATGGACTAAAACTTCCGAGACCATCAACCAAAACAAACACTTCTTAAGG	intergenic
ASMM10P012496	2.08743	up	noncoding	ENSMUST00000137944	Ncald	Ensembl	2277	chr15	-	37618756	37734634		chr15:37618979-37620123	GGCTTACATATTCTGCTTCTGCAGCTTCCATATATCTGTGTGATTATTTCCAAATAAAGT	exon sense-overlapping
ASMM10P012201	2.2888	up	noncoding	AK039328	AK039328	Genbank	2643	chr14	+	75527059	75529702		chr14:75529536+75529702	ATCTCAGTACTAAATGTATCTTTCCGCTTCTGTTCTTCCAGCCCAATGGCCAACTTGTAT	intergenic
ASMM10P012651	4.70191	up	noncoding	NR_033564	Gm16897	RefSeq	2491	chr1	-	194955758	194976959		chr1:194955793-194956778	GAAGCCACAGAATCACCATTTTGTTTGTGAGAATCACAGTTAAAAGTATCTAACTACATC	natural antisense
ASMM10P012651	4.70191	up	noncoding	NR_033564	Gm16897	RefSeq	2491	chr1	-	194955758	194976959		chr1:194955793-194956778	GAAGCCACAGAATCACCATTTTGTTTGTGAGAATCACAGTTAAAAGTATCTAACTACATC	natural antisense
ASMM10UP426	2.67266	up	noncoding	uc.20-	uc.20	UCR	269	chr4	+	117380028	117380297		chr4:117380229+117380288	ATCACCACAGTTGTTTCGAATTCCCCTTGGTGAGGTTTGGGCGGAATAAAGAAAGGTGTT	intronic antisense
ASMM10P025060	2.1015	up	noncoding	ENSMUST00000176070	Bnipl	Ensembl	622	chr3	-	95245214	95248579		chr3:95245228-95245649	AACAGCCATATGCAAAATAAAAGAATCACCAACACTGACAGCTCGGCCTTAGCTGGAGGT	exon sense-overlapping
ASMM10P025060	2.1015	up	noncoding	ENSMUST00000176070	Bnipl	Ensembl	622	chr3	-	95245214	95248579		chr3:95245228-95245649	AACAGCCATATGCAAAATAAAAGAATCACCAACACTGACAGCTCGGCCTTAGCTGGAGGT	exon sense-overlapping
ASMM10P044585	3.92778	up	noncoding	ENSMUST00000180357	Gm15100	Ensembl	573	chrX	-	149446884	149447585	ENSMUST00000179833	chrX:149446898-149446944	GTGAGAAAAAAACATGACTGAAAGAAAGATGAAATTTCAAGACCTGTAAGTCATACAACG	intergenic
ASMM10P049297	6.16079	up	noncoding	NR_045496	2410003L11Rik	RefSeq	612	chr11	+	97598510	97622893		chr11:97622819+97622893	CGGGGAGTGAAAAAATTCCCAAGGATTATAACCTTGTCATTACTGCTCAACTTTAAATAT	intergenic
ASMM10P036855	11.4756	up	noncoding	AK137254	AK137254	Genbank	5124	chr7	-	120629761	120634886		chr7:120629968-120633010	TCTGTAACCCATGTTTTCATTTGTAAAATACTCAGAAAGGTAGTGTATGCCAAGAAACAG	bidirectional
ASMM10P016995	2.18843	up	noncoding	TCONS_00000071	XLOC_000221	Alexander et al 2013	503	chr1	+	72942758	72948758		chr1:72948651+72948758	TTTAGAACAGGGATAGAATGAGTAAGTTAGATTTTTGCACGGGGTGACGGGAACCTGAGC	intergenic
ASMM10P018864	2.46472	up	noncoding	ENSMUST00000113496	Gm14966	Ensembl	518	chr19	-	6355597	6363759		chr19:6363622-6363759	TAGGAGGGGGCAAAGTCTGTGACGTGAGAGAACGGCTAGCTCATTGGCTGAAACCGATGG	natural antisense
ASMM10P018864	2.46472	up	noncoding	ENSMUST00000113496	Gm14966	Ensembl	518	chr19	-	6355597	6363759		chr19:6363622-6363759	TAGGAGGGGGCAAAGTCTGTGACGTGAGAGAACGGCTAGCTCATTGGCTGAAACCGATGG	natural antisense
ASMM10P026837	2.22983	up	noncoding	ENSMUST00000120562	Gm11904	Ensembl	248	chr4	-	27126261	27126509		chr4:27126284-27126509	CCTCTCTTCCATCATCAAACTTAAAAAGACATACAACTGGGAACACCAAAGACATTTATA	intergenic
ASMM10P040401	2.08938	up	noncoding	AK156936	AK156936	Genbank	1818	chr8	+	46144845	46146661		chr8:46146597+46146661	CGCTGGCACTCAGCAACTGGGCAGGCAAAAACAAAACAACCACCAAAACAAAACAAAAAA	intergenic
ASMM10P045179	2.07711	up	noncoding	ENSMUST00000117225	Gm8410	Ensembl	605	chrX	+	70770866	70771471		chrX:70771301+70771471	GTGACTACCTGTTCTTCAGGAACAACATGGCAGAATTCCACAAACTCGAAACAAAATTGA	intergenic
ASMM10P053682	2.84857	up	noncoding	ENSMUST00000146830	Vsig4	Ensembl	410	chrX	-	96249949	96293412		chrX:96269110-96269168	TTCCTTGATTCTCTGTTTTCATAGCAACAACTATAATGAGTTCAACCTCTGACTTGACCA	exon sense-overlapping
ASMM10P030284	2.61543	up	noncoding	AK078320	AK078320	Genbank	917	chr5	-	32713071	32713988		chr5:32713113-32713988	GGACTTGTGCCATGAGAATTTTTGAGAATTTTAGGAATTGTTCTGACCTCTCAAGAACAT	intergenic
ASMM10P003848	5.83882	up	noncoding	ENSMUST00000177279	Inpp1	Ensembl	1130	chr1	-	52789667	52799488		chr1:52794637-52799284	TTATAAAACAGAACATGGAAAACAAGGGGAAAAGATCACAGTGGAGCTGCAGTCCACGGA	exon sense-overlapping
ASMM10P030666	3.08656	up	noncoding	AK142996	AK142996	Genbank	1160	chr5	-	96996207	96997364		chr5:96996381-96997364	ATAGAAAATAGGTTCGGTAGCCCGAGGCTAATTCTAGCTGAAGCAAGAGAACCACGAATC	bidirectional
ASMM10P027800	2.27258	up	noncoding	AK029821	AK029821	Genbank	660	chr4	-	124801903	124802559		chr4:124801960-124802559	GTGGTAGCAATATTTCAAAGCCCAAGAAGATACTTTTCTCGTGTTTCTATTATATTCCTG	natural antisense
ASMM10P012180	2.08672	up	noncoding	AK012219	AK012219	Genbank	1200	chr14	+	73328119	73329318		chr14:73329258+73329318	TTTAATCCTGTGAGCCAGCTTTTAAAACAGGATGCCAATAAAAGACTAAGGATAACCTTT	intergenic
ASMM10P017853	3.74867	up	noncoding	uc008ewr.1	AK089049	UCSC_knowngene	1214	chr18	-	50013634	50016837		chr18:50013768-50014226	TAGAGGACTGTGACCACAGTGTGCTGTATACTCACAGGAGATTGTCAAAGGTGAAAACTG	intronic antisense
ASMM10P017853	3.74867	up	noncoding	uc008ewr.1	AK089049	UCSC_knowngene	1214	chr18	-	50013634	50016837		chr18:50013768-50014226	TAGAGGACTGTGACCACAGTGTGCTGTATACTCACAGGAGATTGTCAAAGGTGAAAACTG	intronic antisense
ASMM10P035195	2.02924	up	noncoding	ENSMUST00000133756	Clec12a	Ensembl	3233	chr6	+	129356801	129364416		chr6:129359344+129359407	GCTCTCATATAGTGTACAGATGTAAGAGACAACTTGTTAAAAAGGCTATTTCTGTTTCTG	exon sense-overlapping
ASMM10P024667	4.41082	up	noncoding	ENSMUST00000142932	Slc7a11	Ensembl	3161	chr3	-	50415969	50443613		chr3:50416031-50417987	TGGGACATGTTGCTCATCAAGGGTATCAAGTGACTATGTGTTAGCTGGTAAATGGAGAGG	exon sense-overlapping
ASMM10P046184	2.53206	up	noncoding	ENSMUST00000180477	A430046D13Rik	Ensembl	1997	chr10	+	128499363	128504242	uc007hnf.1	chr10:128504162+128504242	CTGTCTGTGTTAGGGCCTGGAAATCTTGTTTCACATAGATAATGTAATCTAAGCTTTAAT	bidirectional
ASMM10P025064	2.31597	up	noncoding	AK082182	AK082182	Genbank	1445	chr3	-	95282280	95283724		chr3:95282297-95283724	ATGGTAATGTTTTCCTATCGTGAACAAACACATTGATCACGATTTGTCAGTTTGGTAAAG	natural antisense
ASMM10P025064	2.31597	up	noncoding	AK082182	AK082182	Genbank	1445	chr3	-	95282280	95283724		chr3:95282297-95283724	ATGGTAATGTTTTCCTATCGTGAACAAACACATTGATCACGATTTGTCAGTTTGGTAAAG	natural antisense
ASMM10P034694	4.60276	up	noncoding	ENSMUST00000147673	Gcfc2	Ensembl	612	chr6	+	81932868	81934296		chr6:81934233+81934296	TCACATGTCAGTTTAGGACTGTTCCCTAGGAATAATTGCTAAGATAGCATCCACCCCCAA	exon sense-overlapping
ASMM10P010183	2.3631	up	noncoding	NR_077238	A230009B12Rik	RefSeq	1145	chr17	+	10456215	10474123		chr17:10456344+10473106	AACGCAATAACCCGGTACTTTGAAAGGTCTGTATTCCGCCACAGGTGTATTCCACTAAAG	intronic antisense
ASMM10P001852	2.01501	up	noncoding	ENSMUST00000135550	Cdk11b	Ensembl	805	chr4	+	155624853	155630340		chr4:155625641+155625726	GAAAGCAGAGATAAAACGCTTAAAAAATAACAACGCTTCTTCGGTGAAGTTCTTTTGTAC	exon sense-overlapping
ASMM10P038976	2.34689	up	noncoding	NR_002855	Igf2os	RefSeq	4778	chr7	+	142659692	142670356		chr7:142670137+142670356	GTCTATGCAGGTTTGAATTAAGCTAGAAGCACTTCCTGTTAGCTAGGGGGTAGGGACTAT	natural antisense
ASMM10P054488	3.19814	up	noncoding	uc007jsi.1	Acap1	UCSC_knowngene	364	chr11	-	69894547	69895539		chr11:69894577-69894635	GAATTGGAGACCCGCCTGGAAAAGGTGACCACGTCATGGAGAAAAGATGCAGAGTCAGAT	exon sense-overlapping
ASMM10P048214	2.56266	up	noncoding	ENSMUST00000174568	9130230N09Rik	Ensembl	663	chr11	+	22858930	22861264		chr11:22861159+22861264	CAAGAAAGGAAGAGAAATTGTATGCTTTTCTTGACTCTGAGGAATTTTTTCCCACGATTA	intronic antisense
humanlincRNA2319-_P1	2.13887	up	noncoding	humanlincRNA2319-	humanlincRNA2319	lincRNA	14684	chr19	-	25208887	25223571		chr19:25209261-25209320	TTCGTTCCACTTACTTGATTTGATTCCTCTCTGGGAAGGAAGATGACAGATTCGGGTCCT	intergenic
ASMM10P033034	2.13109	up	noncoding	AK048978	AK048978	Genbank	1353	chr6	-	38431410	38432763		chr6:38431469-38432763	CTGTAGCAACAGTTCAGATTGTGACATTACCAAAGTTTTTGTTTAGCTTGTCTAAAAGCA	intergenic
ASMM10P010586	3.33221	up	noncoding	uc007rwb.1	AK134426	UCSC_knowngene	1422	chr13	+	111867935	111871937		chr13:111871874+111871937	TTCTGCGTGTGGACTTTCCCCACAAACAGAGCCAAAGTAAAACAAAAGAAGATACGTTTT	intergenic
ASMM10P051345	2.01159	up	noncoding	NR_045891	1700016G22Rik	RefSeq	593	chr13	-	5855508	5858092		chr13:5855522-5855951	GATCCAAGCTTTCTGACTGACGTGTTTAAGAAAGTGAAATAAAAGTTTGTAGACTACCCT	intergenic
ASMM10P036701	4.0787	up	noncoding	ENSMUST00000146911	9130208D14Rik	Ensembl	7293	chr7	-	105824222	105831515		chr7:105824236-105828725	CCAGAGGCATGGGCCAAAATCACAAAGGAGGATGTGCTCAATGACTTGAAAGAACAATAA	intergenic
ASMM10P015858	2.03165	up	noncoding	AK006872	AK006872	Genbank	523	chr17	-	28951860	28952382		chr17:28951874-28952382	TGTGGCTTTTGTACTTAAGAAAGTTATCAGACCAGTTGATTACACCATCACAATGATTGC	bidirectional
ASMM10P043821	3.69037	up	noncoding	ENSMUST00000117850	Gm6024	Ensembl	1558	chrX	-	38905070	38906628		chrX:38905546-38906628	TAAAGGGACCATCTCGGTGGTTACACAAGGAACATCTCTGAAGAATGCTGAGACCTGTTT	intronic antisense
ASMM10P056639	2.47126	up	noncoding	uc007drn.2	BC094916	UCSC_knowngene	1895	chr1	-	173521310	173535957		chr1:173525173-173526463	ACCAGCCAAGAGACAGAGACTGAAAAATGTACCCAAAGAACCTTCTGAGGAAAATGGTTA	exon sense-overlapping
ASMM10P050227	3.05746	up	noncoding	AK042343	AK042343	Genbank	3198	chr12	-	84313853	84317052		chr12:84313913-84314045	TGTCATCATGGACTGGAATGCAACTGAAAGAAAAACAAAACTTGTTGTCTGAAAAGAGAA	natural antisense
ASMM10P050227	3.05746	up	noncoding	AK042343	AK042343	Genbank	3198	chr12	-	84313853	84317052		chr12:84313913-84314045	TGTCATCATGGACTGGAATGCAACTGAAAGAAAAACAAAACTTGTTGTCTGAAAAGAGAA	natural antisense
ASMM10P050227	3.05746	up	noncoding	AK042343	AK042343	Genbank	3198	chr12	-	84313853	84317052		chr12:84313913-84314045	TGTCATCATGGACTGGAATGCAACTGAAAGAAAAACAAAACTTGTTGTCTGAAAAGAGAA	natural antisense
ASMM10P050227	3.05746	up	noncoding	AK042343	AK042343	Genbank	3198	chr12	-	84313853	84317052		chr12:84313913-84314045	TGTCATCATGGACTGGAATGCAACTGAAAGAAAAACAAAACTTGTTGTCTGAAAAGAGAA	natural antisense
ASMM10P050227	3.05746	up	noncoding	AK042343	AK042343	Genbank	3198	chr12	-	84313853	84317052		chr12:84313913-84314045	TGTCATCATGGACTGGAATGCAACTGAAAGAAAAACAAAACTTGTTGTCTGAAAAGAGAA	natural antisense
ASMM10P003141	2.35001	up	noncoding	ENSMUST00000156904	Pik3cg	Ensembl	4805	chr12	-	32173472	32208611		chr12:32173920-32175684	AGAGTTATAGCTATCAATTGCCAACAGTTCTTGGCTAGGGGTGGAACTTCATATCCACCT	exon sense-overlapping
ASMM10P037913	2.00709	up	noncoding	NR_027802	Mtag2	RefSeq	716	chr7	+	45367232	45367948		chr7:45367300+45367360	CGCGTCTCACGGGACACGAGGGTTGGGCGGCGGGATAGGAATTCAACATTCAAGGTGGGA	natural antisense
ASMM10P011263	2.67696	up	noncoding	uc029slb.1	Slc25a37	UCSC_knowngene	4673	chr14	-	69241850	69285103		chr14:69248962-69249393	TCTAACTAAGCTTTGAAAGGTCAAGACGTTTTATGCTGACAGAGGACTCCGAGCCACTGT	exon sense-overlapping
ASMM10P027954	3.50865	up	noncoding	uc008vbk.1	AK155592	UCSC_knowngene	4424	chr4	-	132506075	132510499		chr4:132506187-132509347	ATCATCAAATGAACAGACTAATTCTGATTCTACCTGGGAAGCACTCAGCTCTCGGCTCTG	exon sense-overlapping
ASMM10P029716	2.00173	up	noncoding	ENSMUST00000134135	Hmgcl	Ensembl	1037	chr4	+	135946464	135960908		chr4:135953344+135953433	AATTGCTGTTTCATAGCAAACAATCCCTTTGATAGCACCAGGCAATGCAGAAGGAGTGGC	exon sense-overlapping
ASMM10P010410	2.00036	up	noncoding	uc007rig.1	AK043267	UCSC_knowngene	2484	chr13	+	83524855	83527339		chr13:83527186+83527339	CAAGCAGAGATACTAATTAACCACAGCAAACTTCAGTAACCAAGAGTTGTTATAATGTTC	intron sense-overlapping
ASMM10P010410	2.00036	up	noncoding	uc007rig.1	AK043267	UCSC_knowngene	2484	chr13	+	83524855	83527339		chr13:83527186+83527339	CAAGCAGAGATACTAATTAACCACAGCAAACTTCAGTAACCAAGAGTTGTTATAATGTTC	intron sense-overlapping
ASMM10P041274	2.80168	up	noncoding	NR_003372	Gm7904	RefSeq	1253	chr9	-	21607083	21608329		chr9:21607260-21608329	TCTGCATCTGAAAGCTGTTACCTAGAACATACAACCAATGTATGTTTTTCTTGGAATGTC	intergenic
ASMM10P034975	2.5946	up	noncoding	AK049961	AK049961	Genbank	2887	chr6	+	115618795	115621682		chr6:115621577+115621682	TGAGTTCAAGTCTATTTCAAGTGTGTATCGCCTCAGAAGGAATTATTTCCAGATCACTGT	natural antisense
ASMM10P010498	2.5454	up	noncoding	NR_046157	Gm5086	RefSeq	1297	chr13	+	97559999	97583994		chr13:97583934+97583994	CTACAAGATGGTAATAGTCTGTCCCAGAGTATTCGACTGAATAAATGGACAGTGATATCT	intergenic
ASMM10P015454	3.21006	up	noncoding	NR_024325	9130024F11Rik	RefSeq	3728	chr1	+	56971468	56975196		chr1:56974116+56974257	GTGTTTCAAAAACTTAGCTATCGCTGTCAAACTAAGCCTGCTTTTTAAATTGGAAATGCA	bidirectional
ASMM10P017397	2.45931	up	noncoding	ENSMUST00000008847	Vav1	Ensembl	1034	chr17	+	57311895	57327953		chr17:57314316+57314580	AACAAAAACAACTTGGTGGAGAAAGAGGGTTTGTTCAGCTTGCTCTTGGAGAGACCTGTC	exon sense-overlapping
ASMM10P017397	2.45931	up	noncoding	ENSMUST00000008847	Vav1	Ensembl	1034	chr17	+	57311895	57327953		chr17:57314316+57314580	AACAAAAACAACTTGGTGGAGAAAGAGGGTTTGTTCAGCTTGCTCTTGGAGAGACCTGTC	exon sense-overlapping
ASMM10P017397	2.45931	up	noncoding	ENSMUST00000008847	Vav1	Ensembl	1034	chr17	+	57311895	57327953		chr17:57314316+57314580	AACAAAAACAACTTGGTGGAGAAAGAGGGTTTGTTCAGCTTGCTCTTGGAGAGACCTGTC	exon sense-overlapping
ASMM10P035008	2.47288	up	noncoding	ENSMUST00000149651	Dcp1b	Ensembl	4209	chr6	+	119192355	119220206		chr6:119217436+119217543	TAGTGCTGACTAAGGAAAGCCAGCAATCCTAAGTGCATGTTGCCTGAAAACCAAACTCTC	exon sense-overlapping
ASMM10P030631	2.91529	up	noncoding	NR_033483	U90926	RefSeq	522	chr5	-	92209894	92215408		chr5:92209908-92210147	CTCCTTCCTGCACCACAGTGACTCCTCCCTACCTGATGTGTCAATAAAAAGCTTACATTA	intergenic
humanlincRNA0381-_P1	3.03333	up	noncoding	humanlincRNA0381-	humanlincRNA0381	lincRNA	64625	chr7	-	144988464	145053089		chr7:144988750-144988809	CCTCCCTAATGGGATGATGTTGGAGTTGAAAATAAATAAACAAGAGACAAGGTAAGCAAA	intergenic
ASMM10P044282	2.24216	up	noncoding	TCONS_00036232	XLOC_027250	Alexander et al 2013	1992	chrX	-	103024053	103027271	TCONS_00036233, TCONS_00036234, TCONS_00036235	chrX:103024111-103025727	TGTGGGAGGGCAGAGTGGGAGGAGGGTTACCACTGTACTGTAAAAAATAAAAGTAATAAA	intergenic
ASMM10P046978	2.11395	up	noncoding	ENSMUST00000123752	Alox12e	Ensembl	793	chr11	-	70319970	70321577		chr11:70320904-70320993	GATGGGTTGGCTGGAGGGCACGTTTAGAGCTCACACTGTGTTCTCAACGGATGTCTTCAG	exon sense-overlapping
ASMM10P013667	2.29603	up	noncoding	uc029stj.1	AK186966	UCSC_knowngene	75	chr15	+	78999789	78999864	NM_001039156, NM_138579	chr15:78999804+78999864	TGAGCGCAGCCTGGCAGAGATGGAGTCCTCACACCAGCAGGTGATGGAGCAGCTGCAGCG	exon sense-overlapping
ASMM10P013667	2.29603	up	noncoding	uc029stj.1	AK186966	UCSC_knowngene	75	chr15	+	78999789	78999864	NM_001039156, NM_138579	chr15:78999804+78999864	TGAGCGCAGCCTGGCAGAGATGGAGTCCTCACACCAGCAGGTGATGGAGCAGCTGCAGCG	exon sense-overlapping
ASMM10P016629	2.44423	up	noncoding	NR_037588	B930003M22Rik	RefSeq	1223	chr17	+	10319918	10321141		chr17:10320774+10321141	GTGGTACCAACGGTATTTAAAGCAATTTTACTCTTTTCCTGGCCAGTAGCTTCTGATTAT	bidirectional
ASMM10P016629	2.44423	up	noncoding	NR_037588	B930003M22Rik	RefSeq	1223	chr17	+	10319918	10321141		chr17:10320774+10321141	GTGGTACCAACGGTATTTAAAGCAATTTTACTCTTTTCCTGGCCAGTAGCTTCTGATTAT	bidirectional
ASMM10P016629	2.44423	up	noncoding	NR_037588	B930003M22Rik	RefSeq	1223	chr17	+	10319918	10321141		chr17:10320774+10321141	GTGGTACCAACGGTATTTAAAGCAATTTTACTCTTTTCCTGGCCAGTAGCTTCTGATTAT	bidirectional
ASMM10P020489	2.20078	up	noncoding	uc008jla.1	DQ699740	UCSC_knowngene	2098	chr2	-	35977442	35979540		chr2:35977798-35979171	TTCAAGCGTTCCTAGTTCAGTAGGGAATGAAATCCAGTAAGTAGTCCTGGTATCTGCAGG	exon sense-overlapping
ASMM10P020489	2.20078	up	noncoding	uc008jla.1	DQ699740	UCSC_knowngene	2098	chr2	-	35977442	35979540		chr2:35977798-35979171	TTCAAGCGTTCCTAGTTCAGTAGGGAATGAAATCCAGTAAGTAGTCCTGGTATCTGCAGG	exon sense-overlapping
ASMM10P057612	3.07433	up	noncoding	AV506913	mouselincRNA1240	lincRNA	449	chr5	+	142367518	142367968		chr5:142367893+142367968	TCAGGGAAAGACGTGACTTGCCAGGGATGGATGAGTGGATGAAGGAGCACGCATTCTGCG	intergenic
ASMM10P012840	2.22007	up	noncoding	uc007aou.1	AK016244	UCSC_knowngene	718	chr1	-	34477374	34485611		chr1:34477388-34477596	CCCACTAGCTATTGTATTAGCTCAGATTTGGATCCCATCATTAAACTTTACTCTTTGACT	intergenic
ASMM10P003235	2.11894	up	noncoding	ENSMUST00000160264	Gm16136	Ensembl	934	chr15	-	37231938	37233309		chr15:37232815-37233264	AGGTGTGTGAGAGCGCCCGAGATGGCAGAACAAGAGCTACAGGGGCAGGGTAGAGGTGAT	natural antisense
ASMM10P038794	3.47694	up	noncoding	TCONS_00029204	XLOC_022048	Alexander et al 2013	588	chr7	+	127637135	127637894		chr7:127637819+127637894	AAGGCAGTTTGAAATGTAGATCCAGTCCCAGGCTGGCTGGTGCTATTGAGAAATGGATTT	intergenic
ASMM10P022217	4.22236	up	noncoding	ENSMUST00000124315	Uckl1	Ensembl	1196	chr2	-	181569763	181571375		chr2:181570612-181571375	TGTTTTCTGTAGTATCAAGGGACTTTTGGATAAGATATGCCAATACATTTGTATCCCTAG	exon sense-overlapping
ASMM10P057841	2.31862	up	noncoding	CF545823	mouselincRNA0048	lincRNA	579	chr1	+	77823413	77823971	NM_001081276, NM_029709, NM_177548	chr1:77823641+77823971	CTCTCAAACCAAAGAACAGCAACAACAACAAAATCCCATGAAAAGCAACTCAGCAGAAAC	intergenic
ASMM10P049515	3.77749	up	noncoding	AK028019	AK028019	Genbank	983	chr1	-	134454491	134455473		chr1:134454514-134455473	CAGGCACATACATGGTGCTCATGTATACATGTAGGCAAACCATTTATGCACATAAAATCT	bidirectional
ASMM10P018529	2.12685	up	noncoding	AK050976	AK050976	Genbank	1015	chr18	+	55938152	55961877		chr18:55961603+55961877	TCCATCCTTCAAAAATCACTGTTTTGTCCCTGGGATAAGTACAGAGATCATTAATATGTT	intergenic
ASMM10P030728	10.7238	up	noncoding	AK032215	AK032215	Genbank	2784	chr5	-	104044618	104047397		chr5:104044763-104046426	ATGTAGTTGTGACATTTTTCTAGGAATATCAGTTCAATGTGCATTTGAAAGCAGACCCTA	natural antisense
ASMM10P029257	9.36277	up	noncoding	uc008uaa.1	AK016731	UCSC_knowngene	1944	chr4	+	107787848	107789921		chr4:107789858+107789921	CAGGCAATTCATTGACCTGGACTGTATTTGTGCAAGCAAGAAATAAACCTTTATTACCAC	intergenic
ASMM10P046489	2.53354	up	noncoding	AK131851	AK131851	Genbank	1086	chr11	-	30910061	30911147		chr11:30910107-30911147	AAGGGTTCACAAGTGTGAAAAATGTTCCTAATAGAGCTTTATGTTATGGAAAGACCATTG	intergenic
ASMM10P012218	2.67387	up	noncoding	AK135432	AK135432	Genbank	3001	chr14	+	76780826	76784212		chr14:76784142+76784212	GTAGGATCTAGATGGAGTTTGGGGAGGGGAAACCTTAATCAGAATATATCATATGAAAAA	intergenic
ASMM10P018076	2.00801	up	noncoding	AK015663	AK015663	Genbank	736	chr18	-	77064393	77065127	AK015627, AK015850	chr18:77064552-77064647	TATTTTTCCTGACCTTGAAGGGGATGTCAACGGCCTGGACAGCAACGTTGAAAGAATTGT	bidirectional
ASMM10P018076	2.00801	up	noncoding	AK015663	AK015663	Genbank	736	chr18	-	77064393	77065127	AK015627, AK015850	chr18:77064552-77064647	TATTTTTCCTGACCTTGAAGGGGATGTCAACGGCCTGGACAGCAACGTTGAAAGAATTGT	bidirectional
ASMM10P018076	2.00801	up	noncoding	AK015663	AK015663	Genbank	736	chr18	-	77064393	77065127	AK015627, AK015850	chr18:77064552-77064647	TATTTTTCCTGACCTTGAAGGGGATGTCAACGGCCTGGACAGCAACGTTGAAAGAATTGT	bidirectional
ASMM10P018076	2.00801	up	noncoding	AK015663	AK015663	Genbank	736	chr18	-	77064393	77065127	AK015627, AK015850	chr18:77064552-77064647	TATTTTTCCTGACCTTGAAGGGGATGTCAACGGCCTGGACAGCAACGTTGAAAGAATTGT	bidirectional
ASMM10P018076	2.00801	up	noncoding	AK015663	AK015663	Genbank	736	chr18	-	77064393	77065127	AK015627, AK015850	chr18:77064552-77064647	TATTTTTCCTGACCTTGAAGGGGATGTCAACGGCCTGGACAGCAACGTTGAAAGAATTGT	bidirectional
ASMM10P031940	7.30109	up	noncoding	ENSMUST00000123393	Stap1	Ensembl	2026	chr5	+	86071749	86097699		chr5:86097422+86097699	GGCATCTCTGGAATGACTAATTAAAGGAGCAGCAGGTTTAAAAAGTTCTTAAAATATCAC	exon sense-overlapping
ASMM10P037033	3.44966	up	noncoding	ENSMUST00000132508	Chst15	Ensembl	348	chr7	-	132270818	132278625		chr7:132278507-132278625	ATCATTGCTACAGCAGGGAATTCTCTGCTTCTGGTGCTAAGGAAGAGAGGCTTTCAGAAT	exon sense-overlapping
ASMM10P018263	2.86151	up	noncoding	ENSMUST00000162784	Gm16094	Ensembl	427	chr1	+	85599285	85599839		chr1:85599779+85599839	AGATTTCATTTGGAGTCACACATACTAGGACTACAGTAATGATGGTAAAACCTCACCTGG	intronic antisense
ASMM10P018974	2.12495	up	noncoding	AK159665	AK159665	Genbank	1532	chr19	-	11582825	11584352		chr19:11582839-11584269	TCCTTGTCTTAACTTCATGATGGACTCCGGGTGTAAGCTAAAATAAATCCTTTCCTCCCC	intergenic
ASMM10P012663	2.17866	up	noncoding	AK016287	AK016287	Genbank	1070	chr15	-	69233930	69234999		chr15:69234073-69234999	ATAATGGCCCTGTCATTGCCTGTTATCAATTTGGGTCTATCCTATATCTGCGCTGTTGCT	intergenic
ASMM10P001575	3.61996	up	noncoding	ENSMUST00000130895	4930423M02Rik	Ensembl	732	chr4	+	5632335	5641757		chr4:5633188+5638669	CTGTTCATCAGAAAAGACAAAAAAGAAGAATTAGCTTACCTGATGGAGTAAGGGTGATGA	intergenic
ASMM10P029677	3.18357	up	noncoding	AK131778	AK131778	Genbank	765	chr10	-	53798023	53803529		chr10:53798050-53798632	CATTTCACAGACACAGACAGTCGTTGTCTGCTTTCTTTCCAAAATAAATAAAATGCATAG	intergenic
ASMM10P027012	3.54275	up	noncoding	NR_033219	BC020402	RefSeq	2188	chr10	-	7678970	7681158		chr10:7678984-7680482	TGTTTATTTTGTAGAAGTGTTAAGTTAAATGAAGGCATGTATTAAACAGCACTGGGACCC	bidirectional
mouselincRNA1266-_P1	2.18	up	noncoding	mouselincRNA1266-	mouselincRNA1266	lincRNA	5125	chr6	-	36179448	36184573		chr6:36179517-36179576	CTGCCAAGGTTTAAGTTGAATGGATTTATAGGAATTACCAAGATTTCCCGTCTTTTTTAG	intergenic
ASMM10P030748	2.35873	up	noncoding	AK140536	AK140536	Genbank	2327	chr5	-	105697046	105699373		chr5:105697060-105699373	CTAACCAGAAAGGTGTCCTGCTCCTTAGAGGTGAGATTTTTACATTATTTTTCCATTATC	bidirectional
ASMM10P048487	2.75346	up	noncoding	AK020516	AK020516	Genbank	388	chr11	+	51756488	51756874		chr11:51756814+51756874	CCCAGCCGATGCTATGCCAGCTGTAGAGTGCAAGAGAATTTTAAAAAGAGGTGTTCAATT	natural antisense
ASMM10P016542	2.98214	up	noncoding	ENSMUST00000161759	4833418N02Rik	Ensembl	1370	chr17	-	87280257	87282779		chr17:87280274-87280558	TTCTCTAATTTGTCTAAGCCCCTTTGGGGGTGCCTGGTTTTCTACAATTAAAAGTTTATC	bidirectional
ASMM10P014827	2.03685	up	noncoding	TCONS_00012080	XLOC_008909	Alexander et al 2013	1050	chr16	+	4880724	4885129		chr16:4881579+4881639	AGTAAAAGGCCGCTCTGATTTCACTGTTGCCATGGAGACTGTAACAAAGTCTGAAGGAAG	bidirectional
ASMM10P037630	4.13664	up	noncoding	ENSMUST00000138741	Gmfg	Ensembl	2182	chr7	+	28443106	28448233		chr7:28448127+28448233	GTTCGATGGGTTCAGTCTTTTAAGAAGTACCAGCACCCTGATGTTAACTTATTTATTTAC	exon sense-overlapping
ASMM10P037630	4.13664	up	noncoding	ENSMUST00000138741	Gmfg	Ensembl	2182	chr7	+	28443106	28448233		chr7:28448127+28448233	GTTCGATGGGTTCAGTCTTTTAAGAAGTACCAGCACCCTGATGTTAACTTATTTATTTAC	exon sense-overlapping
ASMM10P020068	2.1102	up	noncoding	NR_045308	2700089I24Rik	RefSeq	1827	chr19	+	59493135	59559391		chr19:59559273+59559391	ATGCAAAAGCAGTGACTGTTTGGTGGAAACTCCCATTCAGTTTTGAATTTGGACTTTTTT	intergenic
ASMM10P044536	3.0963	up	noncoding	ENSMUST00000137051	Col4a6	Ensembl	3092	chrX	-	141186190	141207602		chrX:141186204-141186933	TCTCTGTGGAGTCATGACAAATGATGACCAATAAACAATGAATGGCAAGGCGTACCAATA	exon sense-overlapping
ASMM10P016495	4.5033	up	noncoding	TCONS_00013634	XLOC_010999	Alexander et al 2013	887	chr17	-	83574027	83575975		chr17:83574150-83574906	TCCCGTATTTAACTCATGGTTGAAGCTTTTTGGCCTCTTCAGTCCTTAAGGAGATAAATA	intergenic
ASMM10P046362	2.9897	up	noncoding	ENSMUST00000119079	Gm12016	Ensembl	681	chr11	-	17638502	17639183		chr11:17638530-17639183	CTATGCAAGGTAGAATAAAGAAAAAACAAATCCATTTTGTTGAAGGCAAAGATGCTGGCA	intergenic
ASMM10P032597	4.90155	up	noncoding	uc029vpo.1	AB346804	UCSC_knowngene	96	chr5	+	137720171	137720267		chr5:137720202+137720267	AATGGATGAGCAATTGCACTGGATGGCAGCGCAAGATGGATCAATAAGAGGATGGTAGAT	intergenic
ASMM10P025383	4.48935	up	noncoding	AK084476	AK084476	Genbank	568	chr3	-	127869058	127869626		chr3:127869075-127869626	TGCTACCAGGAAAGCCAGTTTCCTTTTGGAATGCAAAATAAAAGATGCAGTGCACATAAT	intergenic
ASMM10P001409	2.00073	up	noncoding	ENSMUST00000127939	Rnf114	Ensembl	1985	chr2	+	167503445	167516164		chr2:167503606+167510875	GCGGACACGTTTCATCCTATCTAAGATCCGGGCCCATGTGACGTCATGTTCCAAATACCA	exon sense-overlapping
ASMM10P029973	2.66239	up	noncoding	AK046277	AK046277	Genbank	2903	chr4	+	151056129	151059030		chr4:151058936+151059030	AGAGAGATAACAGAACTCTACAGCCAAGAGGACTGGAACAGTGACGAAGAATACCTAGCA	natural antisense
ASMM10P028897	2.93114	up	noncoding	ENSMUST00000155153	Ugcg	Ensembl	1034	chr4	+	59212655	59214293		chr4:59214223+59214293	CTCCAGACTATTGTCTTCTATAATGTTCTTTTCAACAGAAAGCTACCTGATGACATATTG	exon sense-overlapping
ASMM10P039961	3.31811	up	noncoding	uc007fap.1	Gp49a	UCSC_knowngene	1629	chr10	+	51480678	51486219		chr10:51484175+51484249	TAATTCTTGTCAATAGACACAGCATCTCAGCTGCCATAGACCTCACTTCCACCTGATTGT	exon sense-overlapping
ASMM10P027480	2.03794	up	noncoding	AK086027	AK086027	Genbank	879	chr4	-	101137998	101138877		chr4:101138068-101138877	CTGCCGTAAATGACTACGGTGCTTTAAACAATTTGCTGTCGTCATTATTTTCTATTGTGA	intronic antisense
ASMM10P029674	2.16282	up	noncoding	AK133552	AK133552	Genbank	1511	chr4	+	133660401	133661910		chr4:133661690+133661910	AGGATAGACACAGACACACACACACCAGTATCATAAAGAAAACTTCAGGGAGCTGGAGAG	natural antisense
ASMM10P029674	2.16282	up	noncoding	AK133552	AK133552	Genbank	1511	chr4	+	133660401	133661910		chr4:133661690+133661910	AGGATAGACACAGACACACACACACCAGTATCATAAAGAAAACTTCAGGGAGCTGGAGAG	natural antisense
ASMM10P029674	2.16282	up	noncoding	AK133552	AK133552	Genbank	1511	chr4	+	133660401	133661910		chr4:133661690+133661910	AGGATAGACACAGACACACACACACCAGTATCATAAAGAAAACTTCAGGGAGCTGGAGAG	natural antisense
ASMM10P034130	2.17355	up	noncoding	AK150325	AK150325	Genbank	1737	chr6	+	15811322	15813058		chr6:15812972+15813058	CCCTGTCAAGAATCACATTACAATGCCAAAGTGTTGCTTTGAATATATGTTGAAAAACAG	intergenic
ASMM10P015769	2.2189	up	noncoding	ENSMUST00000129740	Gm15834	Ensembl	2097	chr1	+	58505151	58517530		chr1:58517197+58517530	CATAAGTATACCTAGTTGTGCCGTGCCATAGATGCTTAGCAGCAACATTTTATTTTATTT	bidirectional
ASMM10P015769	2.2189	up	noncoding	ENSMUST00000129740	Gm15834	Ensembl	2097	chr1	+	58505151	58517530		chr1:58517197+58517530	CATAAGTATACCTAGTTGTGCCGTGCCATAGATGCTTAGCAGCAACATTTTATTTTATTT	bidirectional
ASMM10P025978	3.45266	up	noncoding	NR_045502	4921511C10Rik	RefSeq	1463	chr3	+	79212918	79253913		chr3:79248501+79248561	AGTCAGCCGTCTGAGAAGATAAGGCACTGACTGAAGGGTCCGGAGTACAAGGATAAACCG	intergenic
ASMM10P057884	2.19642	up	noncoding	AI594368	mouselincRNA0219	lincRNA	479	chr10	-	118984886	118985351	NM_001099276	chr10:118985111-118985351	CCCTCAGCCGCATGACAACACCCCATTTCAAGTGCCTATAGAATATATATAGTATAGACA	intergenic
ASMM10P043515	3.32704	up	noncoding	AK087343	AK087343	Genbank	1810	chr9	+	121704811	121706616		chr9:121706553+121706616	GTCTGTAACAAGTCCCAACAAGGCTAGTTCATAACATTCACAAAGGAGAAAAACATGAAG	natural antisense
ASMM10P032090	2.67366	up	noncoding	ENSMUST00000126335	Aff1	Ensembl	1613	chr5	+	103692373	103816428		chr5:103816367+103816428	CTCAGAGCCACTCTGTAGGTACTGTATGAAGTAAGCTGTTTTCATTAAATTCTAAACAAA	exon sense-overlapping
ASMM10P032090	2.67366	up	noncoding	ENSMUST00000126335	Aff1	Ensembl	1613	chr5	+	103692373	103816428		chr5:103816367+103816428	CTCAGAGCCACTCTGTAGGTACTGTATGAAGTAAGCTGTTTTCATTAAATTCTAAACAAA	exon sense-overlapping
ASMM10P014352	2.03465	up	noncoding	AK037250	AK037250	Genbank	1974	chr16	-	35301138	35303112		chr16:35301216-35303112	GACCAGAACAAAGTATCTCCTGGGGACATTAATGATCACAATATTGTTTTTAAGTGATGT	natural antisense
ASMM10P002882	2.11589	up	noncoding	ENSMUST00000152595	Gm15545	Ensembl	704	chr7	+	44986972	44992328		chr7:44987375+44992022	TCCGCATAAGCTGACCGTGAAACCTCTGGAGCCAAGGATGTCTTTAAATCTAGATGGTCT	intronic antisense
ASMM10P001080	38.5863	up	noncoding	ENSMUST00000123145	Trib3	Ensembl	639	chr2	-	152339747	152343988		chr2:152343235-152343856	TCCAGGACAAGGAAGAAACCGTTGGAGTTTGATGACAATATTGATGCCAAGTGTCCAGTC	exon sense-overlapping
ASMM10P020110	2.44559	up	noncoding	ENSMUST00000132810	Echdc3	Ensembl	769	chr2	-	6189508	6196208		chr2:6195843-6196208	TGAGCTAATTCATGAGAAAGGTGTTCTGAGAAGTCAGTCAGGTCATGTGACAGGTGGTTG	exon sense-overlapping
ASMM10P036700	6.14823	up	noncoding	AK020274	AK020274	Genbank	544	chr7	-	105823263	105823806		chr7:105823530-105823806	CTATAGAATACAAAGAAGTAGAGAATATAGTAGCAGCTATCATGGGCTGAGGGTAGCATA	intergenic
ASMM10P031921	2.45287	up	noncoding	ENSMUST00000153648	Paics	Ensembl	886	chr5	+	76951776	76962479		chr5:76956786+76956846	GAGAAGTTGTTTCGATCAAGAATGCAGTATACATCTCATGTGTTACTACATCTAAAGCAG	exon sense-overlapping
ASMM10P048322	2.07068	up	noncoding	ENSMUST00000147896	Gm12114	Ensembl	656	chr11	+	33068550	33080521		chr11:33080461+33080521	AATGGATAATCATTCGCTGAGTCGCAATTCCCCATTCCAAGAAATGAAATTGCAAATGAT	intergenic
ASMM10P032698	4.51824	up	noncoding	AK044613	AK044613	Genbank	1798	chr5	+	144223724	144225520		chr5:144225460+144225520	ACACGCCCTTGTATATACGTGACAACACGCAAACCACACAGAACAAATAAAACTGAAATC	bidirectional
ASMM10P057562	2.60588	up	noncoding	CJ062880	mouselincRNA1439	lincRNA	435	chr8	-	27200325	27223828		chr8:27202414-27223687	CTCTGAACCTGGATGTACCCACAGCCCAGAAGCTAGAAGGCAGCTTACTAAAGATCTACA	exon sense-overlapping
ASMM10P027951	2.25432	up	noncoding	AK144646	AK144646	Genbank	2681	chr4	-	132488821	132491509		chr4:132488954-132489332	CTAGGTGATCGAAGTTAGCTTCCAACAAGTGCTTGATGGCAGAAGAATATTTTGGGGTCT	intergenic
ASMM10P028625	2.28275	up	noncoding	AK040358	AK040358	Genbank	1119	chr4	+	33247969	33249086		chr4:33249026+33249086	GCCAATTAACCCTGGTGGTGAAAATAAAAAAGGGTTTACTGAAGGATTCTTCAGCTCATC	natural antisense
ASMM10P046902	4.4237	up	noncoding	uc029qpz.1	AB346779	UCSC_knowngene	83	chr1	-	85123124	85123207		chr1:85123147-85123207	TGGATGGCAGCGCAAGATGGATCAATAAGAGGATGGTAGATGGCAACTTGAGTAATCTGT	intergenic
ASMM10P043185	3.14578	up	noncoding	ENSMUST00000143866	Plscr4	Ensembl	1551	chr9	+	92457393	92485332		chr9:92485265+92485332	TATTCCACAGATGACAAATGGGGAAGGACTTTTGATTGCAGGAGCCAATCACAGCCTACA	exon sense-overlapping
ASMM10P020794	4.29694	up	noncoding	ENSMUST00000123829	Gm13656	Ensembl	345	chr2	-	75729591	75730172		chr2:75729605-75729824	GAAAACCAGAAGTCTAGAATACTGTCATGTGTATCCATTAAAATGCTCATGGTTAAGCCA	intergenic
ASMM10P038325	3.49596	up	noncoding	uc007eor.1	AK006189	UCSC_knowngene	485	chr10	+	21419476	21425746		chr10:21425686+21425746	CACGAGCATTGTGCTTTAATAAAAAATGAAAACCAGTAAATACAAGCAGCAGGGAAACTG	intergenic
ASMM10P048785	2.04798	up	noncoding	ENSMUST00000151255	Sat2	Ensembl	1016	chr11	+	69622051	69623458		chr11:69623284+69623458	GAGAAAGATTTTTCTTTTTATTGTTTGTTGTTCAAGACAGGGTTTCTCTGTGTAGTCCTG	exon sense-overlapping
ASMM10P037909	2.06755	up	noncoding	ENSMUST00000124976	Gm16234	Ensembl	815	chr10	+	14664219	14668318		chr10:14668251+14668318	GACAGTGTCCACCAGGTCTATACATTCTTTACACATACGTTTATTTCTATAAACCAAACA	natural antisense
ASMM10P012285	3.01988	up	noncoding	uc007uxw.1	AK145081	UCSC_knowngene	1137	chr14	+	105592357	105593775		chr14:105592601+105592691	CAGACAAACAGACACACACACATGAAAATAACTTTCCAAACTTGTAAACCATAGTTCTTC	intergenic
ASMM10P046932	2.01436	up	noncoding	ENSMUST00000156562	Kdm6b	Ensembl	743	chr11	-	69403277	69404215		chr11:69403335-69403577	TGGACACATGGGAAATAGACCTCAGGAGGGGTTAGATTCACTCTTCTAACATACTTTTTT	exon sense-overlapping
ASMM10P031017	2.27157	up	noncoding	AK018874	AK018874	Genbank	698	chr5	-	121710786	121711481		chr5:121710843-121711032	ACCCCTTTTAAAAACTTTTACTTTAACTCGGGAAGGCCACCAAACACTGGTCCGTTTTTT	bidirectional
ASMM10P050526	45.6565	up	noncoding	uc007pgs.1	V00821	UCSC_knowngene	473	chr12	-	113418558	113421009		chr12:113418572-113418834	ACAGACAGCTGAGCTGTAAACAAATGTCACATGGAAATAAATACTTTATCTTGTGAACTC	intergenic
ASMM10P044198	4.32065	up	noncoding	ENSMUST00000122444	Gm5401	Ensembl	365	chrX	-	94608218	94608696		chrX:94608283-94608447	GAGACTCCGGAATATCATATACTCAAGTTATCACCCAAGTTCTCACACTCAAAATCCTCT	intergenic
ASMM10P038385	2.11653	up	noncoding	ENSMUST00000180781	Gm2539	Ensembl	379	chr10	+	22089596	22100644		chr10:22089789+22089849	GCTGCTGGTATGGAGCTCCACAGGAAAGGATCTTTGTATCGGGCACCGAGCAATGGACAG	intergenic
ASMM10P056152	5.20603	up	noncoding	TCONS_00012246	TCONS_00012246	Alexander et al 2013	85	chr16	-	22359143	22359697		chr16:22359149-22359650	ACACACAGACAAACACATATACAGGGGGAAAATGAAGACGAAGCTGTTGGGTGATCACGT	intergenic
ASMM10P050275	2.77068	up	noncoding	uc007ojx.1	AK015566	UCSC_knowngene	1035	chr12	-	88434112	88442254		chr12:88434129-88434864	CACAGGTGAGAGCCACTTTCTAGAGTTTTGTCAGCCCTAAAATAAAGATATCACTTAGAT	natural antisense
ASMM10P050275	2.77068	up	noncoding	uc007ojx.1	AK015566	UCSC_knowngene	1035	chr12	-	88434112	88442254		chr12:88434129-88434864	CACAGGTGAGAGCCACTTTCTAGAGTTTTGTCAGCCCTAAAATAAAGATATCACTTAGAT	natural antisense
ASMM10P050275	2.77068	up	noncoding	uc007ojx.1	AK015566	UCSC_knowngene	1035	chr12	-	88434112	88442254		chr12:88434129-88434864	CACAGGTGAGAGCCACTTTCTAGAGTTTTGTCAGCCCTAAAATAAAGATATCACTTAGAT	natural antisense
ASMM10P040405	4.04747	up	noncoding	AK078582	AK078582	Genbank	1423	chr8	+	46299130	46325674		chr8:46325582+46325674	AAACACTGTCAAAATCTTCTATTCTCTAATCACCTATTGTGTAACTAAGCTGAAGGTGGT	intergenic
ASMM10P011751	2.31852	up	noncoding	ENSMUST00000147298	Syt15	Ensembl	1455	chr14	+	34219594	34222371		chr14:34222176+34222371	ACATGTGATCCCCAGAATCCCATGTAAAGTGAAGTTCAAGAATGGGCTCCACAGGGTTAT	exon sense-overlapping
ASMM10P011751	2.31852	up	noncoding	ENSMUST00000147298	Syt15	Ensembl	1455	chr14	+	34219594	34222371		chr14:34222176+34222371	ACATGTGATCCCCAGAATCCCATGTAAAGTGAAGTTCAAGAATGGGCTCCACAGGGTTAT	exon sense-overlapping
ASMM10P048657	2.72716	up	noncoding	AK086839	AK086839	Genbank	1371	chr11	+	61408017	61409385		chr11:61408975+61409109	GGTTTTGGATGTTTTGAAAGTCCTGATAAATACATACTCATAAACTGAGATGCTCTTACC	intergenic
ASMM10P050772	2.55679	up	noncoding	AK039250	AK039250	Genbank	549	chr12	+	38869930	38870479		chr12:38870244+38870479	CAATAGCTGTGGTTTAAGAATTCATATATAAGGTAGGTTTTCTTTCCGCTTATGAACTCC	intergenic
ASMM10P019601	2.02718	up	noncoding	NR_073181	Fth1	RefSeq	1511	chr19	+	9980599	9985111		chr19:9980830+9980890	TGGCTTTGTTTCGTGGTATTGGTGATCTTATTACTTGCTACTTGAGTCTCTGCTGCTAAG	exon sense-overlapping
ASMM10P019798	2.33533	up	noncoding	NR_033198	2700046G09Rik	RefSeq	1641	chr19	+	32389215	32391184		chr19:32391114+32391184	GCAAGAGTTACACTATATATGCAGGCAGGCATAGCATCATATATGAAGTAATAAATGACT	intergenic
ASMM10P016575	3.11758	up	noncoding	TCONS_00013222	XLOC_009759	Alexander et al 2013	1034	chr17	+	4907959	4911840		chr17:4908656+4908799	TGCGTATCTATTTCAGTGAGAGAGGAAGATGTAAAAACTAGACCGGACTCGGGGAAACGT	intergenic
ASMM10P029557	2.85795	up	noncoding	AK032393	AK032393	Genbank	3109	chr4	+	127051737	127054845		chr4:127054775+127054845	GGGCAATGCATGCCCTTAATACACAGACTAAAAGCAGGTAAAAGAATAAATAAACTTGAA	natural antisense
ASMM10P039597	2.05997	up	noncoding	ENSMUST00000127527	Gm16183	Ensembl	1193	chr8	-	84611201	84617184		chr8:84611215-84611824	AACTCTATGCATGTAAGAAAAATAAAGCAAGCACTGAAGTGGTGGGGCTGGGATGTCTGG	natural antisense
ASMM10P039597	2.05997	up	noncoding	ENSMUST00000127527	Gm16183	Ensembl	1193	chr8	-	84611201	84617184		chr8:84611215-84611824	AACTCTATGCATGTAAGAAAAATAAAGCAAGCACTGAAGTGGTGGGGCTGGGATGTCTGG	natural antisense
ASMM10P039597	2.05997	up	noncoding	ENSMUST00000127527	Gm16183	Ensembl	1193	chr8	-	84611201	84617184		chr8:84611215-84611824	AACTCTATGCATGTAAGAAAAATAAAGCAAGCACTGAAGTGGTGGGGCTGGGATGTCTGG	natural antisense
ASMM10P039597	2.05997	up	noncoding	ENSMUST00000127527	Gm16183	Ensembl	1193	chr8	-	84611201	84617184		chr8:84611215-84611824	AACTCTATGCATGTAAGAAAAATAAAGCAAGCACTGAAGTGGTGGGGCTGGGATGTCTGG	natural antisense
ASMM10P046227	2.03396	up	noncoding	ENSMUST00000119333	Fau-ps2	Ensembl	371	chr11	-	3196453	3196824		chr11:3196476-3196824	AAGTGGTGAATGTGGTACAACTCTTGCTCTGTCAAGGTTGTTCTCACCTTTGGCAAGAAG	intergenic
ASMM10P034918	2.16124	up	noncoding	ENSMUST00000161413	Cntn6	Ensembl	2928	chr6	+	104493053	104571662		chr6:104571602+104571662	AACTTCTGCCTGCAGATTTCGGCCCTGTTTGAGTTCCTATTTTGATGAACTGTGATATGG	exon sense-overlapping
ASMM10P018201	7.43589	up	noncoding	ENSMUST00000163068	Gm16026	Ensembl	2741	chr1	+	85266697	85277814		chr1:85277751+85277814	GCCTGTAGCAAGATTGTATCACCGCAGGATGTGTGACAAAATAAAATTGTTCACCGTGTG	intronic antisense
ASMM10P018201	7.43589	up	noncoding	ENSMUST00000163068	Gm16026	Ensembl	2741	chr1	+	85266697	85277814		chr1:85277751+85277814	GCCTGTAGCAAGATTGTATCACCGCAGGATGTGTGACAAAATAAAATTGTTCACCGTGTG	intronic antisense
ASMM10P047762	2.00133	up	noncoding	ENSMUST00000129901	Slc16a6	Ensembl	367	chr11	-	109466696	109473199		chr11:109466754-109466801	TTAGATATGTCACCGTTCAAGATCTGTGAACTAGGAGCCGACGAGGTGTTTACATTCTCC	exon sense-overlapping
ASMM10P018327	2.17712	up	noncoding	ENSMUST00000145440	Sp100	Ensembl	3807	chr1	+	85650007	85696368		chr1:85696308+85696368	CACCTAAGACCTCCACTGTCGGAAAACACAGGTATTTACATTGGGATTCGTAACAGTAGC	exon sense-overlapping
ASMM10P050110	2.7035	up	noncoding	AK017193	AK017193	Genbank	1265	chr12	-	72759783	72761047		chr12:72759870-72761047	CTCCAAATCACTCAGTATTTTGGGAATACGATGAATTTGTAGCACCTCCAGGTATATAAA	bidirectional
ASMM10P012216	2.85013	up	noncoding	uc007uro.2	1700108F19Rik	UCSC_knowngene	660	chr14	+	76677567	76680387		chr14:76680327+76680387	CCACGACAGGGTGACATACACTGATGTTGGAGCATTTAAATAAAAAGAGTCTCACTGTGT	intergenic
ASMM10P017337	2.1584	up	noncoding	ENSMUST00000086914	AY702103	Ensembl	2121	chr17	+	50239403	50241524	uc012ave.1	chr17:50241396+50241524	AGCCTTTGACTTTCCATTTCCACACATTGGACTGTCCATGTCCCAGGCAGGACATATTTT	intergenic
ASMM10P043078	2.86998	up	noncoding	AK086662	AK086662	Genbank	1588	chr10	+	80561825	80563409		chr10:80563346+80563409	AGGGCCAACCTGGGTTACCTGGAAACTGGTATTTTAAAATAAATAAAAGCTGGTTTTGTT	bidirectional
ASMM10P018131	2.04031	up	noncoding	ENSMUST00000162318	D030046N08Rik	Ensembl	1570	chr18	-	84719003	84720775		chr18:84719125-84720481	GTGGCCGTGTAACTTCTGGGACAGAGGAGAATAAGATAAAGTTTAAAAAACAATAATTGT	natural antisense
ASMM10P021131	4.19896	up	noncoding	AK045537	AK045537	Genbank	1999	chr2	-	94176938	94178935		chr2:94176952-94178512	TTTAAAGTTCTTAAGGCTGTACACACTTGCTTGGAATTAAAAGTTTCACATGGCTTCACC	intergenic
ASMM10P037294	2.45703	up	noncoding	AK017001	AK017001	Genbank	1266	chr7	+	6136429	6137695		chr7:6137635+6137695	TCCACCCTGAGGAGGTTGTAAACACCTGTTCTCCACGATGAACAATAATAAACAGTTTAG	intronic antisense
ASMM10P039531	2.02937	up	noncoding	ENSMUST00000156185	Gm11033	Ensembl	2321	chr8	-	74784168	74833937		chr8:74784183-74786326	TTGGGGGCTAGGAGAGATTCCTGCTTGCATGTTGAAAGGTTCCTGAATAAACTGCTTTGA	intergenic
ASMM10P010464	3.38172	up	noncoding	ENSMUST00000144838	Lhfpl2	Ensembl	3273	chr13	+	94057831	94123974		chr13:94123911+94123974	GCAAGTTCAAGTATGTGGTTAGCATTCAGTGGACTTCTATTGGCAGCCCTTGAGGAAAAA	exon sense-overlapping
ASMM10P056173	4.21063	up	noncoding	TCONS_00013384	XLOC_010309	Alexander et al 2013	242	chr17	+	57165126	57166066		chr17:57165549+57165997	TCTCACAGATACCTGCAGTGATCTTTTTACCATGTGAACGCATGCTCTGAGAGTTGTACC	intergenic
ASMM10P051841	2.20125	up	noncoding	AK029797	AK029797	Genbank	2860	chr13	-	59075439	59078296		chr13:59075453-59078296	GGCACTACACACAAGAGGCGCACACAGACGCTAGCACACTTCAATAAAAATAAATAAATC	intronic antisense
ASMM10P050939	2.39048	up	noncoding	ENSMUST00000141249	Rgsl1	Ensembl	1752	chr1	-	153779380	153808164		chr1:153808117-153808164	GTTGCAGCCTGCCAAGGAAGATGAAACCCCGGAGGGAGCACAGCCTACCCAAGAAAGACT	exon sense-overlapping
ASMM10P017728	2.73218	up	noncoding	AK044609	AK044609	Genbank	3171	chr18	-	34838459	34841628		chr18:34838473-34841628	AGATAAGACTGAGAAGGACGCGGAGAAACTAAAAAACTCCTAATAAAAAGCCAATTCTTT	natural antisense
ASMM10P017728	2.73218	up	noncoding	AK044609	AK044609	Genbank	3171	chr18	-	34838459	34841628		chr18:34838473-34841628	AGATAAGACTGAGAAGGACGCGGAGAAACTAAAAAACTCCTAATAAAAAGCCAATTCTTT	natural antisense
ASMM10P017728	2.73218	up	noncoding	AK044609	AK044609	Genbank	3171	chr18	-	34838459	34841628		chr18:34838473-34841628	AGATAAGACTGAGAAGGACGCGGAGAAACTAAAAAACTCCTAATAAAAAGCCAATTCTTT	natural antisense
ASMM10P017280	2.34501	up	noncoding	AK131850	AK131850	Genbank	1255	chr17	+	46030929	46032183		chr17:46032123+46032183	CTCCTCAAACCGTTGGCACGATTTAAGAGGGGAATAGGAAGCAAAAATAAATTAAAGCGT	natural antisense
ASMM10P017280	2.34501	up	noncoding	AK131850	AK131850	Genbank	1255	chr17	+	46030929	46032183		chr17:46032123+46032183	CTCCTCAAACCGTTGGCACGATTTAAGAGGGGAATAGGAAGCAAAAATAAATTAAAGCGT	natural antisense
ASMM10P017280	2.34501	up	noncoding	AK131850	AK131850	Genbank	1255	chr17	+	46030929	46032183		chr17:46032123+46032183	CTCCTCAAACCGTTGGCACGATTTAAGAGGGGAATAGGAAGCAAAAATAAATTAAAGCGT	natural antisense
ASMM10P043096	3.48236	up	noncoding	AK085886	AK085886	Genbank	2740	chr9	+	77836031	77848111		chr9:77848048+77848111	AACAACAACCCAATAGGTATAAACATGACCTCCACAGTAGGAAATAAATCAACCTGACAC	intergenic
ASMM10P024039	2.04724	up	noncoding	ENSMUST00000152807	Tm9sf4	Ensembl	2705	chr2	+	153200247	153210466		chr2:153200582+153200642	TGCATGGCTTCTGTTCTAGGTATCAAGGCCTACAGGAGCCTCACAACATTGTGTCCACAG	exon sense-overlapping
ASMM10P034565	2.70351	up	noncoding	AK032235	AK032235	Genbank	2727	chr6	+	57845585	57848312		chr6:57848213+57848312	GTGTGTGCTAAGACTGTGATCACAAATAACTATAACACCTAAATGAAAAGCTGAGGATTA	intergenic
ASMM10P032215	2.4169	up	noncoding	ENSMUST00000132267	Gm15559	Ensembl	2260	chr5	+	110770948	110779260		chr5:110778823+110779260	AGGCAGGCAAACCACCCATATACACCGAAGAAATTAAAAGGTTCAAATTTGTCTTAGAGA	natural antisense
ASMM10P032215	2.4169	up	noncoding	ENSMUST00000132267	Gm15559	Ensembl	2260	chr5	+	110770948	110779260		chr5:110778823+110779260	AGGCAGGCAAACCACCCATATACACCGAAGAAATTAAAAGGTTCAAATTTGTCTTAGAGA	natural antisense
ASMM10P032215	2.4169	up	noncoding	ENSMUST00000132267	Gm15559	Ensembl	2260	chr5	+	110770948	110779260		chr5:110778823+110779260	AGGCAGGCAAACCACCCATATACACCGAAGAAATTAAAAGGTTCAAATTTGTCTTAGAGA	natural antisense
ASMM10P014608	9.18008	up	noncoding	ENSMUST00000139691	Samsn1	Ensembl	1679	chr16	-	75882530	75909240		chr16:75882572-75883876	GTCAAAGTCAGCTGATCATCATACACAATGTTGTCCTAAACAGAGTTCATTCAAATAAAG	exon sense-overlapping
ASMM10P047957	2.00552	up	noncoding	ENSMUST00000136542	Gm11772	Ensembl	532	chr11	-	120235233	120236122		chr11:120235302-120235661	CTGGGTTCTACACTGTCTTATTTGCACACTATTTTGTGTCTGATTTAATCTATAACCGAA	intronic antisense
ASMM10P002625	9.64322	up	noncoding	ENSMUST00000147795	Gm11193	Ensembl	421	chr11	-	78292847	78293956		chr11:78293124-78293861	GGCACGAAAGAGCTGCTAGCTGGAGAAGGTAGTCTACTCAGCACTCAAGCCTATACTTGG	intergenic
ASMM10P047383	3.19277	up	noncoding	AK030787	AK030787	Genbank	4135	chr11	-	95352740	95356874		chr11:95352775-95356874	GGCCTAAAATGACTTTTGAAAAATGTATTATGGGGAAAGAGTTGTGAGAGATCAAATGCA	intronic antisense
ASMM10P034183	2.15923	up	noncoding	AK155713	AK155713	Genbank	2519	chr6	+	29214772	29217289		chr6:29217229+29217289	TTCTACAGGCACTGCATGAACATGCTGCACAGATATACATGTAGAAAGACACCTACACAC	intergenic
ASMM10P025529	2.63194	up	noncoding	ENSMUST00000133888	Ifi44	Ensembl	4064	chr3	-	151745692	151749947		chr3:151745716-151745792	CGGTTCAACTTAACTGTATTGGGAACTATTTGGCCAGTCAATCTTATGTAGACTTTATTT	exon sense-overlapping
ASMM10P003697	4.26926	up	noncoding	ENSMUST00000173930	Map3k8	Ensembl	2236	chr18	-	4331339	4352957		chr18:4339554-4343021	GTGCAAACTGCTAGCAACATTGTATTCATGTCTACAAAAGCTGTTTTGGTAGATTTTGGC	exon sense-overlapping
ASMM10P039721	2.40577	up	noncoding	ENSMUST00000180445	9330175E14Rik	Ensembl	4388	chr8	-	94429814	94434282		chr8:94429977-94433126	AAGTATGGCCTCAGAAAAGATATCATACTGCTTCAACTCCCAGTAAAGACAGGCAAGGGG	intergenic
ASMM10P038532	2.09021	up	noncoding	NR_033578	Gm15645	RefSeq	1547	chr7	+	105861780	105863327		chr7:105862037+105862168	TTGTAAACAAGTCTCTCAGATCAAGTATGCTGCCAGTAGTGGATTCCAGATGATGACTTT	intergenic
ASMM10P024485	2.1626	up	noncoding	AK078702	AK078702	Genbank	1793	chr3	-	10022310	10025539		chr3:10022335-10023391	ATCAAGAAAGCATGTCAGCAATAGACGAAATAGAACCACTGTGTATATGGCATAGAGCAA	intergenic
ASMM10P012388	2.56755	up	noncoding	uc007vdl.1	AK133228	UCSC_knowngene	3376	chr15	-	6604340	6654303		chr15:6604449-6606904	GTTGAAGAGGTTTCTTTGTTTGTTTGTTTAGCATGCCATGAAGCCAAATATGCTTTTTTC	natural antisense
ASMM10P040309	2.06803	up	noncoding	AK017432	AK017432	Genbank	1565	chr8	+	33641781	33643345		chr8:33643268+33643345	CTTGAAAAACATTTGCGATGGTAGACTGAATGGCCAGCAGTGGATGGCCAATACAACCTT	natural antisense
ASMM10P058056	2.47431	up	noncoding	BY365805	humanlincRNA1892	lincRNA	476	chr17	+	45353286	45353763	NM_133975	chr17:45353661+45353763	TAAAAACAAAAAGGCACTGCAGAACTGTAGGACACTTTAGACAGCTTGCAGATTAAAAAA	intergenic
ASMM10P055562	2.06807	up	noncoding	ENSMUST00000142660	Dhdds	Ensembl	3043	chr4	-	133969062	134000393		chr4:133994282-133994329	TCTTTCTCTACCTTCCCTCCTCAGACTCTCCGCTGGTGTTTGAACCTGGGCATCCTAGAA	exon sense-overlapping
ASMM10P047727	2.94848	up	noncoding	AK162104	AK162104	Genbank	1713	chr11	-	106394731	106396439		chr11:106394860-106394938	GACAGTTAATTGTTTAATTGATATGTGCTGATTGTGTGATTCACTCCTCTTTGTGGAAAC	intergenic
ASMM10P057108	2.28959	up	noncoding	uc009vft.1	AK006653	UCSC_knowngene	422	chrY	+	15155238	15178893	uc029xxz.1, uc029xyd.1	chrY:15155299+15168307	TAGATGAGCTTAAAGAGCCCAGCATTTGATAAAAATGAGAATATATCGCCTCAAGCAGAA	intergenic
ASMM10P021129	3.79226	up	noncoding	ENSMUST00000156763	Alkbh3	Ensembl	965	chr2	-	94006243	94010752		chr2:94006260-94006846	TTATGCTAGCAGTTAGCATCAAGCAGACGTTCTGCTCATAAGTAGTCTGTTATGCTATTT	exon sense-overlapping
humanlincRNA0540+_P1	2.11257	up	noncoding	humanlincRNA0540+	humanlincRNA0540	lincRNA	9273	chr5	+	118466741	118476014		chr5:118475775+118475834	TATGAGCATACAGGACACACGCTAGATTAGAGTGGAGAACACATGCCTGGGTCACATAAA	intergenic
ASMM10P014399	2.02548	up	noncoding	ENSMUST00000135019	Ndufb4	Ensembl	465	chr16	-	37647600	37649359		chr16:37649301-37649359	TAAAGTTTCTGAATAGTAGAACCAGTCAGGTGGGAGTCATGGCACAGTCCTGTGATTCCA	exon sense-overlapping
ASMM10P017940	3.92203	up	noncoding	ENSMUST00000124013	1700091E21Rik	Ensembl	296	chr18	-	64276119	64277157		chr18:64276133-64276333	CTCCCTGTTTTAACAATAAGAGAACGAACTGCATCAAGGATTAAAACATCTATTCAACCA	natural antisense
ASMM10P048460	2.04997	up	noncoding	ENSMUST00000180443	Gm26542	Ensembl	1238	chr11	+	50237008	50288839		chr11:50288602+50288839	ATCTGCTCAGGGTTTCACATTCAAAGGACTTACTGACAAGTCAGACTCAAGTCGCTTTTT	natural antisense
ASMM10P027642	2.43184	up	noncoding	AK156004	AK156004	Genbank	2297	chr4	-	116681662	116683957		chr4:116681676-116682112	TGAGCCACCATGTGGTTGACTGGGAATTGAACTCAGGATAGAAGATCAGTCAGTGTTCTT	intergenic
ASMM10P042052	2.27472	up	noncoding	uc009rdl.1	AK077474	UCSC_knowngene	632	chr9	-	98562228	98563592		chr9:98562242-98562349	CCCATGTAACCACAAACCTTGAAGATCTGCGAGTTCAATACCAGTTTCTGCAAGACTCTC	bidirectional
ASMM10P055815	2.53771	up	noncoding	TCONS_00000110	XLOC_000365	Alexander et al 2013	612	chr1	+	93975920	93978663		chr1:93976038+93978190	TCATGAATCAAGTCATCAGCTTTCACAATGTATCTGAGGAATCCTGGTTTGCCAGGCAGG	intergenic
ASMM10P014248	3.13314	up	noncoding	ENSMUST00000135352	Bcl6	Ensembl	3933	chr16	-	23967693	23972380		chr16:23967707-23968059	TATGTAGGAGCAGTGAAGGTGTTAAAGGAAGCTTAGGAGTAGAGCAACCAGAGAAATATG	exon sense-overlapping
ASMM10P019281	5.52947	up	noncoding	TCONS_00016121	XLOC_012427	Alexander et al 2013	1844	chr19	-	45329379	45338401		chr19:45329938-45330006	TACTGCTTTTATATAGACAGAATTAGCTCGGTGACAGCGAGCCTGATTGTCTTTCACTAG	intergenic
ASMM10P020713	2.1589	up	noncoding	ENSMUST00000180913	Gm26743	Ensembl	1726	chr2	-	67677030	67687282		chr2:67677065-67677271	CCACACATTTCTCTGGTCACGCATTCAGCAATATTTTTACAACCAAATCTCAGATTAAAA	intergenic
ASMM10P048332	2.12679	up	noncoding	AK037503	AK037503	Genbank	2006	chr11	+	34095107	34097111		chr11:34096860+34097077	AAACAGAAGCAATATATAGGAGCAGAGCTATTTGCATTGGGGGGTTGGTGAGGTGGTTCA	intergenic
ASMM10P033331	2.69055	up	noncoding	ENSMUST00000141833	Elmod3	Ensembl	2509	chr6	-	72567549	72598395		chr6:72567746-72568814	AGGTTAAAGGTCTACAGGAAAAGTGTCTCAAAACAAAATCAGAGCCAAGGAAGCCAGCGC	exon sense-overlapping
ASMM10P048329	7.86201	up	noncoding	ENSMUST00000146318	Lcp2	Ensembl	722	chr11	+	34087003	34090753		chr11:34087144+34087204	CATTATGAGACACGGAAACAATGACTGATGGTAAATTCATCTTCAAAATACTTTGCTTCG	exon sense-overlapping
ASMM10P021986	2.40764	up	noncoding	AK041583	AK041583	Genbank	3153	chr2	-	164874863	164878014		chr2:164874926-164877012	ATGGAAAAGATGGAAGGAGAGAGCTGACTTGACAAAACTGTCTTCTGACCACTGTACACG	intergenic
ASMM10P057863	6.59155	up	noncoding	CA586246	humanlincRNA0176	lincRNA	395	chr1	+	183561439	183561829	NM_172485	chr1:183561722+183561829	ATAGGAAATGACTGTGTAGCTGCATATGAAAGTCACAGAAAGGGGACCCTTCAGACAGGT	intergenic
ASMM10P026713	2.16255	up	noncoding	AK084737	AK084737	Genbank	490	chr4	-	8646963	8647452		chr4:8646998-8647452	GGTGCGGTTTAAAAATTATACGGTCCTCAACAGGAAAAATAAAATTGTTGTGTTCGACAT	intergenic
ASMM10P028371	2.51817	up	noncoding	AK156128	AK156128	Genbank	2625	chr4	-	154918395	154920976		chr4:154919025-154919253	TACCTCTGCTTTCCAAATAACACTGTGATTACCTACATGATCCTGCAAACTGAGGGGTGG	intergenic
ASMM10P030043	2.19006	up	noncoding	NR_027971	Atad3aos	RefSeq	971	chr4	+	155761191	155762260		chr4:155762177+155762260	CGGTTGAGTTCACAGAATTGTTTGGACTGTTTTTTAACACTGGACAAAAGGCAATTTTAA	bidirectional
ASMM10P037795	2.78343	up	noncoding	NR_045504	4933402C06Rik	RefSeq	1000	chr7	+	40674736	40691260		chr7:40691197+40691260	AACTAACCAGAAGAGGACAGGTCTCTTGGCTAAAAACAAACAATAGCAAGGTTCATTTTT	intergenic
ASMM10P033621	2.26271	up	noncoding	AK042236	AK042236	Genbank	891	chr6	-	113045280	113046171		chr6:113045432-113045493	ATGGCTCAGTGATTAAGGCTTGCTTTTCCAGAGAATTCAAATTTGGTACCCAGCACCCAC	bidirectional
ASMM10P035652	2.74382	up	noncoding	NR_073014	A930016O22Rik	RefSeq	2560	chr7	-	19417465	19421417		chr7:19420071-19420232	ATCTCCTCAATCTGAGAAAGGGAGAGGACACCAGGAATTGGACTCCAAAGGCAGTCTGGG	natural antisense
ASMM10P049947	4.85527	up	noncoding	uc007niz.1	Hdac9	UCSC_knowngene	3446	chr12	-	34095876	34917095		chr12:34095890-34095945	CCGTTTCTTCTTCACCTTTAACTAGGTCAAGTTCATTGAAGTTACATTGGGAATAAAAGT	exon sense-overlapping
ASMM10P049947	4.85527	up	noncoding	uc007niz.1	Hdac9	UCSC_knowngene	3446	chr12	-	34095876	34917095		chr12:34095890-34095945	CCGTTTCTTCTTCACCTTTAACTAGGTCAAGTTCATTGAAGTTACATTGGGAATAAAAGT	exon sense-overlapping
ASMM10P025711	3.41855	up	noncoding	ENSMUST00000133653	Gm15462	Ensembl	4580	chr3	+	30686084	30692366		chr3:30692305+30692366	AGCCACTGCATCTTATTCACCATGACCAGACTTTGTAAAGGATAAACCACTGACTACACC	intergenic
ASMM10P025917	2.58559	up	noncoding	ENSMUST00000162296	Gm16162	Ensembl	297	chr3	+	63825793	63826444		chr3:63826382+63826444	CTCCAGCCAAAAATACACAAAAATCAAACAAGAATGGAAAAGACTTAATAGCATCATCAC	intronic antisense
ASMM10P025917	2.58559	up	noncoding	ENSMUST00000162296	Gm16162	Ensembl	297	chr3	+	63825793	63826444		chr3:63826382+63826444	CTCCAGCCAAAAATACACAAAAATCAAACAAGAATGGAAAAGACTTAATAGCATCATCAC	intronic antisense
ASMM10P025917	2.58559	up	noncoding	ENSMUST00000162296	Gm16162	Ensembl	297	chr3	+	63825793	63826444		chr3:63826382+63826444	CTCCAGCCAAAAATACACAAAAATCAAACAAGAATGGAAAAGACTTAATAGCATCATCAC	intronic antisense
ASMM10P028825	5.45296	up	noncoding	ENSMUST00000157333	Gm22563	Ensembl	269	chr4	+	51540746	51541015		chr4:51540955+51541015	GTCCAGACAAGTTCTCAAAAGAAACAATAAACCAAAAGCAAGGAGAATGGACATGAGTGG	intergenic
ASMM10P043572	9.88537	up	noncoding	uc009skg.1	AK163331	UCSC_knowngene	940	chrUn_GL456372	-	6883	13335		chrUn_GL456372:7020-7563	TATTTGTAAGGCCCTTAACATAATAAAAACAGGCATGCAGGCAGCTGAGACACAGGATTT	intergenic
ASMM10P012171	2.77925	up	noncoding	AK015232	AK015232	Genbank	509	chr14	+	71421011	71421611		chr14:71421470+71421611	GGAAGAACTTGGTGCAAAAGAAAATCAACTGAAGATTGGGATTGTTGGTTGGGAACAGCA	intergenic
ASMM10P036192	2.42796	up	noncoding	DQ140164	DQ140164	Genbank	201	chr10	-	125389286	125389487	TCONS_00002509	chr10:125389363-125389487	AGGACACGTCAGGGGACATAAATAAATAAATAATTCCATTCAGCGGATGACAGCGAGGCC	intergenic
ASMM10P037815	2.11565	up	noncoding	TCONS_00029078	XLOC_021512	Alexander et al 2013	1671	chr7	+	42474380	42476135		chr7:42475485+42475551	GTCTATCTCCAGTATGAATTCTGCTATGAGTTTCAAAATTTGATTGTTTGGCAAAGGACT	intergenic
ASMM10P031237	3.64247	up	noncoding	ENSMUST00000164584	Micall2	Ensembl	891	chr5	-	139706885	139710227		chr5:139709225-139709515	AGCTAGTGTGAGATTGTCCAAGGGGATGACATGGGAGGGACACTTTAAGTAATAGGAACA	exon sense-overlapping
ASMM10P021300	2.73288	up	noncoding	AK042839	AK042839	Genbank	2053	chr2	-	114303263	114305316		chr2:114303308-114305316	CCCACAAGAGTCTCTGTGTTTTTGTGTTGTGGAAAACCTGTTATTTAAAATATCCTTAAG	intergenic
ASMM10P029078	3.91949	up	noncoding	TCONS_00002383	XLOC_002292	Alexander et al 2013	2383	chr10	-	41470036	41477800		chr10:41470069-41472292	CCTGTATGAGAATCTGACTTGTTGGGAAATCATTTTCAAATTCACAAAGGGTTCTATTAC	intronic antisense
ASMM10P029078	3.91949	up	noncoding	TCONS_00002383	XLOC_002292	Alexander et al 2013	2383	chr10	-	41470036	41477800		chr10:41470069-41472292	CCTGTATGAGAATCTGACTTGTTGGGAAATCATTTTCAAATTCACAAAGGGTTCTATTAC	intronic antisense
ASMM10P053311	2.60829	up	noncoding	NR_045840	4933416M07Rik	RefSeq	1520	chr8	+	27142909	27149706		chr8:27149646+27149706	GAACCATGATCAAATACATTACATGAAAAAACATTATTCAAAAGAATAAAAAATGATTAA	natural antisense
ASMM10P053311	2.60829	up	noncoding	NR_045840	4933416M07Rik	RefSeq	1520	chr8	+	27142909	27149706		chr8:27149646+27149706	GAACCATGATCAAATACATTACATGAAAAAACATTATTCAAAAGAATAAAAAATGATTAA	natural antisense
ASMM10P026262	3.65924	up	noncoding	AK029904	AK029904	Genbank	3912	chr3	+	97609931	97613836		chr3:97613518+97613836	CTTGCTACTATAGGCTGGCTGGCTTAAACTTTGTTAATCAATGACAAAAGAATTACTGCT	natural antisense
ASMM10P042325	2.63162	up	noncoding	AK158480	AK158480	Genbank	3125	chr9	-	121775023	121778146		chr9:121775435-121778146	GGAAAAAACAATTTAACAAAGACCACGAGCAAGAAGCTTAATCTGACCACTTCTTACAAT	natural antisense
ASMM10P025631	2.07057	up	noncoding	ENSMUST00000066794	Gm8935	Ensembl	2798	chr3	+	12855835	12858633	NM_001037926, NM_001127188	chr3:12858405+12858633	CTTGTTCACCCTCAAACGTTATAAGATGAAGATAAGTTAGGAAGTCAGAAGATAGTATTG	intergenic
ASMM10P017277	5.30721	up	noncoding	TCONS_00013367	XLOC_010222	Alexander et al 2013	950	chr17	+	45855882	45871460		chr17:45856162+45856297	TTTAGCTTGGAAAACCCAGCATTTTTTGGAGTCTTTGCTCAGAGAGGAGCCCTGCACTAA	intergenic
ASMM10P032633	2.11913	up	noncoding	ENSMUST00000142473	Sun1	Ensembl	2168	chr5	+	139200666	139228339		chr5:139227469+139227532	GGCAGGTTGATTTGGACTGCTTGAACTTTCTCCTAAACATTGATAGACCTTTCTGTGTTC	exon sense-overlapping
ASMM10P032633	2.11913	up	noncoding	ENSMUST00000142473	Sun1	Ensembl	2168	chr5	+	139200666	139228339		chr5:139227469+139227532	GGCAGGTTGATTTGGACTGCTTGAACTTTCTCCTAAACATTGATAGACCTTTCTGTGTTC	exon sense-overlapping
ASMM10P032633	2.11913	up	noncoding	ENSMUST00000142473	Sun1	Ensembl	2168	chr5	+	139200666	139228339		chr5:139227469+139227532	GGCAGGTTGATTTGGACTGCTTGAACTTTCTCCTAAACATTGATAGACCTTTCTGTGTTC	exon sense-overlapping
ASMM10P032633	2.11913	up	noncoding	ENSMUST00000142473	Sun1	Ensembl	2168	chr5	+	139200666	139228339		chr5:139227469+139227532	GGCAGGTTGATTTGGACTGCTTGAACTTTCTCCTAAACATTGATAGACCTTTCTGTGTTC	exon sense-overlapping
ASMM10P032633	2.11913	up	noncoding	ENSMUST00000142473	Sun1	Ensembl	2168	chr5	+	139200666	139228339		chr5:139227469+139227532	GGCAGGTTGATTTGGACTGCTTGAACTTTCTCCTAAACATTGATAGACCTTTCTGTGTTC	exon sense-overlapping
ASMM10P002817	3.36854	up	noncoding	ENSMUST00000151324	Zfp618	Ensembl	144	chr4	+	63120399	63121428		chr4:63120445+63121330	TCTCCTGCAGAAACCCTACACGTGCGGCGCCTGTGGGATCCAGTTTCAGTTCTACAGCAA	exon sense-overlapping
humanlincRNA2443+_P1	2.83293	up	noncoding	humanlincRNA2443+	humanlincRNA2443	lincRNA	32884	chrX	+	96015237	96048121		chrX:96048039+96048098	AAAGACTTAGCATGTTACTGGAGCCATAAAATCCCTCAGATCCTTGGTCAGGGTAGAGGT	intergenic
ASMM10P015971	2.66272	up	noncoding	uc008ccf.1	AK171153	UCSC_knowngene	782	chr17	-	34284905	34285687		chr17:34285000-34285687	CCATTTGTTAAAATAAATGAGAAAGTCTCCTTGTATGGAAAATGCACCCTTTTAGGAAGG	intron sense-overlapping
ASMM10P055065	2.67058	up	noncoding	ENSMUST00000134789	Zc3h15	Ensembl	1407	chr2	+	83660009	83664622		chr2:83660023+83660093	GCACTACCACTTCTAAATAATATTGTCTCTATAGGTGTGCAGACATTTTCTTGAAGCTAT	exon sense-overlapping
ASMM10P021094	2.03085	up	noncoding	ENSMUST00000141061	Ctse	Ensembl	1594	chr1	+	131661910	131665446		chr1:131665229+131665446	TATTCTCTTTAGGGTAGTAGGTCTCCTTAAAATATGTCTAAGTGGGTTGGATAGATGGCT	exon sense-overlapping
ASMM10P053843	2.24727	up	noncoding	ENSMUST00000142726	Map3k5	Ensembl	720	chr10	+	20127683	20138551		chr10:20138351+20138411	GCTGATGAAGACACTATAAGTCGGGTAAAGGGGACCGATCTGTGGGACTGTGGTGTTTCA	exon sense-overlapping
ASMM10P046573	3.09491	up	noncoding	ENSMUST00000136709	Ublcp1	Ensembl	817	chr11	-	44455548	44464025		chr11:44463800-44464025	GTGTATTGTAGCTCATAGACTACTTTGTTTACCCAAGTACTTGTCCCAGATAATAAACTA	exon sense-overlapping
ASMM10P010013	2.48101	up	noncoding	NR_040393	D430036J16Rik	RefSeq	1732	chr9	+	81631929	81645156	NR_040396	chr9:81639174+81642546	ACTAAAGCAGCATTTCAAAGCAAAACTCCTGCAAGTACCATTTACAAGAAGGATCTACGC	natural antisense
ASMM10P050486	4.43575	up	noncoding	TCONS_00006990	XLOC_005844	Alexander et al 2013	1835	chr12	-	111559632	111561537	TCONS_00006989	chr12:111559648-111561184	TTTACCCGTGCATGCGCATGTGGAGGACAGAAATTGATGTTTCGTGTCTTCCTATATTCG	intergenic
ASMM10P003826	3.37872	up	noncoding	ENSMUST00000176808	Il10ra	Ensembl	3374	chr9	-	45253839	45269149		chr9:45266593-45269005	ATTGCATACGGTACGGAAACTCAACCTGGAATGACATCCATATCTGTAGAAAGGCTCAGG	exon sense-overlapping
ASMM10P047339	2.51487	up	noncoding	ENSMUST00000132078	Stxbp4	Ensembl	748	chr11	-	90630210	90638073		chr11:90630224-90630451	TTTTCAAGTGCGGTTGGAACCTGTAGGTCTTACTTCACAAGGGACATTTATTTTCTAATA	exon sense-overlapping
ASMM10P041688	2.23552	up	noncoding	AK054086	AK054086	Genbank	4560	chr9	-	59651748	59656308		chr9:59652026-59656308	TTAAGAGTAGTATTGACTTGTTCAAAATGTCAGGAACCACAACACAAGTAAGATACCTAG	bidirectional
ASMM10P041688	2.23552	up	noncoding	AK054086	AK054086	Genbank	4560	chr9	-	59651748	59656308		chr9:59652026-59656308	TTAAGAGTAGTATTGACTTGTTCAAAATGTCAGGAACCACAACACAAGTAAGATACCTAG	bidirectional
ASMM10P028090	4.05078	up	noncoding	uc008vjp.1	AK007899	UCSC_knowngene	471	chr4	-	137696978	137706606		chr4:137697065-137697364	AAATCCCTGGAAGGAAACCTTTCCCTGAGGAGAGATCTTAAACCCCTCAGGGGTTGTTCT	intronic antisense
ASMM10P028090	4.05078	up	noncoding	uc008vjp.1	AK007899	UCSC_knowngene	471	chr4	-	137696978	137706606		chr4:137697065-137697364	AAATCCCTGGAAGGAAACCTTTCCCTGAGGAGAGATCTTAAACCCCTCAGGGGTTGTTCT	intronic antisense
ASMM10P028090	4.05078	up	noncoding	uc008vjp.1	AK007899	UCSC_knowngene	471	chr4	-	137696978	137706606		chr4:137697065-137697364	AAATCCCTGGAAGGAAACCTTTCCCTGAGGAGAGATCTTAAACCCCTCAGGGGTTGTTCT	intronic antisense
ASMM10P058017	2.94494	up	noncoding	CR516359	humanlincRNA1311	lincRNA	248	chr16	-	93045718	93074141	NM_001111320, NM_010497	chr16:93073977-93074141	ACTGTGTTATCCTTGCTGTTTTCTGTTAACCCGGGTAAACGATGCTCCACTTGTGGTCTT	intergenic
ASMM10P023823	7.07956	up	noncoding	uc008mms.1	1700026D11Rik	UCSC_knowngene	2033	chr2	+	132490715	132513902		chr2:132513731+132513902	TCATGCTAAAAACAGATTTAAACAAAACCCCGCTAAGAGCTAAGACAGCGAGAATGAGCC	intergenic
ASMM10UP146	2.44796	up	noncoding	uc.237+	uc.237	UCR	465	chr1	-	6757512	6757977		chr1:6757516-6757575	CAGGAATAGATGGCACAATGTCCCTTAATATTTCCTGGTAATGAAGACACAAATGTACAG	intronic antisense
ASMM10P051908	2.19554	up	noncoding	AK135037	AK135037	Genbank	2250	chr13	-	63813310	63815560		chr13:63813518-63814176	CACCCAATAACAGTCATGATAAGCATTTCAAAAGAATTTTACTTGGATGCCAAAGAGACT	natural antisense
ASMM10P051908	2.19554	up	noncoding	AK135037	AK135037	Genbank	2250	chr13	-	63813310	63815560		chr13:63813518-63814176	CACCCAATAACAGTCATGATAAGCATTTCAAAAGAATTTTACTTGGATGCCAAAGAGACT	natural antisense
ASMM10P036960	17.2746	up	noncoding	ENSMUST00000143713	Spn	Ensembl	2161	chr7	-	127132231	127137814		chr7:127132386-127133000	CAACATCTGAAACCCAAATAGTTCAACAGCTAAATAGTCACAGGGCTGAAAGATGGCTCA	exon sense-overlapping
ASMM10P015960	5.5749	up	noncoding	NR_046183	BC051537	RefSeq	1668	chr17	-	34083842	34095309		chr17:34095009-34095113	TCCAGAAGTCCGCCAGGAATCATCTCTCAAGGGTTTCTCAGAAGAGAAGTTACCTAAAGT	natural antisense
ASMM10P042019	7.12068	up	noncoding	ENSMUST00000126025	Gm16126	Ensembl	589	chr9	-	95618910	95648471		chr9:95618927-95619243	AAAGATCAATCCCAATTGAAGACGACTGAGTTCCATCTGAGGGTTGCTCAGCTGAAGTGT	intronic antisense
ASMM10P035326	9.22751	up	noncoding	ENSMUST00000141440	Gm15687	Ensembl	269	chr6	+	145056388	145059892		chr6:145059832+145059892	CTTCTTGGATCTCCCTGGGCAAGGGAGTCAACTTATAATAAAACCATGACTTTCAATGCA	intronic antisense
ASMM10P056070	2.31579	up	noncoding	TCONS_00009699	XLOC_007794	Alexander et al 2013	2002	chr14	-	69022718	69030070		chr14:69024482-69029881	ATGGCAGCAGCAGATCTACACTGTGATGTCGCTCAGTGTCATGGAGGATATGCTCCTCAG	intronic antisense
ASMM10P021558	3.38179	up	noncoding	AK143370	AK143370	Genbank	3010	chr1	+	134234610	134237619		chr1:134237556+134237619	GTGCACTGTGGCACTCCCACACACATAGACACATGCACTAAATAAATAAAATGTAATAGA	natural antisense
ASMM10P021396	2.0829	up	noncoding	ENSMUST00000156370	Zscan29	Ensembl	756	chr2	-	121161481	121164434		chr2:121164220-121164434	AACTGAAGAGTTGAGGCTCTAAAGCACTGGGTTAGGTGATGCTGAAATCTCTCTTCTGGT	exon sense-overlapping
ASMM10P000630	4.43195	up	noncoding	ENSMUST00000107930	Mpo	Ensembl	648	chr11	+	87795202	87799937		chr11:87796441+87799863	CCCCCTCAAGGGGACATGCGCTCCAGCGAGATGCCGGAGCTCACCTCCATGCACACCCTC	exon sense-overlapping
ASMM10P052535	2.22217	up	noncoding	ENSMUST00000119264	Gm11352	Ensembl	517	chr13	+	26194700	26195217		chr13:26195154+26195217	GTGACCAAGACAATGAAGGGATTTATGTATATCTTGGCCAGGCAACAACGTGAGGCAAAC	intergenic
ASMM10P002186	4.0875	up	noncoding	ENSMUST00000140786	Slc25a24	Ensembl	667	chr3	+	109123161	109158540		chr3:109136319+109154993	TTAGCATTTAAAAGTTTGGACAAGAATAATGACGCATCGACTCTGATGGGACGATGACCG	exon sense-overlapping
ASMM10P012458	2.1787	up	noncoding	NR_038186	0610007N19Rik	RefSeq	1500	chr15	-	32240567	32244662		chr15:32240587-32241769	CTTCCATCGGGATGTCATATTTTACTTAACCTGCATTTCCAGAAATTAAAGCATTCTAGA	bidirectional
mouselincRNA0009+_P1	2.3107	up	noncoding	mouselincRNA0009+	mouselincRNA0009	lincRNA	10457	chr1	+	35004701	35015158		chr1:35015087+35015146	TTATTCTCTTTCAGAAATGGATAGAGCAGTCAGTCAAGGTTGCCAGGAAGGGGGAAAGAA	intergenic
ASMM10P036463	2.70871	up	noncoding	ENSMUST00000174222	Vmn2r-ps82	Ensembl	1641	chr7	-	86053699	86063461		chr7:86058918-86059711	CAAGAAGAAGACACATGGTCAAAGAATGCTGCGAAAGAACTGGAATTTGACTCTTGGAAG	intergenic
humanlincRNA0938-_P1	2.11144	up	noncoding	humanlincRNA0938-	humanlincRNA0938	lincRNA	28620	chr18	-	76185144	76213764		chr18:76185210-76185269	ATGATTCTGCTGATAAAGACCATCCTGAGGATATGCGTTATGGACTCCATGCTGTCCTGA	intergenic
ASMM10P046676	2.12668	up	noncoding	ENSMUST00000155165	A430108G06Rik	Ensembl	1359	chr11	-	53564687	53567305		chr11:53564701-53564763	AAATGCCTTCCACTGATGTAAAGGTTTTTGGTTGTGTAAAAAAATCAAATTATTAATACT	bidirectional
ASMM10P018271	2.57278	up	noncoding	AK032281	AK032281	Genbank	1560	chr18	+	25140701	25142260		chr18:25142099+25142260	GATAGTACCAAAATGTGTCTCACTTCTGGATTTGTTCTAATTCATCTATTTTCCCCCATT	natural antisense
ASMM10P018271	2.57278	up	noncoding	AK032281	AK032281	Genbank	1560	chr18	+	25140701	25142260		chr18:25142099+25142260	GATAGTACCAAAATGTGTCTCACTTCTGGATTTGTTCTAATTCATCTATTTTCCCCCATT	natural antisense
ASMM10P018271	2.57278	up	noncoding	AK032281	AK032281	Genbank	1560	chr18	+	25140701	25142260		chr18:25142099+25142260	GATAGTACCAAAATGTGTCTCACTTCTGGATTTGTTCTAATTCATCTATTTTCCCCCATT	natural antisense
ASMM10P031397	2.18642	up	noncoding	AK138160	AK138160	Genbank	1742	chr5	-	150568587	150570329		chr5:150568756-150570329	TGCCAAACATTCATGCTCTTATTCCTCACCCACAGGAAATAATTTTGCAAAGTGACAGAT	natural antisense
ASMM10P012464	2.49473	up	noncoding	AK142186	AK142186	Genbank	2323	chr15	-	34080309	34082632		chr15:34080508-34081361	CTTAGGACTTGTCAACTGCTTCCAAGAAGCCATTCAAGATGTTTTTAAAAGTCGCTTATC	bidirectional
ASMM10P017181	2.86151	up	noncoding	NR_045439	1700031A10Rik	RefSeq	656	chr17	+	36923791	36933432		chr17:36933351+36933432	TTGTCCTCCTTCCCAGGAAGGAGGATACAGATTGGTCATTATTGTTTCTAATCCAAAAAA	intergenic
ASMM10P002517	2.30632	up	noncoding	ENSMUST00000145940	Tspan9	Ensembl	332	chr6	-	127967080	128143553		chr6:127967261-128083381	AGGAGAGTGAGAGGATCCAGCTCAGGTGACCCAGGCAGGCAGTCAGAGCTCTGTGGCTGT	exon sense-overlapping
ASMM10P044567	4.52774	up	noncoding	ENSMUST00000134490	Fbxo7	Ensembl	4728	chr10	+	86032970	86051871		chr10:86033090+86033150	TTGAGAGGAAGAATGGGCTCCGAGCAGTTTGTTTGGAATAATTACCCATAGTTCACAGAG	exon sense-overlapping
ASMM10P044567	4.52774	up	noncoding	ENSMUST00000134490	Fbxo7	Ensembl	4728	chr10	+	86032970	86051871		chr10:86033090+86033150	TTGAGAGGAAGAATGGGCTCCGAGCAGTTTGTTTGGAATAATTACCCATAGTTCACAGAG	natural antisense
ASMM10P022090	2.22027	up	noncoding	ENSMUST00000138288	Gm14455	Ensembl	2146	chr2	-	172425803	172440560		chr2:172425820-172427765	TAGTCCTGAACATCTGTAGTAAAAATGCAGGCATGGGGAAGTTAAATGACATATCCAAAC	natural antisense
ASMM10P022090	2.22027	up	noncoding	ENSMUST00000138288	Gm14455	Ensembl	2146	chr2	-	172425803	172440560		chr2:172425820-172427765	TAGTCCTGAACATCTGTAGTAAAAATGCAGGCATGGGGAAGTTAAATGACATATCCAAAC	natural antisense
ASMM10P022090	2.22027	up	noncoding	ENSMUST00000138288	Gm14455	Ensembl	2146	chr2	-	172425803	172440560		chr2:172425820-172427765	TAGTCCTGAACATCTGTAGTAAAAATGCAGGCATGGGGAAGTTAAATGACATATCCAAAC	natural antisense
ASMM10P013256	2.57895	up	noncoding	uc007vew.1	AK038306	UCSC_knowngene	1690	chr15	+	8528950	8532788		chr15:8532710+8532788	CAGACTTCTAATAGCCTTGTCTGTAATTACTGACTTCTGCTTAGTACTGATAATGGAAAT	intergenic
ASMM10P028641	2.3363	up	noncoding	ENSMUST00000119806	Gm12361	Ensembl	1044	chr4	+	34919128	34920520		chr4:34920460+34920520	GAAGAATTTCAATCAAAAAAGAGAAGGAGAGTGGATGAGCCGCAGTATTACTGCAGCTAG	intergenic
ASMM10P048913	3.986	up	noncoding	ENSMUST00000092912	Mettl16	Ensembl	2054	chr11	+	74770924	74817894		chr11:74800325+74800455	AGTACTGACTTTCAAAGAGTGGGAAATTTAAAGTGCAGAAGCCACAAGGACTGTCCCCAC	exon sense-overlapping
ASMM10P010736	2.05392	up	noncoding	ENSMUST00000152432	Pea15a	Ensembl	1015	chr1	-	172199774	172206804		chr1:172199885-172200407	TAAAAAATATTGGGTCTAAGGCAGCCGAGTTAGTTACAGGTGTGTGAAACTGAAGTCACC	exon sense-overlapping
ASMM10P011023	5.03251	up	noncoding	AK034241	AK034241	Genbank	1898	chr14	-	50893640	50895537		chr14:50893656-50894958	TATTGGTAGTCATGTCAGTAAGTCCCAGATTAGCCAACACTACATCGTGAGATCCCGTCT	intergenic
ASMM10P002445	2.32396	up	noncoding	ENSMUST00000145047	Myadml2	Ensembl	471	chr11	-	120646031	120647082		chr11:120646421-120647021	TGTCTTCTCTCTGGCTGAGAGCACCTACAGCTGACCAAGGTAGCCCCATGTCAAAGGCCA	exon sense-overlapping
ASMM10P002445	2.32396	up	noncoding	ENSMUST00000145047	Myadml2	Ensembl	471	chr11	-	120646031	120647082		chr11:120646421-120647021	TGTCTTCTCTCTGGCTGAGAGCACCTACAGCTGACCAAGGTAGCCCCATGTCAAAGGCCA	exon sense-overlapping
ASMM10P016183	2.50943	up	noncoding	NR_073425	Runx2	RefSeq	2818	chr17	-	44495986	44736176		chr17:44496013-44497243	GGGCTATTTAGGTCTTTCTTATGAATAAGAAAGTATCATGTGTCCTGAATAAAGTGTGTG	exon sense-overlapping
ASMM10P016183	2.50943	up	noncoding	NR_073425	Runx2	RefSeq	2818	chr17	-	44495986	44736176		chr17:44496013-44497243	GGGCTATTTAGGTCTTTCTTATGAATAAGAAAGTATCATGTGTCCTGAATAAAGTGTGTG	exon sense-overlapping
ASMM10P016183	2.50943	up	noncoding	NR_073425	Runx2	RefSeq	2818	chr17	-	44495986	44736176		chr17:44496013-44497243	GGGCTATTTAGGTCTTTCTTATGAATAAGAAAGTATCATGTGTCCTGAATAAAGTGTGTG	exon sense-overlapping
ASMM10P016183	2.50943	up	noncoding	NR_073425	Runx2	RefSeq	2818	chr17	-	44495986	44736176		chr17:44496013-44497243	GGGCTATTTAGGTCTTTCTTATGAATAAGAAAGTATCATGTGTCCTGAATAAAGTGTGTG	exon sense-overlapping
ASMM10P016183	2.50943	up	noncoding	NR_073425	Runx2	RefSeq	2818	chr17	-	44495986	44736176		chr17:44496013-44497243	GGGCTATTTAGGTCTTTCTTATGAATAAGAAAGTATCATGTGTCCTGAATAAAGTGTGTG	exon sense-overlapping
ASMM10P017393	2.86809	up	noncoding	TCONS_00013385	XLOC_010309	Alexander et al 2013	710	chr17	+	57165126	57166081		chr17:57165910+57165997	GAAAGTTAAGCCAGATCCTAGTGTATATATACGTGTGCATTCTCTGTTATAACCTCTTAT	intergenic
ASMM10P036097	2.04141	up	noncoding	uc012fkp.1	EG545963	UCSC_knowngene	954	chr7	-	45782931	45783994		chr7:45782957-45783159	CACACCTGTGGACCATTCAACTGTGTGTTTAGGACATATTTTGTTACCAGTTTTATAATA	natural antisense
ASMM10UP506	2.34476	up	noncoding	uc.98-	uc.98	UCR	238	chr2	-	71536027	71536265		chr2:71536047-71536106	TAATCAAGAAGAGAATACAGTGAAATGATGCTGACCCTCTTGGGTTTGCAGCTGTACGCG	intergenic
ASMM10P050629	2.21963	up	noncoding	TCONS_00006660	XLOC_004973	Alexander et al 2013	2261	chr12	+	12866347	12876796	TCONS_00006661	chr12:12876480+12876796	TTTCCCTTTCATTTAGTTTGGACAAGGGAGGCCACACTCCTTCAATAAGGCCTTTCTTTC	intergenic
ASMM10P015310	5.86975	up	noncoding	AK045525	AK045525	Genbank	2825	chr16	+	72483392	72486217		chr16:72486154+72486217	CAGTGCAAAACATTGTCTTCAGGATCCAGAGCTTGCTGTTTTATGGCAAACAAAAACAAA	intergenic
ASMM10UP290	2.05672	up	noncoding	uc.377+	uc.377	UCR	217	chr12	+	65055359	65055576		chr12:65055498+65055557	CTTCCTTACAGAAACTAGTCTAGTGGTTCAATAAAGGTGCTGAATGGGTTTAAAAATAGA	intron sense-overlapping
ASMM10P037561	2.17649	up	noncoding	ENSMUST00000169009	Tgfb1	Ensembl	700	chr7	+	25688926	25697213		chr7:25689120+25689180	AGGAGCAGCTAGAAGTAGGGGAGAGGCAGTCTTCAAAACTCAAATGAAAAAACCGAATCG	exon sense-overlapping
ASMM10P020766	2.38813	up	noncoding	ENSMUST00000134595	Gpr155	Ensembl	1339	chr2	-	73381405	73386411		chr2:73381448-73381823	TTCTCAATTATCTCATGTAAAGAAATCTCATTCCTAGAAGGGATCACACCCTGACTTAAA	exon sense-overlapping
ASMM10P020766	2.38813	up	noncoding	ENSMUST00000134595	Gpr155	Ensembl	1339	chr2	-	73381405	73386411		chr2:73381448-73381823	TTCTCAATTATCTCATGTAAAGAAATCTCATTCCTAGAAGGGATCACACCCTGACTTAAA	exon sense-overlapping
ASMM10P020766	2.38813	up	noncoding	ENSMUST00000134595	Gpr155	Ensembl	1339	chr2	-	73381405	73386411		chr2:73381448-73381823	TTCTCAATTATCTCATGTAAAGAAATCTCATTCCTAGAAGGGATCACACCCTGACTTAAA	exon sense-overlapping
ASMM10P029638	2.64759	up	noncoding	NR_029468	Snhg12	RefSeq	606	chr4	+	132308677	132311024	ENSMUST00000137343, uc008vaz.1	chr4:132308690+132308750	CCGCGGTCCCTGTCTGTTTTCGTTATGGCGCCTTGTACTTCTACCCAACGTTGCCCGCCC	intergenic
ASMM10P013048	2.64453	up	noncoding	ENSMUST00000181845	AC133578.2	Ensembl	1283	chr15	-	96193124	96210859		chr15:96193138-96193210	CCCAGTACCTCTGGTGGGTGGGTTAAAGTGTTTAAAAAAAATCATTAAAAATAAGGTTTC	intergenic
ASMM10P011767	2.38762	up	noncoding	uc011zja.1	4930474N05Rik	UCSC_knowngene	1600	chr14	+	36094966	36100112		chr14:36099969+36100112	GCCATATAGACACAGAGACACACACATTCACACGCAAATCTCATAAAGATAAAATTGTAA	exon sense-overlapping
ASMM10P027352	2.07112	up	noncoding	ENSMUST00000119856	Ifna-ps1	Ensembl	555	chr4	-	88578886	88580574		chr4:88578900-88579011	GTCTGGAGAACCCTGTTTTCCTCAGTTAACTTGCTTGCAAGACTGAGTGAGGAGGAGTGA	intergenic
ASMM10P028971	2.20824	up	noncoding	AK143873	AK143873	Genbank	1347	chr4	+	70535115	70536460		chr4:70536380+70536460	GAAAGCATAAACACATTTGTAAGTCTCTCTGTGAAGATTGTATGTGTGAGTCTGCAAATA	bidirectional
ASMM10P041191	2.35269	up	noncoding	AK036463	AK036463	Genbank	1357	chr9	-	13747747	13749102	AK140076	chr9:13747823-13749092	GAAAAATCTGTTCATCTCCAGGTGACCAGGATAAATGATAAGCAATTATTTTCATCTCTG	bidirectional
ASMM10P012574	7.45115	up	noncoding	AK134514	AK134514	Genbank	1469	chr15	-	58017206	58019722		chr15:58017397-58018612	TATCAAAATCTATACTAGTTAAGAGTCTCCACAGAAACAGAACCAAGAAGAGAGAAGAGG	intergenic
ASMM10P021142	2.56283	up	noncoding	ENSMUST00000118815	Gm13795	Ensembl	295	chr2	-	95324689	95324984		chr2:95324897-95324984	AGTCTATGTGTCAGTACTCCTGGGAGACCAGTAAGTCCAAGAGGAATTTAGATATGGCGA	intergenic
ASMM10P003740	2.25375	up	noncoding	ENSMUST00000174624	Gm18191	Ensembl	824	chr7	-	8773325	8777247		chr7:8775107-8775938	TGAACACTCATGTCGACTTATATCTTCTGGGATCCATGACATGACTCAGCTGGAGTCTTG	intergenic
ASMM10P002812	2.16968	up	noncoding	ENSMUST00000151254	1110004F10Rik	Ensembl	1430	chr7	+	116093365	116105210		chr7:116102007+116103194	ACTTCCGAACAGTACAATGGACACGCAGGGGAAGAAGACAAGAAAATTAATGAAGAGCTG	exon sense-overlapping
ASMM10P010951	10.6229	up	noncoding	uc007tgc.1	AK144143	UCSC_knowngene	2867	chr14	-	44972267	45006900		chr14:44972316-44974277	TGAAATGTAATTCCAACCAAAATTCCAACCATGCAAGAAAGCTTGATAAAGGAATGGGTC	intronic antisense
ASMM10P023933	6.11561	up	noncoding	ENSMUST00000129067	Gm14120	Ensembl	2869	chr2	+	148468889	148478780		chr2:148478701+148478780	CTAGGATGGGGCTCAGTAATGTTAAGGTTTAGGGAAGACTGTTAATTTAAAAGCTTTAAT	intergenic
ASMM10P043166	2.07261	up	noncoding	AK077978	AK077978	Genbank	1860	chr9	+	89431923	89433781		chr9:89433721+89433781	AAGTTAACTAGTTCTATGGCATTTGAAGAATTAGGTTTGGTGGGGAGTGAGGATGGAATT	intergenic
ASMM10P052634	2.59491	up	noncoding	NR_045616	1700011B04Rik	RefSeq	648	chr13	+	35181622	35188014		chr13:35187865+35188014	TTTCCCCTTATAAGTCATGTGCAGCAGCACCTGGAATTCCTCCTTATGCAAATGAGGCAT	intergenic
ASMM10P011418	5.92975	up	noncoding	AK156532	AK156532	Genbank	3400	chr14	-	104272666	104276055		chr14:104272683-104274562	TTTATCCAGATTCATACTTTAAAGAGATTAGGGAGGGAATATGCTGGAGGGACAGCTAAA	intergenic
ASMM10P050263	2.18991	up	noncoding	ENSMUST00000176758	Alkbh1	Ensembl	3598	chr12	-	87425839	87429437		chr12:87425861-87428076	GCAATAGCACTGTCTTGCAAAAAGGACTTGTTTCATGAAATTATGTTTTAAAGTGCCTGT	exon sense-overlapping
ASMM10P022180	2.20763	up	noncoding	AK133172	AK133172	Genbank	2052	chr2	-	180587664	180589714		chr2:180587700-180589714	TATGAACGTTGTCTCTGATCTCCACATGTGCACCCATACAAATATATATGCTTGTTAAAT	natural antisense
humanlincRNA0660-_P1	2.10145	up	noncoding	humanlincRNA0660-	humanlincRNA0660	lincRNA	24042	chr14	-	114438244	114462286		chr14:114438279-114438338	TTTGTAAGCCATTCCCCAATAGTGGGTACAAAGAAGAACAAAAAGGACCAATGCTCTGGC	intergenic
ASMM10P057126	4.61412	up	noncoding	uc011xai.1	Fam164b	UCSC_knowngene	991	chr10	-	13149643	13178023		chr10:13168778-13177957	CTTGTGGAAGGAAAGACATGGACCGATATGTAAAAAAGTATTCAACAAAAAACGCAAACC	exon sense-overlapping
ASMM10P056354	3.64899	up	noncoding	TCONS_00023149	XLOC_017772	Alexander et al 2013	6232	chr4	-	124522934	124531840		chr4:124524558-124524738	CTTCTCCTGGAGGTTACCACACTGAATGGATAGACGTGCCGGCTTTTAGTGAGCAACACA	intergenic
ASMM10P030936	2.16572	up	noncoding	AK044281	AK044281	Genbank	1901	chr5	-	115420596	115422500		chr5:115421218-115421830	AGGTCGTTTTAACTTAGGGTGACCCTTTCTCTAATCCAGTGCCTATCAACAGAATGGATG	intergenic
ASMM10UP404	2.17702	up	noncoding	uc.50+	uc.50	UCR	222	chr17	+	80204893	80205115		chr17:80205056+80205115	AAGGCGACTGACTCAAACGAAGAAACCTGAAAGGTTTTGACCAGGTTGATTATTAATATA	intronic antisense
ASMM10UP404	2.17702	up	noncoding	uc.50+	uc.50	UCR	222	chr17	+	80204893	80205115		chr17:80205056+80205115	AAGGCGACTGACTCAAACGAAGAAACCTGAAAGGTTTTGACCAGGTTGATTATTAATATA	intronic antisense
ASMM10UP404	2.17702	up	noncoding	uc.50+	uc.50	UCR	222	chr17	+	80204893	80205115		chr17:80205056+80205115	AAGGCGACTGACTCAAACGAAGAAACCTGAAAGGTTTTGACCAGGTTGATTATTAATATA	intronic antisense
ASMM10UP404	2.17702	up	noncoding	uc.50+	uc.50	UCR	222	chr17	+	80204893	80205115		chr17:80205056+80205115	AAGGCGACTGACTCAAACGAAGAAACCTGAAAGGTTTTGACCAGGTTGATTATTAATATA	intronic antisense
ASMM10P010587	2.71725	up	noncoding	ENSMUST00000127817	Gm15326	Ensembl	319	chr13	+	111871139	111874730		chr13:111874662+111874730	CCAGACAAGCATCTTCTTGGGCTATTAATTATGTAATTAAAGGTCTGAACCTTCTCATTT	intergenic
ASMM10P023667	2.01872	up	noncoding	uc008mag.1	BC002288	UCSC_knowngene	1644	chr2	+	122147716	122149360		chr2:122149166+122149360	GAATAAGAGGCTGCTCTTCAGAGACCGTGCACACTGAATAGATGTGTATCTGGGAGTATA	exon sense-overlapping
ASMM10P042307	2.11998	up	noncoding	uc009sbl.1	AK076661	UCSC_knowngene	458	chr9	-	119887448	119894863		chr9:119887462-119887508	TCCTGACTTCTTCCATGATGGAAGACTCTGTGGAAGCTTAAATAAACCCTTTCCTCTCCG	bidirectional
ASMM10P056097	2.02458	up	noncoding	TCONS_00010877	XLOC_008262	Alexander et al 2013	600	chr15	+	93732793	93736659		chr15:93734124+93736610	GCAAAAAAAAGGCATCTTTTAACACATACTCAATATGATCTTGGTAAATTCTTCATCAGG	intergenic
ASMM10P022495	2.18114	up	noncoding	uc008ivz.1	AK030770	UCSC_knowngene	3947	chr2	+	26640371	26645944		chr2:26645660+26645722	GGATATTTCTCTTATACACAAGAAACCACATGAACAGCATCATGTTTCATAGCTCATCTA	intergenic
ASMM10P044870	3.3558	up	noncoding	AK015661	AK015661	Genbank	1241	chrX	+	12977872	12995906		chrX:12995846+12995906	ATAACTCTAGAAACATTTGCTAACTGGAAGATAGTCCTCGAAATAAAGGCATTTCCACCC	intergenic
ASMM10P046616	2.25094	up	noncoding	AK079507	AK079507	Genbank	1139	chr11	-	49086026	49087163		chr11:49086320-49087163	TTGGTGAAGTCTGTCTCTGAACATGGATGGTTTGGGTTATATTGACAGTGTTTCTGCATA	natural antisense
ASMM10P046616	2.25094	up	noncoding	AK079507	AK079507	Genbank	1139	chr11	-	49086026	49087163		chr11:49086320-49087163	TTGGTGAAGTCTGTCTCTGAACATGGATGGTTTGGGTTATATTGACAGTGTTTCTGCATA	natural antisense
ASMM10P046616	2.25094	up	noncoding	AK079507	AK079507	Genbank	1139	chr11	-	49086026	49087163		chr11:49086320-49087163	TTGGTGAAGTCTGTCTCTGAACATGGATGGTTTGGGTTATATTGACAGTGTTTCTGCATA	natural antisense
ASMM10P046616	2.25094	up	noncoding	AK079507	AK079507	Genbank	1139	chr11	-	49086026	49087163		chr11:49086320-49087163	TTGGTGAAGTCTGTCTCTGAACATGGATGGTTTGGGTTATATTGACAGTGTTTCTGCATA	natural antisense
ASMM10P036430	3.96744	up	noncoding	ENSMUST00000145610	Il16	Ensembl	3183	chr7	-	83642847	83655495		chr7:83642899-83643062	AAACAGCTTGTCAGGCTAAGATGTGGAAGGGCAGAGGTTTAGTCATTCCTTCAGTGACAT	exon sense-overlapping
ASMM10P058023	2.11963	up	noncoding	AI462829	mouselincRNA0653	lincRNA	263	chr16	+	44719100	44719362	ENSMUST00000055226, NM_001276408, NM_001276409, NM_001276410, NM_001276411, NM_001276412, NM_001276413, TCONS_00012141	chr16:44719266+44719326	ATGATTTAATAGGCTGTGGCCTATTTAGTTCCTCCAGACACCTTGATCTATCAGCTACCA	intergenic
ASMM10P020270	2.06573	up	noncoding	NR_027448	AA543186	RefSeq	1696	chr2	-	25327449	25332571		chr2:25327463-25328721	TACTGGGATCCCAAATACCCAGTGTAGTCGACATCTGGCTAATAAAGACTTTCTATTGGC	bidirectional
ASMM10P042024	3.27849	up	noncoding	AK038145	AK038145	Genbank	1775	chr9	-	95933944	95935719		chr9:95933984-95935719	GCTAAGGCTGAGAGAACAGCTTGGGCTATATAGGCAAGAACCTATCACAAACAAAATCCC	natural antisense
ASMM10P048844	2.18045	up	noncoding	AK087276	AK087276	Genbank	1755	chr11	+	70955158	70956913		chr11:70956847+70956913	GCCAGCACTGCATACACATACATACATTTAGGCAAAACACACATATACATCAAATATAGA	natural antisense
ASMM10P048844	2.18045	up	noncoding	AK087276	AK087276	Genbank	1755	chr11	+	70955158	70956913		chr11:70956847+70956913	GCCAGCACTGCATACACATACATACATTTAGGCAAAACACACATATACATCAAATATAGA	natural antisense
ASMM10P048844	2.18045	up	noncoding	AK087276	AK087276	Genbank	1755	chr11	+	70955158	70956913		chr11:70956847+70956913	GCCAGCACTGCATACACATACATACATTTAGGCAAAACACACATATACATCAAATATAGA	natural antisense
ASMM10P038009	2.24573	up	noncoding	ENSMUST00000144739	Oca2	Ensembl	3374	chr7	+	56239807	56536513		chr7:56279736+56279796	AGAAAGCAGCTTCTTAGCTCCAGTTCTGCTGCAGTTGTGGGTTCTCTCAACAAATAAAAG	exon sense-overlapping
ASMM10P041705	3.93221	up	noncoding	AK041708	AK041708	Genbank	1846	chr9	-	61051399	61055820		chr9:61051416-61052942	CTACATATTTACCGCTGGTTAACCATCTTTAGAAACACGAGTAAAGCTGACATCTTCTTT	intergenic
ASMM10P051676	3.75731	up	noncoding	ENSMUST00000153685	A730081D07Rik	Ensembl	1804	chr13	-	40956413	41001151		chr13:40956788-40957649	TCTACAGATGACCAGCTGAAACAACTAGCTGGTGGGACTGAGAACTACAAGATTCTTGGA	natural antisense
ASMM10P051676	3.75731	up	noncoding	ENSMUST00000153685	A730081D07Rik	Ensembl	1804	chr13	-	40956413	41001151		chr13:40956788-40957649	TCTACAGATGACCAGCTGAAACAACTAGCTGGTGGGACTGAGAACTACAAGATTCTTGGA	natural antisense
ASMM10P051676	3.75731	up	noncoding	ENSMUST00000153685	A730081D07Rik	Ensembl	1804	chr13	-	40956413	41001151		chr13:40956788-40957649	TCTACAGATGACCAGCTGAAACAACTAGCTGGTGGGACTGAGAACTACAAGATTCTTGGA	natural antisense
ASMM10P051676	3.75731	up	noncoding	ENSMUST00000153685	A730081D07Rik	Ensembl	1804	chr13	-	40956413	41001151		chr13:40956788-40957649	TCTACAGATGACCAGCTGAAACAACTAGCTGGTGGGACTGAGAACTACAAGATTCTTGGA	natural antisense
ASMM10P047904	2.54782	up	noncoding	AK158099	AK158099	Genbank	1003	chr11	-	117113977	117114978		chr11:117114187-117114978	AGGCTGCTGATGACTTATGTCCACGTGTAGGGATCACATTCACCTTTAAAAGATGCTGTG	bidirectional
ASMM10P047904	2.54782	up	noncoding	AK158099	AK158099	Genbank	1003	chr11	-	117113977	117114978		chr11:117114187-117114978	AGGCTGCTGATGACTTATGTCCACGTGTAGGGATCACATTCACCTTTAAAAGATGCTGTG	bidirectional
ASMM10P047904	2.54782	up	noncoding	AK158099	AK158099	Genbank	1003	chr11	-	117113977	117114978		chr11:117114187-117114978	AGGCTGCTGATGACTTATGTCCACGTGTAGGGATCACATTCACCTTTAAAAGATGCTGTG	bidirectional
ASMM10P027725	4.28127	up	noncoding	uc008umk.1	AK005616	UCSC_knowngene	759	chr4	-	119414755	119415514		chr4:119414800-119415135	GTGAAGTAAATGATGCAAATGCATACATGAGACGGTTGCAAACCTATTGTATTTCGAAAA	exon sense-overlapping
ASMM10P027725	4.28127	up	noncoding	uc008umk.1	AK005616	UCSC_knowngene	759	chr4	-	119414755	119415514		chr4:119414800-119415135	GTGAAGTAAATGATGCAAATGCATACATGAGACGGTTGCAAACCTATTGTATTTCGAAAA	exon sense-overlapping
ASMM10P057862	2.20111	up	noncoding	AW557181	humanlincRNA0177	lincRNA	487	chr1	+	183069101	183069588		chr1:183069353+183069562	AAACAGCACAACTTGCTTTGACGAAAAGCTGAGAGACAAGCAGTCTCTTGCCTACTTCCA	intergenic
ASMM10P034910	2.16165	up	noncoding	AK141095	AK141095	Genbank	2858	chr6	+	101144291	101147150		chr6:101146994+101147150	AGCTCCTACATACGGATGGCATTTAAAGGTTTTGTTGTATTCTCAGTTGCAAAGTGAAAT	intergenic
ASMM10P029872	2.03154	up	noncoding	ENSMUST00000117157	Gm13100	Ensembl	1439	chr4	+	143913856	143916442		chr4:143914083+143914143	CATTTTGAAGGCTATTTTTGAGGGGCTAAATATACTGTTTTCAAAACCAGTTCTTTCCAG	intergenic
ASMM10P048120	2.29744	up	noncoding	AK084330	AK084330	Genbank	3141	chr11	+	6601450	6604568		chr11:6604508+6604568	CAGTAGGGCAGAATTGGGCCAAGGTTAAAATGGAAGGGAAATAAAAAGCCAAGGTGTGTG	natural antisense
ASMM10P003104	2.04485	up	noncoding	ENSMUST00000156428	Mpi	Ensembl	511	chr9	-	57549129	57552709		chr9:57549155-57549294	TTCTGCATGATGCCTTGACTGCGATCATTGCCAGAGGAGCTGGCAGAGAAGCTGCATCTC	exon sense-overlapping
ASMM10P010677	2.38645	up	noncoding	ENSMUST00000145234	Dnase1l3	Ensembl	503	chr14	-	7975871	7977222		chr14:7975888-7976275	TTGTAAGTCACTCCATGCAGGTCAGAGATGATGTTCTGTCCTTGACTGTGTACCTTAATC	exon sense-overlapping
ASMM10P002097	3.51993	up	noncoding	ENSMUST00000139268	Ppp1r15a	Ensembl	389	chr7	-	45522915	45523769		chr7:45523244-45523738	TCTAAAAGCTCGGAAGGACCAGCCCAAGCTGCCCGTCGAGGTCCCTGGGAGCAGTTTGCA	exon sense-overlapping
ASMM10P020418	2.01132	up	noncoding	ENSMUST00000149300	Gm16534	Ensembl	1492	chr2	-	32050085	32064164		chr2:32064092-32064164	ACCAGAGAAATTTCTGATCACTCTGAATCCTGCCAAAAGCCAGTCCATTTGCTGCTGTCT	natural antisense
ASMM10P047160	9.29559	up	noncoding	uc007kit.1	AK161406	UCSC_knowngene	2338	chr11	-	78292844	78301507		chr11:78299341-78300210	ATAAGGACAATGGAAGAAGGGAAAGGCTTTGCAGCTTTACACTCACTTGCCAGGACATCT	bidirectional
ASMM10P001638	5.44208	up	noncoding	ENSMUST00000131854	Atf3	Ensembl	517	chr1	-	191171424	191183108		chr1:191177305-191177446	TCCAGGCCAGAGCTGAGATTCGCCATCCAGAATAAACACCTCTGCCATCGGATGTCCTCT	exon sense-overlapping
ASMM10P001005	2.73761	up	noncoding	ENSMUST00000121013	Gm15142	Ensembl	856	chrX	+	154635550	154639147		chrX:154635618+154638354	AACACTAAAAATTTGCAGGATTGGTGTGGATCTTCAGAGTGACTGGCTTCATTTGCAGCC	intergenic
ASMM10P030974	2.26973	up	noncoding	uc008zgr.1	BC100494	UCSC_knowngene	605	chr5	-	119518794	119527950		chr5:119519075-119519122	ACGAACTTCAGGACGGCGCGATGCCATTATGTCAAAGACTGGCCCACCGCTGCCAGCAGC	intergenic
ASMM10P037626	2.29893	up	noncoding	AK158286	AK158286	Genbank	3543	chr7	+	28376568	28380284		chr7:28380224+28380284	AGGGGGATCAGGCGTTCAATGTCAGACTAAGCTATTGATTGAGTTCCAGGTCCTACTTTT	natural antisense
ASMM10P011205	3.19198	up	noncoding	AK014993	AK014993	Genbank	1815	chr14	-	63858735	63860548		chr14:63858808-63860548	TGGAACCTGTTTCTATCCTGGCTTTGCCTAGAGCAGAAACTAGTCTTGGTGATTAAAAAA	natural antisense
ASMM10P012997	2.04137	up	noncoding	AK131893	AK131893	Genbank	1460	chr15	-	89367475	89368935		chr15:89367692-89368935	AAGACACTATGGTCACCAGCACTCGAACAAGTGGGGAAGTCGCTTAAAGAAGCAATCAAA	intronic antisense
ASMM10P012997	2.04137	up	noncoding	AK131893	AK131893	Genbank	1460	chr15	-	89367475	89368935		chr15:89367692-89368935	AAGACACTATGGTCACCAGCACTCGAACAAGTGGGGAAGTCGCTTAAAGAAGCAATCAAA	intronic antisense
ASMM10P012997	2.04137	up	noncoding	AK131893	AK131893	Genbank	1460	chr15	-	89367475	89368935		chr15:89367692-89368935	AAGACACTATGGTCACCAGCACTCGAACAAGTGGGGAAGTCGCTTAAAGAAGCAATCAAA	intronic antisense
ASMM10P016043	2.53455	up	noncoding	ENSMUST00000174161	H2-T23	Ensembl	2642	chr17	-	36029772	36032541		chr17:36029806-36029976	GTCTCATGAATGTAGGCATGAATGCAGCTAAAGCACCTACATACATAAAATTAAACCTTT	exon sense-overlapping
ASMM10P020844	2.41951	up	noncoding	ENSMUST00000117618	Gm13756	Ensembl	222	chr2	-	80908740	80909355		chr2:80908818-80908898	AATAAATGGTTCTGCTGCTCCAGGTGTTCTTCCAGCTTTCCTTTCTGGGTATGGAAACCT	intergenic
ASMM10P015070	2.07381	up	noncoding	ENSMUST00000135289	Wdr53	Ensembl	566	chr16	+	32247400	32252160		chr16:32247568+32247628	AATTGACATCTTCTTTTCCTGGCTAGCGCCGTAGGGGACTCACCAGAACCCATTCTCAAA	exon sense-overlapping
ASMM10P039503	2.10241	up	noncoding	AK080749	AK080749	Genbank	1569	chr8	-	71590896	71592464		chr8:71591026-71592464	ATACAGTGTGAAACACTGCAAGAACTTTGTTGTTATTCAAGACATGCTGCTGCTGCTGCT	natural antisense
ASMM10P036564	3.77872	up	noncoding	ENSMUST00000135255	Plekhb1	Ensembl	504	chr7	-	100644803	100653791		chr7:100653707-100653791	TGGGATCCCCATACACGTACCCTGCAAATCGCTCATCATCTGGAGGATCTTGCTTTGCAG	exon sense-overlapping
ASMM10P036564	3.77872	up	noncoding	ENSMUST00000135255	Plekhb1	Ensembl	504	chr7	-	100644803	100653791		chr7:100653707-100653791	TGGGATCCCCATACACGTACCCTGCAAATCGCTCATCATCTGGAGGATCTTGCTTTGCAG	exon sense-overlapping
ASMM10P036564	3.77872	up	noncoding	ENSMUST00000135255	Plekhb1	Ensembl	504	chr7	-	100644803	100653791		chr7:100653707-100653791	TGGGATCCCCATACACGTACCCTGCAAATCGCTCATCATCTGGAGGATCTTGCTTTGCAG	exon sense-overlapping
ASMM10P036564	3.77872	up	noncoding	ENSMUST00000135255	Plekhb1	Ensembl	504	chr7	-	100644803	100653791		chr7:100653707-100653791	TGGGATCCCCATACACGTACCCTGCAAATCGCTCATCATCTGGAGGATCTTGCTTTGCAG	exon sense-overlapping
ASMM10P028230	2.54012	up	noncoding	AK142421	AK142421	Genbank	3373	chr4	-	145409287	145412661		chr4:145409301-145411871	CTGCTCGAAGGGTGAGACAATAAAGAGAAACTCCTTTGTAAAATTGTCTAGATTTTTGTC	intergenic
ASMM10P002748	5.58142	up	noncoding	ENSMUST00000149944	Fpr2	Ensembl	883	chr17	+	17887823	17893952		chr17:17892838+17893246	CCTCTCAATGAATTCCTGGAGGAGATGTGTATTGTACATTCAACTTTGGATCCTGGGCTC	exon sense-overlapping
ASMM10P013948	2.1868	up	noncoding	AK018973	AK018973	Genbank	426	chr15	+	99919873	99920298		chr15:99919992+99920298	TTAAAACACGGAACACTCTGTTCTTAACAGGTCTGCCATCAGAAGAGCTGTTCTACCACG	intronic antisense
ASMM10UP111	2.14429	up	noncoding	uc.205+	uc.205	UCR	252	chr12	-	118843894	118844146		chr12:118843895-118843954	ATTTCTCTGTTTCTTCGATTTGGACAACAGCTTTTGGGACCTAATTTACATCCTGGGAAC	intergenic
ASMM10P036754	2.28115	up	noncoding	ENSMUST00000180590	Gm26599	Ensembl	3189	chr7	-	108950753	108961535		chr7:108960678-108961535	GGAGCTTCATTTGGCTTAGTCCTACAGAGGACGCACATGTTCTCTGTCTGCTAATCTATA	intergenic
ASMM10P051155	2.18643	up	noncoding	ENSMUST00000130054	B430119L08Rik	Ensembl	1994	chr12	+	103895896	103898784		chr12:103898723+103898784	ATGGTCGCCAACTCAAGCTGGTTCTGCCACTTACCTTTAAAGAGAATGTAATTTGCCAGG	natural antisense
ASMM10P049664	2.23027	up	noncoding	AK044674	AK044674	Genbank	2070	chr11	+	116813231	116815300		chr11:116814375+116815300	AAAGAACCCCGACATCTGGGCAGCTGTGTTGCTGTTCTAGAAAAATAAACACAAACGGCT	intronic antisense
ASMM10P015522	2.73124	up	noncoding	uc008ais.1	AK085062	UCSC_knowngene	2833	chr17	-	7930544	7945889		chr17:7930625-7932758	ATGCAGAGGTCACACTTCGTTTTTCATTGCTAGCTATTAGAATTTGATCTTCTCTCTCAA	natural antisense
ASMM10P015522	2.73124	up	noncoding	uc008ais.1	AK085062	UCSC_knowngene	2833	chr17	-	7930544	7945889		chr17:7930625-7932758	ATGCAGAGGTCACACTTCGTTTTTCATTGCTAGCTATTAGAATTTGATCTTCTCTCTCAA	natural antisense
humanlincRNA0646+_P1	2.0796	up	noncoding	humanlincRNA0646+	humanlincRNA0646	lincRNA	12324	chr14	+	103933880	103946204		chr14:103945727+103945786	CTTCCAGTGGCAAATTTCTAACATGCTCCTATTATCTTTGAGAGTTTACTTTGTGGTTAA	intergenic
ASMM10P037079	2.01468	up	noncoding	AK016262	AK016262	Genbank	1247	chr7	-	137649088	137650335		chr7:137649127-137649210	CGAAAAGCCCAAAGCCATGTTTAAAAACCTGATAAGAACTTTTTGAACACGTGTTCAAAA	intergenic
ASMM10P026186	2.28576	up	noncoding	uc007ecf.1	AK021325	UCSC_knowngene	547	chr1	+	191224473	191225686		chr1:191225623+191225686	GCCTCTGGCCTTTATGGTATTGGGAAACTTGAAGTGTTTAATGATAAAAGTGGTTTCTAA	intergenic
ASMM10P011775	7.29327	up	noncoding	AK087117	AK087117	Genbank	2440	chr1	-	183318208	183324396		chr1:183318222-183318377	AAGTCAGATGGGCATGAGAGCTGCCAAAACCAAAGCAAAAGGAAACAAAACCAAATAAGC	natural antisense
ASMM10P028910	2.08346	up	noncoding	ENSMUST00000120686	Gm14313	Ensembl	289	chr4	+	60389860	60390149		chr4:60390089+60390149	TTGGTTTGCAAACTCAGATCTCAACATAAACGTGACAAGGTCGCGATCACTCAAGCACTT	intergenic
ASMM10P022589	2.52437	up	noncoding	ENSMUST00000145413	Gm14487	Ensembl	1259	chr2	+	30534728	30539022		chr2:30538790+30539022	ATAGGAAATGGATCACAGTATTGCACACAAGAGGTCAAAACTAGTGAACGCTCAGAAGAG	intergenic
ASMM10P011366	2.15585	up	noncoding	AK156749	AK156749	Genbank	737	chr14	-	82296110	82296827		chr14:82296127-82296525	CCTATAGCTGTCTCAACAATGATTCCTCTAATCACTTAACTGTAATCCCCAATGCAAGAC	intergenic
ASMM10P049526	3.2187	up	noncoding	NR_073165	Milr1	RefSeq	1756	chr11	+	106751225	106768794		chr11:106761732+106762030	TTTTGTACTCTTAAAGGCTCCTGGAAGGTCTAGCTGGCTGGTTTCGAACTCACAATGATG	exon sense-overlapping
ASMM10P049526	3.2187	up	noncoding	NR_073165	Milr1	RefSeq	1756	chr11	+	106751225	106768794		chr11:106761732+106762030	TTTTGTACTCTTAAAGGCTCCTGGAAGGTCTAGCTGGCTGGTTTCGAACTCACAATGATG	exon sense-overlapping
ASMM10P049526	3.2187	up	noncoding	NR_073165	Milr1	RefSeq	1756	chr11	+	106751225	106768794		chr11:106761732+106762030	TTTTGTACTCTTAAAGGCTCCTGGAAGGTCTAGCTGGCTGGTTTCGAACTCACAATGATG	exon sense-overlapping
ASMM10P049526	3.2187	up	noncoding	NR_073165	Milr1	RefSeq	1756	chr11	+	106751225	106768794		chr11:106761732+106762030	TTTTGTACTCTTAAAGGCTCCTGGAAGGTCTAGCTGGCTGGTTTCGAACTCACAATGATG	exon sense-overlapping
ASMM10P049526	3.2187	up	noncoding	NR_073165	Milr1	RefSeq	1756	chr11	+	106751225	106768794		chr11:106761732+106762030	TTTTGTACTCTTAAAGGCTCCTGGAAGGTCTAGCTGGCTGGTTTCGAACTCACAATGATG	exon sense-overlapping
ASMM10P049526	3.2187	up	noncoding	NR_073165	Milr1	RefSeq	1756	chr11	+	106751225	106768794		chr11:106761732+106762030	TTTTGTACTCTTAAAGGCTCCTGGAAGGTCTAGCTGGCTGGTTTCGAACTCACAATGATG	natural antisense
ASMM10P011183	2.62026	up	noncoding	ENSMUST00000180377	Dleu2	Ensembl	1157	chr14	-	61619480	61682325		chr14:61619497-61620018	AATAAAGCCAATGAGAGTAGGCAAGTTCACTGAAACTCTGTAGCGAGGACAATTAGTTTC	intergenic
ASMM10P050160	2.73338	up	noncoding	AK079555	AK079555	Genbank	3749	chr12	-	78222285	78226026		chr12:78222388-78222487	AGGAAACCTGGGATGACAACAAAAAAGGTTCTGAATTGTAAAGAAAGTACCAAATTTTTT	bidirectional
ASMM10P050160	2.73338	up	noncoding	AK079555	AK079555	Genbank	3749	chr12	-	78222285	78226026		chr12:78222388-78222487	AGGAAACCTGGGATGACAACAAAAAAGGTTCTGAATTGTAAAGAAAGTACCAAATTTTTT	bidirectional
ASMM10P035110	2.31942	up	noncoding	ENSMUST00000159547	Vamp1	Ensembl	4288	chr6	+	125231275	125244543		chr6:125244402+125244543	ATTTCTAGAATCCATGGTGGAAGAGAAGCCACTTCTAAAAGTTGTGCTCTTGTGTGCCTG	intronic antisense
ASMM10P035110	2.31942	up	noncoding	ENSMUST00000159547	Vamp1	Ensembl	4288	chr6	+	125231275	125244543		chr6:125244402+125244543	ATTTCTAGAATCCATGGTGGAAGAGAAGCCACTTCTAAAAGTTGTGCTCTTGTGTGCCTG	intronic antisense
ASMM10P035110	2.31942	up	noncoding	ENSMUST00000159547	Vamp1	Ensembl	4288	chr6	+	125231275	125244543		chr6:125244402+125244543	ATTTCTAGAATCCATGGTGGAAGAGAAGCCACTTCTAAAAGTTGTGCTCTTGTGTGCCTG	intronic antisense
ASMM10P021615	6.4181	up	noncoding	ENSMUST00000154237	Cyb5r1	Ensembl	2420	chr1	+	134405780	134411736		chr1:134408323+134408403	GCCTAGGGCATGCTTTCTGTTCTGTTTGTTTACTTAGTTCCTGTTTTAAATTGACTCTAA	exon sense-overlapping
ASMM10P050874	3.20263	up	noncoding	ENSMUST00000083393	Gm22058	Ensembl	310	chr12	+	69930903	69931213		chr12:69931153+69931213	GCTCCTCTGTAATTACTTTTGAGTCCCAATGTAACAGATATGCATACATTTTTCCTTTTG	intron sense-overlapping
ASMM10P018182	3.77774	up	noncoding	uc007bts.1	BC038927	UCSC_knowngene	1597	chr1	+	85213798	85215395	NM_033616, uc007bte.1, uc029qqx.1, uc029tuy.1	chr1:85215082+85215395	AATGATCATTGAAGACTGGCGACCAAGAAGCCTTCTTTGCAGAGCTAGCTATGCAAGCAA	intergenic
ASMM10P002289	2.28222	up	noncoding	ENSMUST00000142712	2410080I02Rik	Ensembl	414	chr19	+	23134899	23135717		chr19:23134959+23135358	GTTATGCGAGCCGGGTGGCTGGGTCATCGTAGGAAAGATGTGGCTGCAGTCGTGGAAAGC	intergenic
ASMM10P045236	2.64669	up	noncoding	ENSMUST00000146013	Gdi1	Ensembl	3696	chrX	+	74305011	74311860		chrX:74309740+74309851	TGAGGTTGAGATTAGTTTGGGTCAAACAGTCTCAAATAAAAACTCCAGCAGCAGAAAAAA	exon sense-overlapping
ASMM10P016725	2.99589	up	noncoding	AK052126	AK052126	Genbank	1618	chr1	+	66722831	66724449		chr1:66724344+66724449	GTTGGCTTGGAGGATACACTATGCTATATGTTACGTTTGTAGTCAAATTTACAAAGAAAC	natural antisense
ASMM10P016725	2.99589	up	noncoding	AK052126	AK052126	Genbank	1618	chr1	+	66722831	66724449		chr1:66724344+66724449	GTTGGCTTGGAGGATACACTATGCTATATGTTACGTTTGTAGTCAAATTTACAAAGAAAC	natural antisense
ASMM10P058153	2.54991	up	noncoding	BE952106	mouselincRNA0923	lincRNA	730	chr2	+	154418875	154420164	NM_019777	chr2:154418973+154419033	TACACTGTTGCTGTCTTCAGATACACCGGATGAGGGTATCAGATCCCATTACAGATGGTT	intergenic
ASMM10P050178	2.40194	up	noncoding	NR_033514	2310015A10Rik	RefSeq	4861	chr12	-	80120545	80132844		chr12:80120814-80124925	TGAAAATGCTGTGGTTTGAATGGGAAATGTTCCCCCACGGACTCACATATATGAGCACCT	intergenic
ASMM10P028387	3.9922	up	noncoding	ENSMUST00000156906	Mmp23	Ensembl	1183	chr4	-	155650656	155652025		chr4:155650897-155651006	ATCCTGGGGCCCTTGGCATGGGCAGGGCAGGCAAGGCATGCAGGAACCTAACCTCTGCAG	exon sense-overlapping
ASMM10P049216	2.07847	up	noncoding	ENSMUST00000126480	Gm11542	Ensembl	1511	chr11	+	94677564	94687664		chr11:94687578+94687664	ACCGACTAACAGTGTGTAGACTCATCTCCCAAAGACTTGAAAATAAGGATGTTTGAAGAA	bidirectional
ASMM10P048392	3.13899	up	noncoding	ENSMUST00000133715	Clint1	Ensembl	6729	chr11	+	45882396	45910625		chr11:45908860+45908940	CAGGGCAGATTAATTGACTTATTGGATATTGACAAGTCAGAAAAACCTGAAGTCAGTTTT	exon sense-overlapping
ASMM10P002607	2.67531	up	noncoding	ENSMUST00000147478	5530601H04Rik	Ensembl	311	chrX	-	105043270	105070043		chrX:105044085-105068570	TAAAAACAGAAAGATCTCCAGAAAGAAGCCATGAGTTCAGGATCAAGCTCAGAAGCGCAC	intergenic
ASMM10P035642	2.03212	up	noncoding	ENSMUST00000161488	Vasp	Ensembl	441	chr7	-	19257583	19258131		chr7:19257933-19258131	AAGAACCTTAGATAAGTTGGAGTAAGAGAGTCCGGGACCACTCTTGATTGGTTCTTTCAG	exon sense-overlapping
ASMM10P020596	2.5485	up	noncoding	ENSMUST00000150582	Stam2	Ensembl	1078	chr2	-	52709396	52742180		chr2:52709516-52709595	GCTCCAGTCTACTGAAGTTATCTTCCTTTGAGTTTATTATTGACTTCTGAGAGTAGGTGG	exon sense-overlapping
ASMM10P037669	2.70066	up	noncoding	AK016039	AK016039	Genbank	887	chr7	+	29552155	29553028		chr7:29552968+29553028	TAATGGGGAGACCCCTGCATGCAGGAAATTCAGCTGAATAAATGTTCTTTGCTTTTGTAT	intergenic
humanlincRNA1857-_P1	89.4091	up	noncoding	humanlincRNA1857-	humanlincRNA1857	lincRNA	25436	chr13	-	45033476	45058912		chr13:45033477-45033536	AGGCTCGTAGTTTTAAGGTCGAATTGTGATGGGGTTCAGGACATAACAAAATACAGCATC	intergenic
ASMM10P017446	2.2068	up	noncoding	ENSMUST00000175668	Gm20703	Ensembl	385	chr17	+	70834663	70836044		chr17:70835979+70836044	GGCATCTTGATCTCTACTATAAATTGCGAAATGATTGGATTGAGCTTAAGGTATTAAAGC	intergenic
ASMM10P024417	4.37556	up	noncoding	AK047502	AK047502	Genbank	1523	chr2	+	180587170	180588693		chr2:180588633+180588693	GGACTGAACTCACAAAGCAGAGGGAGTGTGGAACTGGCTCAATTGGGAAAAAACAAAAAC	intergenic
ASMM10P036794	2.10495	up	noncoding	uc009jgb.1	AK031468	UCSC_knowngene	3444	chr7	-	111119247	111122691		chr7:111119308-111120051	AAACCAGAACGTGAGCTTTCTAGGGTCAAATTTATGTCCAATTCCAATAAAATAGCAACA	intergenic
ASMM10P013724	9.26531	up	noncoding	AK033926	AK033926	Genbank	2470	chr1	+	32710178	32712648		chr1:32712556+32712648	GACTCAAACAAAGACAACTTTGACTGAACCATGGGCTTCTAATAATGGATATTACTTATC	intergenic
ASMM10P018354	2.1244	up	noncoding	TCONS_00015084	XLOC_011158	Alexander et al 2013	767	chr18	+	36515962	36517894		chr18:36517624+36517894	CCAGAACTGCAGAGAACCTAGGACCGAAAGACTAAGCAAAATAAAACAAAATTACAGGCT	bidirectional
ASMM10P046305	2.24239	up	noncoding	NR_045893	Gm11974	RefSeq	592	chr11	-	6525590	6528760	ENSMUST00000134527	chr11:6528597-6528746	TATTCCGAGTCCAGGTAGAGATGGCTGAGCTCGGTGGCAGGAGATCAGCCTGCGGTGGAG	intergenic
ASMM10P029956	2.62884	up	noncoding	ENSMUST00000146250	Gm13068	Ensembl	876	chr4	+	149748517	149749607		chr4:149749547+149749607	CCTCTGACCCAATTCTAGAAACTGCTAATGGAAGACAACACTACAACACTTGTCAGAGGA	natural antisense
ASMM10P057677	2.44291	up	noncoding	BC044776	mouselincRNA1358	lincRNA	2123	chr7	+	19333128	19340681		chr7:19340415+19340500	CACATGCCTCAGAACTCAGTCAGAAGTGTCACTGTTTTTGCTGTTTTTAGCATGCTGTAG	intergenic
ASMM10P045514	2.16592	up	noncoding	ENSMUST00000118345	Gm14833	Ensembl	1027	chrX	+	107344585	107345612		chrX:107345552+107345612	AGACATGAAATATGACCTTGGCACCTAGATCCCAAAATGCCTTTCTACATCAATGCATTG	intergenic
ASMM10P048537	2.9324	up	noncoding	NR_040284	Lyrm7os	RefSeq	928	chr11	+	54819918	54824967		chr11:54824892+54824967	GTCCCGAGCTAGCCTCAACTACATAGAAAGACAGTTTCTACAAAAACAAATGAGTAGATA	intergenic
ASMM10P048699	3.86282	up	noncoding	ENSMUST00000146915	9630013K17Rik	Ensembl	1072	chr11	+	63964225	63968040		chr11:63967976+63968040	CACTGGGTAAAACATAGGGTTCTAAATAGCCTTTGCTAATATTTCCATAAAAGTCAGACT	natural antisense
ASMM10P035855	2.50106	up	noncoding	TCONS_00029297	XLOC_022542	Alexander et al 2013	5060	chr7	-	29761567	29768498		chr7:29761581-29761655	GTTTTGTGTAATTATTGTATATTGATAGGAATCTAAGGTTATTTTGTTGGACTACTGTTG	bidirectional
ASMM10P037736	10.4097	up	noncoding	ENSMUST00000116009	Scgb1b23-ps	Ensembl	285	chr7	+	33635161	33636335		chr7:33635409+33635522	TGTTGATTATGTGAAACAATAAAAAAGATGACACTGAAATACTGGAAAATACTGAAAAAA	intergenic
ASMM10P044348	4.70163	up	noncoding	ENSMUST00000117308	Gm14879	Ensembl	507	chrX	-	106632796	106633303		chrX:106632908-106633303	CAAAAAAGCAGTAGATCAAACAGGTGGTAAAGTCACTCAATGGTATTGGTGTGGCCAAAG	intronic antisense
ASMM10P043189	2.57901	up	noncoding	ENSMUST00000139461	Sf3a2	Ensembl	727	chr10	+	80802499	80804017		chr10:80802602+80802791	TACAGAGCAGATGGCCAAGGGGCAAGGACATTGGTGGTGCCAGGATTCTCACCTGTTCTG	exon sense-overlapping
ASMM10P000186	4.72744	up	noncoding	ENSMUST00000041866	Brwd3	Ensembl	5839	chrX	-	108742567	108834372		chrX:108824855-108833213	CGAGGATCTGACTGTAAGAGTACACTATGGAATGGGTCTGCTTTTGCAGCCCTCCACAGA	exon sense-overlapping
ASMM10P023968	2.08759	up	noncoding	uc008mvf.2	DQ548964	UCSC_knowngene	102	chr2	+	151146611	151146713	uc008mze.2	chr2:151146653+151146713	GTGGAGAGTCCCCTTGAAAGTTGCTAGCTTATGAACCATGATAATCTTTTTGCCTATTTT	intergenic
ASMM10P038151	2.0066	up	noncoding	AK089700	AK089700	Genbank	3034	chr7	+	74635454	74638476		chr7:74638356+74638476	GGGTGTACAGATACTACCTCCATACACACATGCACATAATTAAAAACGAAATTTAAAGCA	intergenic
ASMM10P048742	2.82808	up	noncoding	uc007jnt.1	Pik3r6	UCSC_knowngene	3516	chr11	+	68503018	68552698		chr11:68545655+68545796	AATAATACTTTCATAAAAGGTCACTTCCAGGCGAGCTGAGGGTAAACTGGCGGCAGAATG	exon sense-overlapping
ASMM10P048742	2.82808	up	noncoding	uc007jnt.1	Pik3r6	UCSC_knowngene	3516	chr11	+	68503018	68552698		chr11:68545655+68545796	AATAATACTTTCATAAAAGGTCACTTCCAGGCGAGCTGAGGGTAAACTGGCGGCAGAATG	exon sense-overlapping
ASMM10P024277	6.10116	up	noncoding	ENSMUST00000131653	Dedd	Ensembl	3160	chr1	+	171336790	171340132		chr1:171340070+171340132	GCCTTCAGGTTATATCACCAATACTTTTATTCTCAAGTCTAGATGGTTCCTTTGTCTATT	exon sense-overlapping
ASMM10P019910	2.42086	up	noncoding	NR_045645	BC037704	RefSeq	2009	chr19	+	43675177	43677170		chr19:43677110+43677170	TGTACCCTGCATGAAATGGGTAGAGAATAAAATGAGGCTGACTTCTGAAGCCAAACATGA	bidirectional
ASMM10P040960	3.04507	up	noncoding	uc009njy.1	DQ546844	UCSC_knowngene	143	chr8	+	110123182	110123325		chr8:110123265+110123325	TTGCTGATTCCCCAACTGAGTCCGTTGTACACTGATGACTTGAGGTGTTTTCAGTGTTGA	intergenic
ASMM10P026289	2.47316	up	noncoding	NR_040543	4930406D18Rik	RefSeq	691	chr3	+	100426404	100437754		chr3:100437613+100437754	TTATGCCTTCCTAATTTATGGTGGGTCACAGAGGGAATGAGGCTAGCATTCCTAAGTCTC	intergenic
ASMM10P019549	2.17721	up	noncoding	ENSMUST00000155528	Gm14968	Ensembl	769	chr19	+	6645686	6647172		chr19:6647109+6647172	CGTGTGAGCGCATGCGTGCTCGCACACACACATGCACTTGGAATAAAAACATTTTAAACA	intergenic
ASMM10P028240	10.8023	up	noncoding	uc008vsq.1	AK082693	UCSC_knowngene	1826	chr4	-	147018234	147304022		chr4:147303976-147304022	ACACTGGTGATTAATAATGCATCTGAGTTAAGGAAAGAATCAATAGTCTTTCCCTCAGAG	intronic antisense
ASMM10P028240	10.8023	up	noncoding	uc008vsq.1	AK082693	UCSC_knowngene	1826	chr4	-	147018234	147304022		chr4:147303976-147304022	ACACTGGTGATTAATAATGCATCTGAGTTAAGGAAAGAATCAATAGTCTTTCCCTCAGAG	intronic antisense
ASMM10P052450	3.5467	up	noncoding	ENSMUST00000120587	Vmn1r-ps106	Ensembl	824	chr13	+	22480630	22483043		chr13:22482983+22483043	AGTTACGCTTTATACCCATTCTTCCATGAAAGAAAAAAGTATACACACACACGTGTGTGT	intergenic
ASMM10P038524	2.11871	up	noncoding	AK137784	AK137784	Genbank	1144	chr10	+	22731492	22732635		chr10:22732369+22732635	ATGCCTATGGTGACTGATTTTGACAGATTTAGAAGGGATGGCCCTGAGAGGAGAGGAAAA	bidirectional
ASMM10P037428	3.17229	up	noncoding	NR_002857	Psg-ps1	RefSeq	1922	chr7	+	17672312	17682060		chr7:17681989+17682060	CCCCCAAACTTTGAGTCTGCTGTTTAAATGTTGCAGTGTTTGAATAGAAATAAATGCATC	intergenic
ASMM10P039648	5.8764	up	noncoding	AK143776	AK143776	Genbank	2107	chr8	-	88860967	88863074		chr8:88860984-88863074	GTGTGGAGAGTCCTAAGGAAGGAGACATCTTCCAGCTGTTAATTAAAGTTCTATTATCAG	intergenic
ASMM10P024322	6.68685	up	noncoding	ENSMUST00000152112	Gm14275	Ensembl	430	chr2	+	172288132	172290520		chr2:172290414+172290520	ATTGCCACACCATGTGGTCATCTACAAAGTTCATAAAGAACAACTGCACAATTGAGTTTC	intergenic
ASMM10P046103	2.01334	up	noncoding	AK020770	AK020770	Genbank	878	chr10	+	122660720	122661594		chr10:122661490+122661594	CAGCGAGACCCTCGCTTTAAACAAACCAAAACAAAAAGGAAAGAAAGAAAATCTACTTGT	intergenic
ASMM10P003533	2.15547	up	noncoding	ENSMUST00000169187	Gm17161	Ensembl	524	chr14	-	42752314	42754334		chr14:42752483-42752892	AAATCAATTCTACTGGTGAGTGACTAACAGGGCACTGCCACCTCCAGAGTGAATATAACC	intergenic
ASMM10P002711	2.30363	up	noncoding	ENSMUST00000149395	Lair1	Ensembl	1304	chr7	-	4009006	4063139		chr7:4010798-4055796	CTCTCAACTATATACATCTTGGCTAAAGACATACAGCATTTACATTTTTACTGTGGTCTC	exon sense-overlapping
ASMM10P002711	2.30363	up	noncoding	ENSMUST00000149395	Lair1	Ensembl	1304	chr7	-	4009006	4063139		chr7:4010798-4055796	CTCTCAACTATATACATCTTGGCTAAAGACATACAGCATTTACATTTTTACTGTGGTCTC	exon sense-overlapping
ASMM10UP415	2.19019	up	noncoding	uc.51+	uc.51	UCR	207	chr11	-	26975979	26976186		chr11:26976000-26976059	GAAGCATGTGGCACACCATTAAAACCTTGTGGCTTGTCTGCATTTACATTTATAATTATT	intergenic
ASMM10P034288	2.0328	up	noncoding	AK034193	AK034193	Genbank	3403	chr6	+	36525015	36528418		chr6:36526068+36526132	CCATTTCCCACAGTCTAATATAACCACAACTAGCTGTCACAAAAAATGATTATTAAAGGG	intergenic
ASMM10P051014	2.82639	up	noncoding	uc007ogg.1	AK086375	UCSC_knowngene	1133	chr12	+	85086373	85088228		chr12:85088165+85088228	GTCAGTGCCCACTTCAGTGTGAGATTGATGTAAATTGGCTCAAGCACTAACCATTTTTCC	natural antisense
ASMM10P046702	3.59112	up	noncoding	AK157381	AK157381	Genbank	1871	chr11	-	54614870	54616740		chr11:54615023-54616740	CACTTCATATTCTCCTGTACATTCTTGAAAGACATGTAAACACTCTAAGAACATTCTAGC	intronic antisense
ASMM10P046702	3.59112	up	noncoding	AK157381	AK157381	Genbank	1871	chr11	-	54614870	54616740		chr11:54615023-54616740	CACTTCATATTCTCCTGTACATTCTTGAAAGACATGTAAACACTCTAAGAACATTCTAGC	intronic antisense
ASMM10P046702	3.59112	up	noncoding	AK157381	AK157381	Genbank	1871	chr11	-	54614870	54616740		chr11:54615023-54616740	CACTTCATATTCTCCTGTACATTCTTGAAAGACATGTAAACACTCTAAGAACATTCTAGC	intronic antisense
ASMM10P046702	3.59112	up	noncoding	AK157381	AK157381	Genbank	1871	chr11	-	54614870	54616740		chr11:54615023-54616740	CACTTCATATTCTCCTGTACATTCTTGAAAGACATGTAAACACTCTAAGAACATTCTAGC	intronic antisense
ASMM10P046702	3.59112	up	noncoding	AK157381	AK157381	Genbank	1871	chr11	-	54614870	54616740		chr11:54615023-54616740	CACTTCATATTCTCCTGTACATTCTTGAAAGACATGTAAACACTCTAAGAACATTCTAGC	intronic antisense
ASMM10P018800	3.74196	up	noncoding	AK156531	AK156531	Genbank	1756	chr19	-	4991356	4993113		chr19:4991471-4992534	CTACTCTAAATGAAATTTTGGGCAAAAAGTTTCTCTAGTCCTTTGTGAAATGGTTGTGGG	intergenic
ASMM10P040765	2.13116	up	noncoding	AK144955	AK144955	Genbank	1782	chr10	+	62602349	62604128		chr10:62604068+62604128	CAGAAGGCTGAAATGCAAAATACTCACGGAAAAAAGAAAATAAAGTTGTGTGTCACCCCT	bidirectional
ASMM10P035834	2.00262	up	noncoding	AK082258	AK082258	Genbank	2359	chr10	-	118920380	118927143		chr10:118920685-118920737	CTGTGTCATCTCTAGTCATCTACCAACCTTTCTATGGTAGCAACCTAATATTAATAGTAA	intergenic
ASMM10P002124	2.11924	up	noncoding	ENSMUST00000139653	Tmem51os1	Ensembl	675	chr4	+	142084855	142088077		chr4:142086563+142087751	TAGACTGCAGGATCAATATGAGTATCAGAGGCAGCAGCAGGATGCGATGCTCTGTGTGAG	bidirectional
ASMM10P025501	4.17967	up	noncoding	ENSMUST00000181680	A430110L20Rik	Ensembl	2513	chr1	+	181225985	181228498		chr1:181226005+181226075	CTCCAGCCCAAATATTAATATCTTTAATAATCACAGTTACCCTCATAAGATAGGCCAGTT	intergenic
ASMM10P037140	3.88363	up	noncoding	ENSMUST00000163674	Gm10575	Ensembl	622	chr7	-	141461919	141463904		chr7:141463816-141463904	AGATACCAGAATGGCTAGGAAGTTGTGAATGAAAGGCACAGGCTTTCATAAGGTCTCAGG	natural antisense
ASMM10P025914	3.08341	up	noncoding	TCONS_00020779	XLOC_015183	Alexander et al 2013	1356	chr3	+	62843608	62860635		chr3:62860575+62860635	CTGCCATGATGGGCTGTATCTACCCTTCAATGATAACTTAAAATAATTTCTTACTCCACA	intergenic
ASMM10P040513	2.3362	up	noncoding	AK007047	AK007047	Genbank	935	chr8	+	69749692	69750626		chr8:69750566+69750626	GACTCAAGCTTGTGTCAAATTGACATAAAACTAGCCTGCACAAATAAACATACCCAATGC	natural antisense
ASMM10P003958	2.59629	up	noncoding	ENSMUST00000181139	Gm16794	Ensembl	1204	chr9	-	95945668	95955399		chr9:95946051-95954627	TGCGCATTAGCTGAATCTATGGACTTTTTCATCTTCCTGTGATAGCTGATAGCAACCCAA	natural antisense
ASMM10P048965	14.1581	up	noncoding	NR_028304	C4bp-ps1	RefSeq	754	chr1	-	130670201	130681571		chr1:130681433-130681571	ATTATTAAACAATCCTTGGTGACAGCTGGCCAGGAGACAAGGTCTTCACCATGCCTACAA	intergenic
ASMM10P013496	8.25206	up	noncoding	ENSMUST00000148174	Gm16329	Ensembl	371	chr1	+	21354004	21355116		chr1:21355056+21355116	ACAGAGGAAGACCTGGAGCTTCATCCAGAATAGGGGAGCAGTATTTGGTTATCTGATTGA	intergenic
ASMM10P041112	4.18959	up	noncoding	AK033779	AK033779	Genbank	1630	chr10	+	67707837	67709468		chr10:67709348+67709468	CTGTATACTACCCAAGAGGCTACTAAAATCTTACGTATTTGAAGTTACACATTTTCTGTC	intergenic
ASMM10P020440	7.87226	up	noncoding	ENSMUST00000181458	Gm26831	Ensembl	1380	chr1	+	119058468	119059848		chr1:119059778+119059848	GGACTCACTCATAGTGTGGTGGTAATTGTAATCCATGTGTTATATCTTGGATATTAAATG	intergenic
ASMM10P000909	3.02694	up	noncoding	ENSMUST00000117545	Gm15110	Ensembl	881	chrX	+	148059920	148061106		chrX:148060163+148060466	AATTATACAGTGATAGACCACGTCCTGACCTCTCAGGTAGACCATACCATGACTAGTCAG	intergenic
ASMM10P010614	3.03097	up	noncoding	NR_045976	4930544M13Rik	RefSeq	1412	chr13	+	114607227	114697822		chr13:114697745+114697822	GAGTTTTCCCTGTAGAGATCTACTACTAATTCCTATGTGAACTTTACTCTTTGCAAAAGA	intergenic
ASMM10P029418	2.28017	up	noncoding	AK021161	AK021161	Genbank	1315	chr4	+	118569039	118570355		chr4:118570295+118570355	ACTTTCCATGTGTGTGTGCACATGTGTTTATATACACACTGACATATAAAATTTCTCTCC	natural antisense
ASMM10P056661	5.13674	up	noncoding	uc007gzv.2	Zdhhc17	UCSC_knowngene	1138	chr10	-	110955063	111010066		chr10:110967756-110968428	GAACACATAGTTAACCTTGGTGACAAGTATCACAAAAACACTGCTCTGCACTGGGCAGTC	exon sense-overlapping
humanlincRNA2381-_P1	11.0136	up	noncoding	humanlincRNA2381-	humanlincRNA2381	lincRNA	11694	chrX	-	167045614	167057308		chrX:167045646-167045705	GGCAGAATAATGGTCTCCTAAGATATCCATATATGTGCTACTTTATAGAAGAAAAGTCCT	intergenic
ASMM10P003553	2.58058	up	noncoding	ENSMUST00000170069	Tmprss4	Ensembl	2177	chr9	-	45172726	45204090		chr9:45184304-45185878	CTTCAAAAAGTCCCCTGACCTTCATTCAGAGGGGCCAGTTGTGTGACGGCCACCTTGACT	exon sense-overlapping
ASMM10P037323	2.23563	up	noncoding	AK156418	AK156418	Genbank	3645	chr7	+	7548664	7552310		chr7:7552123+7552310	TTTATGATGTTATTAGAAAGGGGTTTGTGGAGTGTGGGCGTGACAGGGGAACAAATCTCT	intergenic
ASMM10P044887	2.25962	up	noncoding	AK172498	AK172498	Genbank	2209	chrX	+	17280675	17282884		chrX:17282824+17282884	AAGAATCAAGTAATGCCCTACCGCATTGTCATCTTTCCTATAAATATCATATGAGAACTC	natural antisense
ASMM10P032055	6.19527	up	noncoding	ENSMUST00000159244	4930405H06Rik	Ensembl	791	chr5	+	99625835	99627062		chr5:99626998+99627062	CAGTAAACACCTTGGGCTGTCTCTATGAAGATAAAGCTGTCAATTAAAACTAACTGTAAA	intergenic
humanlincRNA2208-_P1	2.13425	up	noncoding	humanlincRNA2208-	humanlincRNA2208	lincRNA	10293	chr1	-	17178190	17188483		chr1:17178191-17178250	CAGCTTTCTGGATTCTACTGCAATTCTGGCAATCTCCAGTGTGGAATGAGCAGCCTAAAA	intergenic
ASMM10P037089	2.41657	up	noncoding	AK035251	AK035251	Genbank	3818	chr7	-	139292816	139296865		chr7:139292871-139293930	GAGAAGTAAAGGTAGCTGTATTGAGAGTTCAAGGATATCCTCTGACACACAGAGAGTTCA	intergenic
ASMM10P044647	6.83482	up	noncoding	AK144427	AK144427	Genbank	2307	chrX	-	155904732	155907040		chrX:155904746-155904828	GGCAAGGATGTAAGGAATATAAACGTGTGCGACCACTGGAAATGAGTATGGAAGATCCTC	intergenic
ASMM10P014606	7.18505	up	noncoding	ENSMUST00000118757	Gm15553	Ensembl	430	chr16	-	75746049	75746479		chr16:75746094-75746479	GCTGGGAGCTACATTTATCCATTTTGGGACATTATCATTAAGTGACAATAAATGCTGTGA	intergenic
ASMM10P024096	9.7803	up	noncoding	ENSMUST00000135945	Mmp24	Ensembl	647	chr2	+	155807023	155810379		chr2:155807290+155807400	TATATCACCAATGCCCAGCCAAAGGTTGTGCTTAGTGTTTGCTATGCTTAGGAACAGCCT	exon sense-overlapping
ASMM10P035302	2.2066	up	noncoding	TCONS_00027221	XLOC_020324	Alexander et al 2013	374	chr6	+	142408060	142408794		chr6:142408734+142408794	TATCCCAACAGCAAGAAAAGTAACTATGACCCTAGCCAAACTTTAATTGTCCTATCCTTA	intergenic
ASMM10P010996	2.32473	up	noncoding	ENSMUST00000138143	Ifi203	Ensembl	2471	chr1	-	173933204	173942480		chr1:173933357-173933782	AGGGAAAGGGAAAGCAAAAACAAAACCGTTATGGAAGTTGATTAAGGCTTGTATCCAGGA	exon sense-overlapping
ASMM10P010996	2.32473	up	noncoding	ENSMUST00000138143	Ifi203	Ensembl	2471	chr1	-	173933204	173942480		chr1:173933357-173933782	AGGGAAAGGGAAAGCAAAAACAAAACCGTTATGGAAGTTGATTAAGGCTTGTATCCAGGA	exon sense-overlapping
ASMM10P017894	2.06741	up	noncoding	AK078657	AK078657	Genbank	2472	chr18	-	60540499	60542968		chr18:60540549-60542455	GTGGGCAAAAGGAACCAGATATGGTAGTTTAGTATGTGTCTATAATTCCAGTATTTAAGA	natural antisense
ASMM10P012053	4.06514	up	noncoding	AK148905	AK148905	Genbank	3259	chr14	+	60513773	60517031		chr14:60516971+60517031	TAATGTGACCCTTGGCTAAGGAGTAAGCCCTCAAATTTAGAGGCAGTAGCTCACGTATGT	intergenic
mouselincRNA1626+_P1	2.014	up	noncoding	mouselincRNA1626+	mouselincRNA1626	lincRNA	13900	chrX	+	73464530	73478430		chrX:73478135+73478194	TTGCTTTAGATCCCAGGTCTGAGTAAGCTTTGCTCAACATGCTATGCCTGTTGGTACCAA	intergenic
ASMM10P018942	12.1819	up	noncoding	TCONS_00016078	XLOC_012224	Alexander et al 2013	2297	chr19	-	10470145	10472504	TCONS_00016079	chr19:10471977-10472504	AGATAAGTTGGAAAGCAATTGAAGAAGACATTCAAGGTAAAACTCTAGTACACACACACA	intergenic
ASMM10P049745	2.24645	up	noncoding	AK048854	AK048854	Genbank	2794	chr11	+	120642531	120645323		chr11:120645263+120645323	GACTGAATTGGTTGTCCCAAACCCATGTAAGGTAGAAGAAATAAACTAAGTGTACAGCGT	natural antisense
ASMM10P047223	2.24334	up	noncoding	AK079793	AK079793	Genbank	591	chr11	-	83023751	83024342	AK134114	chr11:83023795-83024342	CTCCTAATTTCTAGGAGTATAAACCTTATAGACCTTCATAACACACTCAGAAACCTCAAC	intergenic
ASMM10P026720	3.65052	up	noncoding	ENSMUST00000155578	Gm11817	Ensembl	685	chr4	-	9431960	9447199		chr4:9431997-9432200	ATAGAAAGTGATCAGGCCGCAAAAAACCACTTCACTCCAAATGGACTGGACGAATGCTGA	intronic antisense
ASMM10P039966	2.1295	up	noncoding	uc009nto.1	AK032654	UCSC_knowngene	3344	chr8	-	122724947	122738511		chr8:122734101-122734273	CCCCAGAGTCATCAGTGACAAGGGAATCTCCAGAGAGAATCCTCTACCCTTGGACTTGGT	intergenic
ASMM10P011118	5.23764	up	noncoding	NR_028284	Mcpt-ps1	RefSeq	793	chr14	-	55949808	55952371		chr14:55949825-55950186	CTGTCTGAACCTTGGAGGATCTCAAAAATACACAAGTCTGTGATGATGGACTGTTCCCTG	intergenic
ASMM10P010275	2.18089	up	noncoding	ENSMUST00000160278	Gm16133	Ensembl	563	chr13	+	63333136	63339959		chr13:63333149+63333209	CCAAACAGAAAAAAAATCAAATTGGATCTCGTAAAGAAATACAACTCAGCTAAGTTTGCC	intronic antisense
ASMM10P030150	14.1232	up	noncoding	ENSMUST00000171653	Gm17037	Ensembl	398	chr5	-	18623741	18626379		chr5:18623792-18623847	TATCCCTAATCCTTTCCATGAGAAAGTCAAGTTGGGGCATCAGCAGGTCATGATGGACTT	intergenic
ASMM10P036267	14.6964	up	noncoding	AK033287	AK033287	Genbank	1970	chr7	-	67679334	67681303		chr7:67679414-67681303	CCACACACATGAGCGTGCATACACACAGATGTAAGTACACATAATTTCTGAAAAAGTACA	intronic antisense
ASMM10P036267	14.6964	up	noncoding	AK033287	AK033287	Genbank	1970	chr7	-	67679334	67681303		chr7:67679414-67681303	CCACACACATGAGCGTGCATACACACAGATGTAAGTACACATAATTTCTGAAAAAGTACA	intronic antisense
ASMM10P036267	14.6964	up	noncoding	AK033287	AK033287	Genbank	1970	chr7	-	67679334	67681303		chr7:67679414-67681303	CCACACACATGAGCGTGCATACACACAGATGTAAGTACACATAATTTCTGAAAAAGTACA	intronic antisense
ASMM10P001902	3.09453	up	noncoding	ENSMUST00000136375	Rasal3	Ensembl	3691	chr17	-	32390660	32403559		chr17:32394256-32395111	ACCAGAGCTGCCAAAACACCAAGCTAGACTGCGAGACAGCTCTGTTTCCCAGCAGAGCTG	exon sense-overlapping
ASMM10P031919	2.26356	up	noncoding	ENSMUST00000145897	2310040G07Rik	Ensembl	462	chr5	+	76928607	76947758		chr5:76947698+76947758	ATCTTCTTTCCCTTACTGTAACAAAATACAAGAGAAGCTAGGCACTTTGTACTTTCTTTG	intronic antisense
ASMM10P014565	12.1442	up	noncoding	AK144109	AK144109	Genbank	2681	chr16	-	64676940	64679619		chr16:64677114-64677830	CTTGTTGATGGAGAAACAAACTAGAGAAAACAGGCTCAGATCCAGTAAGCAATGCGCTCA	intergenic
ASMM10P030440	3.09125	up	noncoding	ENSMUST00000180470	Gm20033	Ensembl	572	chr5	-	64802472	64804116		chr5:64802486-64802739	ACACTTTAAGAGCCTCAAGGCACTTTTTCCGTGGAAACCAGGCCAGCGCGAGGACAACTT	intronic antisense

## Sheet: down_0h_vs_72h
ProbeName	Fold Change	Regulation	type	seqname	GeneSymbol	source	RNAlength	chrom	strand	txStart	txEnd	Xhyb	probeCoordinates	Sequence	relationship
ASMM10P026945	2.78529	down	noncoding	ENSMUST00000147120	Dctn3	Ensembl	344	chr4	-	41719767	41723137		chr4:41719783-41719836	TAGACCTCAGTGCACAAGCATCGAGGATATCAGGTGTGGAGGGGTCAGGCACAGTGATGG	exon sense-overlapping
ASMM10P026945	2.78529	down	noncoding	ENSMUST00000147120	Dctn3	Ensembl	344	chr4	-	41719767	41723137		chr4:41719783-41719836	TAGACCTCAGTGCACAAGCATCGAGGATATCAGGTGTGGAGGGGTCAGGCACAGTGATGG	exon sense-overlapping
ASMM10P022324	2.24775	down	noncoding	ENSMUST00000155605	Vim	Ensembl	926	chr2	+	13574321	13578604		chr2:13578528+13578588	TGGGTGAACAAAGCTGCGACCGTGTAGTCTACGACCTCTCTGTGTCTGTTCTTTCTCCAG	exon sense-overlapping
ASMM10P032978	3.39317	down	noncoding	ENSMUST00000136559	Akr1b3	Ensembl	3254	chr6	-	34307622	34317441		chr6:34307639-34308978	AAGCCAAAAGGCAAGGTTGGCACATTAAGAGACTTTTCCAGAACTATGGACTTTGATGTG	exon sense-overlapping
ASMM10P050147	2.78871	down	noncoding	ENSMUST00000170532	Sptb	Ensembl	532	chr12	-	76583230	76584086		chr12:76583982-76584086	AACAAAGAAACAAAAACAAGCAGCAAGGTTATTGGAGCTGGTTGTGAGGGGCTGCATCAG	exon sense-overlapping
ASMM10P028774	4.0769	down	noncoding	ENSMUST00000165478	1300002K09Rik	Ensembl	7254	chr4	+	45874210	45886618		chr4:45879351+45879416	ATTGAGCTCGGACCCTACAGAAAGCACCACAGTTATGAATGTCAACGATTTTCCCTCTTC	exon sense-overlapping
ASMM10P039195	4.159	down	noncoding	AK145143	AK145143	Genbank	1074	chr8	-	25415118	25429220		chr8:25415132-25415216	GGGGAGACTGAACGGGCCTGGAGTGCATGACTCGAAGCTCACAGAGAATAAATAAAAAGC	intergenic
ASMM10P025859	2.64887	down	noncoding	NR_038079	Gm2447	RefSeq	1805	chr3	+	52739723	52776654		chr3:52776577+52776641	GGTTTCAGCAAATGCATTATAAAAAGGTGGCTAATTTTAACTATTTTCCTCCTCTCCGTT	intergenic
mouselincRNA1294-_P1	2.93193	down	noncoding	mouselincRNA1294-	mouselincRNA1294	lincRNA	11485	chr6	-	84360055	84371540		chr6:84360090-84360149	AATAAAGTTTCTGGGTGTTGGCTGGACTGAGCTGAGCTTCTGGAAGACACCAGATCTAAT	intergenic
ASMM10P018593	3.74277	down	noncoding	AK089549	AK089549	Genbank	1346	chr1	+	86434690	86436036		chr1:86435927+86436036	GCCCTGACTCAGTATCCAGAGCTGGAGAACAGGACTATGTAATTTATGCAAAAGAAAAAA	intergenic
ASMM10UP147	2.03831	down	noncoding	uc.238+	uc.238	UCR	358	chr1	-	6729578	6729936		chr1:6729582-6729641	ACAGCCTAGCAATTATTTGAGTAATTAGGTGTAATTCCTCCCTGTAGGCCTTGTACCCTC	intronic antisense
ASMM10P055982	2.04373	down	noncoding	TCONS_00008089	XLOC_006222	Alexander et al 2013	885	chr13	+	66754239	66757415		chr13:66754714+66757018	TTGCCTCTGTGATGGACCTGTTTGGAGGCTCCAGTTTCTATTCTAACTTTCCAGAATGGT	intergenic
ASMM10P018498	2.22839	down	noncoding	ENSMUST00000181828	Dmxl1	Ensembl	4613	chr18	+	49950098	49954711		chr18:49954648+49954711	TCCTAAATGATTGGGATTTACAGGTGTGAGTCCCTTACTAGCATGTACTGTTTTTATAAT	exon sense-overlapping
ASMM10P043949	4.17044	down	noncoding	ENSMUST00000117659	Gm8111	Ensembl	987	chrX	-	57745316	57746303		chrX:57745347-57746303	CCACAGTGGAAGCTATTAGAACCAATTACAACAACAGATAAGGTGAGATCTGCTACCACT	intergenic
ASMM10P026536	8.68852	down	noncoding	ENSMUST00000126034	Slc9b2	Ensembl	1081	chr3	+	135307730	135324833		chr3:135324773+135324833	AAGATAGAGTTTGTGTCTCTGTAGCTAATTTTTGCAGTGACTGCAGTAAACTAAACTACC	exon sense-overlapping
ASMM10P014882	2.09935	down	noncoding	2_00011054	XLOC_006518	Lei Sun et al 2012	915	chr16	+	12704332	12711757		chr16:12711697+12711757	CATCCATATTATATTATAACAAGGTTTCTTGCTGGTCTAGAGCCTAAGAGTGAATGACCA	intergenic
ASMM10P057899	3.14279	down	noncoding	BF149588	mouselincRNA0181	lincRNA	489	chr10	+	67575884	67586387	NM_026823	chr10:67582638+67582729	TGAAACAGTGATGGTGGGCCCAACGAAGAAAGGCATGATGGGAAACTGCCCGAGCAACAC	intergenic
ASMM10P047415	3.28868	down	noncoding	ENSMUST00000134436	Gm11525	Ensembl	2804	chr11	-	96918940	96922493		chr11:96918954-96921049	ACAAACCATGAGATCACGTAGCTACAATATGCTGTCAACTGTAAAAAGTTCTGAACATTT	intergenic
ASMM10P023848	5.98909	down	noncoding	ENSMUST00000146980	Gm14074	Ensembl	412	chr2	+	135648906	135652063		chr2:135651970+135652063	GAGTGCTTATCACATCAGCTCCACCTGTGATGGGATATTACACATAGATAATTAATAAAA	intergenic
ASMM10P044185	2.57019	down	noncoding	ENSMUST00000127718	Pola1	Ensembl	3612	chrX	-	93623075	93632143		chrX:93623587-93623782	ATCATTCTTGTGCAGGAATGGTGGCAGAAGTGACATTGTATCTATAGCCAGGAAGTAAAG	exon sense-overlapping
ASMM10P034106	2.24594	down	noncoding	uc007gtp.1	Tmpo	UCSC_knowngene	3165	chr10	-	91147570	91170462		chr10:91170299-91170462	TGTATCAGTATTTGAATTTGAATGCCTCAGGCCAGTGAGATGTAAGATGCGTTCCTGCCG	exon sense-overlapping
ASMM10P034106	2.24594	down	noncoding	uc007gtp.1	Tmpo	UCSC_knowngene	3165	chr10	-	91147570	91170462		chr10:91170299-91170462	TGTATCAGTATTTGAATTTGAATGCCTCAGGCCAGTGAGATGTAAGATGCGTTCCTGCCG	exon sense-overlapping
ASMM10P034106	2.24594	down	noncoding	uc007gtp.1	Tmpo	UCSC_knowngene	3165	chr10	-	91147570	91170462		chr10:91170299-91170462	TGTATCAGTATTTGAATTTGAATGCCTCAGGCCAGTGAGATGTAAGATGCGTTCCTGCCG	exon sense-overlapping
ASMM10P034106	2.24594	down	noncoding	uc007gtp.1	Tmpo	UCSC_knowngene	3165	chr10	-	91147570	91170462		chr10:91170299-91170462	TGTATCAGTATTTGAATTTGAATGCCTCAGGCCAGTGAGATGTAAGATGCGTTCCTGCCG	exon sense-overlapping
ASMM10P034106	2.24594	down	noncoding	uc007gtp.1	Tmpo	UCSC_knowngene	3165	chr10	-	91147570	91170462		chr10:91170299-91170462	TGTATCAGTATTTGAATTTGAATGCCTCAGGCCAGTGAGATGTAAGATGCGTTCCTGCCG	exon sense-overlapping
ASMM10P034106	2.24594	down	noncoding	uc007gtp.1	Tmpo	UCSC_knowngene	3165	chr10	-	91147570	91170462		chr10:91170299-91170462	TGTATCAGTATTTGAATTTGAATGCCTCAGGCCAGTGAGATGTAAGATGCGTTCCTGCCG	exon sense-overlapping
ASMM10P030736	2.29805	down	noncoding	uc008yks.2	Zfp951	UCSC_knowngene	2198	chr5	-	104835719	104860068		chr5:104835797-104837515	CTCTGACTCTAAATATAGGCTTAACACTTTGCTTTCCAGCACTGTTTATTTGTTAGTGAT	exon sense-overlapping
ASMM10P056199	3.71804	down	noncoding	TCONS_00013614	XLOC_010904	Alexander et al 2013	820	chr17	-	56551481	56552999		chr17:56551967-56552687	ACAGAACAGGAGGACACTCTGATCCAGGGGGGTCTTGATCAGAGAACCAAGGCCTGAGGT	intergenic
ASMM10P012105	13.4861	down	noncoding	ENSMUST00000180610	A930011O12Rik	Ensembl	3822	chr14	+	64589824	64593959	NR_040709	chr14:64593886+64593959	CTGATTCACACTGAAGATATCAACAGCAGTGTTGAGAATTATGGTACCTAATAAAGATCT	intergenic
ASMM10P034443	2.58907	down	noncoding	ENSMUST00000150030	Repin1	Ensembl	989	chr6	+	48594318	48596623		chr6:48594607+48594790	TCAGTAAAGGGTCATGCTCATGCTTTATTTAGTTCAGTGTCCGCTAGGTCATTCGACCAG	exon sense-overlapping
ASMM10P034443	2.58907	down	noncoding	ENSMUST00000150030	Repin1	Ensembl	989	chr6	+	48594318	48596623		chr6:48594607+48594790	TCAGTAAAGGGTCATGCTCATGCTTTATTTAGTTCAGTGTCCGCTAGGTCATTCGACCAG	exon sense-overlapping
ASMM10P034443	2.58907	down	noncoding	ENSMUST00000150030	Repin1	Ensembl	989	chr6	+	48594318	48596623		chr6:48594607+48594790	TCAGTAAAGGGTCATGCTCATGCTTTATTTAGTTCAGTGTCCGCTAGGTCATTCGACCAG	exon sense-overlapping
ASMM10P034443	2.58907	down	noncoding	ENSMUST00000150030	Repin1	Ensembl	989	chr6	+	48594318	48596623		chr6:48594607+48594790	TCAGTAAAGGGTCATGCTCATGCTTTATTTAGTTCAGTGTCCGCTAGGTCATTCGACCAG	exon sense-overlapping
ASMM10P034443	2.58907	down	noncoding	ENSMUST00000150030	Repin1	Ensembl	989	chr6	+	48594318	48596623		chr6:48594607+48594790	TCAGTAAAGGGTCATGCTCATGCTTTATTTAGTTCAGTGTCCGCTAGGTCATTCGACCAG	exon sense-overlapping
ASMM10P017475	2.86545	down	noncoding	AK076567	AK076567	Genbank	910	chr1	-	9667414	9668325		chr1:9667544-9667702	GCATGGAAACTGACTTCACACATACCAATACTGCATTTTGTTGTAAGGTTTTCACATTAA	intergenic
ASMM10P034164	9.26613	down	noncoding	ENSMUST00000153922	Cped1	Ensembl	3520	chr6	+	21985943	22125009		chr6:22124894+22125009	GGGGGAAAAAGTGACTCCATTGGGAAATATGATCATCAACTGCTTTTATAATGCATTTAA	exon sense-overlapping
ASMM10P014269	2.13283	down	noncoding	uc012adx.1	AK046130	UCSC_knowngene	2250	chr16	-	28157782	28160032		chr16:28157869-28158583	GTCATTGGGTTTTTGAGATCAGTTTTGTAAAATGTTTATACACCACCACATTCGTGAAGT	exon sense-overlapping
ASMM10P014269	2.13283	down	noncoding	uc012adx.1	AK046130	UCSC_knowngene	2250	chr16	-	28157782	28160032		chr16:28157869-28158583	GTCATTGGGTTTTTGAGATCAGTTTTGTAAAATGTTTATACACCACCACATTCGTGAAGT	exon sense-overlapping
ASMM10P014269	2.13283	down	noncoding	uc012adx.1	AK046130	UCSC_knowngene	2250	chr16	-	28157782	28160032		chr16:28157869-28158583	GTCATTGGGTTTTTGAGATCAGTTTTGTAAAATGTTTATACACCACCACATTCGTGAAGT	exon sense-overlapping
ASMM10P010416	4.5394	down	noncoding	uc007rim.1	C130071C03Rik	UCSC_knowngene	1273	chr13	+	83732568	83735669		chr13:83732604+83732702	CATCATGTGGAATTGAGCGGCAGTTTTAAATGTACTAAGAGAAGACTGGTCTCGAAAAAA	intergenic
ASMM10P051133	5.39303	down	noncoding	uc007oua.1	AK047676	UCSC_knowngene	2101	chr12	+	102270390	102272491		chr12:102272428+102272491	GGTATAACAGCCATTGGAAACCATTTCTATTTGCCTATTGAGACACAAATAAACTTCAGA	intergenic
ASMM10P054364	2.34462	down	noncoding	ENSMUST00000143492	Abi3	Ensembl	319	chr11	-	95837076	95842098		chr11:95837215-95837273	GGGCCAAGGCTGTGTGTATTTCAGGCCACAGACAAGCGGAAGGCGCTGGAAGAGACGATG	exon sense-overlapping
ASMM10P054364	2.34462	down	noncoding	ENSMUST00000143492	Abi3	Ensembl	319	chr11	-	95837076	95842098		chr11:95837215-95837273	GGGCCAAGGCTGTGTGTATTTCAGGCCACAGACAAGCGGAAGGCGCTGGAAGAGACGATG	exon sense-overlapping
ASMM10P010026	2.99468	down	noncoding	NR_040438	3110045C21Rik	RefSeq	1137	chr1	+	169969408	169972396		chr1:169969580+169970449	CGAATCACGATTCTCTTGTGCAATTATTAGCATGAACTCTGTGCATGAAAGCAACATCAG	natural antisense
ASMM10P001964	2.65928	down	noncoding	ENSMUST00000137270	Kank4	Ensembl	497	chr4	-	98756308	98771475		chr4:98756545-98771255	AAGCTACTGCTGGACACAGGCTGGCCGAACAGCTTTGTCCCTCGTTCTGAATTCACCTGC	exon sense-overlapping
ASMM10P050330	2.77865	down	noncoding	AK136563	AK136563	Genbank	3044	chr12	-	98429438	98432473		chr12:98429503-98429617	GGATTTGCTTGTAACATTTCAAAAAGCTGTGCTGCTATTGCCCTTATTTGAAGATGTAAT	intergenic
ASMM10P035401	11.6566	down	noncoding	uc009ewo.1	AK137448	UCSC_knowngene	4007	chr7	-	3860680	3869152		chr7:3860881-3862044	CACACCTCACAAATGTACAGTTCTATTGACCAATGACTCCTGTATAATTAGCAAAAAGAT	intron sense-overlapping
ASMM10P035401	11.6566	down	noncoding	uc009ewo.1	AK137448	UCSC_knowngene	4007	chr7	-	3860680	3869152		chr7:3860881-3862044	CACACCTCACAAATGTACAGTTCTATTGACCAATGACTCCTGTATAATTAGCAAAAAGAT	intron sense-overlapping
ASMM10P035401	11.6566	down	noncoding	uc009ewo.1	AK137448	UCSC_knowngene	4007	chr7	-	3860680	3869152		chr7:3860881-3862044	CACACCTCACAAATGTACAGTTCTATTGACCAATGACTCCTGTATAATTAGCAAAAAGAT	intron sense-overlapping
ASMM10P012245	20.3422	down	noncoding	NR_027352	Vash2	RefSeq	3912	chr1	-	190947645	190979296		chr1:190979187-190979296	TTATATGTCACAGAATAACATTCGAGAATGGGACATGGAATGAGGCGACGACCGCCTCAA	exon sense-overlapping
ASMM10P033087	2.35313	down	noncoding	uc029vvb.1	TCRB	UCSC_knowngene	193	chr6	-	41557693	41557886		chr6:41557711-41557886	TTCATCCTAAGCACGGAGAAGCTGCTTCTCAGCCACTCTGGCTTCTACCTCTGTGCCTGG	intergenic
humanlincRNA0740+_P1	2.24912	down	noncoding	humanlincRNA0740+	humanlincRNA0740	lincRNA	8770	chr12	+	94648949	94657719		chr12:94657609+94657668	GAAACCTTCACTTTATGACTATTGCAGGTAAAATTGCTCTCTTGACTTTTCCTTGTTTCT	intergenic
ASMM10P025038	2.40311	down	noncoding	AK140257	AK140257	Genbank	3559	chr1	+	176276212	176279769		chr1:176279709+176279769	CACATGTGTATTTTAATTAAGCATTACTGCGTTTTGTTAGAGGCTTACCACTAATGAGCC	bidirectional
ASMM10P052569	2.55582	down	noncoding	ENSMUST00000153269	Mboat1	Ensembl	795	chr13	+	30136545	30163623		chr13:30163538+30163623	ACCCCAGGTTCAGTGAGAGTATTTCTAGTCAATGGCATGTCTACTTTAATTATATGTCTC	exon sense-overlapping
ASMM10P033024	4.96458	down	noncoding	TCONS_00027314	XLOC_020495	Alexander et al 2013	223	chr6	-	37603571	37607308		chr6:37603585-37603742	GTGCCAGTTAGATAATCTGTGGAACACTAACTATTTCTTTTCCTTTATCAGGTACTGCTG	intergenic
mouselincRNA1190+_P1	7.8909	down	noncoding	mouselincRNA1190+	mouselincRNA1190	lincRNA	5800	chr5	+	51039327	51045127		chr5:51045065+51045124	ACAGTAGTCTCACAGAAAGGCATTCTCTGTCTCAAGTTATGAAGGAAATTTCTAAGAGTC	intergenic
humanlincRNA0065+_P1	2.1101	down	noncoding	humanlincRNA0065+	humanlincRNA0065	lincRNA	11674	chr5	+	105631466	105643140		chr5:105643072+105643131	ATCTTCAAGAGGAGCCAAGTCCCAGGCTCTAAAGTTCCCTCTATACAAACATAAAGACCT	intergenic
ASMM10P009795	2.80913	down	noncoding	NR_003962	Vmn2r-ps11	RefSeq	2261	chr3	-	64632862	64844743		chr3:64633041-64633389	TCACTGCTGTGGGAGATTTGTGTATGTGCAGTGTACTTGGTGTTGGAGCCTCCAAGGATG	intron sense-overlapping
ASMM10P057116	28.6048	down	noncoding	uc011wno.1	Resp18	UCSC_knowngene	667	chr1	-	75272201	75278380		chr1:75273997-75274396	CTGGGGTGAGAGTCCAACAGTCAAGGTGAACAGGGACCGATGCTTTACCACCAAAGTAAT	exon sense-overlapping
ASMM10P057025	5.07355	down	noncoding	uc009irn.1	AK191080	UCSC_knowngene	209	chr7	+	102268210	102268523		chr7:102268276+102268375	ATCGGAGGAGGTGTCTACAGCAGGCGCATGTTGACTGAGACCTACCGTCATGGATGTGTG	exon sense-overlapping
[truncated: 2,646 more rows]
