# Supplementary material for: Changing expression profiles of lncRNAs, mRNAs, circRNAs and miRNAs during osteoclastogenesis
Source: Sci Rep. 2016 Feb 9;6:21499. doi: 10.1038/srep21499 (PMC4746671; doi:10.1038/srep21499)
Supplement: Supplementary Dataset 6 [file srep21499-s7.xls]

## Sheet: up_0h_vs_96h
ProbeName	Fold Change	Regulation	type	seqname	GeneSymbol	source	RNAlength	chrom	strand	txStart	txEnd	Xhyb	probeCoordinates	Sequence	relationship
ASMM10P029456	5.3335	up	noncoding	ENSMUST00000148457	Gm12860	Ensembl	957	chr4	+	120615839	120622682		chr4:120622600+120622682	ACTGTCCCCTGCAGCACATGATGTGGCAGGAAACCACTGTTAACGTCTGTAATGAAAAAA	intergenic
ASMM10P014687	7.03413	up	noncoding	AK002968	AK002968	Genbank	316	chr16	-	90549863	90550179		chr16:90549877-90550179	TCCTCCATGTGGATTGTATAAGCAAGACCAGAACTTTAAAACTAGACTATGTGAAGCCTC	intergenic
ASMM10P010887	2.49772	up	noncoding	AK048200	AK048200	Genbank	1300	chr14	-	34186103	34187403		chr14:34186851-34187403	TTGATTGTCTCCCTACTGAGATGTTACCTGTGAGTAAAGGACTTCCTAGTGTCAGGCTCT	intergenic
ASMM10P024283	2.03445	up	noncoding	ENSMUST00000137275	Gm14320	Ensembl	1023	chr2	+	167662108	167667697		chr2:167667637+167667697	AGCCTGACTGCTCGCCATGACATCCTCATGTCTTCAAAAACAGCACATGTGGAAGACTGT	bidirectional
ASMM10P040720	2.45206	up	noncoding	TCONS_00032325	XLOC_023884	Alexander et al 2013	704	chr8	+	86825342	86833828		chr8:86833764+86833828	ATTAGGCATATGAGCCACCTTGAGCTCTTCCCATTCTATCTGCTCTGAAACAAGGTAGAC	intergenic
mouselincRNA1606-_P1	2.19532	up	noncoding	mouselincRNA1606-	mouselincRNA1606	lincRNA	11675	chrX	-	14273016	14284691		chrX:14273017-14273076	AGTCTCCCTTCCACACATTTGGGTCTCAGTTGTTTCTAATATGTTCATGTCTTTTCAGGA	intergenic
ASMM10P030606	2.46239	up	noncoding	ENSMUST00000137725	Grsf1	Ensembl	321	chr5	-	88673707	88675199		chr5:88675034-88675092	GGGCTTCGGTTGTCACTCCACGATCTTTTCCCTTGTTTCCCGTCTTTTCAGAAAGACATT	exon sense-overlapping
ASMM10P030606	2.46239	up	noncoding	ENSMUST00000137725	Grsf1	Ensembl	321	chr5	-	88673707	88675199		chr5:88675034-88675092	GGGCTTCGGTTGTCACTCCACGATCTTTTCCCTTGTTTCCCGTCTTTTCAGAAAGACATT	exon sense-overlapping
ASMM10P045208	2.03082	up	noncoding	ENSMUST00000117684	Gm8501	Ensembl	432	chrX	+	73313202	73313634		chrX:73313481+73313634	GATTCTAAAACGGGCACCATTAAAGGGGATTTCTACATTCAATTTGTCAACAATTCAGAA	intergenic
ASMM10P016994	2.94782	up	noncoding	TCONS_00000070	XLOC_000221	Alexander et al 2013	948	chr1	+	72941686	72943569		chr1:72943478+72943569	CATTGATGCTCTAATATATAGGCTCTCTAGGCTGTGGTCTTCACTGAGTTAGGACAGTCT	intergenic
ASMM10P017982	3.49838	up	noncoding	uc008fje.2	DQ688995	UCSC_knowngene	70	chr18	-	67057441	67057511		chr18:67057455-67057511	ATCTGTATCTCCCATGGACATGGTACTCACTTCTCCCCACCGAGAGAGGACTCTTATTAT	intergenic
ASMM10P056705	2.73787	up	noncoding	uc007nqr.2	Fam179b	UCSC_knowngene	3162	chr12	+	64965741	64982708		chr12:64970227+64976701	TTGGCCCTTTCAGTGGACAGAACCAAGAGCTCATGACCTTATCCCGTCTCCAAAATTAAA	exon sense-overlapping
ASMM10P027220	2.1808	up	noncoding	uc008tcw.2	DQ684838	UCSC_knowngene	68	chr4	-	62226206	62226274		chr4:62226220-62226274	CCCACTCTGTGCCTCCTTGACTCGTGCTGCTTTCTTTATCTTACTGAAGTGTGCCCAGTG	intergenic
ASMM10P057413	2.47398	up	noncoding	uc012hgw.1	6720401G13Rik	UCSC_knowngene	559	chrX	-	50600743	50612850		chrX:50608558-50608686	CATGAGGAAGCAGAGTTTATTCTTCTGGATTTGGTGGTGGATTCTGGTGAAGATACAGAT	intergenic
ASMM10P022647	2.23005	up	noncoding	ENSMUST00000100188	Pip5kl1	Ensembl	1794	chr2	+	32575842	32583771		chr2:32581087+32581172	ACCAGTAAGCCCATTTGCGACTTCAAGCCTACCAGATGTGCCCTAAAGTACACCTTTAAT	exon sense-overlapping
ASMM10P022324	2.62914	up	noncoding	ENSMUST00000155605	Vim	Ensembl	926	chr2	+	13574321	13578604		chr2:13578528+13578588	TGGGTGAACAAAGCTGCGACCGTGTAGTCTACGACCTCTCTGTGTCTGTTCTTTCTCCAG	exon sense-overlapping
ASMM10P032197	4.82233	up	noncoding	ENSMUST00000136900	Golga3	Ensembl	3786	chr5	+	110176856	110186500		chr5:110184208+110184337	CAGAGAAAACAGACTTATAAAATACAGAAATGCCATGCTCATGGGACTTACAAATAGATG	exon sense-overlapping
ASMM10P033016	4.12744	up	noncoding	AK032585	AK032585	Genbank	3181	chr6	-	36840805	36843986		chr6:36842626-36843986	ACCTCAAAGCACAGAACAGCACATGAACAGCCCGCTCATGCAGAACAATGAAATTTATTA	intergenic
ASMM10P021594	15.3106	up	noncoding	ENSMUST00000119075	Gm14103	Ensembl	366	chr2	-	133047186	133047552		chr2:133047203-133047552	AGAGTCTTCTGAAAGATAAAAGTTCAGATAGCACGTAAAGTGGGGGAAGAGTAGGACCTA	intergenic
ASMM10P025633	3.66659	up	noncoding	ENSMUST00000157921	Gm25981	Ensembl	295	chr3	+	13845685	13845980		chr3:13845920+13845980	ATATGTGTTATTGTAATAATAGAGTATAGATTCATATCACAGTTCACTGGGCATCTATTG	intron sense-overlapping
ASMM10P025633	3.66659	up	noncoding	ENSMUST00000157921	Gm25981	Ensembl	295	chr3	+	13845685	13845980		chr3:13845920+13845980	ATATGTGTTATTGTAATAATAGAGTATAGATTCATATCACAGTTCACTGGGCATCTATTG	intron sense-overlapping
ASMM10P023500	6.47601	up	noncoding	ENSMUST00000120326	Gm13928	Ensembl	1732	chr2	+	111926258	111927990		chr2:111927930+111927990	CAGCAACACGTGCCATATTTTCAGAAGCACTGGAAGCTCTTGTAAAGACTGTTTCAGTGA	intergenic
ASMM10P047552	2.51944	up	noncoding	ENSMUST00000124659	Jup	Ensembl	2913	chr11	-	100368957	100372716		chr11:100372475-100372655	TGCTCTTCTACCATGTGTGGTCTGCAGATCTCCAAATAAGCCTTCCTTTCTCGTCCCCAG	exon sense-overlapping
ASMM10P013983	2.15399	up	noncoding	AK144496	AK144496	Genbank	2909	chr15	+	101759894	101762800		chr15:101762684+101762800	TGTGCTGTGAACCCTGCCTTCTGGATTGTGCTTGATTCTCAGCTGTTTGTGTTCTTTAAA	intergenic
ASMM10P024558	2.74033	up	noncoding	uc008ouc.1	AK007174	UCSC_knowngene	477	chr3	-	28738779	28780700		chr3:28738793-28738962	ATATCTGAAAACCTCTGTAAGTTGCCTCATGCTGCCTAATAAAGAATGAATAAAGTAAGG	bidirectional
ASMM10P023330	3.89614	up	noncoding	uc008let.2	DQ707128	UCSC_knowngene	99	chr2	+	92593515	92593614		chr2:92593554+92593614	TGATGGGTGACTTAAGCGTTACACTCTGGATTCCTGGACATCTTTTTAGTCTCTGTGGTA	intergenic
ASMM10P021093	2.34999	up	noncoding	ENSMUST00000126000	Atg13	Ensembl	848	chr2	-	91676317	91682229		chr2:91682179-91682229	ACTCTCTCCTGAGCTCTAGCATGGCTCACATGCTAGGATTGCCTTTTCTCCTTGCCTTTC	exon sense-overlapping
ASMM10P035529	2.10502	up	noncoding	ENSMUST00000177009	Vmn1r-ps49	Ensembl	879	chr7	-	10549556	10550435		chr7:10549674-10550435	ATATCCTGGCCCTTCCATCTTTTTATAATCTCTCTACTATCTTATGAGGCTGCATTGCAT	intergenic
ASMM10P012019	3.38764	up	noncoding	AK015147	AK015147	Genbank	1613	chr14	+	56173752	56207735		chr14:56207166+56207735	ATTCCTTGCACGTGGAATAATCTTTGCTGTCTTTGAAGCCTCAGAACCCTGCTCTGAGAA	natural antisense
ASMM10P020720	2.86374	up	noncoding	ENSMUST00000150945	Rab3gap1	Ensembl	3049	chr1	+	127900912	127905934		chr1:127905526+127905934	ACCCAAGTCTTCTGGGCTCTGAAATCTGAACTATCTAATTCTGTATATAATATGGTGGGA	exon sense-overlapping
ASMM10P001195	2.95126	up	noncoding	ENSMUST00000124835	Tmco4	Ensembl	1992	chr4	+	138972908	139036634		chr4:139019647+139020858	GATAGGCCTGGATACAAGATGAAGAAGCGAGTCGGGGCCATTGAGGAGTTCATGTTCCTG	exon sense-overlapping
ASMM10P025748	23.8451	up	noncoding	uc029ukx.1	Sox2ot	UCSC_knowngene	2705	chr3	+	34637168	34677993		chr3:34637183+34637266	TTCCTAAGTGAGAGGAAGCAACTGAAAGAAAGGGAGCAGATGGCTGGAAGAGCCACCCTG	intron sense-overlapping
mouselincRNA0492-_P1	3.50045	up	noncoding	mouselincRNA0492-	mouselincRNA0492	lincRNA	13302	chr14	-	71120386	71133688		chr14:71120451-71120510	AAGGAGAGAACTGTGAAAGTTCATCGTACGCTGTGTGCAAATGTCAGCTGTGATGTGTCA	intergenic
ASMM10P022425	2.63467	up	noncoding	ENSMUST00000157946	Gm25455	Ensembl	325	chr2	+	24601364	24601689		chr2:24601599+24601689	AAGTAAGAATGAAAGAACTGAGGATCTGCCTGCACCAAGAGACTGGACCAAACTAACCCA	intergenic
ASMM10P056000	2.03112	up	noncoding	TCONS_00008219	XLOC_006541	Alexander et al 2013	21887	chr13	-	28398342	28420408		chr13:28419685-28419887	AAACCAAGAAAACGTCAGAAATAAAAGTCGCATCAAACTGTCTTCTTCACCGCTCCCGGG	intergenic
ASMM10P023242	2.65393	up	noncoding	ENSMUST00000127385	Celf1	Ensembl	489	chr2	+	91012488	91013372		chr2:91012638+91012698	TTGGCCTTGGTGATGAGCATACTTAACACTGATACTCTTCCAATCAATGAATATTTGAAG	exon sense-overlapping
ASMM10P023242	2.65393	up	noncoding	ENSMUST00000127385	Celf1	Ensembl	489	chr2	+	91012488	91013372		chr2:91012638+91012698	TTGGCCTTGGTGATGAGCATACTTAACACTGATACTCTTCCAATCAATGAATATTTGAAG	exon sense-overlapping
ASMM10P039195	2.41394	up	noncoding	AK145143	AK145143	Genbank	1074	chr8	-	25415118	25429220		chr8:25415132-25415216	GGGGAGACTGAACGGGCCTGGAGTGCATGACTCGAAGCTCACAGAGAATAAATAAAAAGC	intergenic
ASMM10P026994	3.7407	up	noncoding	ENSMUST00000128403	Gba2	Ensembl	3543	chr4	-	43566927	43578089		chr4:43567481-43567724	CAGCTAAGGTAATTGTGCCAAGAGTCAGTTATTATGTGTGACTTCTACGTCTCCCCACAG	exon sense-overlapping
ASMM10P026994	3.7407	up	noncoding	ENSMUST00000128403	Gba2	Ensembl	3543	chr4	-	43566927	43578089		chr4:43567481-43567724	CAGCTAAGGTAATTGTGCCAAGAGTCAGTTATTATGTGTGACTTCTACGTCTCCCCACAG	natural antisense
ASMM10P037799	5.09979	up	noncoding	AK156779	AK156779	Genbank	1185	chr7	+	41234285	41235971		chr7:41234926+41235403	AACTATCTGTAATGGGACATGATTCTTTCTTCTCATGTGCATTAAAGAAGAACACTCACA	intergenic
ASMM10P029902	2.21089	up	noncoding	ENSMUST00000123828	Gm13166	Ensembl	940	chr4	+	146251828	146253858		chr4:146253597+146253858	AATAGGAGAAGACACACCTAGTCCTCCTGCAATTTGATCTGCCAAGGGAGTTGATATCCA	intergenic
ASMM10P034717	2.28297	up	noncoding	ENSMUST00000176372	Pcgf1	Ensembl	426	chr6	+	83080019	83080854		chr6:83080649+83080709	GGCTGAGGGGCCAGCAGGTGCTGAGAGCCCACTCACTCCTTCTTTCCCTTTTCTCCTTAG	exon sense-overlapping
ASMM10P047427	3.90513	up	noncoding	TCONS_00004479	XLOC_004560	Alexander et al 2013	1123	chr11	-	97300667	97302301		chr11:97300689-97301722	TACTGCAACTGCAGTTCCATGTGGATGTAAGCTGGCATGTGATGCTGAGACTAGAACATA	intergenic
ASMM10P052085	5.21575	up	noncoding	NR_028314	4833422C13Rik	RefSeq	1827	chr13	-	91713607	91741872		chr13:91714353-91714983	AGAGTTGAATAGTGTGCTATTTCCTGAGATCCACTGTCAGGCTCATGGCTCTAGTTGTCT	natural antisense
ASMM10P042008	2.00294	up	noncoding	TCONS_00034259	XLOC_026021	Alexander et al 2013	1262	chr9	-	93970752	93975264		chr9:93971230-93971321	AAATGTAGAAATTACACACATGTAACATACTTCCCTATATTTGTATATTGTGAGGAGCAG	intergenic
ASMM10P045532	3.32795	up	noncoding	AK090196	AK090196	Genbank	1818	chrX	+	110817293	110819108		chrX:110818955+110819108	GGCAATAAGTACCCCCTTCAACTCATACTCTGATATAGATATTTCTCTTAGACAAATCAT	intergenic
ASMM10P055890	2.28955	up	noncoding	uc007hls.1	AK140919	UCSC_knowngene	2109	chr10	-	128230589	128232790		chr10:128232615-128232747	ACACCCACCTGGGTTCTAGTGACAGCATCAAAGACAAAGAAATGACACTCCAGGAAAGAA	natural antisense
ASMM10P055890	2.28955	up	noncoding	uc007hls.1	AK140919	UCSC_knowngene	2109	chr10	-	128230589	128232790		chr10:128232615-128232747	ACACCCACCTGGGTTCTAGTGACAGCATCAAAGACAAAGAAATGACACTCCAGGAAAGAA	natural antisense
ASMM10P055890	2.28955	up	noncoding	uc007hls.1	AK140919	UCSC_knowngene	2109	chr10	-	128230589	128232790		chr10:128232615-128232747	ACACCCACCTGGGTTCTAGTGACAGCATCAAAGACAAAGAAATGACACTCCAGGAAAGAA	natural antisense
ASMM10P055890	2.28955	up	noncoding	uc007hls.1	AK140919	UCSC_knowngene	2109	chr10	-	128230589	128232790		chr10:128232615-128232747	ACACCCACCTGGGTTCTAGTGACAGCATCAAAGACAAAGAAATGACACTCCAGGAAAGAA	natural antisense
ASMM10P045453	2.18701	up	noncoding	TCONS_00000418	XLOC_000997	Alexander et al 2013	1015	chr1	-	74788555	74792706		chr1:74788587-74789159	AGGGAGTACCCAGACTTGGTAGCAAAAGGTGGATCACTGCTGTGTGACTAGCAATTTAAA	intronic antisense
ASMM10P046250	2.94928	up	noncoding	ENSMUST00000143496	Chpf	Ensembl	3333	chr1	-	75474575	75478746		chr1:75477832-75478269	CCAGAGGAGAACTAACAAGTGAAGCTGTGTGCTATCTTGTTCCTAACTGTCTTTTCCCAG	exon sense-overlapping
ASMM10P046250	2.94928	up	noncoding	ENSMUST00000143496	Chpf	Ensembl	3333	chr1	-	75474575	75478746		chr1:75477832-75478269	CCAGAGGAGAACTAACAAGTGAAGCTGTGTGCTATCTTGTTCCTAACTGTCTTTTCCCAG	exon sense-overlapping
ASMM10P033182	2.15687	up	noncoding	ENSMUST00000149784	Als2cr11	Ensembl	381	chr1	-	59069819	59084523		chr1:59084465-59084523	TTTTGCTGGTGTTACTGCTGTTCAAGAGAGCTGTACTCAGCTGAGGAAGGAAAACCCAAA	exon sense-overlapping
ASMM10P044847	16.8455	up	noncoding	AK047665	AK047665	Genbank	2155	chrX	+	9997198	9999353		chrX:9999293+9999353	GACAGACATTAGCTAAGTTGGTGAACTGTGTCAATGCTTACTAGGAAATCTGTAGATACT	intergenic
ASMM10P020680	2.48104	up	noncoding	AK156335	AK156335	Genbank	3265	chr2	-	64494176	64497456		chr2:64494193-64494805	TTCACACAGTGTAACAAAAGAGTATCCTAAGACTCTCTTTCTGTTGCCTGCAAATAAAGA	intergenic
ASMM10P027411	4.08403	up	noncoding	uc008trj.2	DQ555000	UCSC_knowngene	66	chr4	-	94328233	94328299		chr4:94328248-94328299	AATCTTAAAAGCTGGATGTTTACCCCTTGCTGCTAGGTGACTCTACTGCCAAGTGCTTTC	intergenic
ASMM10P023771	3.26992	up	noncoding	ENSMUST00000160773	Slc19a2	Ensembl	471	chr1	+	164262352	164263451		chr1:164262559+164262619	AAATGTGTAACAGTTTAGGAGGAGGTTTGGGTACTCCAGTCACCGTTTTTCTTTTGAAAG	exon sense-overlapping
ASMM10P023771	3.26992	up	noncoding	ENSMUST00000160773	Slc19a2	Ensembl	471	chr1	+	164262352	164263451		chr1:164262559+164262619	AAATGTGTAACAGTTTAGGAGGAGGTTTGGGTACTCCAGTCACCGTTTTTCTTTTGAAAG	exon sense-overlapping
ASMM10P021277	2.31708	up	noncoding	AK148797	AK148797	Genbank	2321	chr2	-	112347911	112350232		chr2:112347997-112349092	TGAGTAGATGCCAAAAGTGAAATCAACTGCTAATGACTCATAAAATACAGGCAGGGGCTA	natural antisense
ASMM10P021277	2.31708	up	noncoding	AK148797	AK148797	Genbank	2321	chr2	-	112347911	112350232		chr2:112347997-112349092	TGAGTAGATGCCAAAAGTGAAATCAACTGCTAATGACTCATAAAATACAGGCAGGGGCTA	natural antisense
ASMM10P024131	2.21192	up	noncoding	ENSMUST00000152605	Nnat	Ensembl	1448	chr2	+	157560139	157562517		chr2:157560359+157560447	TATCCCAATTGCCGCAATCCCTGTGTACCAAAGTGCCGCGGTGGTACTATTTGTCCCCGC	exon sense-overlapping
ASMM10P024131	2.21192	up	noncoding	ENSMUST00000152605	Nnat	Ensembl	1448	chr2	+	157560139	157562517		chr2:157560359+157560447	TATCCCAATTGCCGCAATCCCTGTGTACCAAAGTGCCGCGGTGGTACTATTTGTCCCCGC	exon sense-overlapping
ASMM10P012255	2.327	up	noncoding	AK157416	AK157416	Genbank	6763	chr14	+	100655760	100662533		chr14:100662470+100662533	TATTGGACCCACTGGAATCCTCGTGTTCTATGTCTCTATTCTTGTGTTGACTCTAATAGA	intergenic
ASMM10P023749	3.06463	up	noncoding	AK015044	AK015044	Genbank	1425	chr2	+	129038545	129039980		chr2:129039852+129039980	GATTATTATTTAGATGAGAATGATAGGCTGGAGAGCGGGCCTGTCCTGCAAGCTTCTTTG	intergenic
ASMM10P030817	5.82718	up	noncoding	ENSMUST00000130630	Gm15787	Ensembl	284	chr5	-	110162452	110176443		chr5:110162470-110162609	ATAGAAAAGAAAAGAAGAGCCAAGCCAAGTGTAGCAGGGCATGTCTGCAACACTAGCACT	intronic antisense
ASMM10P024674	6.87368	up	noncoding	uc008pdl.1	AK132084	UCSC_knowngene	412	chr3	-	51058909	51074856		chr3:51058923-51059052	TTTCATCCAGGAGGCGGTGTGGGATGGATTAATGGCAACTCACAATAAATTATTTATCAG	intergenic
ASMM10P015794	3.3486	up	noncoding	uc008bfj.1	AK131746	UCSC_knowngene	794	chr17	-	27099657	27101440		chr17:27101223-27101440	AGTGGTGGCAGTAGATGCTAGGGGTCAAGGCTTACTGGAGGAATCAAAGGCAGGTGCCGT	natural antisense
ASMM10P057449	2.53942	up	noncoding	uc029vff.1	AK006581	UCSC_knowngene	425	chr4_JH584294_random	+	83355	115083		chr4_JH584294_random:83766+108784	GCAGGCTAAGAAACGTAATGGGTATAGCTGCCTGGATTCTACTCATGATCAGAGATTTAA	intergenic
ASMM10P043022	4.51335	up	noncoding	ENSMUST00000180488	B230323A14Rik	Ensembl	2864	chr9	+	69758739	69830845		chr9:69830763+69830845	AAGGTAGAGGGCTACTCATCATCAAAGATGCTTCCATGTCCTTTTAATATTTCTGTTACA	natural antisense
ASMM10P018112	5.0996	up	noncoding	AK015849	AK015849	Genbank	710	chr18	-	82386876	82387586		chr18:82386895-82387586	CAGTCAAATGTATCTCATAGTGACAAACTCTAGCAGGAATGCCAATAAACTTATAAAGCA	intergenic
ASMM10P012100	4.1328	up	noncoding	AK032087	AK032087	Genbank	2435	chr14	+	64574358	64576792		chr14:64576732+64576792	TCATTCCTGGCTATATACTGAAGCTAGCCTGGGTTTCATGAGATTTGTCTTAAAGAAAGG	intergenic
ASMM10P021737	2.91774	up	noncoding	uc008myx.2	DQ552711	UCSC_knowngene	192	chr2	-	151259154	151259346	uc008mvi.2	chr2:151259212-151259346	TTATGAGGTGAAGAGAAGAGCTGTTCTTTTCACTGGGTATGTTGGTGCCCTTACACTGAG	intergenic
ASMM10P036281	9.14941	up	noncoding	TCONS_00029469	XLOC_022836	Alexander et al 2013	910	chr7	-	69377105	69397191		chr7:69377173-69377471	CCTGCACTGGACTGTACATTTTTGCCCACAATGTGTGGAATTATATCCTTTTAGAAATAA	intergenic
ASMM10P041931	2.17319	up	noncoding	AK142388	AK142388	Genbank	3083	chr9	-	79801183	79804263		chr9:79801326-79804003	GTGTAATGCCCTCTTTTCAGCTCTTTATAAGTGATTACATTACAGTTAAGACATTCTCTG	intergenic
ASMM10P043259	4.16104	up	noncoding	ENSMUST00000181865	Gm26846	Ensembl	4869	chr9	+	102345902	102354694		chr9:102350230+102350618	GAAATATAGGGGAGCTTTGTGGGCAGTGACTCTTTGTTGTCAGCATGGAGTCATTTCTCT	natural antisense
ASMM10P043259	4.16104	up	noncoding	ENSMUST00000181865	Gm26846	Ensembl	4869	chr9	+	102345902	102354694		chr9:102350230+102350618	GAAATATAGGGGAGCTTTGTGGGCAGTGACTCTTTGTTGTCAGCATGGAGTCATTTCTCT	natural antisense
ASMM10P046481	2.08623	up	noncoding	ENSMUST00000152718	4930505A04Rik	Ensembl	990	chr11	-	30426005	30471827		chr11:30454159-30454212	TCCTGGGTGGTTACATAGTAAACAGATATTACAGTCTTCTTTCTGGCCCAGGACTATTGG	exon sense-overlapping
ASMM10P027561	2.03605	up	noncoding	ENSMUST00000139464	Btf3l4	Ensembl	560	chr4	-	108825687	108830551		chr4:108825710-108826099	TATGTGGCCTGGTGCCTAGCAAGTTGTTCTTTCTAATGATGTAGAAGTAAAGTCCAATTT	exon sense-overlapping
ASMM10P042716	5.85109	up	noncoding	ENSMUST00000180535	2610203C20Rik	Ensembl	3536	chr9	+	41614236	41617772		chr9:41617639+41617772	GGATCAGAGCCCTTTAAATTTTAAGCTAATTTCTTATAACTACCAGCTCCATTCTGTGTT	intergenic
ASMM10P047900	2.35498	up	noncoding	ENSMUST00000138484	Srsf2	Ensembl	1814	chr11	-	116849903	116852219		chr11:116850975-116851051	GCACTTTGGAACCTTTTTAGTAGTGGAAAGTAAGCTGAACCTCTTTCTTTTCAAACCTAG	exon sense-overlapping
ASMM10P018979	2.22856	up	noncoding	TCONS_00016081	XLOC_012253	Alexander et al 2013	113	chr19	-	11765859	11771667		chr19:11771576-11771667	ATAAACAAAACAGGAAGCCTCAAAGGGCCATCAGATCATTAATGGAATAATAAAGTTGCT	intronic antisense
ASMM10P043958	3.55226	up	noncoding	uc009thv.1	Fgf13	UCSC_knowngene	673	chrX	-	59131839	59585569		chrX:59585514-59585569	TGATGCAGACTCTTGGAAACCTCAGAAACGCATGGTGACGATATGACCAAGAATCTTCCT	exon sense-overlapping
ASMM10P045506	2.59118	up	noncoding	ENSMUST00000117216	Gm14882	Ensembl	218	chrX	+	106755332	106755550		chrX:106755409+106755550	TTCGAAGGACAGTCATATTGAGCCACCAGGAATGTCATTTCTCCCCTATGATGTTCTCAG	intergenic
ASMM10P037985	2.27042	up	noncoding	AK078298	AK078298	Genbank	780	chr10	+	18125278	18126055		chr10:18125992+18126055	ACGCTGGTGCATGCAAACACTAAAGCGTCACAGAGAGCATTTTCAAGTAAAGGATTTTAA	intergenic
ASMM10P045901	2.60895	up	noncoding	ENSMUST00000143048	Arhgap6	Ensembl	5494	chrX	+	169036610	169251527		chrX:169248453+169248515	GGTGGTAGATGTTTTTTCTTCTGTTGCCTTTCCTCTTCTTCAAGTCTATGCATCACTTCC	exon sense-overlapping
ASMM10P045901	2.60895	up	noncoding	ENSMUST00000143048	Arhgap6	Ensembl	5494	chrX	+	169036610	169251527		chrX:169248453+169248515	GGTGGTAGATGTTTTTTCTTCTGTTGCCTTTCCTCTTCTTCAAGTCTATGCATCACTTCC	exon sense-overlapping
ASMM10P001994	2.59566	up	noncoding	ENSMUST00000137728	AI847159	Ensembl	305	chr2	-	129178151	129178541		chr2:129178191-129178325	TCTGCTCTCAGAAGCCAATCCACAAAGAACACTCAAAATGCCTAAAATCTCCTTATGGCA	intergenic
ASMM10P015446	4.43327	up	noncoding	uc007bap.2	9130227L01Rik	UCSC_knowngene	1406	chr1	+	55960913	55972098		chr1:55970571+55970652	ATGATCTTTGGAACTGGCTTTGACTTGTCTGAGATGGTACATGTTGCACTCACCTTGTCC	intergenic
ASMM10P018002	2.73978	up	noncoding	uc008flf.2	DQ705181	UCSC_knowngene	85	chr18	-	67065375	67065460		chr18:67065392-67065460	TTGGTGTGCAGTGCCCTTTGATCTCTTCATAGTGGACAGATACCCTAACTGCTCTTTCTT	intergenic
ASMM10P020686	6.2523	up	noncoding	ENSMUST00000136537	Cobll1	Ensembl	3051	chr2	-	65148308	65239047		chr2:65148322-65150865	GCCGTCTTTGATGTATCTTAAGCTTTGCCATGTGACTCTTCATTCTTCTACAGATCCTTT	exon sense-overlapping
ASMM10P020686	6.2523	up	noncoding	ENSMUST00000136537	Cobll1	Ensembl	3051	chr2	-	65148308	65239047		chr2:65148322-65150865	GCCGTCTTTGATGTATCTTAAGCTTTGCCATGTGACTCTTCATTCTTCTACAGATCCTTT	exon sense-overlapping
ASMM10P033822	4.32604	up	noncoding	AK051781	AK051781	Genbank	1491	chr6	-	127661361	127662852		chr6:127661424-127662852	CAAGCTCAGAGATGTTGATCTATATGGATTCACCTTTCCATCCATTTCTTTTTTACTTCC	intergenic
ASMM10P057954	2.91047	up	noncoding	AA671346	mouselincRNA0302	lincRNA	485	chr12	+	16440351	16440851		chr12:16440729+16440791	ATGGGTTTCCACACCATTAACTTGGCATCTCACAGCAAAAATCACTGCTACATGGGGCAT	intergenic
ASMM10P056289	2.04557	up	noncoding	TCONS_00020793	XLOC_015250	Alexander et al 2013	1252	chr3	+	88030866	88033350		chr3:88031039+88032268	AAGAGGAAGCAGGAGGAACCAACCTCAGCAAATGGGATTGTTTATTTCACAGTGGTGAAG	intergenic
ASMM10P036351	2.46368	up	noncoding	NR_015542	E430016F16Rik	RefSeq	3091	chr7	-	78581065	78718220		chr7:78581079-78582758	ACCAGAGATCTTCTTGTCTCTACCCCCAGCAGTGCACACTGCTAAATAAATCCATTTTTT	intergenic
ASMM10P025521	5.31423	up	noncoding	ENSMUST00000093950	Gm10287	Ensembl	4053	chr3	-	149221692	149225745		chr3:149221811-149225745	AAGTACACACACATGAAGAAAAATAAAGGAAGAGGCTCTCCTAGGTGCCCTTAGAATCTA	intergenic
ASMM10P038101	4.17201	up	noncoding	uc009hnm.1	AK143760	UCSC_knowngene	2002	chr7	+	70870999	70915663		chr7:70915603+70915663	TTTGCCCCAGAGAGGAAGAGCAAGACATAACTAAAATATTACTGCAGAAATTACACTTTC	intergenic
ASMM10P030403	3.68047	up	noncoding	AK032968	AK032968	Genbank	2445	chr5	-	52079887	52082332		chr5:52080096-52082332	TGTAATTGACAGAAGGGAGAGATAGATCATGAAGCTGAACTCTTACTCCAAGGATAGGGA	intergenic
ASMM10P032775	4.49876	up	noncoding	AK017398	AK017398	Genbank	1190	chr5	+	151252304	151259792		chr5:151259577+151259792	CCACCTTCATAGCATATGCATGTACCTGATATTTTGTGATAAAATCTAGGAGACACCAAC	intergenic
ASMM10P012582	2.70597	up	noncoding	AK156153	AK156153	Genbank	1748	chr15	-	58496148	58497888		chr15:58496165-58496998	TAGAGCTGTCTTTCTCGTATCCATGGTCTCCTTTGTGTTTCATACTTGCAATTATAAATC	intergenic
ASMM10P025935	2.07473	up	noncoding	AK133062	AK133062	Genbank	2011	chr3	+	65969913	65971922		chr3:65971859+65971922	CTTTTTGTGTTCCTGATCTGCTCAGTACTGGGATGTAGGTTCAATAAACTATTCTTGATT	intergenic
ASMM10P017868	3.2796	up	noncoding	TCONS_00015192	XLOC_011549	Alexander et al 2013	895	chr18	-	55426097	55427509		chr18:55426114-55426872	GAGATCTCTAAATGTTGGATATCTAAGTGTCATGACATAATCTCCCACATCTACTCGTGT	intergenic
ASMM10P003209	2.16461	up	noncoding	ENSMUST00000159813	Zdhhc4	Ensembl	1341	chr5	-	143316489	143329220		chr5:143320429-143321754	TAAGTGCACTGCAGGTTGTGTGACCGCTGTGTGCACCGGTTCGACCATCACTGTGTTTGG	exon sense-overlapping
ASMM10P024293	2.10124	up	noncoding	AK133086	AK133086	Genbank	848	chr2	+	168268483	168269331		chr2:168269271+168269331	GAAGGAGGAGAAGGAGGAGAGATCCTTGGTGACCCCTGAGTCTTAAGAGAGCCCTTCACT	natural antisense
ASMM10P049218	4.31562	up	noncoding	ENSMUST00000148593	Col1a1	Ensembl	493	chr11	+	94939011	94939741		chr11:94939330+94939390	CTGGCTTTCAATTTACCATCCAGAGTCCAATTTCTCACACATTCTCTCTTGTTTTTCTAG	exon sense-overlapping
ASMM10P018019	2.56118	up	noncoding	NR_045376	4930549G23Rik	RefSeq	580	chr18	-	67776032	67799943		chr18:67776046-67776272	AGAAGTACGTTCTCTCCCAATATTGCTGTATTACCTTAGTAAATACCATTCCTAAAGGCT	natural antisense
ASMM10P018019	2.56118	up	noncoding	NR_045376	4930549G23Rik	RefSeq	580	chr18	-	67776032	67799943		chr18:67776046-67776272	AGAAGTACGTTCTCTCCCAATATTGCTGTATTACCTTAGTAAATACCATTCCTAAAGGCT	natural antisense
ASMM10P000005	2.36294	up	noncoding	uc011ysu.1	Rian	UCSC_knowngene	2644	chr12	+	109645846	109661711		chr12:109656818+109658052	TTCTATATTCTGTTTTCTTCGGAACAGATGCCTTCCTCACTGGTCACCAGGTTCAAGGTC	intergenic
ASMM10P057629	3.76714	up	noncoding	CK378497	humanlincRNA1344	lincRNA	303	chr6	-	110271373	110271561	NM_153137	chr6:110271509-110271561	CACAATGTCCTTCAAATCAGGGCTTTACTTTACAAACTTTCTTCTTAAATGTTTCCCAAG	intergenic
ASMM10P052120	2.86268	up	noncoding	ENSMUST00000162882	Pde8b	Ensembl	2060	chr13	-	95025329	95046066		chr13:95045938-95046066	AAGGTTGTAGCTATATTTCCTTGGGCATCATTGGACCTATTCAGTTAGCCCTCCTAATAG	exon sense-overlapping
ASMM10P052120	2.86268	up	noncoding	ENSMUST00000162882	Pde8b	Ensembl	2060	chr13	-	95025329	95046066		chr13:95045938-95046066	AAGGTTGTAGCTATATTTCCTTGGGCATCATTGGACCTATTCAGTTAGCCCTCCTAATAG	exon sense-overlapping
ASMM10P031692	3.29453	up	noncoding	AK076868	AK076868	Genbank	393	chr5	+	36748617	36750437		chr5:36750258+36750437	AAATAGAGAAAGCTACAAGCTGCTTCAGTTCTCCATCATGTCAGTCCATCTGGGTCAGCT	natural antisense
ASMM10P044901	2.09267	up	noncoding	ENSMUST00000136093	Phf16	Ensembl	1156	chrX	+	20425787	20494586		chrX:20494489+20494586	GCTTGGCTCGTGCCCTTACCTGATCAACAGTCAGATTTTTAAAATTTCATTAATTACTTA	exon sense-overlapping
ASMM10P019126	2.11295	up	noncoding	NR_015567	A930007I19Rik	RefSeq	2317	chr19	-	29503662	29521987		chr19:29504214-29505578	TTCTACCTTCAAATCAGATTCCTGCCTGAGCTCCCTTCCTTGTTATGGTCCAGTGTCAAA	bidirectional
ASMM10P040913	2.43418	up	noncoding	ENSMUST00000130531	Pbld2	Ensembl	847	chr10	+	63054209	63058128		chr10:63054266+63054326	CCCGTGTGTGTAGGGTGGGGTGGAGATGCTGATTCCTCACCCACCCTGTTTGTGCTCAAG	exon sense-overlapping
ASMM10P022316	2.94594	up	noncoding	NR_040353	E030013I19Rik	RefSeq	2773	chr2	+	12301245	12312315		chr2:12312241+12312315	GTTGTGATTATAGTCTCTTACCAGCATGCCTGACCTGAAGATTTAGAAATTATTAAAGCT	natural antisense
ASMM10P052697	2.67001	up	noncoding	ENSMUST00000174683	Jarid2	Ensembl	8353	chr13	+	44731369	44921640		chr13:44912950+44913180	TCTGATTTATAGAGGGCTTCACTCTCTGGCTTTGGTTTGAAGACTTTTGGCTCACCCTGT	exon sense-overlapping
ASMM10P032753	7.23745	up	noncoding	ENSMUST00000148010	BC028471	Ensembl	1240	chr5	+	149369047	149386317		chr5:149386240+149386317	TGGTAAGCTTCTTTTCTTGCTGCCCACTGACTGCAGGCAGATGACGACTGTTGATTAAAA	intergenic
ASMM10P029703	3.59287	up	noncoding	ENSMUST00000123221	Stpg1	Ensembl	1507	chr4	+	135495976	135533990		chr4:135533930+135533990	GTGAGATGGTTTGGCAGGTCACTGGCTCTCAGTTCGGAATACTAAAATGTTTTCTTTCTG	exon sense-overlapping
ASMM10P023848	2.71569	up	noncoding	ENSMUST00000146980	Gm14074	Ensembl	412	chr2	+	135648906	135652063		chr2:135651970+135652063	GAGTGCTTATCACATCAGCTCCACCTGTGATGGGATATTACACATAGATAATTAATAAAA	intergenic
ASMM10P040290	2.10914	up	noncoding	ENSMUST00000181267	Gm26795	Ensembl	654	chr8	+	28593531	28594308		chr8:28593754+28593814	TAAGTTGGGGGCATCTGGGTACCTTTATTCCAGTACATCTTGTTTATCTTCTATTCTCAG	intergenic
ASMM10P033968	2.21849	up	noncoding	ENSMUST00000149931	Plcz1	Ensembl	989	chr6	-	140020250	140041412		chr6:140020280-140020459	CGACACGTCTCTACTGTACCTTTAAAATAGGAAAAACCAGTAACACGTTAGTTAACATTA	exon sense-overlapping
ASMM10P002897	3.40506	up	noncoding	ENSMUST00000152797	E130308A19Rik	Ensembl	748	chr4	+	59691188	59720243		chr4:59691343+59719645	TGCATTCCAGGATGAAAGAGCAGCTGAGCTCAGCAGGGAGCAGAACGAGAAAACCATCCG	exon sense-overlapping
ASMM10P002897	3.40506	up	noncoding	ENSMUST00000152797	E130308A19Rik	Ensembl	748	chr4	+	59691188	59720243		chr4:59691343+59719645	TGCATTCCAGGATGAAAGAGCAGCTGAGCTCAGCAGGGAGCAGAACGAGAAAACCATCCG	exon sense-overlapping
ASMM10P011192	2.54138	up	noncoding	ENSMUST00000181072	Gm26536	Ensembl	1196	chr14	-	62836907	62838207		chr14:62836923-62838020	GGGAGTTTAGAGATCATGGTATCAATCTTCTCTTTGTATTATGAATAAAGGACTCACACT	natural antisense
ASMM10P057622	2.26348	up	noncoding	CF621528	humanlincRNA2025	lincRNA	298	chr6	-	50702419	50702697		chr6:50702512-50702697	GTGTGATTCCAGGCAAGCCTTGGGACTCTTCTGGCAACCACTTAAAATTCTGATTTCTAA	intergenic
ASMM10P028380	2.43095	up	noncoding	ENSMUST00000150423	Gabrd	Ensembl	2707	chr4	-	155384979	155398047		chr4:155386288-155386402	TCAATTCTTTGGACTCTAGACCTCATTCTGTCTGCCCTGTGCAATGGCAAATGGGAATAG	exon sense-overlapping
ASMM10P022851	2.04217	up	noncoding	NR_045895	Gm13546	RefSeq	1016	chr2	+	58163973	58177063		chr2:58169645+58169736	TAAACCACATCCAAAAGGACCAGCTCCCAGGAAGCTTTCCCTTAGAGTTCTCCAAATAGT	intergenic
ASMM10P045393	11.1281	up	noncoding	ENSMUST00000155180	Gm16155	Ensembl	338	chr10	+	94408890	94410732		chr10:94410612+94410732	AATTTTCCCGAGTTGCTCTGATGTCTAAAAAGAAGACAAACTTCCAGTGAGGTCCACCCC	intergenic
ASMM10P056340	4.54467	up	noncoding	TCONS_00022965	TCONS_00022965	Alexander et al 2013	75	chr4	-	31913047	31913660		chr4:31913062-31913624	CTGTTGTTCTCTGATCTTGAGTGCTACCAACTAACTGAAGACTCAAGGATTCAAGCACAG	intergenic
ASMM10P035458	3.32518	up	noncoding	ENSMUST00000173862	Vmn1r-ps46	Ensembl	949	chr7	-	5966267	5967216		chr7:5966281-5967216	TTTACTGTTGATCATTATAGAGCCTAAGGATGCTTGTTCTGTTCTCGTCCGTTGCTAAAT	intergenic
ASMM10P030099	4.77805	up	noncoding	ENSMUST00000051826	Col13a1	Ensembl	2407	chr10	-	61848731	61978121		chr10:61848749-61848860	ATTCCAGGCCACTATTGGTGACTGAGAAAATAAATTCCAGCTCTGAGAACAGCCAGCCAA	exon sense-overlapping
ASMM10P033385	2.0755	up	noncoding	ENSMUST00000141044	Mthfd2	Ensembl	627	chr6	-	83306557	83309307		chr6:83309073-83309307	AAATCCAGAGATGAAGTATGTTGCCTTCAGTGTCCCGCTGATCATTGCTCTCTGTCACTA	exon sense-overlapping
ASMM10P011443	2.04984	up	noncoding	ENSMUST00000150617	Gm4487	Ensembl	442	chr14	-	113490218	113490660		chr14:113490282-113490660	TTCAAGCAAAGACAGGGATAAAAGCTTCACCTAAGCTTCAGACTTCAGCTCCATTCCAGG	intergenic
ASMM10P023906	7.60354	up	noncoding	TCONS_00017466	XLOC_013436	Alexander et al 2013	1033	chr2	+	144828843	144865380		chr2:144864448+144865380	AGATTTTGCTTGCAAACTGGACATTGACAGGTGGTGGTGAGAAAAGGAGAAAGAAGAGAG	intergenic
ASMM10P056547	3.93743	up	noncoding	TCONS_00032514	XLOC_024527	Alexander et al 2013	737	chr8	-	89045630	89050709	TCONS_00032510, TCONS_00032512, TCONS_00032517, TCONS_00032518, TCONS_00032519, TCONS_00032520, TCONS_00032523, TCONS_00032524	chr8:89047783-89048702	AAAGCAAACTATGGAGCCGGACCTATGCAAATCTCTACAGAAACTCGAGGTTTGCTTCTG	intergenic
ASMM10P056330	2.2637	up	noncoding	TCONS_00022753	TCONS_00022753	Alexander et al 2013	186	chr4	+	127332169	127368735	TCONS_00022751	chr4:127332452+127368702	GTGCTCTCTTTTGCCGTTTTTAAAGAGCTGGATGGTGGATAGCAGGAAGGCCTCACAGAG	intronic antisense
ASMM10P056330	2.2637	up	noncoding	TCONS_00022753	TCONS_00022753	Alexander et al 2013	186	chr4	+	127332169	127368735	TCONS_00022751	chr4:127332452+127368702	GTGCTCTCTTTTGCCGTTTTTAAAGAGCTGGATGGTGGATAGCAGGAAGGCCTCACAGAG	intronic antisense
ASMM10P045964	2.57453	up	noncoding	uc029yfz.1	AK016790	UCSC_knowngene	1600	chrY	-	78564790	78575409	AK015935, AK016790, uc009vgj.1, uc029yfb.1	chrY:78564884-78565588	AGCTAGAGATTCGAAAATTGGAGTTTTGCCAAGGACATCTGGGCAGAGAAGAACATTCCT	intergenic
humanlincRNA2039+_P1	2.31059	up	noncoding	humanlincRNA2039+	humanlincRNA2039	lincRNA	29376	chr9	+	25412884	25442260		chr9:25442198+25442257	CTGATTTAGTCTTCCTACTTTCTTTGTGCTCAGGGAGTAGCTCCATCTGTTTTTCCTCTT	intergenic
ASMM10P020842	4.61898	up	noncoding	AK019820	AK019820	Genbank	1096	chr2	-	80836945	80838041		chr2:80837028-80837511	CTGGTAGGATTGCTTGACTGCTTTTTAGGTTTGTGTACTTATGTAATTATACTCCTGTAA	intergenic
ASMM10P046597	2.42331	up	noncoding	AK133130	AK133130	Genbank	1955	chr11	-	48780829	48782784		chr11:48780852-48782784	GTTTGATCATGCCTTCCTCCTGTAGCTCTATATTTAAAAGAGTAAAGAATCTACTGTTTG	intergenic
ASMM10P049987	6.6346	up	noncoding	AK016750	AK016750	Genbank	1560	chr1	-	136603032	136605468		chr1:136603046-136604219	CTCAGGCATTCTGTCCAGAAGTGGAAAAGCAACTGCTACTATTAAATATCTTTGAAATCC	intergenic
humanlincRNA1172+_P1	2.81394	up	noncoding	humanlincRNA1172+	humanlincRNA1172	lincRNA	14777	chr2	+	72495882	72510659		chr2:72510593+72510652	CTTGAGTTGTGTTCCTTCCTTTTCTGTAGATACCAGGTTCTTCTGTGACCTCCTTTGGAT	intergenic
ASMM10P012996	2.62664	up	noncoding	TCONS_00000376	XLOC_000842	Alexander et al 2013	555	chr1	-	34640405	34643289		chr1:34640421-34640569	TTTCTGCTCACTAGTTCACTCTTGTTCTTGGGAACACCCTTCCTTTCTTAATGAGCTACC	intergenic
mouselincRNA1298+_P1	3.6547	up	noncoding	mouselincRNA1298+	mouselincRNA1298	lincRNA	7207	chr6	+	88146082	88153289		chr6:88153169+88153228	CTTTTCTCTGTGGAACAAGATGGGTAGAATTGGGACAGCCACTTTCCTGTACATTTGCAT	intergenic
humanlincRNA1907+_P1	5.71397	up	noncoding	humanlincRNA1907+	humanlincRNA1907	lincRNA	4191	chr1	+	32092884	32097075		chr1:32097016+32097075	CTGAGAATAATTGGGATTTGTGTTTTGGTTTGTCTTTTGGTTTTGTTTTCCCAAAAAGCC	intergenic
ASMM10P039507	2.1574	up	noncoding	uc009mew.1	AK142664	UCSC_knowngene	2310	chr8	-	71752025	71781322		chr8:71752044-71753995	GGGAAGAACTCATCAAATGTGTTCCCCATATTCCCATTTTTGCCTTTTAAAAAACATTGC	intergenic
ASMM10P012190	7.63605	up	noncoding	uc007ebe.1	BC030469	UCSC_knowngene	1409	chr1	-	190419332	190444845		chr1:190419349-190420338	AGTGGATCGACTACCCAGCTTGTATCCTATAAGCCAATTTAATAAATCCCTTTGTGATAC	intergenic
ASMM10P019852	21.7248	up	noncoding	ENSMUST00000134832	Lgi1	Ensembl	3797	chr19	+	38264781	38269046		chr19:38268971+38269046	GCAGTGAATCTCAGAAGTAGTTCTTAGTACAACTCTCAAATGGATAACAAAAAACTGTAC	exon sense-overlapping
ASMM10P022911	2.30082	up	noncoding	ENSMUST00000154576	Glul	Ensembl	550	chr1	+	153906042	153907116		chr1:153906220+153906348	ATCACTTCTTCCATTTTCCTTGGTGATAAAACATGGTGGTTAGGCCTGGGTCAGTCTCTC	exon sense-overlapping
ASMM10P046067	2.87703	up	noncoding	NR_045342	4933411E08Rik	RefSeq	1704	chr10	+	117925458	117948307		chr10:117948237+117948307	GTAGGTCACTTTTGTCAGGGTTTGGATTTTTATTGCTTGCTTCTGGCTTTACATTAAAAA	intergenic
ASMM10P056742	2.12172	up	noncoding	uc007sdx.1	AK017182	UCSC_knowngene	1146	chr14	-	7144120	7244706		chr14:7144824-7158135	AGAAGATAACTATTCCTACAGGCATGAAGGTCCTCTCCAAGAACTCAGCAAAGCTGGACT	intergenic
ASMM10P019585	3.2936	up	noncoding	ENSMUST00000162580	Bscl2	Ensembl	3495	chr19	+	8840534	8848666		chr19:8842856+8843008	ATCTCCTGACTCTAGTGTCCACTTCTGTTCTCCATTTCCTGTAATGGGGAAAAGGGATGA	exon sense-overlapping
ASMM10P039645	2.13827	up	noncoding	AK138545	AK138545	Genbank	1331	chr8	-	88266242	88267570		chr8:88266258-88266702	CAGTACATACAGAAACCAGCCAAAGCTCACACAGAAAAACGAAAATACATCCTTTATTTT	intergenic
ASMM10P033489	6.16577	up	noncoding	TCONS_00027384	XLOC_020760	Alexander et al 2013	2068	chr6	-	89192283	89205536	TCONS_00027385, TCONS_00027386, TCONS_00027387	chr6:89192346-89193534	AGTTCATCATGCTGTTCCAAGGTGACGACTGGACTCTCTAGTGTCTTCTCTAAGAAAGGA	intergenic
ASMM10P020599	4.48496	up	noncoding	ENSMUST00000181380	Gm26603	Ensembl	2861	chr2	-	52859722	52863516		chr2:52859743-52859863	AAGTGTGCACCAGACTGCCTTGAGAAGTAATTAAGCTTGGGCTGTTTCATTTCACAGCGT	intronic antisense
ASMM10P018239	3.85584	up	noncoding	TCONS_00015058	XLOC_011094	Alexander et al 2013	465	chr18	+	20762530	20768898		chr18:20768721+20768898	TCTTCAAATGTCTGGGCTTGTTGAAAGCCGGTGTGAACCAGTCCATATTGCTCCTGAAAA	intergenic
ASMM10P020409	4.14713	up	noncoding	ENSMUST00000146769	Gm13405	Ensembl	708	chr2	-	31209469	31211347		chr2:31210807-31210962	AGAACACTTTCAGACTCTTGCCACTGGATCACTGGGAGCTGCTCCAAGGATATATAATAG	intronic antisense
ASMM10UP311	2.87616	up	noncoding	uc.398+	uc.398	UCR	322	chr8	+	87960425	87960747		chr8:87960548+87960607	ATAATAAAGCCAGGCTTGGCTGGAAATGTAGCCGGGTCCCAGCAGGAGGATGTGAGGAGC	bidirectional
ASMM10P057961	3.64687	up	noncoding	BY465579	humanlincRNA0727	lincRNA	435	chr12	+	81677287	81677739	NM_001113391, NM_001113392, NM_001113393, NM_001113394, NM_031162	chr12:81677495+81677555	ATCTGCCCTATTTGGCTTGGACTTTAAGCTTCTAGCAGGTTACCTTTGTTTTTATTTCCT	intergenic
ASMM10P024298	4.9382	up	noncoding	ENSMUST00000180562	Gm9873	Ensembl	1361	chr2	+	169020024	169021385		chr2:169020192+169020269	AAATTAGTGGTTGTTCTGGGCTCTGGACAGGACAGAGGGTGACAGCAATTTCTTGTTGTT	intergenic
ASMM10P043163	3.16891	up	noncoding	TCONS_00034051	XLOC_025269	Alexander et al 2013	198	chr9	+	89144685	89146332		chr9:89146272+89146332	TGTGCATGCACATGGCAATTCCTGGTATTTTGATGGGCCCTAGGGTTCCAAAACAAATTG	intergenic
ASMM10P056887	3.79459	up	noncoding	uc008hxa.1	Rbm20	UCSC_knowngene	4663	chr19	+	53843209	53867080		chr19:53852392+53853503	AGAAACACCCTACTGGAGAAAACCCCAGGTACATGGAAGTGAAATCTCTGAACGTGAGAT	exon sense-overlapping
ASMM10P011945	2.11249	up	noncoding	uc029skk.1	TCRA	UCSC_knowngene	3222	chr14	+	54165522	54168744		chr14:54168537+54168683	GAACTTTCTCCCTCTAATACTCTTGTCAAGTGTCCTTACAGGGAAAGTGACAACCAGGCT	intergenic
ASMM10P009787	2.47331	up	noncoding	NR_002879	Defb44-ps	RefSeq	222	chr1	-	18210052	18223564		chr1:18210213-18223520	CCCAGTTCTCTTTCTTTTGTTTTGTTTTCTGGACCTTAAAAGCTAATATGAAAGACACCT	intergenic
ASMM10P039888	2.68743	up	noncoding	NR_045831	4933408N05Rik	RefSeq	1582	chr8	-	114341160	114351478	ENSMUST00000139864	chr8:114341174-114341568	AAGATAGCACCCAGTGAAGCACCTTTCTGTTTTAGTTTGACAATAAATCTATTCTGTCTC	intronic antisense
ASMM10P010642	3.10978	up	noncoding	ENSMUST00000181772	Gm26886	Ensembl	2085	chr14	-	3872955	3884074	ENSMUST00000180980	chr14:3873359-3873854	GAAGCTTGATTTCCCCATCATTTAGCCAGGAATATCTACGTCACTAAACAATATATCATT	intergenic
ASMM10P050037	6.61716	up	noncoding	ENSMUST00000109672	Gm11025	Ensembl	552	chr12	-	57272663	57273215		chr12:57272677-57272846	AAGGAGGCTGCAGAAGCCTTTCTCAGCTTCTCCTACATACCTCCCATGGACTCCTTCTGA	intronic antisense
ASMM10P056242	2.106	up	noncoding	TCONS_00017234	XLOC_012891	Alexander et al 2013	175	chr2	+	61533687	61539255		chr2:61533817+61539220	TGTCTAGGAAGAATGAATCTGGGAGGGGCCCAGTGACTCTGCCTGTCAGCTTTTGGTGTG	intergenic
ASMM10P022322	2.10905	up	noncoding	ENSMUST00000149137	Gm13270	Ensembl	649	chr2	+	13271601	13324791		chr2:13324731+13324791	GCCCCATGTGCTTCTCTTCATTGGTATGCTGTGGAGGGTTTTTAAACTTCTAAGGCCTAA	natural antisense
ASMM10P050793	3.8754	up	noncoding	AK158887	AK158887	Genbank	3367	chr12	+	49377773	49381139		chr12:49381079+49381139	AAATCAGAGTATTGCAGCTCTCACTGTACAAAACCCAGTTTTTGCTCCTTGAAAGTAAAC	intergenic
ASMM10P002003	3.61904	up	noncoding	ENSMUST00000137869	Gm13562	Ensembl	687	chr2	+	26365496	26369763		chr2:26368293+26369600	GCTTATTCTGATGCTGTTTCTTCTGAGGGGAGGAATAGGCTGCCTCAGGTCTCAGATACC	natural antisense
humanlincRNA2390+_P1	2.03183	up	noncoding	humanlincRNA2390+	humanlincRNA2390	lincRNA	8446	chrX	+	159080480	159088926		chrX:159088851+159088910	GGTAAAGGCCATTAAAGAAAAGACGTGCTAAAACATCCCACCTTTAACTTTCATCTATAT	intergenic
ASMM10P015356	3.87376	up	noncoding	AK031656	AK031656	Genbank	3247	chr16	+	85900748	85903992		chr16:85903842+85903992	CATGTTTAGCTGGAGCCATTGATTACCTTTTTGCTTTAACAGCTATTTTTGTACATAGGT	natural antisense
ASMM10P029209	3.86376	up	noncoding	NR_045887	4930456L15Rik	RefSeq	1185	chr4	+	103290958	103311832		chr4:103311771+103311832	ATTGGGTTTCCCACCCCACATGTGTGTATGGGCCACATTAATTAAACTCAGTGGGTTACT	bidirectional
ASMM10P029209	3.86376	up	noncoding	NR_045887	4930456L15Rik	RefSeq	1185	chr4	+	103290958	103311832		chr4:103311771+103311832	ATTGGGTTTCCCACCCCACATGTGTGTATGGGCCACATTAATTAAACTCAGTGGGTTACT	bidirectional
ASMM10P003957	2.83347	up	noncoding	ENSMUST00000181068	Gm26675	Ensembl	1525	chr16	+	3862383	3884505		chr16:3863669+3884296	TACAGTCTCAACTGTGGATCAGCTGAAACAGTGGCCTCTAGGAGGGGGAAGAGCAGGCCA	natural antisense
ASMM10P043247	2.12309	up	noncoding	AK156810	AK156810	Genbank	1067	chr9	+	100555558	100556624		chr9:100556564+100556624	AGAAGGGCTTATCTTAATTGCTTTAGTCCCCATCTATTGGGCTGTAGCTTCTCTAGTGGC	intronic antisense
ASMM10P019263	2.38028	up	noncoding	AK138552	AK138552	Genbank	1670	chr19	-	44244895	44246565		chr19:44244927-44245726	GTGTAACCTTGTGGCTTGGAACTCCAGTCTCATCCCTAAACCAAAACAGCCTCTTAAAAC	intergenic
ASMM10P049812	5.11488	up	noncoding	NR_045488	1700022H16Rik	RefSeq	476	chr12	-	9565235	9570585		chr12:9565257-9565391	GGGGTTGGATGATTGCTGTTCATTGTAGCAGCTTTATGAAAACATTAAATGTCATTACTT	intergenic
ASMM10P056364	3.09772	up	noncoding	TCONS_00025016	XLOC_018473	Alexander et al 2013	22911	chr5	+	99730690	99754224		chr5:99731038+99731656	GCTTCTGGCTGCATTTTCTTGTGATCTCACCTGTATGTTCCCTTGTGATCTAGACTCCAT	intergenic
ASMM10P025424	3.20068	up	noncoding	ENSMUST00000181952	Gm26691	Ensembl	4183	chr3	-	133955472	134240494		chr3:133955627-133959450	GTTTGCCTTAAGTTTTCTTTTGCCTAATAATGGAATTTGCTCTCCTATGTGCTTTGAATG	natural antisense
ASMM10P038018	4.87328	up	noncoding	AK038301	AK038301	Genbank	2409	chr10	+	19277875	19280283		chr10:19280008+19280283	TGCGGTGTCCTTTGGAACTGACTTCCCTTAGTTTTAAAAGTTTGAATGTAACTACTAGGT	intergenic
ASMM10P003085	3.13084	up	noncoding	ENSMUST00000156106	Ccdc91	Ensembl	353	chr6	+	147475990	147534101		chr6:147510907+147533275	TTTCCTGCAGGGTAACACGCAGTCTCCATTGTGAGCCATCTTCAGAGTTTGTGGTAGGAC	exon sense-overlapping
ASMM10P024711	3.20466	up	noncoding	uc008phc.1	AK040865	UCSC_knowngene	1157	chr3	-	57620904	57625818		chr3:57620940-57621712	TTTTCTCTAGAACTATAAGCCCGCCACGTATGTTCTTTTTCCTGAAAGTTTCAGGTGTTT	intergenic
ASMM10P056144	3.9012	up	noncoding	TCONS_00012197	XLOC_009288	Alexander et al 2013	1778	chr16	+	94010865	94014600	TCONS_00012199	chr16:94012140+94013438	TATCACCTTGGCTTTCTTACAAAAAAGCTCTCTGATCAAGGTGTGGCTGAGACTGGAGAG	intergenic
ASMM10P040732	2.69445	up	noncoding	ENSMUST00000146946	Heatr3	Ensembl	1939	chr8	+	88161517	88172027		chr8:88161786+88161877	CCTGTTTCTTCTCCTACAAAATAGTTTGTCTTCTAGAAGAGAAAACTTGCACTTCATCTT	exon sense-overlapping
ASMM10P016787	5.62779	up	noncoding	AK051716	AK051716	Genbank	1019	chr17	+	23700187	23701203		chr17:23700997+23701203	TGTAGTATATATGTTAACATGCCCAATAATTCTGAATGACAAATGGGTGGGCTTCTGGTA	intergenic
ASMM10P056921	6.3408	up	noncoding	uc008qud.1	Lrig2	UCSC_knowngene	5766	chr3	-	104453982	104479873		chr3:104462796-104463858	ACAAACACAGCTGTCTGAGTTTGAGAGTTACAGATGTCTCTTTACAGAGGAGCTTAATTT	exon sense-overlapping
ASMM10P024185	2.1812	up	noncoding	uc008nsn.1	AK082432	UCSC_knowngene	954	chr2	+	163122621	163144265		chr2:163143977+163144265	TGTTAGTTATTGGCACCATTTCGCCCCTGAGTCTCTAGAGGCTCTCCTTTCTTTCTATCT	intergenic
ASMM10P014589	2.57768	up	noncoding	AK038564	AK038564	Genbank	3174	chr16	-	74692213	74695381		chr16:74692305-74693110	GAATAGATTCTTTCCTCATACGACCTGAACATAGTTTCTTTTCCATCTTCTCCTCGCAAT	intergenic
ASMM10P028322	2.46063	up	noncoding	ENSMUST00000138584	Per3	Ensembl	4909	chr4	-	151011436	151031497		chr4:151029262-151031497	TGTTAAAAACTTCTTAATTACCTGCCCAGTATAACATGCTTCCTGTGCTGTGTGCCTGTG	exon sense-overlapping
ASMM10P043081	2.16145	up	noncoding	TCONS_00034035	XLOC_025224	Alexander et al 2013	3405	chr9	+	75470258	75486680		chr9:75479717+75479804	TTTGGGAACAGAAGTTCAAAGACGCAGATTAGAATCCTCCCGATGGCTGATCATGATCCT	intergenic
ASMM10P001054	3.32372	up	noncoding	ENSMUST00000122819	Sult5a1	Ensembl	1053	chr8	-	123142848	123158270		chr8:123145478-123148309	TTCTCGAGGGCACAGGAACCTCGCTCTACTATCCGCAAGTTAAGTGAATTCCTGGGGCGC	exon sense-overlapping
ASMM10P042053	2.17369	up	noncoding	NR_029444	4930579K19Rik	RefSeq	1152	chr9	-	98562459	98563611		chr9:98562605-98562959	CATGAATAATCACATAATCGCATACTGTAGCGCAACCAATTGCAAGAATTAGTTGAAACT	bidirectional
ASMM10P012294	4.11491	up	noncoding	AK045106	AK045106	Genbank	1856	chr14	+	111732340	111734195		chr14:111733971+111734195	CTTTGGCATTAGTTGTCACTAAGTACACTTCTTAAATGTCTTGTGCTATCCTAAACTGAA	intergenic
ASMM10P046776	2.19373	up	noncoding	ENSMUST00000151211	Guk1	Ensembl	511	chr11	-	59184109	59185455		chr11:59185370-59185455	ATGTATTTCCTGTGGGCTTAAGGGCCAGGTCTTCTCTTGTATCCACTGAACATCTATCTG	exon sense-overlapping
ASMM10P046776	2.19373	up	noncoding	ENSMUST00000151211	Guk1	Ensembl	511	chr11	-	59184109	59185455		chr11:59185370-59185455	ATGTATTTCCTGTGGGCTTAAGGGCCAGGTCTTCTCTTGTATCCACTGAACATCTATCTG	exon sense-overlapping
ASMM10P032627	2.7447	up	noncoding	ENSMUST00000160645	Fam20c	Ensembl	2395	chr5	+	138755082	138809381		chr5:138756709+138756779	ACAAAAGCGGCTGAGGAGTGCTGTTGGCAGTGTGGAGGCCTTCCTTTGTGGCCACCCTGC	exon sense-overlapping
ASMM10P002943	2.408	up	noncoding	ENSMUST00000153552	1700047A11Rik	Ensembl	641	chr8	+	26082608	26102694		chr8:26096494+26102673	AATATACTTCAGGGTGCAGTACTGACAGAGCGGCACGACCATCCCCAGCAACCACACGGT	natural antisense
ASMM10P049343	2.69093	up	noncoding	ENSMUST00000126470	A830036E02Rik	Ensembl	690	chr11	+	99416955	99417752		chr11:99417638+99417752	TCGACATGGGTTTTGGGGGCTCTGGACTCAGTTCTCTACACTTGCAAGCTTCCCAGCCCA	natural antisense
ASMM10P024297	2.10181	up	noncoding	ENSMUST00000138323	Pfdn2	Ensembl	474	chr1	+	171356389	171357970		chr1:171356462+171356529	GTAACTTGCCATCCTATGGCTGCCTTTACTTTCTGGTGTTTTCACGGTCTCATCTCTCAT	exon sense-overlapping
ASMM10P048879	2.16696	up	noncoding	ENSMUST00000155992	Gm16081	Ensembl	684	chr1	-	130269949	130281258		chr1:130269992-130270553	TTTTAAGAGTTCTCTTTGGTGGCTGTCTCAGCTGTTACTTTTGGAGAGTGGGGTTGAGGT	intergenic
ASMM10P051051	2.3964	up	noncoding	AK157264	AK157264	Genbank	797	chr12	+	87196204	87197004		chr12:87196912+87197004	TAACTTAACAAGAAACGGTCACGGACATGAACCACTCCATCCCTTGCAAAAGGACAGACT	intronic antisense
ASMM10P057900	3.99933	up	noncoding	BY720369	mouselincRNA0193	lincRNA	680	chr10	+	82771320	82777781		chr10:82777617+82777677	TCTATGTGAACACAAAACAATAAAAGACAATCCGGAGGATCCTGGACCAGGCCTTGGCAA	intergenic
ASMM10P024920	7.73252	up	noncoding	ENSMUST00000160737	Hapln2	Ensembl	2338	chr3	-	88021749	88027583		chr3:88024222-88024329	TAAAAAGGGCAGCTGTTGAAAGTCCCTAGGGAGTGAGAATCAGTGGGGAGAGGTAAGGCT	exon sense-overlapping
ASMM10P035309	3.6567	up	noncoding	AK020857	AK020857	Genbank	548	chr6	+	142971751	142973818		chr6:142973725+142973818	GGGAGATTTTAAGTCAAAGAATGACTAAGTCCACAGAAGTAACACAGCATAAAGACTATA	intergenic
ASMM10P028936	2.62897	up	noncoding	ENSMUST00000127254	Rgs3	Ensembl	3005	chr4	+	62652569	62659840		chr4:62652647+62652713	TGGAGCCCCTTGAGTCAGGGAGCAGCCCTGACCATCCATTCCTTTCTCTATTCTCCCTGA	exon sense-overlapping
ASMM10P028936	2.62897	up	noncoding	ENSMUST00000127254	Rgs3	Ensembl	3005	chr4	+	62652569	62659840		chr4:62652647+62652713	TGGAGCCCCTTGAGTCAGGGAGCAGCCCTGACCATCCATTCCTTTCTCTATTCTCCCTGA	exon sense-overlapping
ASMM10P028936	2.62897	up	noncoding	ENSMUST00000127254	Rgs3	Ensembl	3005	chr4	+	62652569	62659840		chr4:62652647+62652713	TGGAGCCCCTTGAGTCAGGGAGCAGCCCTGACCATCCATTCCTTTCTCTATTCTCCCTGA	exon sense-overlapping
ASMM10P029553	2.80685	up	noncoding	ENSMUST00000145240	Gm12940	Ensembl	331	chr4	+	127033730	127037013		chr4:127033785+127033845	TTCAGGACTGTGAGAATTTCCTTTCTGTGCATCAAGAAAAAATGACTTGCTCTTTGTCAG	intergenic
ASMM10P031888	2.13799	up	noncoding	ENSMUST00000129275	1700094C10Rik	Ensembl	507	chr5	+	74014215	74029680		chr5:74029569+74029680	TAGCTCCCTCTAGTCATGTACAACAATGATCCAAAGTTTAACTCATTCTAGAAAAAGAAC	natural antisense
ASMM10P011370	4.15065	up	noncoding	TCONS_00009713	XLOC_007857	Alexander et al 2013	1200	chr14	-	84413896	84443433		chr14:84443216-84443433	ATTTGATTTCAACTGGGGATAGGATGTAAAGCCAGGCGTGGGGAATCACCGTATACTTTG	bidirectional
ASMM10P015239	2.99791	up	noncoding	AK149728	AK149728	Genbank	3746	chr16	+	55961308	55965054		chr16:55964979+55965054	ATTTACAGTTATTGAGTTGCCGTCTGGGTACTGGGAATTGAAGTCAGGTCCTTTGGACGA	intergenic
humanlincRNA1729-_P1	7.27098	up	noncoding	humanlincRNA1729-	humanlincRNA1729	lincRNA	6920	chr13	-	91407677	91414597		chr13:91408096-91408155	CCCAGCAAGTACCAAAAACCTTTAACTGCCAGTTTTCTTTGTTTTGTCACTATGTCCCCA	intergenic
ASMM10P056259	2.5666	up	noncoding	uc008odk.1	1300015D01Rik	UCSC_knowngene	918	chr2	+	173110834	173132270		chr2:173130065+173131705	TACTCGAAGATAGACATTGGTATGTAGAGATGTCACTCGTGGGCTCATTTCTGGATCCGA	intronic antisense
ASMM10P042946	3.35555	up	noncoding	AK034701	AK034701	Genbank	2232	chr9	+	63248512	63250746		chr9:63250640+63250702	TAGAGGTAGAACATGTATCCACGGGAAGCCTGAAATGCCATCCCTGGTACTACAACAAAA	intronic antisense
ASMM10P036987	5.23992	up	noncoding	ENSMUST00000150961	Zfp668	Ensembl	328	chr7	-	127873769	127876134		chr7:127873840-127873927	AAAGTACAGGATTCACAGCTGTAATCCCTACACTGAGGGGGTTAAGGCAGGAAGAAGAAT	exon sense-overlapping
ASMM10P044896	2.08154	up	noncoding	AK143795	AK143795	Genbank	2081	chrX	+	19805145	19811343		chrX:19811068+19811343	CTAGCCTGCATTGCTTAATGAGTTCTGGGCTAGCCAGTGAGACATTGTCTTTAAAATGAC	intergenic
ASMM10P018446	2.06878	up	noncoding	TCONS_00000098	XLOC_000288	Alexander et al 2013	583	chr1	+	85957529	85973365		chr1:85973305+85973365	GAGAAGTATGACAATGCACTTGGAAATACAACCAGCTTCTTCAAATAAAATGATTCCGTA	intronic antisense
ASMM10P035547	2.34465	up	noncoding	ENSMUST00000173843	Vmn1r-ps67	Ensembl	691	chr7	-	12399050	12399741		chr7:12399065-12399741	TGAAACTAGAGCCACTTAAGCCATCCTGATCCTGGTGCGCATCTTAGTCACTTCCTAATT	intergenic
humanlincRNA2125+_P1	3.34927	up	noncoding	humanlincRNA2125+	humanlincRNA2125	lincRNA	16151	chr6	+	40287947	40304098		chr6:40304035+40304094	TTTCCCTTGCAGAGTTGTTGGGCTTTGCCAAAATGGCTTTGATAGTCTAAGGATGGGTCA	intergenic
ASMM10P056428	2.70843	up	noncoding	TCONS_00027258	XLOC_020388	Alexander et al 2013	1587	chr6	-	6749816	6757594		chr6:6751142-6757382	TAGGGGATGTATTTCCACACAAGATCTCCATGACAAATCTCAACAAATATTGGCCTGTGT	intergenic
ASMM10P041025	2.05188	up	noncoding	ENSMUST00000098368	Gm10617	Ensembl	1172	chr8	+	117802061	117803234		chr8:117803086+117803234	AAGTGGGAAGGCTTGAAAGTCAAGAAAATATCGTTATATGAAGCCTTGGTGGTAGAATGT	bidirectional
ASMM10P048221	3.26133	up	noncoding	AK144969	AK144969	Genbank	497	chr11	+	23005750	23006241		chr11:23005957+23006053	TGACTTCTGAGTCCTGTTGAAATGAACTGCTTTCTTACCTCCTCCAATGTTGCTCTGCTG	intergenic
ASMM10P036528	8.99388	up	noncoding	ENSMUST00000147690	Gm15623	Ensembl	3091	chr7	-	97693422	97696621		chr7:97693449-97695882	CCATGCGTGTATATTGTTAAACAGGCATACATGCAGATAAAATACCCACATACAAAAAGA	bidirectional
ASMM10P015043	5.47662	up	noncoding	TCONS_00012126	XLOC_009057	Alexander et al 2013	898	chr16	+	28568602	28571340		chr16:28568948+28569008	CTGACCTCATCACTACTCGGAGATCGCATGTTATCGATCAGTGATATTAACCTTGCCTAG	intronic antisense
ASMM10P028886	2.97945	up	noncoding	ENSMUST00000135879	Musk	Ensembl	903	chr4	+	58286174	58304324		chr4:58304180+58304324	CACCATTTTAGTGTGACTTTCCAGCTCAAACAGTTCTCTTATTTATAAGATTGGCTACAA	exon sense-overlapping
ASMM10P028886	2.97945	up	noncoding	ENSMUST00000135879	Musk	Ensembl	903	chr4	+	58286174	58304324		chr4:58304180+58304324	CACCATTTTAGTGTGACTTTCCAGCTCAAACAGTTCTCTTATTTATAAGATTGGCTACAA	exon sense-overlapping
ASMM10P028886	2.97945	up	noncoding	ENSMUST00000135879	Musk	Ensembl	903	chr4	+	58286174	58304324		chr4:58304180+58304324	CACCATTTTAGTGTGACTTTCCAGCTCAAACAGTTCTCTTATTTATAAGATTGGCTACAA	exon sense-overlapping
ASMM10P028886	2.97945	up	noncoding	ENSMUST00000135879	Musk	Ensembl	903	chr4	+	58286174	58304324		chr4:58304180+58304324	CACCATTTTAGTGTGACTTTCCAGCTCAAACAGTTCTCTTATTTATAAGATTGGCTACAA	exon sense-overlapping
ASMM10P028886	2.97945	up	noncoding	ENSMUST00000135879	Musk	Ensembl	903	chr4	+	58286174	58304324		chr4:58304180+58304324	CACCATTTTAGTGTGACTTTCCAGCTCAAACAGTTCTCTTATTTATAAGATTGGCTACAA	exon sense-overlapping
ASMM10P028886	2.97945	up	noncoding	ENSMUST00000135879	Musk	Ensembl	903	chr4	+	58286174	58304324		chr4:58304180+58304324	CACCATTTTAGTGTGACTTTCCAGCTCAAACAGTTCTCTTATTTATAAGATTGGCTACAA	exon sense-overlapping
ASMM10P024795	3.00462	up	noncoding	AK089755	AK089755	Genbank	772	chr3	-	69234847	69235411		chr3:69235153-69235411	ATACTCAGCTCACTGCAGAATCCCACTGCTACTTTCCTTCATTAAAGAAGCAAGTTCCAG	intergenic
mouselincRNA0472+_P1	3.5943	up	noncoding	mouselincRNA0472+	mouselincRNA0472	lincRNA	5225	chr14	+	46593298	46598523		chr14:46598427+46598486	CTCCTGTGTGAAATAACAACTGACACAAAATGGGAACCGAGAATGTTTTTTAAATTACTG	intergenic
ASMM10P009969	2.49833	up	noncoding	NR_038086	Six3os1	RefSeq	1117	chr17	-	85609089	85618396		chr17:85609627-85614647	AGGTGGCTGGCGTCAATGCTCTAGAGATGGGACCTCGCCTTCCAAGGTGTCTTCACTATC	intergenic
ASMM10P023343	7.34103	up	noncoding	NR_040533	Gm10804	RefSeq	872	chr2	+	93452818	93456721		chr2:93456661+93456721	TGGGGATGACAGCCCAGAGTCCCTTACGAACAGCAGTGTAATGTATGAACTATCTAAGTA	intronic antisense
ASMM10P023343	7.34103	up	noncoding	NR_040533	Gm10804	RefSeq	872	chr2	+	93452818	93456721		chr2:93456661+93456721	TGGGGATGACAGCCCAGAGTCCCTTACGAACAGCAGTGTAATGTATGAACTATCTAAGTA	intronic antisense
ASMM10P023343	7.34103	up	noncoding	NR_040533	Gm10804	RefSeq	872	chr2	+	93452818	93456721		chr2:93456661+93456721	TGGGGATGACAGCCCAGAGTCCCTTACGAACAGCAGTGTAATGTATGAACTATCTAAGTA	intronic antisense
ASMM10P023343	7.34103	up	noncoding	NR_040533	Gm10804	RefSeq	872	chr2	+	93452818	93456721		chr2:93456661+93456721	TGGGGATGACAGCCCAGAGTCCCTTACGAACAGCAGTGTAATGTATGAACTATCTAAGTA	intronic antisense
ASMM10P023343	7.34103	up	noncoding	NR_040533	Gm10804	RefSeq	872	chr2	+	93452818	93456721		chr2:93456661+93456721	TGGGGATGACAGCCCAGAGTCCCTTACGAACAGCAGTGTAATGTATGAACTATCTAAGTA	intronic antisense
ASMM10P010795	2.96057	up	noncoding	ENSMUST00000160441	Gm16245	Ensembl	895	chr14	-	26375277	26376172		chr14:26375432-26376172	TTCTGTGTGAACTTAGTTAGAAGGTGATGAAAGTGGTGCCATGTGTCAGGATGCTCTAGG	intergenic
ASMM10P039475	4.41339	up	noncoding	ENSMUST00000132107	2810428I15Rik	Ensembl	837	chr8	-	70505244	70506699		chr8:70505289-70505755	AGTGCAGAATCCCAAACTCTGCAGAGTTCCATTTCCATCCTAGAATTCGAACTCCATGTC	exon sense-overlapping
humanlincRNA2361-_P1	6.79916	up	noncoding	humanlincRNA2361-	humanlincRNA2361	lincRNA	5194	chr2	-	34635527	34640721		chr2:34635548-34635607	GAGGCAATGTGTACTCATTCCTTTTTTCCTTCAGTTACTCATCTACTCAAGGATCAAGTT	intergenic
ASMM10P042818	4.74413	up	noncoding	NR_040731	4933407I05Rik	RefSeq	796	chr9	+	51914428	51927003		chr9:51926943+51927003	AAGATCACCAGCTTACTTGTTTAAAAGGGTTTTCTCCAGATCTACTAAAAGAGGATGTCC	intergenic
ASMM10P055538	2.41821	up	noncoding	AK135321	AK135321	Genbank	3410	chr4	+	126429601	126433010		chr4:126430516+126430576	AGGTACTTAATAAATATGCTGACTACATAATAAACATTTAATACATGGAAGTGACTCCAA	bidirectional
ASMM10P034039	2.15342	up	noncoding	ENSMUST00000149815	B230104C08Rik	Ensembl	980	chr6	-	148006579	148047339		chr6:148006598-148007170	GAAAAACATTCCGGGTGGTCTTTGGTTTGTTTATAACTGCTTAGGCTCTGAGAAGCATAC	bidirectional
ASMM10P028023	2.69597	up	noncoding	AK045060	AK045060	Genbank	695	chr10	-	23102962	23103657		chr10:23103080-23103495	GGCGTTTTAGGGAATCTCACAGTCAAAGTCAAAGGTTTCTGTTATGTATTAGTAAAGTAT	intergenic
ASMM10P011243	2.33798	up	noncoding	NR_045961	4930438E09Rik	RefSeq	776	chr14	-	67332041	67397742		chr14:67332117-67332449	AACAAGTTTTCTCCATGACTCTGCTGGGGGAAGTCAAAATGACAACCTTTATGCCTCTCC	intronic antisense
ASMM10P011243	2.33798	up	noncoding	NR_045961	4930438E09Rik	RefSeq	776	chr14	-	67332041	67397742		chr14:67332117-67332449	AACAAGTTTTCTCCATGACTCTGCTGGGGGAAGTCAAAATGACAACCTTTATGCCTCTCC	intronic antisense
ASMM10P050022	2.2293	up	noncoding	AK144500	AK144500	Genbank	741	chr12	-	55438162	55438903		chr12:55438181-55438903	CGAAGATTGTGTTTTCTGCTCTTTCTTTGTGATAAACTGTTTTGATTTCAAAGCATTCCC	intergenic
ASMM10P030151	3.63534	up	noncoding	AK144278	AK144278	Genbank	3118	chr5	-	19198482	19201605		chr5:19198503-19199984	CATCAGTATTCAGTGTCAGAATCATTAAAGCTCTTTACTCCAATAAATGATGCTGTGTTC	intergenic
ASMM10P010512	13.4354	up	noncoding	TCONS_00008142	XLOC_006327	Alexander et al 2013	264	chr13	+	99055575	99072919		chr13:99072795+99072919	TTACTCATCACAGCCACAGAATGCAAACTAGGACACTAGACTTCAGCAGCCGTATCACTT	intergenic
ASMM10P034360	5.08954	up	noncoding	uc009bph.1	HY	UCSC_knowngene	793	chr6	+	41534316	41539881	uc009bpc.2, uc009bpf.2, uc009bpg.1, uc009bpn.2	chr6:41539821+41539881	GTGACCTGGAAAATGCCTACACTTACAATCAAACCAATAAACATGTTCTAGGACGGCCTG	intergenic
ASMM10P057635	3.16875	up	noncoding	CD770606	humanlincRNA2082	lincRNA	619	chr6	+	3842848	3843400	NM_001244692, NM_001244693, NM_173868, NR_045189	chr6:3842921+3842982	TGTTTATAGAAGAATACTAAGAAATATCTCCTTCCTTTTTGAAAAATAACCACATTTTTT	intergenic
ASMM10P056271	4.27378	up	noncoding	TCONS_00017840	XLOC_014489	Alexander et al 2013	392	chr2	-	112157753	112203034		chr2:112158712-112202945	TTTGTTGATCTTTGCTGCTCTGATCCAGTATTATTGCCTGGAGTTTAAGACAGAAACCCA	intergenic
ASMM10P027406	3.28075	up	noncoding	uc029uxp.1	DQ721414	UCSC_knowngene	80	chr4	-	94321271	94321351		chr4:94321286-94321351	TACCAGGAATTTTTGAGGCCATAGTGCTTCTAGCCCAGTCACATTCACTTCCTCCATACT	intergenic
ASMM10P021787	2.49721	up	noncoding	ENSMUST00000180725	Gm26841	Ensembl	1787	chr2	-	152694732	152696692		chr2:152694749-152696297	CAGACTGGCCGCCAAGGGCACAGAGCTACAAATACCAATCTCAGATAAAAGGAATTTTCT	natural antisense
ASMM10P021787	2.49721	up	noncoding	ENSMUST00000180725	Gm26841	Ensembl	1787	chr2	-	152694732	152696692		chr2:152694749-152696297	CAGACTGGCCGCCAAGGGCACAGAGCTACAAATACCAATCTCAGATAAAAGGAATTTTCT	natural antisense
ASMM10P048181	3.00112	up	noncoding	ENSMUST00000150694	Gm12018	Ensembl	3375	chr11	+	18095985	18103384		chr11:18103243+18103384	TATCTTATGTGGAAGCTGATGATGTGTTGAGATCGCATTGTGCCCTTGTCTGGATTCTCA	intergenic
ASMM10P002926	2.13707	up	noncoding	ENSMUST00000153291	Gnpda1	Ensembl	550	chr18	-	38328682	38332070		chr18:38330592-38331967	TGCTAAAGAGGCGCTCACAAGGCCTTTGCTCTGTACAAAGCCATCGAGGAGGGCGTGAAC	exon sense-overlapping
ASMM10P057999	2.22662	up	noncoding	HM047267	mouselincRNA0569	lincRNA	848	chr15	+	74679422	74680270	ENSMUST00000159185, NM_172513	chr15:74679716+74680270	TTAGAATTCCTGTGCCTGACATTTCTCATTCTGTCACAAAGGGGAGTGGGGTACCAATAG	intergenic
ASMM10P014845	4.99867	up	noncoding	ENSMUST00000140795	Abat	Ensembl	2665	chr16	+	8513482	8580688		chr16:8580516+8580688	TATTTTAAAATGAGAATAGGGGATGGCAAGGTGGCTGTGCAGTTAAGAGCTCTGGCTGCT	exon sense-overlapping
ASMM10P014845	4.99867	up	noncoding	ENSMUST00000140795	Abat	Ensembl	2665	chr16	+	8513482	8580688		chr16:8580516+8580688	TATTTTAAAATGAGAATAGGGGATGGCAAGGTGGCTGTGCAGTTAAGAGCTCTGGCTGCT	exon sense-overlapping
ASMM10P011546	2.89682	up	noncoding	AK083595	AK083595	Genbank	3095	chr14	+	12321378	12324473		chr14:12324264+12324473	TAAAGCAAAATGATCACAGCATATGCTTGTTTTATGTGATCTGAAGGGTGACATTCGATT	intergenic
ASMM10P058156	8.75472	up	noncoding	BY366990	mouselincRNA0946	lincRNA	467	chr2	+	180249494	180249964	NM_001114662, NM_172510	chr2:180249904+180249964	CTGGACCCATTATTTATCCTGACCAAAGTTCAGGCCTGTGAGGAAGGTTTCCTTGCCCTG	intergenic
ASMM10UP723	4.70421	up	noncoding	uc.301-	uc.301	UCR	284	chr19	-	44817341	44817625		chr19:44817359-44817418	GTTTCAGGGGGAAAAATGACTGTGCTGGTGTTTAATAGTCTAATGAAAGTAAATAAAGGT	intronic antisense
ASMM10P044053	2.12638	up	noncoding	ENSMUST00000141528	Flna	Ensembl	1106	chrX	-	74224833	74226789		chrX:74226348-74226416	TGCTCTCCCATTTGCCCTGGTTCTATACATCCTGTCTAACCACATCTGCTATGCTTCCAG	exon sense-overlapping
ASMM10P047190	2.052	up	noncoding	ENSMUST00000131441	9130204K15Rik	Ensembl	867	chr11	-	79782045	79872394		chr11:79796110-79796192	TCGGGACACCCTTCATTGACACCTTAGAGCCAGTGCAGCAGCCTTCTCTGCTGCTTTGGA	intergenic
ASMM10P044081	2.79897	up	noncoding	ENSMUST00000138943	4933407K13Rik	Ensembl	4364	chrX	-	75706931	75764699		chrX:75707571-75708004	ACTAAACACGAGATGTGGAACTTCTACCAACTAAGGAAGAGTTGGAAGCTGAAGAGCAGT	intergenic
ASMM10P055106	8.40664	up	noncoding	ENSMUST00000134456	C130080G10Rik	Ensembl	761	chr2	+	114056287	114061248		chr2:114056288+114056348	GTATCTTTTGGCTTTGTGATAATAACCACAACCTGAGGATGATCGGATGATGAGTGCGGT	intergenic
ASMM10P039661	2.94453	up	noncoding	TCONS_00032531	XLOC_024528	Alexander et al 2013	288	chr8	-	89090374	89112871		chr8:89112822-89112871	GTTGGTGTGACGCTCCAGAGGCTCTGTTGAGCCCGTTGGTGGGCTAAGACTCTTTCTAAG	intergenic
ASMM10P047915	2.09807	up	noncoding	ENSMUST00000123255	Socs3	Ensembl	490	chr11	-	117968874	117970047		chr11:117969802-117970047	TTCTAAGTCAGTGTCTCCTCCACTTCTGGATCTCACAGCTTCATCTTTTGGACCTGTCTA	exon sense-overlapping
ASMM10P041841	2.19459	up	noncoding	AK155988	AK155988	Genbank	2010	chr9	-	69335280	69337283		chr9:69335328-69335816	TAAAATACTTACTGCTATCAGTTAGTCCTTTAATACCACCTCCTGCTATGGTAGGAGACA	intronic antisense
ASMM10P042792	4.06346	up	noncoding	NR_026561	Gm8884	RefSeq	384	chr9	+	48454343	48454727		chr9:48454667+48454727	CCATAATTTCTGGAATATGTGGGCTGGAATGGAGGATGGTGTCTGCTTCTCCAGACATTA	intergenic
ASMM10P020743	6.41052	up	noncoding	ENSMUST00000126462	Gm13634	Ensembl	638	chr2	-	72097602	72148796		chr2:72100162-72100305	GAAGCATACAGCATTTCCACTGGGTTATCGACACTGCTTAATATTAAAATCTGGATTAAT	intronic antisense
ASMM10P020743	6.41052	up	noncoding	ENSMUST00000126462	Gm13634	Ensembl	638	chr2	-	72097602	72148796		chr2:72100162-72100305	GAAGCATACAGCATTTCCACTGGGTTATCGACACTGCTTAATATTAAAATCTGGATTAAT	intronic antisense
ASMM10P020743	6.41052	up	noncoding	ENSMUST00000126462	Gm13634	Ensembl	638	chr2	-	72097602	72148796		chr2:72100162-72100305	GAAGCATACAGCATTTCCACTGGGTTATCGACACTGCTTAATATTAAAATCTGGATTAAT	intronic antisense
ASMM10P020743	6.41052	up	noncoding	ENSMUST00000126462	Gm13634	Ensembl	638	chr2	-	72097602	72148796		chr2:72100162-72100305	GAAGCATACAGCATTTCCACTGGGTTATCGACACTGCTTAATATTAAAATCTGGATTAAT	intronic antisense
ASMM10P038083	3.55127	up	noncoding	uc009hlk.2	DQ701038	UCSC_knowngene	60	chr7	+	69912588	69912648		chr7:69912588+69912648	TAATTTGATGAACCACACATACCCATAGGCCTCAGACTTTGAATAGAGAAACAATGGACC	intergenic
ASMM10P051498	4.16383	up	noncoding	AK052328	AK052328	Genbank	3107	chr1	-	158548863	158551966		chr1:158548877-158551548	CCCAGTTGACACTGCACCAAGGAAGAGGTCTTAAGTATTTAATAGGCTGAAACTCAGGTC	intronic antisense
ASMM10P051498	4.16383	up	noncoding	AK052328	AK052328	Genbank	3107	chr1	-	158548863	158551966		chr1:158548877-158551548	CCCAGTTGACACTGCACCAAGGAAGAGGTCTTAAGTATTTAATAGGCTGAAACTCAGGTC	intronic antisense
ASMM10P003645	2.51898	up	noncoding	ENSMUST00000172956	Cobl	Ensembl	4488	chr11	-	12237110	12464800		chr11:12256193-12309613	AGCACAGTGGGACTGAGAAAGCCACCATGCCTACCAATGATGATGAAGACCTATTCATCA	exon sense-overlapping
ASMM10P029987	2.03307	up	noncoding	ENSMUST00000144733	Acot7	Ensembl	481	chr4	+	152199867	152217876		chr4:152200029+152200089	TAAGTGGTCAGAGCTGTGGTGGTCCTGGGATGCTTTGGTGTCCTTTCCTCTGACTTGAAG	exon sense-overlapping
ASMM10P029987	2.03307	up	noncoding	ENSMUST00000144733	Acot7	Ensembl	481	chr4	+	152199867	152217876		chr4:152200029+152200089	TAAGTGGTCAGAGCTGTGGTGGTCCTGGGATGCTTTGGTGTCCTTTCCTCTGACTTGAAG	exon sense-overlapping
ASMM10P029987	2.03307	up	noncoding	ENSMUST00000144733	Acot7	Ensembl	481	chr4	+	152199867	152217876		chr4:152200029+152200089	TAAGTGGTCAGAGCTGTGGTGGTCCTGGGATGCTTTGGTGTCCTTTCCTCTGACTTGAAG	exon sense-overlapping
ASMM10P041178	14.1246	up	noncoding	uc009odm.1	AK054106	UCSC_knowngene	4168	chr9	-	8644072	8740988		chr9:8644113-8647660	CGTGGCTTGATGTATGTCAACAGCTTTGAGTATAATAAATTTTCAATAAAAACGTGTGGC	intronic antisense
mouselincRNA1124+_P1	2.02255	up	noncoding	mouselincRNA1124+	mouselincRNA1124	lincRNA	8675	chr4	+	114312193	114320868		chr4:114320748+114320807	AGAGTGTGCTTCTCTTTCACACTTAAAGCACCGTCCTAGAACATTCCATTCCAATGCCGT	intergenic
ASMM10P012550	2.28356	up	noncoding	AK139164	AK139164	Genbank	4345	chr15	-	53355081	53359424		chr15:53355095-53359424	ACAATTTTCCTTAGTGTCTGTGTTGCCCACACGTCTACCATGTGATCTGTGTCAAGAACA	intergenic
ASMM10P003641	2.0388	up	noncoding	ENSMUST00000172848	Gm20287	Ensembl	2367	chr7	-	9407311	9432927		chr7:9420240-9429688	CAATTGGAAGATCCTTCAGCTTACCTATGGACCTTTCAGTTCCATCTTCAGTGATGATGA	intergenic
ASMM10P049855	2.09697	up	noncoding	TCONS_00006858	XLOC_005506	Alexander et al 2013	141	chr12	-	19954477	20312628		chr12:20312558-20312628	GGTGCGCGTGGTGAAGCTAGAGGCCGTGGGCGCCATGTAGTCCTCAAGGGTCTCGGCCAC	intergenic
ASMM10P044218	6.25019	up	noncoding	ENSMUST00000146965	Hsf3	Ensembl	625	chrX	-	96320676	96338718		chrX:96338573-96338718	ATCCTTCCAAATGTCCTATTAGAATCTATTCTATGGCATTCCTTCTTATTGTTCTTTTTT	exon sense-overlapping
mouselincRNA0021+_P1	6.61262	up	noncoding	mouselincRNA0021+	mouselincRNA0021	lincRNA	11066	chr1	+	51615067	51626133		chr1:51626007+51626066	TACCTCAAGCATTGTCATTGTGAGACTTGGATGATTTTTGACCTCTCTAGGCCACTGGAC	intergenic
ASMM10P038090	3.27205	up	noncoding	uc009hmn.2	DQ713531	UCSC_knowngene	88	chr7	+	69920600	69920688		chr7:69920628+69920688	ATTAGTAGCACATCCTAGCCTCCTTCTCATGTGTTAACCCTTCTGCATGAAGATGTAGAG	intergenic
humanlincRNA1987-_P1	2.65419	up	noncoding	humanlincRNA1987-	humanlincRNA1987	lincRNA	9522	chr17	-	10024376	10033898		chr17:10024380-10024439	GTGACTTTGTGAAGTCAGATGAATAAAGAAGGCATTGTCTCCTCTGCTTTGAGAAACTGT	intergenic
ASMM10P031534	2.00255	up	noncoding	AK143333	AK143333	Genbank	2649	chr5	+	25934848	25949521		chr5:25936139+25936219	ATGAGTATGAGCAGGTCAGGCACTGTACCTACACATCTCCTGAGATTTCTCCATTCAACT	intergenic
mouselincRNA1318+_P1	2.46221	up	noncoding	mouselincRNA1318+	mouselincRNA1318	lincRNA	8100	chr6	+	100383937	100392037		chr6:100391978+100392037	ATAAGCGTTCTCATTTGCCTTCTGTCTCGGAGATAACCACGCCATGACCAAAAGCAACTT	intergenic
ASMM10P044280	7.7696	up	noncoding	AK044231	AK044231	Genbank	2837	chrX	-	102926206	102929041		chrX:102926364-102928814	GACTTAAAAGGATTAATGGTATCATGTGAGGAGACACCAGAGGACATGCTCTGCACATGC	intergenic
ASMM10P019278	4.17918	up	noncoding	AK039647	AK039647	Genbank	920	chr19	-	45076193	45077112		chr19:45076257-45077112	TAAAACTACACTTGATGTAAAAACTTCAGGTTGGGGTGATGGTGCTGGGGACATACCAGC	natural antisense
ASMM10P046644	12.2636	up	noncoding	ENSMUST00000156329	4933414I15Rik	Ensembl	1336	chr11	-	50941697	50943741		chr11:50943474-50943601	ATTTTAAAAATCATAAAAGAAAGGAGGAAAAATACCAGCCAGAGGCTGTCACCAGACTAG	intergenic
humanlincRNA1362-_P1	3.16629	up	noncoding	humanlincRNA1362-	humanlincRNA1362	lincRNA	62393	chr14	-	17456568	17518961		chr14:17456839-17456898	TTTGTTTGATCTGAGAGATTTGGAGAAACCTTATTTGCATGTGGGAGGGCTTAGTGCTGC	intergenic
ASMM10P038376	5.97658	up	noncoding	ENSMUST00000162933	Arrb1	Ensembl	3917	chr7	+	99594620	99599801		chr7:99599490+99599800	TAGGGTAAATGGAACTCAGGGAAGCAAAAAGTGAATGTGTCTCACGTTGGAGACCTGCTT	exon sense-overlapping
ASMM10P038376	5.97658	up	noncoding	ENSMUST00000162933	Arrb1	Ensembl	3917	chr7	+	99594620	99599801		chr7:99599490+99599800	TAGGGTAAATGGAACTCAGGGAAGCAAAAAGTGAATGTGTCTCACGTTGGAGACCTGCTT	exon sense-overlapping
ASMM10P047775	2.14589	up	noncoding	AK149473	AK149473	Genbank	2860	chr11	-	110173889	110176748		chr11:110173906-110176066	TGACTTCCCTCGGTGACAGAGTATGTTTTGAAAATTGTAAGATGAAATAAAACCTTTCCT	intergenic
ASMM10P010796	2.95346	up	noncoding	AK081630	AK081630	Genbank	1110	chr14	-	26407972	26409081		chr14:26408138-26409081	TGGTCTTCAAACTCATGCCCTTTATCTACAGTCACTATCTAAAAGGCTTGTCTCTCTTCC	intergenic
ASMM10P035366	2.66988	up	noncoding	AK090025	AK090025	Genbank	2182	chr6	+	148702002	148712269		chr6:148712199+148712269	GGATCTGTGTGTTAACTGATTTACCCGAGTCTGAATCTCAATTCACTTTAAAATAAATCC	intergenic
ASMM10P033686	6.49346	up	noncoding	ENSMUST00000125531	Csgalnact2	Ensembl	5252	chr6	-	118107451	118129620		chr6:118124449-118126121	CCAAAACTTCATGTGATAGATTTCTGAGTAAGTGGTGCTTTGTATGTCTTCTTGAACAAA	exon sense-overlapping
ASMM10P053225	2.44373	up	noncoding	uc012fsi.1	Arntl	UCSC_knowngene	1390	chr7	+	113207464	113295593		chr7:113291432+113291496	AAATTGATTATCCATTTCTCCTGATTAGGCAGCAGATGGATTTTTGTTTGTCGTAGGATG	exon sense-overlapping
ASMM10P053225	2.44373	up	noncoding	uc012fsi.1	Arntl	UCSC_knowngene	1390	chr7	+	113207464	113295593		chr7:113291432+113291496	AAATTGATTATCCATTTCTCCTGATTAGGCAGCAGATGGATTTTTGTTTGTCGTAGGATG	exon sense-overlapping
ASMM10P046807	3.05898	up	noncoding	ENSMUST00000153920	Tom1l2	Ensembl	3791	chr11	-	60226714	60239176		chr11:60239086-60239176	TCTTTTACAATATGTGGTATGACTTTTCTTTTTGGGACTTTTCTGTCCTTGGTCCAACAG	exon sense-overlapping
ASMM10P046807	3.05898	up	noncoding	ENSMUST00000153920	Tom1l2	Ensembl	3791	chr11	-	60226714	60239176		chr11:60239086-60239176	TCTTTTACAATATGTGGTATGACTTTTCTTTTTGGGACTTTTCTGTCCTTGGTCCAACAG	exon sense-overlapping
ASMM10P045125	2.56257	up	noncoding	ENSMUST00000145552	Gm14662	Ensembl	734	chrX	+	60893652	60898067		chrX:60897730+60898067	GGATTTTGACAAACTTTGCCTTCAGCGCCCTCTTGTTGACTTCACAACCCATATCCATTG	bidirectional
ASMM10P014586	2.84271	up	noncoding	NR_030464	Mir691	RefSeq	78	chr16	-	74341989	74342067		chr16:74342006-74342067	CTTTCTTCCTTGGGTCTGCTTTGAATATTCCTGAAGAGAGGCAGAAAATGTTATATTTAA	intron sense-overlapping
ASMM10P016799	2.05173	up	noncoding	uc007biz.1	Cps1	UCSC_knowngene	454	chr1	+	67230807	67231261		chr1:67231106+67231261	ATTCTGTATACCACACATATTACACATAGGGCCTCCATTCCTTTACATGCAACATTTTTT	intergenic
ASMM10P055994	3.31884	up	noncoding	TCONS_00008180	TCONS_00008180	Alexander et al 2013	75	chr13	-	3367546	3415337		chr13:3367552-3415292	CATATGGATGCCAAAGCTGGTCTTTGGCAGATGCACTGTTCCTTGACTCCAAGTGAGGTT	intergenic
ASMM10P052144	2.93936	up	noncoding	AK134688	AK134688	Genbank	3820	chr13	-	97172141	97175959		chr13:97172282-97175959	CAACCTTGGGGAAAAGGTAACACTCAAATTGTATGACATCTAGAGAGTATAAAAAGCTGA	natural antisense
ASMM10P052144	2.93936	up	noncoding	AK134688	AK134688	Genbank	3820	chr13	-	97172141	97175959		chr13:97172282-97175959	CAACCTTGGGGAAAAGGTAACACTCAAATTGTATGACATCTAGAGAGTATAAAAAGCTGA	natural antisense
ASMM10P052144	2.93936	up	noncoding	AK134688	AK134688	Genbank	3820	chr13	-	97172141	97175959		chr13:97172282-97175959	CAACCTTGGGGAAAAGGTAACACTCAAATTGTATGACATCTAGAGAGTATAAAAAGCTGA	natural antisense
ASMM10P052144	2.93936	up	noncoding	AK134688	AK134688	Genbank	3820	chr13	-	97172141	97175959		chr13:97172282-97175959	CAACCTTGGGGAAAAGGTAACACTCAAATTGTATGACATCTAGAGAGTATAAAAAGCTGA	natural antisense
ASMM10P052144	2.93936	up	noncoding	AK134688	AK134688	Genbank	3820	chr13	-	97172141	97175959		chr13:97172282-97175959	CAACCTTGGGGAAAAGGTAACACTCAAATTGTATGACATCTAGAGAGTATAAAAAGCTGA	natural antisense
ASMM10P003018	9.86098	up	noncoding	ENSMUST00000154933	Siglech	Ensembl	2117	chr7	+	55768260	55778925		chr7:55768370+55768659	CTAGAGAGGTCATAGACTGGAAAAAGGAGGCAAAACATGGAATTTCTGTGAGGAAAGGAT	exon sense-overlapping
ASMM10P026243	3.60401	up	noncoding	uc008qms.1	AK135774	UCSC_knowngene	1990	chr3	+	96345286	96358480	ENSMUST00000180437	chr3:96345462+96345522	CAGAAGCCACCACTACACAGGGTGCAACTTAGTGTCATGGATGAATCTTCAAGGCATGGT	intergenic
ASMM10P010139	3.17744	up	noncoding	NR_045996	AU021063	RefSeq	583	chr15	+	101221246	101222155		chr15:101221619+101221788	GCATGAGGAGTGTGAACTCAGTTACCAGCTCACTACAGATCCTCCTGGAGGAACAAATGC	intergenic
ASMM10P031377	2.03186	up	noncoding	uc009ars.2	DQ711269	UCSC_knowngene	114	chr5	-	149815116	149815230		chr5:149815130-149815230	GAAGGAGTCACAGAATTTGAGAGTTGGCTCTTCTAAGTGCTTTTGCCCTAAAATTGAGTG	intergenic
ASMM10P036316	2.68041	up	noncoding	uc009hrv.2	DQ544708	UCSC_knowngene	96	chr7	-	73788862	73788958		chr7:73788876-73788958	TTTGTTAAGCTTCCATACTGCTGGTTTTGTGTCTCCTAGCCATCAGAGTGAGCATGATAA	intergenic
ASMM10P046794	2.25627	up	noncoding	AK019637	AK019637	Genbank	664	chr11	-	59749438	59750100		chr11:59749455-59750100	AACCATTAGTGGTCAGCCCATTGGGGTGACTGCTGCCTCCATCTCTAAAATAAACAAAGT	natural antisense
ASMM10P046794	2.25627	up	noncoding	AK019637	AK019637	Genbank	664	chr11	-	59749438	59750100		chr11:59749455-59750100	AACCATTAGTGGTCAGCCCATTGGGGTGACTGCTGCCTCCATCTCTAAAATAAACAAAGT	natural antisense
ASMM10P056764	6.70489	up	noncoding	uc007tug.1	TCR-alpha chain	UCSC_knowngene	323	chr14	+	54167590	54220781		chr14:54167652+54220520	TATCAGTCGTTCCAAACATCCAGAACCCAGAACCTGCTGTGTACCAGTTAAAAGATCCTC	intergenic
ASMM10P001436	2.41499	up	noncoding	ENSMUST00000128351	Cbs	Ensembl	741	chr17	-	31620946	31626188		chr17:31625988-31626152	AACCAGGAGTGTCCAGTGGCCAAGTGTGAGTTCTTCAATGCGGGTGGGAGTGTGAAGGAC	exon sense-overlapping
ASMM10P001436	2.41499	up	noncoding	ENSMUST00000128351	Cbs	Ensembl	741	chr17	-	31620946	31626188		chr17:31625988-31626152	AACCAGGAGTGTCCAGTGGCCAAGTGTGAGTTCTTCAATGCGGGTGGGAGTGTGAAGGAC	exon sense-overlapping
ASMM10P001436	2.41499	up	noncoding	ENSMUST00000128351	Cbs	Ensembl	741	chr17	-	31620946	31626188		chr17:31625988-31626152	AACCAGGAGTGTCCAGTGGCCAAGTGTGAGTTCTTCAATGCGGGTGGGAGTGTGAAGGAC	exon sense-overlapping
ASMM10P011529	2.56768	up	noncoding	NR_015568	4933406F09Rik	RefSeq	1293	chr14	+	7412472	7422685	ENSMUST00000163873, ENSMUST00000172055, ENSMUST00000180462, ENSMUST00000180980, ENSMUST00000181007, ENSMUST00000181409, ENSMUST00000181649, ENSMUST00000181772, uc007shy.1	chr14:7422520+7422685	CCATATTCACAGATGGTTCTTTCTTCCCCACCACTGATAATCAGGCCTTTCTTTATTTTA	intergenic
humanlincRNA1932+_P1	7.2775	up	noncoding	humanlincRNA1932+	humanlincRNA1932	lincRNA	8843	chr10	+	44016422	44025265		chr10:44025203+44025262	ATCAGTCACCATGGTCACAGTTTGGTGAGAAAGATACAAGATTGTCTATAAATGGCACCT	intergenic
ASMM10P053681	2.40682	up	noncoding	NR_030718	F630028O10Rik	RefSeq	2796	chrX	+	96239925	96243642		chrX:96239936+96239996	TCTATAGTTCGGCTCAGCACCTATATCCCATCCAAGACAAAGGCACCACTTCAATGACAG	intergenic
ASMM10P021110	2.81403	up	noncoding	ENSMUST00000121350	Gm13792	Ensembl	423	chr2	-	92872886	92873309		chr2:92872920-92873309	ATTGAAAGCTTGTGGTCTTTGGGTCCCAGAGCCACAAAACCAGTAAGAAGACGATAGTTG	intergenic
ASMM10P050861	5.21283	up	noncoding	AK148097	AK148097	Genbank	1751	chr12	+	68970569	68989377		chr12:68989285+68989377	CTGAACTCAAACTTTGTTTTAAGCTTCATTATCCTCAATGTACTGTGCTTCAAAGCATGT	intergenic
ASMM10P040248	2.78345	up	noncoding	AK150260	AK150260	Genbank	2884	chr8	+	24447096	24449983		chr8:24449741+24449983	TTTTTCAGGGGACACAAACTGGTTTGAGAGCCCTACCAACAGTTATTATCATTTTAAGAT	intergenic
ASMM10P011850	4.00314	up	noncoding	2_00008722	XLOC_005144	Lei Sun et al 2012	491	chr14	+	48538212	48560036		chr14:48538239+48538483	TTGTAATAGCCTGGGAGGGCCCCTAAAGTAGCCCTGTACTTTATCTTTGCAAACACATGT	intergenic
ASMM10P019468	2.80214	up	noncoding	ENSMUST00000132305	Clcf1	Ensembl	3550	chr19	+	4214263	4223490		chr19:4221329+4222073	TTCTTTGGGGTAAGTACATTGCTATCTCTTGTCCCTTTGGCCTGTTGAGGAGGAGTTTTG	exon sense-overlapping
ASMM10P010959	3.26076	up	noncoding	ENSMUST00000149723	Fermt2	Ensembl	421	chr14	-	45504671	45529786		chr14:45529606-45529786	TGGGGTTTGTCTTCCTTTGGGGGAGTGACGCTGACGAGAGCCATTTCCTCCGCGCTCGCA	exon sense-overlapping
ASMM10P028687	2.28316	up	noncoding	ENSMUST00000143198	Dnaic1	Ensembl	965	chr4	+	41631643	41638158		chr4:41632328+41632388	CCTCAGCTCTGACACTGTGACCCCCTTTGTGTTATGGGCTTGTCCCTTCTGCTACTGCAG	exon sense-overlapping
ASMM10P028687	2.28316	up	noncoding	ENSMUST00000143198	Dnaic1	Ensembl	965	chr4	+	41631643	41638158		chr4:41632328+41632388	CCTCAGCTCTGACACTGTGACCCCCTTTGTGTTATGGGCTTGTCCCTTCTGCTACTGCAG	natural antisense
ASMM10P030813	5.84556	up	noncoding	NR_038040	C730027H18Rik	RefSeq	2300	chr10	-	71168736	71182040		chr10:71168769-71170166	TTCGATGGGTCTGATCTCTCAGCTGGCAGAGAATTCTGCTTCCTACTGATCACCATTAAA	intergenic
ASMM10P026341	2.28056	up	noncoding	AK028474	AK028474	Genbank	3899	chr3	+	104409160	104417535		chr3:104417353+104417535	CACGGTTTGCTGAAATACATGTAGGAAAACATAGATATGTGGCATAATAGCTTGCTTAAA	intergenic
ASMM10P050742	12.237	up	noncoding	ENSMUST00000140569	Gm16267	Ensembl	732	chr12	+	33111961	33138945		chr12:33114655+33114715	CAAACACAGACCTGGAAATTCCTGCTTGGAACAAGAAACAATGACCCAGTAAAGGCAGAG	intergenic
humanlincRNA2333-_P1	2.82245	up	noncoding	humanlincRNA2333-	humanlincRNA2333	lincRNA	32317	chr4	-	87719311	87751628		chr4:87719357-87719416	ACAGTCTAGTCTTAAACATGGATGTTCCTACCTGCTTCCTTGATAGAAAGCTCCACCACC	intergenic
ASMM10P043984	3.29713	up	noncoding	ENSMUST00000120916	Gm6783	Ensembl	1437	chrX	-	66969222	66970659		chrX:66969763-66970659	ACTTTACCAATTACTCCCATTGGGATGACGGCAGCCATAAAGGAATAGCATCACCAGTTG	intergenic
ASMM10P011668	3.50619	up	noncoding	ENSMUST00000160661	4933413J09Rik	Ensembl	739	chr14	+	26356573	26383249		chr14:26383136+26383249	TCTATCTCTGCTTTTGACTCCCATGGGAGATGACAGAGCTGAATTTGTGTGCAGTGATCA	intergenic
ASMM10UP328	4.6293	up	noncoding	uc.412+	uc.412	UCR	268	chr11	-	84481584	84481852		chr11:84481605-84481664	TTTAATCAAACGTCTTTCTTGGGGGATTAATTGCTGGGGATGACTAGTGCAAGTGGCAGG	intron sense-overlapping
ASMM10P043606	14.5395	up	noncoding	ENSMUST00000120494	Gm14395	Ensembl	563	chrX	-	7535570	7536133		chrX:7535861-7536133	ACAACCCCACTATGATGACGAATGGGACAAAATCCCATCTATGAATCAGGTACACGTCAG	intergenic
ASMM10P022294	8.77374	up	noncoding	AK134436	AK134436	Genbank	2471	chr2	+	10342043	10344514		chr2:10344042+10344514	ATGAACTGTCTCTAAGTTCACTGCAGAAAGTTTGCCTAAAGGGGCTTTGTTGCTTATTTC	intergenic
ASMM10P049547	2.12166	up	noncoding	ENSMUST00000139207	Gm11656	Ensembl	360	chr11	+	108377876	108378938		chr11:108378873+108378938	AAATCTTCCTCCAAGTATCCAGAGAGTGACACAATGCACAGCCCGTGTCTTACAAGAACA	intergenic
ASMM10P047355	2.67118	up	noncoding	AK132070	AK132070	Genbank	1037	chr1	-	90453393	90454501		chr1:90453410-90454264	TCTGCATCCTTCAAAATATGTCTTTCTAAAAACCTGTGAAAATACAGCCTGAGGTTTTTG	intergenic
ASMM10P011827	2.77298	up	noncoding	ENSMUST00000127359	Gm15222	Ensembl	344	chr14	+	46387518	46389282		chr14:46389187+46389282	AGGACTTGTTTCAATTTCAACTTCACAAGGATCCCTTTCTAATCACTCCTTTCTTCCCTG	intronic antisense
ASMM10P010913	3.57616	up	noncoding	AK051402	AK051402	Genbank	1961	chr14	-	40803593	40805551		chr14:40803634-40804144	CACATGTTTGTTAGCTACTCTTAAGTACTTTCTTTTGAGAATCATCTCCTCAATCACTTG	intergenic
ASMM10P001206	2.28332	up	noncoding	ENSMUST00000124940	1810062O18Rik	Ensembl	485	chr14	+	20565010	20570687		chr14:20567054+20570341	ATACAGCAAGCTCCTGTTCCTGGGCTCGCCTGACCACTTCTTCCTGTAGTTCATCCAATT	natural antisense
ASMM10P023057	2.66277	up	noncoding	AK019602	AK019602	Genbank	357	chr1	+	156939837	156940194		chr1:156940117+156940194	TCTAGGTGTTAAGCAGGGTGGCTGCCGGTGGTTTAAGGAGCAAATAACAATATTTGGGAT	bidirectional
ASMM10P023057	2.66277	up	noncoding	AK019602	AK019602	Genbank	357	chr1	+	156939837	156940194		chr1:156940117+156940194	TCTAGGTGTTAAGCAGGGTGGCTGCCGGTGGTTTAAGGAGCAAATAACAATATTTGGGAT	bidirectional
ASMM10P023057	2.66277	up	noncoding	AK019602	AK019602	Genbank	357	chr1	+	156939837	156940194		chr1:156940117+156940194	TCTAGGTGTTAAGCAGGGTGGCTGCCGGTGGTTTAAGGAGCAAATAACAATATTTGGGAT	bidirectional
ASMM10P052676	3.44448	up	noncoding	ENSMUST00000132567	Rgs4	Ensembl	727	chr1	-	169743828	169747623		chr1:169744531-169744674	ATTACTCAGCACTAGACAAGTCATGTCTGGGTAACTGTGTCTCTTTGTCCTCTGTCACAG	exon sense-overlapping
ASMM10P030367	7.11209	up	noncoding	uc008xhm.1	AK079714	UCSC_knowngene	913	chr5	-	43557284	43601730		chr5:43557313-43557443	CCCATCTTCTAAATGCCTACAATGCTTTTCATGTAGTTGGTGACAATTATACAGCTTATT	intronic antisense
ASMM10P016474	3.35062	up	noncoding	TCONS_00013633	XLOC_010986	Alexander et al 2013	1475	chr17	-	79571153	79616824		chr17:79615706-79616824	CAAATGTTAGTAGTAGTGCTGTTAGTCTAGTTTCCATGTTTGTATAAAAAAGGGCAGACA	intronic antisense
ASMM10P013521	2.12047	up	noncoding	ENSMUST00000181002	Gm26580	Ensembl	2095	chr1	+	21959841	21962530		chr1:21962470+21962530	CTCCTGACAGAGCAGCCTGGGAAAAGGAGCCCACTTCTCTCCTTCCAGAAATTTCCATGT	natural antisense
ASMM10P013521	2.12047	up	noncoding	ENSMUST00000181002	Gm26580	Ensembl	2095	chr1	+	21959841	21962530		chr1:21962470+21962530	CTCCTGACAGAGCAGCCTGGGAAAAGGAGCCCACTTCTCTCCTTCCAGAAATTTCCATGT	natural antisense
ASMM10P013595	2.22306	up	noncoding	AK016717	AK016717	Genbank	1251	chr15	+	76036645	76037896		chr15:76037835+76037896	GAGATAACCATCAAGTTCCTTGGCAAAATCTTGGCACATGGTTCTCAATAAATATTCTTT	intergenic
ASMM10P048897	15.1593	up	noncoding	ENSMUST00000143750	Olfr396-ps1	Ensembl	939	chr11	+	73928006	73928945		chr11:73928885+73928945	AGGAACAGAGACATGAAGGAAGCCCTAAAAAGAGTGCTTCAAAAGAAAACTATCTTTTGA	intergenic
humanlincRNA1735-_P1	8.45407	up	noncoding	humanlincRNA1735-	humanlincRNA1735	lincRNA	23202	chr13	-	85416870	85440072		chr13:85416871-85416930	ATAGGAAGGATTCTTACTGCTCAACTGAGTAGAAATGTGGCCTTTGGATGTTAATTGCCA	intergenic
ASMM10P027252	17.0455	up	noncoding	AK156848	AK156848	Genbank	1188	chr4	-	66805265	66806447		chr4:66805305-66806447	ATTGATTCCTGAAAAATGCAGAGGAGAATGCTTGAAGCCAACCATCGAAATGAGCACGGG	intergenic
ASMM10P046720	5.77886	up	noncoding	ENSMUST00000123775	Sparc	Ensembl	909	chr11	-	55395385	55399574		chr11:55399454-55399574	TTTTTTACTTATGACTCTGGAAAGAGTCTGGATCAGAGAGACAGAGAGAGGCACCAAGGC	exon sense-overlapping
ASMM10P025585	10.874	up	noncoding	AK046021	AK046021	Genbank	3544	chr3	-	158072566	158076112		chr3:158075647-158076112	TTTTATGATACCAGGAAGGCTCACCAGGTGAACTTCTGCTCCTTTTAGGAGGCTAAGCAT	intergenic
ASMM10P029312	2.88958	up	noncoding	ENSMUST00000129547	Skint8	Ensembl	2581	chr4	+	111925084	111928845		chr4:111927098+111927163	ATGAAAAACATCTGTCTACGTAGACAGTGCATGCCTCATGTCTCATTGCTTCTAACCTCT	exon sense-overlapping
ASMM10P012343	2.05403	up	noncoding	AK156190	AK156190	Genbank	1669	chr14	+	122471152	122472822		chr14:122472703+122472822	TTAAAATAAATGGATTGAAGCCTTTCTGCTTAGATATTTTCCATCTCTCCCCCCTCCCCT	intergenic
ASMM10P033495	2.57832	up	noncoding	ENSMUST00000174619	Vmn1r-ps27	Ensembl	985	chr6	-	89805007	89805992		chr6:89805275-89805992	TCTTGTGCATGTACAGGAAACGGACCCAGCATCTTCAACGATCCATACTTTCCCAAAAAA	intergenic
ASMM10P021733	2.92286	up	noncoding	uc008mym.2	DQ718033	UCSC_knowngene	64	chr2	-	151257871	151257935		chr2:151257885-151257935	AAGAATTTTAACTGCTACAGTCAGGCTGCATGAGATGATAGGTTAGCTTTCCTTCCGTGA	intergenic
ASMM10P042280	2.0709	up	noncoding	AK043504	AK043504	Genbank	1789	chr9	-	117765041	117766830		chr9:117765058-117766830	AACACTTTCCACATAAGCACAAGAACTGGAGTGTGAGCCTCAAACCAAAACAACCTTCAA	intergenic
ASMM10P017355	16.9698	up	noncoding	AK082543	AK082543	Genbank	3405	chr17	+	53689467	53692865		chr17:53692805+53692865	AGGACTTGGGGGAGAGGAAACCATGATTAGATTATGTTGGATGAAAAAATTGTTTTAATG	bidirectional
mouselincRNA1338+_P1	9.2325	up	noncoding	mouselincRNA1338+	mouselincRNA1338	lincRNA	17350	chr6	+	126199521	126216871		chr6:126216812+126216871	CTCATTTGATACCAAACCATTTGTCAGAGCTACTATCTGTGACACAGCTATAGAAAAAAG	intergenic
mouselincRNA0553+_P1	6.47666	up	noncoding	mouselincRNA0553+	mouselincRNA0553	lincRNA	9275	chr15	+	62003484	62012759		chr15:62012295+62012354	GCTTAGCAGTTGCTAAATACTTTCTTGCCATTTTCACTGAACCCAGGGAAACCAGGACAT	intergenic
ASMM10P028989	15.7929	up	noncoding	ENSMUST00000154134	Frmd3	Ensembl	3514	chr4	+	74168936	74189001		chr4:74170577+74170637	GAAAGAGGGGCCAGTCTTTGTAGCAGACACTACATTTATTTGGCTTATGTCTGTTTTTAG	exon sense-overlapping
ASMM10P028989	15.7929	up	noncoding	ENSMUST00000154134	Frmd3	Ensembl	3514	chr4	+	74168936	74189001		chr4:74170577+74170637	GAAAGAGGGGCCAGTCTTTGTAGCAGACACTACATTTATTTGGCTTATGTCTGTTTTTAG	exon sense-overlapping
ASMM10P052047	2.60613	up	noncoding	uc007rft.1	AK018847	UCSC_knowngene	365	chr13	-	75700161	75707172		chr13:75700175-75700432	TTGCAAGGACTAGTTGATATTCCCTCAGACTATTCACCAAAATAAACTTCTCCTTCCTTG	bidirectional
ASMM10P038770	2.70134	up	noncoding	ENSMUST00000125669	Sez6l2	Ensembl	641	chr7	+	126953866	126959451		chr7:126959391+126959451	ACTGGTGGGACAGAGCATCCTTCCAAATGCTTACTTAATAAAAGCATTAAGATATGTAAA	exon sense-overlapping
ASMM10P038770	2.70134	up	noncoding	ENSMUST00000125669	Sez6l2	Ensembl	641	chr7	+	126953866	126959451		chr7:126959391+126959451	ACTGGTGGGACAGAGCATCCTTCCAAATGCTTACTTAATAAAAGCATTAAGATATGTAAA	exon sense-overlapping
ASMM10P038770	2.70134	up	noncoding	ENSMUST00000125669	Sez6l2	Ensembl	641	chr7	+	126953866	126959451		chr7:126959391+126959451	ACTGGTGGGACAGAGCATCCTTCCAAATGCTTACTTAATAAAAGCATTAAGATATGTAAA	exon sense-overlapping
ASMM10P035474	2.72213	up	noncoding	AK003710	AK003710	Genbank	1624	chr7	-	6671268	6672888		chr7:6671338-6671456	TATGTGTGTACGATGTGCTTTGATCATATCTACTCTTTCCTCCAAGTCCCCTGGAACACC	intergenic
ASMM10P047260	2.5829	up	noncoding	ENSMUST00000134305	9530048J24Rik	Ensembl	661	chr11	-	85766830	85775680	NR_046194	chr11:85767776-85767833	TTTCTTCCAGGGACAACATACAAATGAGAATGGAGAAGTGCCTAGGAAAGAGGAGGGAGA	intronic antisense
ASMM10P047260	2.5829	up	noncoding	ENSMUST00000134305	9530048J24Rik	Ensembl	661	chr11	-	85766830	85775680	NR_046194	chr11:85767776-85767833	TTTCTTCCAGGGACAACATACAAATGAGAATGGAGAAGTGCCTAGGAAAGAGGAGGGAGA	intronic antisense
ASMM10P038826	2.13942	up	noncoding	NR_046077	Gm4265	RefSeq	674	chr7	+	129962164	129978669		chr7:129978606+129978669	CCTTCTAAAGGCTCTCAACATTATCAAAGAACCAAAAATAAATCCAGATTGCCTTGTAAG	intergenic
ASMM10P058044	2.07888	up	noncoding	BG083895	mouselincRNA0404	lincRNA	587	chr13	+	62264946	62265534		chr13:62265433+62265504	CCCAGCTTCTCTTTCAGCCTTAACCAGAGCTAGATGAATGCTATTTCTATAGAGGTGTTT	intergenic
mouselincRNA0185-_P1	2.84228	up	noncoding	mouselincRNA0185-	mouselincRNA0185	lincRNA	18300	chr10	-	74924484	74942784		chr10:74924782-74924841	TTAAACCAAACCAGTTCTCTGAAGCTGTTCCCAGGTGTGTATATTCTTTGCCTGCGCACT	intergenic
ASMM10P025802	2.07313	up	noncoding	uc008paw.1	AK016393	UCSC_knowngene	629	chr3	+	37613922	37614826		chr3:37614712+37614780	TTGGTTCAACTAGCTGTGAATCCTGGAGTCCCCATGTTTCTGACAATGCTTTGATTTTTT	intergenic
ASMM10P057270	2.70332	up	noncoding	uc012cio.1	9430021M05Rik	UCSC_knowngene	2072	chr2	+	162661162	162675204		chr2:162661431+162666388	GGGGGCGCAGGCCAGATCTCCTAGACACCTGGATGGCAGCTTAGCATAAAGAGCCAGCTG	bidirectional
ASMM10P046521	3.41325	up	noncoding	AK011855	AK011855	Genbank	947	chr11	-	33150509	33151450		chr11:33150536-33151290	GGAGCACTGTAGAGGGAGATTAAGAGGTGATTGTGATTTGTCAAAATTGATGCATTAAAA	intergenic
ASMM10P034052	2.11358	up	noncoding	AK043060	AK043060	Genbank	1470	chr6	-	148899166	148900638		chr6:148899288-148899575	TACTTGCAACTTTTATGAATCCCTGCTCAATTCCATATGGGCTGGTGCTGGGTTGTCTCA	intergenic
ASMM10P026416	13.7034	up	noncoding	NR_045362	Gm6602	RefSeq	1927	chr3	+	111881902	112082001		chr3:112081809+112082001	CACTGGAAAGAAGTTCCAAAACATAATTATTGCATGCAGAGTTATGGATCCATTTGATAC	intergenic
ASMM10P019952	2.31738	up	noncoding	AK053163	AK053163	Genbank	1273	chr19	+	46314100	46315373		chr19:46315311+46315373	ATAGAAAACTCAAGACTCTCTCATTGCCTTGCTCAACAATTTCCAATAAACCATTGCCTC	natural antisense
ASMM10P035786	3.97967	up	noncoding	uc011xoi.2	AB341100	UCSC_knowngene	69	chr10	-	118267183	118267252		chr10:118267197-118267252	CTAAGTTGAGGCAGCGCAAAGTGGCCACCACCATGTTCCTGTTCTCATGGACCAGACAGC	intergenic
ASMM10P044838	2.21667	up	noncoding	AK038409	AK038409	Genbank	963	chrX	+	9270235	9271193		chrX:9271036+9271193	CCACATGGTCCACTTAATAATGTAAAACCTGTGATAATCCTTTGCCTTAAAGACAGATGC	intergenic
humanlincRNA1098+_P1	2.77928	up	noncoding	humanlincRNA1098+	humanlincRNA1098	lincRNA	13619	chr1	+	40879056	40892675		chr1:40892513+40892572	TTCACTTATTGAAGTGGAAGATCCTCAGCCACCGATGGGGATGTCATGCATGTCAAAATG	intergenic
ASMM10P050616	3.02942	up	noncoding	ENSMUST00000147323	Nt5c1b	Ensembl	1942	chr12	+	10369972	10390170		chr12:10387479+10387539	ATGGCTTTCCTATTGCAAAGTACTAAGATTCTTCCACAGTTCTCCCCAAAACACGGTCAG	exon sense-overlapping
humanlincRNA1505+_P1	2.77268	up	noncoding	humanlincRNA1505+	humanlincRNA1505	lincRNA	35732	chr5	+	37762067	37797799		chr5:37797597+37797656	TAGAAAACATTGAAATTCAGCTTGGTTGCCTTCCAGCCCAAAGAACAGGCTGTTCAGGAG	intergenic
ASMM10P025520	2.07886	up	noncoding	AK076356	AK076356	Genbank	2681	chr3	-	149011581	149014260		chr3:149011625-149013290	GCTTGTTGTGCCTATCTGCCAAATTGATTAAGTCACTAAATATTTGTTTTGTGCCTAGTA	intergenic
ASMM10P047785	2.83772	up	noncoding	ENSMUST00000121830	Gm11679	Ensembl	779	chr11	-	112042799	112043578		chr11:112042813-112043578	TGGAATCTATGTTCCTTCTACCTTCTATTGTGTCTTGGAACACTCTGCTCTGTGGCAATG	intergenic
ASMM10P040155	2.49161	up	noncoding	AK047874	AK047874	Genbank	2121	chr8	+	15375640	15382429		chr8:15382248+15382429	CTCAGTTTCCTCAGGATTCCCCTTTAATTTTTGCTACACATTTCAATGGAATAAATTGGT	intergenic
ASMM10P022061	2.3749	up	noncoding	AK153896	AK153896	Genbank	2311	chr2	-	169153407	169155717		chr2:169153474-169155717	AATAAAATGTCCAAAGAAAGGTCCAGGGCATCATCCTGTAGTCGTGGTTTCTATCTCCCC	intergenic
ASMM10P029565	2.77657	up	noncoding	uc008uuw.1	AK019643	UCSC_knowngene	311	chr4	+	127474847	127476840		chr4:127474858+127474933	TATGCTTTCCAGATATTACAGGGGACTCCGATTGGCTCTCCCCGAGTCACGTGCTCCCTG	intergenic
ASMM10P009900	2.38065	up	noncoding	NR_028591	Gm14005	RefSeq	580	chr2	-	128372107	128429351		chr2:128372378-128429093	CTTCTCCCTGAATAACTGGGAGCTGAAACAGGAAGCCCCATGACACAGTTGATCGAAAAT	intergenic
ASMM10P022076	2.7544	up	noncoding	NR_040367	Gm16796	RefSeq	3172	chr2	-	170499356	170511927		chr2:170499370-170499766	TAACGTTAAACTCCCAGGAGAATCTACTTTGTCTGAAACCTGTCTCGGTCTTGATCATGC	natural antisense
ASMM10P022076	2.7544	up	noncoding	NR_040367	Gm16796	RefSeq	3172	chr2	-	170499356	170511927		chr2:170499370-170499766	TAACGTTAAACTCCCAGGAGAATCTACTTTGTCTGAAACCTGTCTCGGTCTTGATCATGC	natural antisense
ASMM10P039792	2.56324	up	noncoding	AK134482	AK134482	Genbank	1014	chr8	-	105859302	105860314		chr8:105859722-105860107	AACTGGCGAAACGTAATTTTCCTAAATGGCCAGACTGTAAATAATCTTCCCACCCCTTCC	bidirectional
ASMM10P036427	2.68611	up	noncoding	uc009idl.1	AK020043	UCSC_knowngene	414	chr7	-	83178569	83200324		chr7:83178624-83178721	TAGCCTGATGGATGAATAGTTGTAAAGAACAGAGTCTCTGCCAACCTGTGCTGGAAAAAA	intergenic
ASMM10P042585	4.0891	up	noncoding	AK079426	AK079426	Genbank	1346	chr9	+	32971036	32972384		chr9:32972321+32972384	TGGAGTTGTTTATCCTGCGTTTTTCCCTGGACACATACTGAATAAAGAAATTCTAAGACG	intergenic
ASMM10P026506	2.03958	up	noncoding	ENSMUST00000152622	Casp6	Ensembl	664	chr3	+	129910461	129913601		chr3:129910462+129910522	CACGTGTGGATAACAAACTCTCCTTTTCACCTCTGCGTGTGTTCCTGGGGGCATCTGTAG	exon sense-overlapping
ASMM10P022110	2.19984	up	noncoding	AK083486	AK083486	Genbank	3806	chr2	-	174276554	174280360		chr2:174276568-174280360	GCCATGGCACAGGCACACCCCACATGTAATACCCAAGTATACTTTTAAAACTTTAAAACC	intergenic
mouselincRNA1425+_P1	3.74402	up	noncoding	mouselincRNA1425+	mouselincRNA1425	lincRNA	5025	chr8	+	6599578	6604603		chr8:6604544+6604603	AGACTCAAATGGAGAAATGAACTCAGTCCTCCAATTGCGGTGCATTCATTACAGCCCCAT	intergenic
ASMM10P041058	2.3772	up	noncoding	ENSMUST00000181778	Gm26878	Ensembl	1644	chr8	+	120880205	120882481		chr8:120882421+120882481	TGACTTCAGGGCTAAATCCTTCCCTTATAAGGTGTTTGAAATAAATGGCTTTTATTATGG	intergenic
ASMM10P029399	2.2552	up	noncoding	ENSMUST00000137607	Gm12843	Ensembl	601	chr4	+	117295816	117297725		chr4:117297628+117297725	AAAGGTCACTGGCGCTTTTTAAACATGGACCAAAAAGCAGTAAAATGTGTTTTGAAAAAA	natural antisense
ASMM10P051129	3.57459	up	noncoding	ENSMUST00000176082	Gm20701	Ensembl	347	chr12	+	101866948	101867295		chr12:101867207+101867295	AATTCCACCCTGAGCCAGTACCACCCTAAGAAATGAAAAGTCTGTGATGGTGAAGAGGAA	intronic antisense
ASMM10P034984	22.4671	up	noncoding	AK137540	AK137540	Genbank	2230	chr6	+	116335232	116337462		chr6:116337402+116337462	TTGAATGTACCGTGTAATAAAGATTATTGGATAAATAAAACTGCCAGTGGCCAAAACCTC	intergenic
ASMM10P036280	9.84499	up	noncoding	TCONS_00029468	TCONS_00029468	Alexander et al 2013	129	chr7	-	69171993	69188854		chr7:69188767-69188854	TATGGCACATCATGAGGATCAGAAGACAAGTTGGAAGATTCACTTCTCTCTAACTACACT	intergenic
ASMM10P038222	3.35864	up	noncoding	AK133275	AK133275	Genbank	3699	chr7	+	81610125	81614166		chr7:81614097+81614166	GACCCTTGATAGGATTTCTGGCTCACTTATCTTTTCCTTAGCAACAGGAAATAAAAGTCA	natural antisense
ASMM10P038222	3.35864	up	noncoding	AK133275	AK133275	Genbank	3699	chr7	+	81610125	81614166		chr7:81614097+81614166	GACCCTTGATAGGATTTCTGGCTCACTTATCTTTTCCTTAGCAACAGGAAATAAAAGTCA	natural antisense
ASMM10P038222	3.35864	up	noncoding	AK133275	AK133275	Genbank	3699	chr7	+	81610125	81614166		chr7:81614097+81614166	GACCCTTGATAGGATTTCTGGCTCACTTATCTTTTCCTTAGCAACAGGAAATAAAAGTCA	natural antisense
ASMM10P019248	2.55364	up	noncoding	ENSMUST00000129242	Cox15	Ensembl	380	chr19	-	43738036	43740102		chr19:43740005-43740102	CTGTGTTCGGACTAATACTTGGTCTTCATTTGAATAACTCCTGTGTGTCTTGGCACGCAG	exon sense-overlapping
ASMM10P038179	4.0825	up	noncoding	ENSMUST00000135333	Abhd2	Ensembl	4425	chr7	+	79273254	79345371		chr7:79345311+79345371	TTTCCAATGTCCTTAACCTAGGAATAGTGCAGACCATCTTTTCCACAAGCCTTCTAAAAA	exon sense-overlapping
ASMM10P013675	2.15811	up	noncoding	uc007and.1	AK188812	UCSC_knowngene	198	chr1	+	30770331	30770795	NM_194444, NM_194446	chr1:30770735+30770795	ATCCACCAGATCGACTTGATTGTACAGCTGTTGGGGACACCGAGTGAGAATATCTGGCCG	intergenic
ASMM10P024495	2.09072	up	noncoding	ENSMUST00000125734	Zfand1	Ensembl	4685	chr3	-	10339954	10344727		chr3:10341163-10344657	GAATAAGGAATGCCTCCTCTCGCGTGTGTCTGATCTGTATGGTAACTTTTAATTACACAG	exon sense-overlapping
ASMM10P025812	2.10488	up	noncoding	AK089661	AK089661	Genbank	1230	chr3	+	40486564	40487771		chr3:40487698+40487771	GTTGACCTCTGTTCATTACTTGACCTGTTGACCTCTATTTGTCACTTTACCTACTGACTT	intergenic
ASMM10P054816	2.6076	up	noncoding	ENSMUST00000130724	4930511M06Rik	Ensembl	338	chr18	-	57506000	57551776		chr18:57551724-57551776	CTATTGATTGATTCCAAAGATAAGGTGACTAACGTCAGGGATTTGAAACGGGGGTCACTT	intronic antisense
humanlincRNA0075+_P1	17.1927	up	noncoding	humanlincRNA0075+	humanlincRNA0075	lincRNA	3351	chr3	+	116450122	116453473		chr3:116453409+116453468	AACGTGCAATAAAGATGCTGAAACAGGAAGTGGGAAGGGCAGGATTAACAACACCTAGCT	intergenic
ASMM10P040156	2.93797	up	noncoding	AK156612	AK156612	Genbank	1349	chr8	+	15537581	15538922		chr8:15538861+15538922	TAATGAAAGTGTGGTGGTTAGTCTGTGTCAACATGACACAAGCTGGAGTTCTCCTGGGAA	intergenic
ASMM10P048660	6.38818	up	noncoding	ENSMUST00000138057	B9d1	Ensembl	890	chr11	+	61505251	61508428		chr11:61508368+61508428	AATGAACAAGCCACTATACAGGAACTATCTATCTGAGTAACTCCCAGGTTACCTTTGGTG	exon sense-overlapping
ASMM10P015113	2.35937	up	noncoding	AK030998	AK030998	Genbank	1181	chr16	+	34733319	34734500		chr16:34734404+34734500	GCATCTCCTCAGTCCTTGTCTTACGTTTCTAAGTAGTTTTATTCGCTGTCCTTCAGTATT	intergenic
ASMM10P048373	2.10268	up	noncoding	ENSMUST00000149402	Slu7	Ensembl	580	chr11	+	43437374	43439209		chr11:43439092+43439152	ACGTTGCAGGGAGTCTTCTGTGTGCTGCAAGTTCTTAGGGAGAGATCTGCTGCCTTTCAG	exon sense-overlapping
ASMM10P052782	2.36284	up	noncoding	AK020532	AK020532	Genbank	381	chr13	+	54741951	54742332		chr13:54742149+54742332	AAATTACAGGTATGAGGTAGCAATGATAACAATGTCATGGTGGGCAGTCACCCCAGCATG	natural antisense
ASMM10P025848	3.65988	up	noncoding	AK017386	AK017386	Genbank	542	chr3	+	51582305	51582847		chr3:51582787+51582847	CTGGATGCTACTTCTTTTTCTCGAGGCTTCTGCAGATTAAAACCAATAAAGCCTTTTAAC	intergenic
ASMM10P019075	2.59356	up	noncoding	AK047176	AK047176	Genbank	3880	chr19	-	23190409	23194286		chr19:23190620-23193682	GAGTTGTGTCAAGAAGGTACTGTTTCCTTGGAGTTTTCTACCATGTCTGGCTCGTACAGT	intergenic
ASMM10P058161	2.70424	up	noncoding	AI586038	humanlincRNA1466	lincRNA	407	chr3	-	31438643	31439061		chr3:31438888-31439061	TGCCTGATACTTTGTACATGATTGCTAGGGGTCCAAATTAAGATCCTCATGCTTTTGTAG	intergenic
ASMM10P050320	19.3912	up	noncoding	uc007onk.1	DQ561364	UCSC_knowngene	72	chr12	-	98404841	98404913		chr12:98404855-98404913	CTTGGTGGTTAGATGCCAAAATGGCTTCTCATAGATAATACATGTAGGGTGTGTTCTGGG	intergenic
ASMM10P016176	15.6369	up	noncoding	NR_045444	1700071M16Rik	RefSeq	2504	chr17	-	43588339	43591509		chr17:43589891-43591159	AAGAGTTACTCAACAAACCCAGCAAGTATCTGGAGTGAGTACATCTATCCTCGTGTGCAG	natural antisense
ASMM10P040998	2.28269	up	noncoding	NR_033584	Gm10280	RefSeq	2006	chr8	+	113067261	113093333		chr8:113093227+113093333	GAGTGTGGCCTCATATCATTTCATTCATCTGTCTCCTTAAAATTTTTTAATCGCATCTGT	intergenic
ASMM10P021511	2.12095	up	noncoding	AK156533	AK156533	Genbank	1533	chr2	-	129096280	129097004		chr2:129096303-129096430	TAAACTGAAATAACCAGTGATAGCCAAAGGCTCGTCAACCCCCACAGTAAGAGGACCAAA	natural antisense
ASMM10P016126	2.26375	up	noncoding	ENSMUST00000153207	Cd28	Ensembl	1775	chr1	+	60746401	60764626		chr1:60764379+60764626	GGCAGCTTTCAGCCCTGTTTATATTTGTATATCATAAACCCTAAGTAGGTAACTGGAAAA	exon sense-overlapping
ASMM10P003993	15.5636	up	noncoding	ENSMUST00000181730	Gm26702	Ensembl	4570	chr2	+	25575430	25580099		chr2:25579169+25579295	TCAGTACAGTACAAGTCACTGGGGGTAGGAGTGCGTGACAGGGCGGCGTGCTGCAGCACT	natural antisense
ASMM10P057673	2.3607	up	noncoding	AK149214	humanlincRNA0339	lincRNA	2329	chr7	-	109106842	109108027	ENSMUST00000124404	chr7:109106900-109107340	TCTGACACCCCTTTCTGACCTCTGTAAGCATTTGTGTGATATAGACATAAATGCAGAAAA	intergenic
ASMM10P014092	2.76562	up	noncoding	uc029swb.1	AK134234	UCSC_knowngene	2018	chr16	-	10669247	10683539		chr16:10669261-10670129	TTCCTGCCACTTACAGCAAAGATCCCAAACTTGAAACAGTGTCATTTCAAAGATTTACCC	intronic antisense
ASMM10P014092	2.76562	up	noncoding	uc029swb.1	AK134234	UCSC_knowngene	2018	chr16	-	10669247	10683539		chr16:10669261-10670129	TTCCTGCCACTTACAGCAAAGATCCCAAACTTGAAACAGTGTCATTTCAAAGATTTACCC	intronic antisense
ASMM10P022757	4.63568	up	noncoding	AK020490	AK020490	Genbank	960	chr2	+	38864573	38865533		chr2:38865256+38865533	GGCCAATAGAATGTCTGCATGTCTGTATCTTACCAAATATTTGTGTGTAGTTTGTTTGAT	intronic antisense
ASMM10P020269	2.60744	up	noncoding	ENSMUST00000155627	Grin1	Ensembl	3437	chr2	-	25310800	25319126		chr2:25310871-25311342	AGTTGCCTTCCAAAACTTTTCTATTTCCTGTTCGCTGCACGTCTCTTTCTAAGTCTCCGT	exon sense-overlapping
ASMM10P020269	2.60744	up	noncoding	ENSMUST00000155627	Grin1	Ensembl	3437	chr2	-	25310800	25319126		chr2:25310871-25311342	AGTTGCCTTCCAAAACTTTTCTATTTCCTGTTCGCTGCACGTCTCTTTCTAAGTCTCCGT	exon sense-overlapping
ASMM10P020269	2.60744	up	noncoding	ENSMUST00000155627	Grin1	Ensembl	3437	chr2	-	25310800	25319126		chr2:25310871-25311342	AGTTGCCTTCCAAAACTTTTCTATTTCCTGTTCGCTGCACGTCTCTTTCTAAGTCTCCGT	exon sense-overlapping
ASMM10P055952	2.3903	up	noncoding	TCONS_00006970	XLOC_005827	Alexander et al 2013	6033	chr12	-	109499170	109536350		chr12:109507047-109514833	CAACTTTGAGGTAACCTTGTTATCTCAGTCCAAGTCTCTGACCACACTGCTCTGGTGATA	intergenic
ASMM10P013780	4.09492	up	noncoding	ENSMUST00000167499	Arhgap8	Ensembl	2446	chr15	+	84720082	84758900		chr15:84758783+84758900	TTCTATGGTTCTACTGCCAATGTCCCTAGTGGTTCTTTCACTCAGAGCTCCTTCTAAAGG	exon sense-overlapping
MM9LINCRNAEXON10101+_P1	3.12765	up	noncoding	mouselincRNA1522+	mouselincRNA1522	lincRNA	9250	chr9	+	40175354	40184604		chr9:40182099+40182158	TGTAGGTCCCACAGATACTATTGAAATCCTCAGCTTAGCATCTATGAATAAAGCAAAAAA	intergenic
ASMM10P029601	4.78328	up	noncoding	ENSMUST00000145196	E330017L17Rik	Ensembl	876	chr4	+	129906215	129909132		chr4:129909072+129909132	GTGGAGGCCTCCTCATTGACTGGGATCTCTTTATGTCTCTCAGTAAAGTTGTATAATTCC	intergenic
ASMM10P045440	2.83192	up	noncoding	ENSMUST00000144761	Gm14858	Ensembl	652	chrX	+	102252521	102365498		chrX:102365407+102365498	TTTTAGAGTTTTGTCAACATTTGTTGCCCAGCCACGGCTCTGAAGGCTTGCACTTTTGCT	intronic antisense
ASMM10P013659	3.54411	up	noncoding	ENSMUST00000119680	Gm15702	Ensembl	444	chr1	+	25223729	25224173		chr1:25223826+25224173	GGTGGTCAATCCTTCCGTAAAGAGATCTAACATGCTTTGTCGAATGGCTCTGCTACATCA	intronic antisense
ASMM10P026044	2.51271	up	noncoding	ENSMUST00000181622	Gm3764	Ensembl	426	chr3	+	88222663	88224302		chr3:88222825+88222969	AAGGGTTTCCCAGCTGACCAAGAACAGACCTGAATATCACTATCAGTGGGATTAGAAAGG	intergenic
ASMM10P042424	2.0938	up	noncoding	AK032419	AK032419	Genbank	3638	chr9	+	13544650	13548288		chr9:13548085+13548288	GTGTGGAACTTGCACAATGTAGAACACAAATCTCAGCATGAGAAATGGGCTTCTGGTTCC	intergenic
ASMM10P041524	12.1983	up	noncoding	ENSMUST00000136813	Nnmt	Ensembl	737	chr9	-	48591876	48597375		chr9:48597046-48597222	ACAGCTGCCTTGGCAACTGAGTTCACCAGTGTTTGCTACGAGGCCAAGGACAAGCCGGTA	exon sense-overlapping
ASMM10P014983	2.12156	up	noncoding	ENSMUST00000152246	Ece2	Ensembl	1976	chr16	+	20629844	20643034		chr16:20642953+20643034	CAGCGAGAATACACAAAAACAAAGCAAACAAATAAAAGGGACTCAGCTTACAGGGTTGTA	exon sense-overlapping
ASMM10P014983	2.12156	up	noncoding	ENSMUST00000152246	Ece2	Ensembl	1976	chr16	+	20629844	20643034		chr16:20642953+20643034	CAGCGAGAATACACAAAAACAAAGCAAACAAATAAAAGGGACTCAGCTTACAGGGTTGTA	exon sense-overlapping
ASMM10P014983	2.12156	up	noncoding	ENSMUST00000152246	Ece2	Ensembl	1976	chr16	+	20629844	20643034		chr16:20642953+20643034	CAGCGAGAATACACAAAAACAAAGCAAACAAATAAAAGGGACTCAGCTTACAGGGTTGTA	exon sense-overlapping
ASMM10P014983	2.12156	up	noncoding	ENSMUST00000152246	Ece2	Ensembl	1976	chr16	+	20629844	20643034		chr16:20642953+20643034	CAGCGAGAATACACAAAAACAAAGCAAACAAATAAAAGGGACTCAGCTTACAGGGTTGTA	exon sense-overlapping
mouselincRNA0744-_P1	7.04522	up	noncoding	mouselincRNA0744-	mouselincRNA0744	lincRNA	6456	chr18	-	12943034	12949490		chr18:12943235-12943294	TTCAAATGTTGCTAGAATATGTAGAAGGTAGGCTGTTGTCCAAGTGTCCAAGTCTATCTA	intergenic
ASMM10P049579	3.41992	up	noncoding	ENSMUST00000153429	4933434M16Rik	Ensembl	1940	chr11	+	112825178	112832469		chr11:112832406+112832469	GAATTTGAAGGTGGCTTCTTCATCTCTACCCAATTTTGGGAAATAAAGTCATGGATAAAC	intergenic
ASMM10P042947	3.88738	up	noncoding	ENSMUST00000168682	Gm16759	Ensembl	427	chr9	+	63531351	63567017		chr9:63566956+63567017	GGGTTAATGCTTTGTCATTTGGTATCTAACTTAATAAACACGTTCTTCTTTGCTGCACTT	intronic antisense
ASMM10P056109	4.2114	up	noncoding	TCONS_00010933	XLOC_008430	Alexander et al 2013	79	chr15	-	34022704	34026576		chr15:34022714-34026535	TTTTAACACATCAGGAGTTTTGGGTCAGCCTTTGTAAGTTGGACTTCATGGTTCAGTGAG	intergenic
humanlincRNA1030-_P1	3.86137	up	noncoding	humanlincRNA1030-	humanlincRNA1030	lincRNA	16532	chr17	-	85885869	85902401		chr17:85885874-85885933	ATTCACCTACATGACCTTCACTGAGCAGACAATTGAGCCACACACATCATTCTGGGATGA	intergenic
humanlincRNA0900+_P1	18.6054	up	noncoding	humanlincRNA0900+	humanlincRNA0900	lincRNA	12459	chr11	+	111812203	111824662		chr11:111824603+111824662	CCTCTTGGTTTGTAAGAGGGTGAAGATCAATACAAGCTGTCCAGTATTTTATTCAAAACC	intergenic
ASMM10P012692	2.25679	up	noncoding	AK081279	AK081279	Genbank	1307	chr15	-	74374406	74375713	TCONS_00010971	chr15:74374423-74375380	GTGTCTTTCTGACTTCAATATGTCTCCTGTAAACTGCTGAATTATAAAAGTCAGATGCTT	intergenic
ASMM10P013000	2.14108	up	noncoding	ENSMUST00000165623	Chkb	Ensembl	2455	chr15	-	89427114	89429908		chr15:89427446-89427560	AATAAAGGCTACAGAGGGTGATATTCCAATCTCCCCAGTCCCTGACTCTTGTCCATTGAT	exon sense-overlapping
ASMM10P029126	3.06466	up	noncoding	ENSMUST00000125438	BC042782	Ensembl	559	chr4	+	95098703	95165901		chr4:95098732+95098792	TAGTTGTGCAGCCACAGGTCGTTCCTTGTGTTCTCTGTTTTATATCTCACATGGAGAAAG	intergenic
mouselincRNA1278+_P1	3.06434	up	noncoding	mouselincRNA1278+	mouselincRNA1278	lincRNA	5225	chr6	+	52029967	52035192		chr6:52035083+52035142	TGACCAACTCCTGTTTCTGTGACCTTCAGAGTTCAAGATCATAGCTAATATTATTAACAG	intergenic
ASMM10P050339	4.64584	up	noncoding	TCONS_00006943	XLOC_005759	Alexander et al 2013	1453	chr12	-	98905966	98910463		chr12:98906131-98907053	ATTAAGCACCATGACAGGCACCTGAAATCAGCGAAGGAAAACCATCAGAAGAAAGGAAGC	intergenic
ASMM10P001402	2.56291	up	noncoding	ENSMUST00000127837	Ankrd50	Ensembl	462	chr3	-	38483250	38484815		chr3:38483518-38484670	AAGGACTGAGATGTGTTTTCTCATTTGTGTACTTGAAGCATCTACCATCACATGAACTCC	exon sense-overlapping
ASMM10P029145	3.15351	up	noncoding	ENSMUST00000131324	0610025J13Rik	Ensembl	652	chr4	+	98321397	98322850		chr4:98322710+98322850	TGCTCCCACAACAGTAGCGTGAATGAACATATGAATGAATGAACCAACCTATTTAAAAAA	intergenic
ASMM10P001733	3.25967	up	noncoding	ENSMUST00000133237	Nlrp5	Ensembl	3371	chr7	+	23404101	23441922		chr7:23435839+23437888	TTTGGATCTTGGTTGGGGGCATGTAAGTTGACTTCCAATTGCTGTGAGGCATTGTCATTG	exon sense-overlapping
ASMM10P001733	3.25967	up	noncoding	ENSMUST00000133237	Nlrp5	Ensembl	3371	chr7	+	23404101	23441922		chr7:23435839+23437888	TTTGGATCTTGGTTGGGGGCATGTAAGTTGACTTCCAATTGCTGTGAGGCATTGTCATTG	exon sense-overlapping
ASMM10UP724	3.59002	up	noncoding	uc.302-	uc.302	UCR	341	chr19	-	45225896	45226237		chr19:45225909-45225968	TCTCCACTGAAAGAATTATATGGAGCTGTTTGCCTGCGATTTGCATATTAATCAAATTCT	intergenic
ASMM10P032552	60.6971	up	noncoding	ENSMUST00000176793	Baz1b	Ensembl	4406	chr5	+	135205878	135211860		chr5:135211695+135211860	GGATAATCTAATTAGAACCAAGTAACAGTGGGTGATAAACTAAAGAGTTTGGCTTAGGAT	exon sense-overlapping
ASMM10P027965	3.45587	up	noncoding	ENSMUST00000131725	Ppp1r8	Ensembl	883	chr4	-	132830390	132843124		chr4:132830404-132830624	GATGGTTACACAGAGTGGCAGCTCGTGCTTAGTGTACAGATGCTGTGTAAGTAACTTCTA	exon sense-overlapping
ASMM10P050777	2.24553	up	noncoding	ENSMUST00000149536	Rgl1	Ensembl	626	chr1	-	152557542	152625029		chr1:152612045-152612123	AAACATCGTTATGCTAGTGAAGATCGAGTTCAGATTCTCCCATGCTGTTGTGTCTGCCTG	exon sense-overlapping
ASMM10P028132	9.33293	up	noncoding	uc007eqv.1	AK014660	UCSC_knowngene	1635	chr10	-	24589304	24595812		chr10:24589334-24590007	GTGGACTTACTAATGTCTGAACATATCCTACCATGAAGGTCTTTCTTCCATGTAAACAAT	natural antisense
ASMM10P025550	4.17226	up	noncoding	AK132918	AK132918	Genbank	3305	chr3	-	153198276	153201581		chr3:153198321-153201581	CATCCCATTTGGTCTTTGGGTCTGTGCAATAAGTACTGTAAGCTTAATTTTTTAACCAAA	intergenic
ASMM10P015038	2.00118	up	noncoding	ENSMUST00000173136	Il1rap	Ensembl	3186	chr16	+	26722433	26730117		chr16:26727860+26727932	GCAGTTGTCCTACCTATTCCTGAGCTTAAATTGACATGCCTCATTTTCTTTCTCTGATAT	exon sense-overlapping
ASMM10P015038	2.00118	up	noncoding	ENSMUST00000173136	Il1rap	Ensembl	3186	chr16	+	26722433	26730117		chr16:26727860+26727932	GCAGTTGTCCTACCTATTCCTGAGCTTAAATTGACATGCCTCATTTTCTTTCTCTGATAT	exon sense-overlapping
ASMM10P018217	5.8224	up	noncoding	TCONS_00015049	XLOC_011081	Alexander et al 2013	2273	chr18	+	15206305	15214609		chr18:15206892+15207003	TAGCACAGATGACAACCCGTAGTTCTTAGGTCTCACTGGGAAATGTGTTGTGTTGGCTAT	intergenic
ASMM10P052322	2.69048	up	noncoding	ENSMUST00000169144	Gm17177	Ensembl	481	chr13	+	3121131	3122980		chr13:3122843+3122980	AACTTCAAGAGAGCTGGGATTGCCCACAGCCCAAGAATAGAGCATCCTGCAGAATAAATT	intergenic
ASMM10P022315	2.88468	up	noncoding	ENSMUST00000148089	E030013I19Rik	Ensembl	2675	chr2	+	12301024	12311300		chr2:12302224+12302285	CAAAAGAGTATACCAACTCCAGAAAAGAGTGGTTATATGGCTGTCACCTCTACCTTTGAG	natural antisense
ASMM10P050172	2.16974	up	noncoding	AK009996	AK009996	Genbank	382	chr12	-	79493257	79493637		chr12:79493326-79493637	CTATCAACTAAGTCAGTTGCTTTACTCCCCTGCCTGTTCTTCAACTTTCTATTATATAGA	intronic antisense
ASMM10P050172	2.16974	up	noncoding	AK009996	AK009996	Genbank	382	chr12	-	79493257	79493637		chr12:79493326-79493637	CTATCAACTAAGTCAGTTGCTTTACTCCCCTGCCTGTTCTTCAACTTTCTATTATATAGA	intronic antisense
ASMM10P047234	4.11042	up	noncoding	ENSMUST00000138145	Ccl6	Ensembl	776	chr11	-	83588394	83589875		chr11:83589818-83589875	TGGGGCGATTATAATACAGCAACCATGAATTTATTTTCCCACCTTTTCTGTTTCTTCCAG	exon sense-overlapping
ASMM10P034499	2.08646	up	noncoding	ENSMUST00000156515	Hoxa11os	Ensembl	2118	chr6	+	52244392	52249791		chr6:52244928+52245051	GCATATAAAAATTTAACAGCGGTGCTGCGCTAGATTCCCAACTCCCCTTTCATAAAGCGC	natural antisense
ASMM10P001463	2.42931	up	noncoding	ENSMUST00000128848	1810062O18Rik	Ensembl	745	chr14	+	20546113	20570543		chr14:20565039+20570341	ATCATGCAGGCTCCTGTTCCTGGGCTCGCCTGACCACTTCTTCCTGTAGTTCATCCAATT	natural antisense
ASMM10P046565	2.35815	up	noncoding	uc007imm.1	BC079904	UCSC_knowngene	808	chr11	-	43414643	43416813		chr11:43416293-43416390	TGTTCATGGGAGGAAGAGAAAAAACGGTACTGCGAAATGACCTGAAGTTTCAAGCCACGT	intergenic
ASMM10P036912	7.13203	up	noncoding	AK132883	AK132883	Genbank	1161	chr7	-	126091959	126093292		chr7:126092097-126092947	TTCCATCACCAGACTGGTCCATCAGGGAGTGGAGCAGAAAGCCAAGTGATTATAAATGTA	intergenic
ASMM10P048226	2.09233	up	noncoding	AK014965	AK014965	Genbank	3027	chr1	-	111144414	111147442		chr1:111144428-111144630	AGTCCAAGTCTACAGTCAGAGACAAAGGGTTGACACAGTCTGTCCCATAACAAAAATCTG	intergenic
ASMM10P040699	2.19319	up	noncoding	ENSMUST00000148573	Dnase2a	Ensembl	1118	chr8	+	84913390	84922915		chr8:84922735+84922915	TGAATTCTCAGCTACGTGGACACTGAGGAAGGAGATGGACTATTTCAGGAAGAGAGAGTA	natural antisense
ASMM10P023075	2.32313	up	noncoding	ENSMUST00000153614	Ube2e3	Ensembl	1317	chr2	+	78869239	78914551		chr2:78914457+78914551	CTTTTAATGCAGTATATTCTGATCATGGTGTACTCTCCTCCAATACCTCCCAGATCTACC	exon sense-overlapping
ASMM10P020082	3.56189	up	noncoding	ENSMUST00000131044	Gm13185	Ensembl	944	chr2	-	3752985	3755177		chr2:3753065-3753795	AGACTAACTTCTGAAGCTGTAGAGCAAGCCCATGATTCGATTCTTCGTTCCTAGGTGTTG	intronic antisense
ASMM10P013569	2.1731	up	noncoding	ENSMUST00000124600	Col9a1	Ensembl	898	chr1	+	24197016	24220785		chr1:24197235+24197299	AGACACTTCATGGGACCCCAGCTACTCTTATGCATGACTTATATCCCTGTCTCTATGTCT	exon sense-overlapping
ASMM10P035889	3.35758	up	noncoding	ENSMUST00000144532	Zbtb32	Ensembl	582	chr7	-	30597931	30598909		chr7:30598013-30598383	TACATTGCTAGTTTTGGTTGAGACAGGGGTTTGCTATGTACTTCTAGTCTGTCCCCAGTC	intergenic
ASMM10P013838	2.58725	up	noncoding	ENSMUST00000160491	Miox	Ensembl	1059	chr15	+	89334639	89336635		chr15:89334869+89334929	GGATGAGATGGTTTATTTAGTATTTATACCCTGGGGATGTCATTTCCTCACTTCCTGTGG	exon sense-overlapping
ASMM10P022650	2.22233	up	noncoding	ENSMUST00000135392	Ak1	Ensembl	752	chr2	+	32629520	32633400		chr2:32629781+32629848	ACACGTGGGCTCTGCCTGCTTGTCTAGCCAGTGACTGATTCGTGCTTCCCGTTCATTCTT	exon sense-overlapping
ASMM10P022650	2.22233	up	noncoding	ENSMUST00000135392	Ak1	Ensembl	752	chr2	+	32629520	32633400		chr2:32629781+32629848	ACACGTGGGCTCTGCCTGCTTGTCTAGCCAGTGACTGATTCGTGCTTCCCGTTCATTCTT	exon sense-overlapping
ASMM10P042897	3.07487	up	noncoding	AK035450	AK035450	Genbank	3498	chr9	+	58349306	58352807		chr9:58352256+58352807	GTTAAACCAAAAATGGCCTCAGCAAGAAAACAAGATGGAGGAACCTCTTCATGGTCTTGC	intergenic
ASMM10P037032	3.07644	up	noncoding	ENSMUST00000127039	Cpxm2	Ensembl	2128	chr7	-	132057064	132154622		chr7:132057114-132057633	CATGTACAGACAAACAATCTCTTCATCGTAAAGTGGGTAAGACAGAACAATAGCATTTAT	exon sense-overlapping
ASMM10P053638	33.0334	up	noncoding	ENSMUST00000119230	Gm8260	Ensembl	353	chrX	-	64047553	64047906		chrX:64047707-64047765	GAGGTAGATAAAAAGTGGAAGAAGGTGGGGAGGAAGAGCAGGAAGGGGAGACGGAGAAGG	intergenic
ASMM10P001269	25.6234	up	noncoding	ENSMUST00000125842	Fntb	Ensembl	1808	chr12	+	76765588	76920659		chr12:76773398+76862485	ACCTATGACCGCCAAAGTAGAAGAGAAGATCCAGGAGGTCTTCAGTTCTTACAAGTTTAA	exon sense-overlapping
ASMM10P001269	25.6234	up	noncoding	ENSMUST00000125842	Fntb	Ensembl	1808	chr12	+	76765588	76920659		chr12:76773398+76862485	ACCTATGACCGCCAAAGTAGAAGAGAAGATCCAGGAGGTCTTCAGTTCTTACAAGTTTAA	exon sense-overlapping
ASMM10P012561	3.6964	up	noncoding	AK053815	AK053815	Genbank	1868	chr15	-	55504841	55506709		chr15:55504923-55505920	GCCTTGATCCAACTATTTGAAGAATCATAGAATTAGAGGAATTGTCAATGAAGTCAGAAG	intronic antisense
ASMM10P012497	2.10612	up	noncoding	ENSMUST00000156011	Gm15940	Ensembl	817	chr15	-	37762831	37765401		chr15:37762863-37763540	ACCAACAGAGTGGTTTACAACAATCTGTGACTCTGCTCTGGGATTCCTATCCTTCCACTT	intron sense-overlapping
ASMM10P023023	12.9264	up	noncoding	ENSMUST00000117554	Gm13672	Ensembl	459	chr2	+	74631839	74632298		chr2:74632235+74632298	TGTTTCTGACCATGGGTACACCAATGAGTCAATCCACATGGTTTTGGAGCTCCTCTATTC	intergenic
ASMM10P051376	3.02055	up	noncoding	AK039782	AK039782	Genbank	3271	chr13	-	12609900	12613172		chr13:12612365-12613172	GTGCGAGTCTCTAACAGATACCTAACTCTTTGGACAAATAAATGGAGGGGACTCTTTTTT	intergenic
ASMM10P011547	2.28759	up	noncoding	AK076564	AK076564	Genbank	3559	chr14	+	12374584	12384729		chr14:12384571+12384729	TCAAAGAGGAAGATGATACCTGACCACGCCTATGTGACTAAGCTCTTTGCTTTGTTTTTT	intronic antisense
ASMM10P011547	2.28759	up	noncoding	AK076564	AK076564	Genbank	3559	chr14	+	12374584	12384729		chr14:12384571+12384729	TCAAAGAGGAAGATGATACCTGACCACGCCTATGTGACTAAGCTCTTTGCTTTGTTTTTT	intronic antisense
ASMM10P014858	4.04505	up	noncoding	ENSMUST00000133674	Atf7ip2	Ensembl	2166	chr16	+	10192946	10214231		chr16:10214140+10214231	GATTAAAGGCATGTGCCACTATACTTTGCCTCAGAAGGTGAGTTTTATAAAACATTTAAG	exon sense-overlapping
ASMM10P014858	4.04505	up	noncoding	ENSMUST00000133674	Atf7ip2	Ensembl	2166	chr16	+	10192946	10214231		chr16:10214140+10214231	GATTAAAGGCATGTGCCACTATACTTTGCCTCAGAAGGTGAGTTTTATAAAACATTTAAG	exon sense-overlapping
ASMM10P046340	3.85429	up	noncoding	ENSMUST00000142877	Grb10	Ensembl	3341	chr11	-	11949599	11956024		chr11:11949754-11951502	GACACCCATGCATATATAGCCTTCTGATGGCAATATTTCTGTCCCTTTCTTTGTTCTTTT	exon sense-overlapping
ASMM10P046340	3.85429	up	noncoding	ENSMUST00000142877	Grb10	Ensembl	3341	chr11	-	11949599	11956024		chr11:11949754-11951502	GACACCCATGCATATATAGCCTTCTGATGGCAATATTTCTGTCCCTTTCTTTGTTCTTTT	exon sense-overlapping
ASMM10P011658	2.27905	up	noncoding	ENSMUST00000124704	Anxa11	Ensembl	2643	chr14	+	25842182	25879114		chr14:25873792+25873943	GCTATTTGTCCAGTGCTTTTGATTTCCTGCTCCTTTAGGTACCTCAGTGCTTAGAGAAGG	exon sense-overlapping
ASMM10P020582	2.59555	up	noncoding	ENSMUST00000152800	Rbm43	Ensembl	893	chr2	-	51925387	51927026		chr2:51926774-51927026	AATTAAGGTACTTACTGGTGTGTCATGCCACAAACACTTTTGATGCTAATGTTTCCCTAG	exon sense-overlapping
ASMM10P039071	2.12578	up	noncoding	ENSMUST00000152264	Gm15875	Ensembl	273	chr8	-	11838977	11840400		chr8:11839031-11839205	GCCATGGCTTCAACACCCTCCGATCTAAAGGTCTTCATCTTTCACTTTATTTCTATTTAA	bidirectional
ASMM10P052452	3.48259	up	noncoding	ENSMUST00000117059	Vmn1r-ps108	Ensembl	365	chr13	+	22496033	22496398		chr13:22496338+22496398	ACAATTCCTTGATGCTAAACATTTGAGTATTTCTGACCCTTGGCCATGCAATTCTCAGGC	intergenic
ASMM10P040297	4.46601	up	noncoding	AK144622	AK144622	Genbank	880	chr8	+	31262910	31263789		chr8:31263676+31263789	GTATAGGAGGTTGGACATATCTAGGAAGAACTAGGGAAAGAGTGGGTGACTTTTATCAAA	intergenic
humanlincRNA1697-_P1	3.4982	up	noncoding	humanlincRNA1697-	humanlincRNA1697	lincRNA	10836	chr13	-	113427593	113438429		chr13:113427597-113427656	TGTAAGCTTTGGGAATCAGATGGTACATTTCCTTGCATAACTGGCTGTTGTCAGCTTGTT	intergenic
ASMM10P036623	8.62763	up	noncoding	ENSMUST00000117279	Olfr260-ps1	Ensembl	822	chr7	-	103699575	103700754		chr7:103699766-103700289	TACAGAATCTCAGTGGCTCTCTCAATTATAATAGTGGATGTAGAACTAATAGGAACATTC	intergenic
ASMM10UP520	4.38383	up	noncoding	uc.61+	uc.61	UCR	326	chr11	-	24164806	24165132		chr11:24164883-24164942	TCCTGTGGACAGTGAGATTGCTACAGTTCTTGAAGACTTTCCCACAGTACTCACAAGTGT	natural antisense
ASMM10UP520	4.38383	up	noncoding	uc.61+	uc.61	UCR	326	chr11	-	24164806	24165132		chr11:24164883-24164942	TCCTGTGGACAGTGAGATTGCTACAGTTCTTGAAGACTTTCCCACAGTACTCACAAGTGT	natural antisense
ASMM10P043138	7.07396	up	noncoding	AK157190	AK157190	Genbank	1729	chr9	+	83385769	83387498		chr9:83387438+83387498	CTTATGGTTTCTAACACTTGCGTTATATACAATAGAAGCCATGAAAGCACTTGCTAAATG	intergenic
ASMM10P025792	2.12075	up	noncoding	NR_040627	4930488B22Rik	RefSeq	1722	chr1	+	184712496	184718989		chr1:184718929+184718989	TGTCTTCCTACACTGTAAAGCCACCGTGTAGACACAAAGTAAACAGCCCGTTGCTTAAAG	intergenic
ASMM10P049864	3.151	up	noncoding	uc011ykv.1	EG629133	UCSC_knowngene	2857	chr12	-	22115755	22156646		chr12:22115812-22117820	TTTGTGACAATGTTATTCCAGCTGAGGGTCACCAGTATCTCACCAGGCTTCTGTTAATGG	intergenic
ASMM10UP070	2.61572	up	noncoding	uc.169+	uc.169	UCR	204	chr13	-	78198091	78198295		chr13:78198092-78198151	GAAGTGCCTCAAAGTGGGCATGAGGCGGGAAGGTGAATATTTCTTCTCTGCTTCTCTCCC	exon sense-overlapping
ASMM10P011841	2.1383	up	noncoding	NR_040472	1700112H15Rik	RefSeq	778	chr1	-	184527840	184557691		chr1:184527854-184528070	AAGTGCCTTCCACAGTGGATTTTATCCTCTAAAACTAAATAAACTCTCCTTTCCTTGAGT	intergenic
ASMM10P056477	2.63046	up	noncoding	TCONS_00029169	XLOC_021896	Alexander et al 2013	1706	chr7	+	105725630	105727768		chr7:105726729+105727156	AGGAACTGAGGAAGCTCCAGGACCTCACCGAAAACCACAAGAGCCAACATTCAAATGCTT	intergenic
ASMM10P013239	3.59337	up	noncoding	AK042806	AK042806	Genbank	1590	chr15	+	6701610	6703201		chr15:6703041+6703201	GGAGGATGTTTTAAACTATACATCACAAAATGTACACATGGTCTAAACACAGTCTTCCAG	intergenic
ASMM10P031099	3.70076	up	noncoding	NR_015517	5930412G12Rik	RefSeq	2405	chr5	-	128579129	128600687	ENSMUST00000091324	chr5:128582859-128582987	ACAAAGTGCCTCTCACATTTTGTTGTGCTGGAACTTCGCCTAAGAAGTGGGTTAAACTGG	bidirectional
humanlincRNA1563-_P1	6.938	up	noncoding	humanlincRNA1563-	humanlincRNA1563	lincRNA	18444	chr5	-	76012770	76031214		chr5:76012774-76012833	TGCTCCAGAAGCAACTGCTGTTAAAAAGTAAATAAATAAAACAAAAGGTGGGTATACCTC	intergenic
ASMM10P047703	4.03957	up	noncoding	uc007lxt.1	AK016887	UCSC_knowngene	1242	chr11	-	105965607	105985694		chr11:105965624-105966576	TTTCCAGTTACTGGTAACTACAGAGCCGAGGGAAAATCCTTAAAAATAAACTCATCACTA	natural antisense
ASMM10P047703	4.03957	up	noncoding	uc007lxt.1	AK016887	UCSC_knowngene	1242	chr11	-	105965607	105985694		chr11:105965624-105966576	TTTCCAGTTACTGGTAACTACAGAGCCGAGGGAAAATCCTTAAAAATAAACTCATCACTA	natural antisense
ASMM10P048408	4.81223	up	noncoding	AK089793	AK089793	Genbank	2825	chr11	+	46624019	46626645		chr11:46625043+46625103	CTTGCTAGAGATTAGATTGTAATATCTAGAATCTGTATGAGATGTAGGGGCTCCTACCTA	natural antisense
ASMM10P050125	2.07995	up	noncoding	AK083633	AK083633	Genbank	1745	chr12	-	74893825	74895570		chr12:74893940-74894035	TGGTACATACAGTTATAAATTAAGTAACACTTCTTCCCCTTCACTTTCCTTCCTCCAAAC	intergenic
ASMM10P023101	3.7538	up	noncoding	ENSMUST00000127187	Zfp804a	Ensembl	1566	chr2	+	82235172	82256880		chr2:82235737+82235797	GGTCAAAGTAAACTCAAGGGAGTGCTCATTGTATGTTTCCCTTGAAATTTTATGTTTCAG	exon sense-overlapping
ASMM10P023278	4.14705	up	noncoding	uc008kym.2	DQ698191	UCSC_knowngene	68	chr2	+	92544433	92544501		chr2:92544441+92544501	ACCCACTTCTTTTCCACATGGGCAACTGTGGAGCAATGAAGGCCGAGTCAAACTAACAGG	intergenic
ASMM10P010231	2.69869	up	noncoding	uc007qse.1	AK043531	UCSC_knowngene	2492	chr13	+	56002264	56084849		chr13:56084772+56084849	CGGCCCTCCATGCTTAGTTCCTATTTTGCAGCTTTGGTGTCATATGTGAATTAAATAAAA	natural antisense
ASMM10P010231	2.69869	up	noncoding	uc007qse.1	AK043531	UCSC_knowngene	2492	chr13	+	56002264	56084849		chr13:56084772+56084849	CGGCCCTCCATGCTTAGTTCCTATTTTGCAGCTTTGGTGTCATATGTGAATTAAATAAAA	natural antisense
ASMM10P010231	2.69869	up	noncoding	uc007qse.1	AK043531	UCSC_knowngene	2492	chr13	+	56002264	56084849		chr13:56084772+56084849	CGGCCCTCCATGCTTAGTTCCTATTTTGCAGCTTTGGTGTCATATGTGAATTAAATAAAA	natural antisense
ASMM10P010231	2.69869	up	noncoding	uc007qse.1	AK043531	UCSC_knowngene	2492	chr13	+	56002264	56084849		chr13:56084772+56084849	CGGCCCTCCATGCTTAGTTCCTATTTTGCAGCTTTGGTGTCATATGTGAATTAAATAAAA	natural antisense
ASMM10P028921	2.86785	up	noncoding	uc008tdl.1	DQ723029	UCSC_knowngene	80	chr4	+	62234505	62234585	uc008tcp.2	chr4:62234525+62234585	TGTATTCTGCTCTGTCTAGGTCGTAGTCTCTGGTCTTTGGTTCATTGTCCTGTGATACAA	intergenic
ASMM10P011334	4.66091	up	noncoding	AK156377	AK156377	Genbank	1588	chr14	-	76560526	76562114		chr14:76560689-76562114	ACAAAAATTCCTGCTGGCAGCACGGACAAATCCAAGGAACTCAACTCTTATCAACGTCTC	intergenic
ASMM10P014262	2.74815	up	noncoding	AK085643	AK085643	Genbank	3205	chr16	-	26398577	26401776		chr16:26398726-26399084	GGAATGACATGGACCCACAATGTTCCCTCTTTGCTTAGCTTTTTATTAGTTCATTTTAAA	intergenic
ASMM10P041189	2.14811	up	noncoding	TCONS_00034124	TCONS_00034124	Alexander et al 2013	800	chr9	-	13414329	13415308	TCONS_00034121, TCONS_00034122, TCONS_00034126	chr9:13414728-13415308	AGCCTCCATTTCTTTGTGTTTGTAAGTACATGTTGCTGTGGGAGTGTGCTTGTGTATATG	intergenic
ASMM10P027554	2.52181	up	noncoding	AK146456	AK146456	Genbank	729	chr4	-	108434585	108435312		chr4:108434602-108435312	AGGGTTTCCATTCAACCTCACCACATCACTGAGAGGAGCAAACTAAAAGTAAACATTTTG	intergenic
ASMM10P055942	4.66111	up	noncoding	TCONS_00006893	XLOC_005556	Alexander et al 2013	230	chr12	-	35888277	35896017		chr12:35888286-35895845	TAGCAGAATTTGGTCTTCTTTCAAGAGTTTGTTACGTCTGCTGTGGTCTGCTCTGAACTC	intergenic
ASMM10P046899	2.56798	up	noncoding	ENSMUST00000149070	Gm12300	Ensembl	883	chr11	-	67224195	67237281		chr11:67224209-67224337	GCATCTTGGCTGTCTTTTTTGCTTAAAACCAATCCACTCTAATAAATGTTCAAAGAAGTG	natural antisense
ASMM10P026975	2.24589	up	noncoding	AK084660	AK084660	Genbank	2386	chr10	-	7440363	7442749		chr10:7441641-7442220	GCTCAGGAGCATAAAATGGCTTTGTTAGGATGTAGAGGATTTAACAACTTAAGTTCTCGA	intergenic
ASMM10P056429	2.15228	up	noncoding	TCONS_00027290	TCONS_00027290	Alexander et al 2013	75	chr6	-	29992732	30000792		chr6:29992761-30000764	TAAAAATTCATTCCTGGCCTTATAAAGGGATCAAAGGCATGCACCATCAAGGCCTGCTGG	intergenic
ASMM10P011388	4.60789	up	noncoding	TCONS_00009719	XLOC_007865	Alexander et al 2013	281	chr14	-	96022348	96047071		chr14:96022369-96022531	GAGAAGAGACTCTATGGCTATTCAAAAGTTACCTAATAAAAACAAAAGGCAATGCGAACT	intergenic
ASMM10P035643	14.4373	up	noncoding	NR_040601	4930487H11Rik	RefSeq	895	chr1	-	62790917	62794732		chr1:62791043-62791556	CTTTGAAAACTAAGGAAGAGAGCAAAGTAACACAGGGGGAAATCCAGGGCTCTCTGAAGA	intronic antisense
ASMM10P035643	14.4373	up	noncoding	NR_040601	4930487H11Rik	RefSeq	895	chr1	-	62790917	62794732		chr1:62791043-62791556	CTTTGAAAACTAAGGAAGAGAGCAAAGTAACACAGGGGGAAATCCAGGGCTCTCTGAAGA	intronic antisense
ASMM10P035643	14.4373	up	noncoding	NR_040601	4930487H11Rik	RefSeq	895	chr1	-	62790917	62794732		chr1:62791043-62791556	CTTTGAAAACTAAGGAAGAGAGCAAAGTAACACAGGGGGAAATCCAGGGCTCTCTGAAGA	intronic antisense
ASMM10P035643	14.4373	up	noncoding	NR_040601	4930487H11Rik	RefSeq	895	chr1	-	62790917	62794732		chr1:62791043-62791556	CTTTGAAAACTAAGGAAGAGAGCAAAGTAACACAGGGGGAAATCCAGGGCTCTCTGAAGA	intronic antisense
ASMM10P035643	14.4373	up	noncoding	NR_040601	4930487H11Rik	RefSeq	895	chr1	-	62790917	62794732		chr1:62791043-62791556	CTTTGAAAACTAAGGAAGAGAGCAAAGTAACACAGGGGGAAATCCAGGGCTCTCTGAAGA	intronic antisense
ASMM10P035643	14.4373	up	noncoding	NR_040601	4930487H11Rik	RefSeq	895	chr1	-	62790917	62794732		chr1:62791043-62791556	CTTTGAAAACTAAGGAAGAGAGCAAAGTAACACAGGGGGAAATCCAGGGCTCTCTGAAGA	intronic antisense
ASMM10P057967	2.73668	up	noncoding	AK018007	humanlincRNA0478	lincRNA	1721	chr15	-	97423892	97425615	NM_001161817, NM_010863	chr15:97424267-97424388	CTGTACTGTTCTGTTGTCTTGGCATCTGTGTTTCTTAGTGGTCAGAATTTTCCTTTGTGG	intergenic
ASMM10P050000	5.5279	up	noncoding	NR_045910	1700031P21Rik	RefSeq	304	chr12	-	52599983	52602322		chr12:52599997-52600078	CCAGACTTCTTTCCATGATCAACTGTACCTTGAACTATAAGTGTACATAAATGACTCTTG	intergenic
ASMM10P043221	3.30203	up	noncoding	AK037236	AK037236	Genbank	1880	chr9	+	97289185	97291065		chr9:97290378+97291065	CTTTGTGATTAAGTATTCAAGTTATGAGTCTGTGGGAGCCGTTTTTATTCAAACCACTAC	intergenic
ASMM10P031475	2.02631	up	noncoding	AK004326	AK004326	Genbank	499	chr5	+	20728393	20728892		chr5:20728827+20728892	GTGATTCTTCTAAACACTCAGGGTATAAATTGTCTGGTGTTCTGAATAAAGTCAGCTATT	intergenic
ASMM10P031129	2.00673	up	noncoding	AK156006	AK156006	Genbank	2812	chr1	-	57520830	57523642		chr1:57520861-57523642	ATACAACCATTCAAAGACACATCATAGGGAACCAATCAGGAGTGGAGAAAGGCAGGAGAG	intergenic
ASMM10P055586	2.0902	up	noncoding	AK015443	AK015443	Genbank	542	chr4	+	141652123	141652662		chr4:141652139+141652205	TTCCTGCTGGCCTCACGTGAGGATTCCGATGACTGACTGCTAAGGAAGCTCTCAGGAGTC	intronic antisense
ASMM10P045598	2.80931	up	noncoding	ENSMUST00000117248	Gm14973	Ensembl	255	chrX	+	126953191	126953446		chrX:126953383+126953446	CTACAGCTAACTGGATACATCCTGCTGTGTTTACTTCTCATCATTGACTTATCTGCTAAT	intergenic
ASMM10P049047	7.64287	up	noncoding	ENSMUST00000150536	Gm11417	Ensembl	920	chr11	+	81072402	81083358		chr11:81083298+81083358	ATGAAACCATATACACACAAACAACAAAACCAGACTCAGCAGGTTGTACTTAGATATTTG	intronic antisense
ASMM10P049047	7.64287	up	noncoding	ENSMUST00000150536	Gm11417	Ensembl	920	chr11	+	81072402	81083358		chr11:81083298+81083358	ATGAAACCATATACACACAAACAACAAAACCAGACTCAGCAGGTTGTACTTAGATATTTG	intronic antisense
ASMM10P052169	2.88394	up	noncoding	ENSMUST00000180491	6430562O15Rik	Ensembl	2488	chr13	-	99396923	99412621		chr13:99396979-99398535	CACTACTACAGATTAAAATTCCTTTGTTGCTTGAGATCCCACATTTTATGCTTATGGAAG	natural antisense
ASMM10P041706	3.74906	up	noncoding	uc009pzm.1	AK018968	UCSC_knowngene	1846	chr9	-	61103011	61105386		chr9:61103059-61104624	GTAAAACATCTTCATGTAAGCTTTCCACTTAAACCGGCGATTAAACAGATTAAACAGATG	intergenic
ASMM10P016361	2.90413	up	noncoding	AK004294	AK004294	Genbank	669	chr17	-	64049861	64050672		chr17:64049989-64050425	AGAGAACATTTACTCTTCCAGTCTTAAGGTAAATGCCATCTTCTCCCAGCAGTCTCCGAG	intronic antisense
ASMM10P016361	2.90413	up	noncoding	AK004294	AK004294	Genbank	669	chr17	-	64049861	64050672		chr17:64049989-64050425	AGAGAACATTTACTCTTCCAGTCTTAAGGTAAATGCCATCTTCTCCCAGCAGTCTCCGAG	intronic antisense
ASMM10P009791	2.07476	up	noncoding	NR_003568	Gpr137b-ps	RefSeq	2956	chr13	-	12614064	12650395	NM_031999	chr13:12615800-12617724	TTCAGGGAAGTTTTGCTCCAGACTACTGTGATTGGGGACAACAAAATAACAGCTTCCTGG	intergenic
ASMM10P044203	2.78627	up	noncoding	ENSMUST00000121659	Gm6092	Ensembl	2029	chrX	-	95209772	95211801		chrX:95209957-95211801	ATGTCATTACACAGGAAGGCACTATTTGTACTTACCTGTCCTGGGGTCTTATTCCCATCC	intergenic
humanlincRNA2316+_P1	3.12625	up	noncoding	humanlincRNA2316+	humanlincRNA2316	lincRNA	11775	chr15	+	74500199	74511974		chr15:74511464+74511523	AGGATTAGCCATGCTTCCCTGAAGCTCACACAGAACTTTCTAGTCTTCTCTCCTAGCAAA	intergenic
ASMM10P023678	2.90498	up	noncoding	ENSMUST00000153848	Slc28a2	Ensembl	537	chr2	+	122456398	122460551		chr2:122457597+122457657	GAGCAGCTCAGAGTCCTGCTTGATTGAGATTTATCTTGAATGCATTCCAGAACCACTGAG	exon sense-overlapping
ASMM10P056101	3.02493	up	noncoding	TCONS_00010893	TCONS_00010893	Alexander et al 2013	75	chr15	+	99045234	99053517		chr15:99045261+99053489	CCTTAAACATGAGACAGCAGAAAAATAAAAAGCAACCAAACTAGATCCATCAAAGAGCAG	intergenic
ASMM10UP242	2.20291	up	noncoding	uc.35+	uc.35	UCR	205	chr3	-	118979152	118979357		chr3:118979153-118979212	GACTGTAAGGTCGAATAAGCTGCCTCAAAACCTGCAAAGGGTAACGGAAATACTCTAATA	intronic antisense
humanlincRNA0743-_P1	2.10027	up	noncoding	humanlincRNA0743-	humanlincRNA0743	lincRNA	5021	chr12	-	98288554	98293575		chr12:98288555-98288614	CATTTCCCATACTGAAAAATGCTGGCTTTTGTGGAATGAGTCAGGAGTGGTGTGTAGAAT	intergenic
ASMM10P055947	8.27123	up	noncoding	TCONS_00006908	TCONS_00006908	Alexander et al 2013	75	chr12	-	67227174	67246416		chr12:67227175-67246363	CGAGGTTTACCTTTGACGCTTGGAACCACATTACTAAGTGCTTCAAAAGCTGCAAATGAG	intergenic
ASMM10P049181	2.02825	up	noncoding	TCONS_00004072	XLOC_003463	Alexander et al 2013	781	chr11	+	89383268	89385276		chr11:89385205+89385276	CTGTATCTGTCTATGCTGGAAAGAACTTCCAATGATCTCTCTATTTTTCTTTTGAAAGGA	intergenic
mouselincRNA1223+_P1	3.96325	up	noncoding	mouselincRNA1223+	mouselincRNA1223	lincRNA	20350	chr5	+	118372895	118393245		chr5:118393110+118393169	AATGCTCATCTTTTGGCAGCTAAGTGAGCCACCACTTGCTGCTAGCTTTCCTGTTTCAAT	intergenic
ASMM10P041196	3.87732	up	noncoding	uc007fms.1	AK029407	UCSC_knowngene	1082	chr10	+	69398772	69602138		chr10:69601891+69602138	GTGCTCAAGGCTTTGACTTCAAGCTGTAGCAGCAAGAAGAAAATGAAATAAATAAAGAAC	intron sense-overlapping
ASMM10P041196	3.87732	up	noncoding	uc007fms.1	AK029407	UCSC_knowngene	1082	chr10	+	69398772	69602138		chr10:69601891+69602138	GTGCTCAAGGCTTTGACTTCAAGCTGTAGCAGCAAGAAGAAAATGAAATAAATAAAGAAC	intron sense-overlapping
ASMM10P041196	3.87732	up	noncoding	uc007fms.1	AK029407	UCSC_knowngene	1082	chr10	+	69398772	69602138		chr10:69601891+69602138	GTGCTCAAGGCTTTGACTTCAAGCTGTAGCAGCAAGAAGAAAATGAAATAAATAAAGAAC	intron sense-overlapping
ASMM10P041196	3.87732	up	noncoding	uc007fms.1	AK029407	UCSC_knowngene	1082	chr10	+	69398772	69602138		chr10:69601891+69602138	GTGCTCAAGGCTTTGACTTCAAGCTGTAGCAGCAAGAAGAAAATGAAATAAATAAAGAAC	intron sense-overlapping
ASMM10P041196	3.87732	up	noncoding	uc007fms.1	AK029407	UCSC_knowngene	1082	chr10	+	69398772	69602138		chr10:69601891+69602138	GTGCTCAAGGCTTTGACTTCAAGCTGTAGCAGCAAGAAGAAAATGAAATAAATAAAGAAC	intron sense-overlapping
ASMM10P041196	3.87732	up	noncoding	uc007fms.1	AK029407	UCSC_knowngene	1082	chr10	+	69398772	69602138		chr10:69601891+69602138	GTGCTCAAGGCTTTGACTTCAAGCTGTAGCAGCAAGAAGAAAATGAAATAAATAAAGAAC	intron sense-overlapping
ASMM10P041196	3.87732	up	noncoding	uc007fms.1	AK029407	UCSC_knowngene	1082	chr10	+	69398772	69602138		chr10:69601891+69602138	GTGCTCAAGGCTTTGACTTCAAGCTGTAGCAGCAAGAAGAAAATGAAATAAATAAAGAAC	intron sense-overlapping
ASMM10P026134	3.46804	up	noncoding	AK084396	AK084396	Genbank	2282	chr3	+	92097350	92099631		chr3:92099571+92099631	ATGGATATTTTTCCCCTATTGTGTGAATCCCCTAGAGGGTGCCTTAAGAACAGGAATGGC	intergenic
ASMM10P031131	2.31313	up	noncoding	uc008zux.1	AK140583	UCSC_knowngene	4076	chr5	-	131988009	131992085		chr5:131988023-131992085	ATTTTCTCAGTTGCTCTTTGTGGGAACCATCTTCCCTGATTGTAGCAGAGCCCCTTCATT	intron sense-overlapping
ASMM10P023319	2.31224	up	noncoding	uc008lcw.2	DQ690894	UCSC_knowngene	95	chr2	+	92580872	92580967		chr2:92580907+92580967	ATGGATTTAAAGAATGAAACACTTGCCATCATCCAAATTCCTTCTGATTTCACTATGAGC	intergenic
mouselincRNA0165-_P1	4.11634	up	noncoding	mouselincRNA0165-	mouselincRNA0165	lincRNA	5550	chr10	-	52530460	52536010		chr10:52530584-52530643	ATTCATTCTGAAGTTGAGTGTGCTCCAGTTCTTTTTAGACCACAGGTCACATGTGGGAGG	intergenic
ASMM10P013045	2.12696	up	noncoding	NR_003627	D030018L15Rik	RefSeq	6216	chr15	-	96073336	96079552		chr15:96074269-96074695	TGTTCTGCTCTCTGTAAAGCATGTGTAAAGATATTACAAGCCGAGGCTCCTTAGCCGTCT	intergenic
ASMM10P042533	2.73431	up	noncoding	ENSMUST00000154337	Npsr1	Ensembl	1559	chr9	+	24300333	24314871		chr9:24300338+24300398	GATTCCTCACACTGTGGACTTTTCAGCCATGGTAATGCTCTCTGTTGTTTTTTTATACAG	exon sense-overlapping
ASMM10P048553	2.95462	up	noncoding	ENSMUST00000134285	Gm12239	Ensembl	500	chr11	+	55772087	56070848		chr11:56068917+56068980	AAGACAGGGCAGGGACCCAAAGGAAGAAACCATGGAAGATGCTGCTGGGTGGCTTGCTCT	intronic antisense
ASMM10P035479	4.77279	up	noncoding	uc009fcd.1	Zim3	UCSC_knowngene	554	chr7	-	6976303	6977420		chr7:6976318-6976383	GGATTACATGTGACCTTGTCTCAAAAAAGACCAAAACCAACAATAAAAAACTTCCCTGAA	intergenic
ASMM10P026646	6.92944	up	noncoding	NR_045946	B020014A21Rik	RefSeq	1938	chr10	-	3125090	3133193		chr10:3125125-3126848	GGCATTGAGTCTGTTCTCAAAATCACTAGTGACATGACATTTGTTATTTCTGTTGAGAAT	intergenic
ASMM10P038067	18.7398	up	noncoding	AK015121	AK015121	Genbank	858	chr7	+	67759316	67760173		chr7:67760113+67760173	GGGCAGGAGGTGTATTCTTTAAACTAGAGTTATAGTTCAACAATAAAGAGCTTGCCAGAT	natural antisense
ASMM10P038067	18.7398	up	noncoding	AK015121	AK015121	Genbank	858	chr7	+	67759316	67760173		chr7:67760113+67760173	GGGCAGGAGGTGTATTCTTTAAACTAGAGTTATAGTTCAACAATAAAGAGCTTGCCAGAT	natural antisense
ASMM10P038067	18.7398	up	noncoding	AK015121	AK015121	Genbank	858	chr7	+	67759316	67760173		chr7:67760113+67760173	GGGCAGGAGGTGTATTCTTTAAACTAGAGTTATAGTTCAACAATAAAGAGCTTGCCAGAT	natural antisense
ASMM10P049797	13.1846	up	noncoding	AK015084	AK015084	Genbank	1518	chr12	-	5927027	5943632		chr12:5927100-5927764	GGTAAAAAGGAGATACAAAGTCATGAGAATGCAGCTGACATCATCACAGAAATACTCTTA	intergenic
ASMM10P019020	2.00625	up	noncoding	TCONS_00016087	XLOC_012289	Alexander et al 2013	268	chr19	-	15660009	15664066		chr19:15660023-15660116	CAGAAGATCACCCCCAGAGCAAGGTGGACCTGTTCTGATATGGGACTCATAAGAAGTGGG	intergenic
ASMM10P056412	2.04421	up	noncoding	TCONS_00027078	TCONS_00027078	Alexander et al 2013	75	chr6	+	43845106	43850064		chr6:43845119+43850011	GATGTTGAGGATCCATAAGAACAGAAAGCATCTCTTGACTACTCAGTCTCCCGCATTCAT	intergenic
ASMM10P053586	2.2339	up	noncoding	ENSMUST00000136155	Plp2	Ensembl	1212	chrX	-	7667959	7671372		chrX:7671291-7671349	CCGGCCAGACGGCGGGACAGACGGCTGGGTGTGCAGCGACCTCGAACCCGTGAGCCAGAA	exon sense-overlapping
ASMM10P053586	2.2339	up	noncoding	ENSMUST00000136155	Plp2	Ensembl	1212	chrX	-	7667959	7671372		chrX:7671291-7671349	CCGGCCAGACGGCGGGACAGACGGCTGGGTGTGCAGCGACCTCGAACCCGTGAGCCAGAA	natural antisense
ASMM10P024770	2.45532	up	noncoding	uc008pkt.1	AK144610	UCSC_knowngene	526	chr3	-	65829115	65872281		chr3:65829129-65829264	TTTTCTCTGCTGACTTTACCACGTCTTCCCCTAAATAAATACTACATCGCAGTTTTGTCC	intronic antisense
ASMM10P016876	4.28664	up	noncoding	ENSMUST00000172664	Gm20468	Ensembl	452	chr17	+	26861442	26897886		chr17:26897808+26897886	AACAGAGAGTATTTGGAAACAAAGTGAGGAGTGCTTGCAGTCTTTCCAGCCTTTCCTCCT	intergenic
ASMM10P038437	2.92244	up	noncoding	2_00027236	Olfr544	Lei Sun et al 2012	226	chr7	+	102486385	102493182		chr7:102486526+102486586	GCCGGGTGCCTTGGTCAGAGCACAGCTCACTGATGTTGGAAAGAACAATGGCTTATGTAG	intronic antisense
ASMM10P051140	3.60201	up	noncoding	ENSMUST00000178938	Gm20069	Ensembl	545	chr12	+	102612679	102618516		chr12:102618456+102618516	CTGCTGTATCCTTGGGATGATGTAACAAGTAGTGTTTTATCCTGTCCTGGCAGCTGAGAA	intronic antisense
ASMM10P052703	2.25271	up	noncoding	AK015450	AK015450	Genbank	768	chr13	+	45936039	45936904		chr13:45936841+45936904	AGACTGCTTGCCTGGTATCACTGAACCCCAGAACCATCAAATAAATAAACACATAAATCT	intronic antisense
ASMM10P052703	2.25271	up	noncoding	AK015450	AK015450	Genbank	768	chr13	+	45936039	45936904		chr13:45936841+45936904	AGACTGCTTGCCTGGTATCACTGAACCCCAGAACCATCAAATAAATAAACACATAAATCT	intronic antisense
ASMM10P018214	3.95633	up	noncoding	AK085789	AK085789	Genbank	1298	chr18	+	15070086	15071381		chr18:15071214+15071381	CCAGAGCACACAGGCTTTCTGAACCATTCTCCTGGTCAGTCTCTTTTGATTCTTTTTCTA	intronic antisense
ASMM10P050590	2.00896	up	noncoding	AK136968	AK136968	Genbank	1930	chr12	+	5078753	5080683		chr12:5080613+5080683	CCTTTTTCTCTCGGCCACTTGAAAGTATAGATAGGTTTAAGAAAAACAAAAACAAAACCC	natural antisense
ASMM10P031972	2.51579	up	noncoding	AK156987	AK156987	Genbank	2136	chr5	+	89522859	89525000		chr5:89523561+89523656	CCCACACAGAGAGACTACAAATTGGTGGATGGAAAAATAAAAGAAGATGATTTGCTAAAC	intergenic
ASMM10P035158	2.33174	up	noncoding	uc009ebu.1	DQ713967	UCSC_knowngene	66	chr6	+	127830149	127830215		chr6:127830155+127830215	CTCAGGTTTCTCCTTAGCCACTGGCGAAATTGTGTTTTACTACAATACTGTCTTGCTTCC	intergenic
ASMM10P017340	2.04058	up	noncoding	TCONS_00013376	XLOC_010270	Alexander et al 2013	8281	chr17	+	50416543	50425563		chr17:50425503+50425563	GAACTTGAGTGGGTGGTCTGATCTCACTGGACCTTCAGAAAATATTAATTCTACCAGGTG	intergenic
ASMM10P058172	2.61516	up	noncoding	CD769712	mouselincRNA1056	lincRNA	307	chr3	-	121606529	121616139	NR_046167, NR_046168, NR_046169, NR_046170	chr3:121606566-121606644	TAACCAATGAAGGAACTCAGATGAGAAAGAGTGACAAGCGTGGACTCACACATAGGCATG	intergenic
ASMM10P019243	3.36169	up	noncoding	TCONS_00016117	XLOC_012406	Alexander et al 2013	1736	chr19	-	43483021	43489496		chr19:43483334-43484579	GATCATTGATTTTGTTTGGGTCACAATCTGTTCTCCTTACTAATCTCAAACAGCAGTCCC	intronic antisense
ASMM10P036247	2.02839	up	noncoding	ENSMUST00000133883	Fam189a1	Ensembl	3842	chr7	-	64756112	64773652		chr7:64773503-64773652	AAGTGGGGACCGAGAAGCCACGTCTGTAGTCCTATGTGAGTTCAGTGCCGTCTCAGACAG	exon sense-overlapping
ASMM10P017247	2.4213	up	noncoding	ENSMUST00000163489	Pla2g7	Ensembl	1374	chr17	+	43568714	43607636		chr17:43607474+43607636	GTGTTGTTAGATTTTTAACACATAGAATGTAGTCTGTCCTCAGTGCTCTTAGGTTTTCTT	exon sense-overlapping
ASMM10P027023	2.47951	up	noncoding	ENSMUST00000130843	Exosc3	Ensembl	825	chr4	-	45317488	45320604		chr4:45317566-45317677	AATGGTGTTTTGTTGGTCATACTTGCTCCCCATTCTCTGTAACTCCTTCCAGGTTCCTTC	exon sense-overlapping
ASMM10P047658	2.18003	up	noncoding	ENSMUST00000134335	Dcakd	Ensembl	1320	chr11	-	102994048	102997548		chr11:102997460-102997548	AAGCACCTTTCCTGGTGTCCCTGCAGACTTGACCTTGGGAGTTTTGCATCCTCTCCCTCT	exon sense-overlapping
ASMM10P057848	21.4217	up	noncoding	BI687740	mouselincRNA0549	lincRNA	807	chr15	-	60139651	60140220		chr15:60140150-60140220	GCTTGTGAAATTAATAAATCGTGAGCTTAGCTAACATTTAACACTGAACAACATGCAGAG	intergenic
ASMM10P044425	2.81649	up	noncoding	ENSMUST00000117820	Gm14987	Ensembl	676	chrX	-	130513113	130513789		chrX:130513130-130513789	ACATGCCAAGAGAAGTAGGCTGCTGTGCCTAAGCGCTTCTAATTTTAAGTCCAGCAAAGA	intergenic
ASMM10P044379	3.22736	up	noncoding	ENSMUST00000145323	Btbd11	Ensembl	3337	chr10	+	85629514	85641636		chr10:85641517+85641636	AGGAAAAGAAACTAAGACAGCAAGTCTCCCATTTGTGAGGTCCCTCATCTTCACTCCAGA	exon sense-overlapping
ASMM10P044379	3.22736	up	noncoding	ENSMUST00000145323	Btbd11	Ensembl	3337	chr10	+	85629514	85641636		chr10:85641517+85641636	AGGAAAAGAAACTAAGACAGCAAGTCTCCCATTTGTGAGGTCCCTCATCTTCACTCCAGA	exon sense-overlapping
ASMM10P049288	2.50299	up	noncoding	ENSMUST00000119956	Gm11573	Ensembl	394	chr11	+	97096932	97097326		chr11:97097266+97097326	CAGGAATGGCAAAACCAGGAGGAAAATAAGATCCCCACTTCCAACCATGGACAACTCTAA	intergenic
ASMM10P050694	5.11215	up	noncoding	NR_046278	4930480M12Rik	RefSeq	550	chr12	+	26211266	26240707		chr12:26240647+26240707	TGGTTTACAGATGTGTCTGTCCAATTTCTGCATCTGATGTAACATGTTAATCTTCCAGTG	intergenic
ASMM10P034621	2.40216	up	noncoding	ENSMUST00000054470	Gm27015	Ensembl	408	chr6	+	67165202	67165616		chr6:67165556+67165616	TTAGTGTCAAAAGTTCTGGCGGTCTGGTGGAGTTATAAATCATTGCCAATGTCAAGGTGA	intergenic
ASMM10P058217	5.01135	up	noncoding	CO433172	mouselincRNA1102	lincRNA	693	chr4	-	72106237	72106930		chr4:72106292-72106930	ATTACATGAGCAAATCACCGTGTCTTCATGCAGCCACATTTGGTTTTGATGGTTGACTTT	intergenic
ASMM10P011139	2.4751	up	noncoding	ENSMUST00000162931	Gjb6	Ensembl	201	chr14	-	57130836	57132059		chr14:57132000-57132059	ACTTGAGACCCACAAGACTGATCCACCAACCCAGGTCACACTGGTGGCTGTTATTGAAAG	exon sense-overlapping
ASMM10P011139	2.4751	up	noncoding	ENSMUST00000162931	Gjb6	Ensembl	201	chr14	-	57130836	57132059		chr14:57132000-57132059	ACTTGAGACCCACAAGACTGATCCACCAACCCAGGTCACACTGGTGGCTGTTATTGAAAG	exon sense-overlapping
ASMM10P057979	2.5163	up	noncoding	BY731049	mouselincRNA0606	lincRNA	703	chr15	-	103096150	103102111		chr15:103101971-103102035	AAACTCGGATCCCCGGGCCCTCCTTTTTCTTTACAGCAGTGTTCTTCGTTCCACTCCTGA	intergenic
ASMM10P015221	30.4157	up	noncoding	uc007ayw.1	AK052226	UCSC_knowngene	531	chr1	+	53196112	53197691		chr1:53197631+53197691	AAATCGAGAGAAAATCCCATGTGTGAGAGCTCTCGGGAAAACATTAAAACGCTAATGAAC	natural antisense
ASMM10P056766	3.8716	up	noncoding	uc007tuk.3	TCR-alpha chain	UCSC_knowngene	292	chr14	+	54173719	54220781		chr14:54173732+54220520	AGACTTCAGGTCAACCTTGACATCCAGAACCCAGAACCTGCTGTGTACCAGTTAAAAGAT	intergenic
ASMM10P001849	2.67819	up	noncoding	ENSMUST00000135531	Nrg4	Ensembl	2095	chr9	-	55224231	55283572		chr9:55225574-55226615	AATGACGCTGGTTTCCTGTGTTGACCTTGCACCCTGCTACTAGTCCCTACCAGGAAGCCC	exon sense-overlapping
ASMM10P001849	2.67819	up	noncoding	ENSMUST00000135531	Nrg4	Ensembl	2095	chr9	-	55224231	55283572		chr9:55225574-55226615	AATGACGCTGGTTTCCTGTGTTGACCTTGCACCCTGCTACTAGTCCCTACCAGGAAGCCC	natural antisense
ASMM10P022520	3.35587	up	noncoding	uc008ixu.1	BC152372	UCSC_knowngene	240	chr2	+	27958396	27958636		chr2:27958572+27958636	GACCATGGACTCTGGGGGTTGTCTGTGTATTCTTCCTCCTGCCTGTAGGCTGTCTTCCCT	exon sense-overlapping
ASMM10P014416	2.84861	up	noncoding	AK033492	AK033492	Genbank	2517	chr16	-	39232822	39235339		chr16:39232901-39235339	CGAATGTTGACTGTTTACTACCTTGATCTCTAAATGCTCTGAACATTGAAACTTAAGTCT	intergenic
ASMM10P039532	3.89969	up	noncoding	ENSMUST00000137218	Gm11033	Ensembl	406	chr8	-	74827991	74833920		chr8:74833747-74833847	AATTCAGGAGTCCTGGATCCTTCCAGTTCTGGTTAATCTTACATCTTCAGATAGCCCAGA	intergenic
ASMM10P044698	2.22561	up	noncoding	ENSMUST00000117773	Gm15215	Ensembl	489	chrX	-	163208311	163208800		chrX:163208328-163208800	GTTCTATGACTGCCTTCTGGCTATGATGCTGATGATGTTGCTAACAAAATTGGGACCATC	intergenic
ASMM10P032284	2.03997	up	noncoding	ENSMUST00000152329	Oasl1	Ensembl	800	chr5	+	114929848	114933367		chr5:114933290+114933367	GTTGTAGGGGATACGACTCTCTTCCCTGTTTCTCAATACTACACTTTGCCCTAAACCACT	exon sense-overlapping
ASMM10P044578	3.65072	up	noncoding	AK007066	AK007066	Genbank	555	chrX	-	147155432	147155985		chrX:147155482-147155985	TGTGTCCATATTTCTTCAACATGCTTCTAGAAATAGTTAATCAACATGGGGGTGGATTTA	intronic antisense
ASMM10P036197	2.10111	up	noncoding	AK015621	AK015621	Genbank	1742	chr10	-	126788863	126793710		chr10:126792606-126792897	ACAACAGTCTCCGAAAAGGACCAAGCTTCCACTCTGCTAATGACAGCTGACGTTTCTAAT	intergenic
ASMM10P013586	3.19484	up	noncoding	ENSMUST00000161555	Zfp41	Ensembl	600	chr15	+	75621710	75623830		chr15:75621947+75622030	AATAATCTATTCTTTGATGTCTTCTCTACATTCAGGATGTATGGGACAGGCTCGGACAGT	exon sense-overlapping
ASMM10P057666	2.6652	up	noncoding	BC044747	mouselincRNA1382	lincRNA	2610	chr7	-	70420915	70453222		chr7:70420930-70421118	CTACTGTGATGGTTACCCTTGGTTGTCAACTCTACTATATATGAAATAAACTAAAACCCA	intergenic
ASMM10P050805	3.11198	up	noncoding	AK082671	AK082671	Genbank	1504	chr12	+	51970858	51972361		chr12:51972193+51972361	CATGTTCATATGTGTCGGTGTTTGCTCTTCAAAAAGCTCCTTTTTCCATCTTTGTAATTA	natural antisense
ASMM10P022376	2.78816	up	noncoding	ENSMUST00000155402	Aspm	Ensembl	3982	chr1	+	139454772	139474334		chr1:139470611+139470671	GTCCTTGCTGAAGCTTGATGTGTGCACGTACCGTCCTAACGGACTGCCTTTCACTTGTAG	exon sense-overlapping
ASMM10P055744	2.44269	up	noncoding	ENSMUST00000129609	Gm13824	Ensembl	516	chr5	+	114968783	114997849		chr5:114985803+114985863	ACAGCATTTAAGGTCCTTCTATCTCTGCTACCCAGGAATGAGCCAACACAACAGCATTTT	intronic antisense
ASMM10P038398	2.4855	up	noncoding	AK089510	AK089510	Genbank	1308	chr7	+	100513940	100515246		chr7:100515117+100515246	GGTCGCCCAGAGATACGCCGACTCGGTTTTGGTTTTAATAAATTAGAGGCTTTTTATAAT	natural antisense
ASMM10P041353	5.16347	up	noncoding	AK146883	AK146883	Genbank	1790	chr9	-	35397900	35399690		chr9:35397914-35399690	ATTGCACTTCAGCTTGGAGAAAGGTTAGAAGAATAGTTCAGAGAAAGAAAGAATTTTTGC	intergenic
ASMM10P038998	4.18773	up	noncoding	ENSMUST00000097928	Gm10574	Ensembl	1053	chr7	+	144567354	144581512		chr7:144581452+144581512	ACTGTAGACAAAGAGCAACGGTGACAACCAACCAGGAACTAAATAAACCTTTGCCCCTTT	natural antisense
ASMM10P028317	3.14694	up	noncoding	ENSMUST00000147706	Slc45a1	Ensembl	372	chr4	-	150643288	150644089		chr4:150643824-150643947	TGAGGGGACAAGGGAGGAGTTAAGTTCAGCTCCTTAGTATGGGGCTGTGGGAGAACACAG	exon sense-overlapping
ASMM10P010345	2.24231	up	noncoding	uc007rdb.1	AK049017	UCSC_knowngene	1529	chr13	+	70840450	70859609		chr13:70845342+70845402	AGGAGCCACAGGAAAGGATGGGGAAGAAGTAAATAATAGAATATGGTCCTCCTGAAATGG	intronic antisense
ASMM10P055904	3.35058	up	noncoding	TCONS_00004254	XLOC_003932	Alexander et al 2013	1711	chr11	-	20137211	20139394		chr11:20138541-20138660	ATGGCACACACAATCTAACAGCTTTCTTTTCCCAGGTATTTACAGCCTGAAGACTACTCC	intergenic
ASMM10P050624	2.21443	up	noncoding	AK158976	AK158976	Genbank	2038	chr12	+	11519829	11521867		chr12:11521709+11521867	CACTTTCTTCTGTCTTCCTAGTAGTCAGCAGTAGTGATGCATGCCCTTAATCTCAGCACT	intergenic
ASMM10P054754	4.0425	up	noncoding	ENSMUST00000144474	Sgol1	Ensembl	506	chr17	-	53687559	53689286		chr17:53687684-53687742	TGCACCGGGCCAAGTACCCAGTAAGAGAATTTTGTGTTGTCTTCTTCCAGCATTCTTACT	exon sense-overlapping
ASMM10P032964	2.68264	up	noncoding	ENSMUST00000136877	Podxl	Ensembl	344	chr6	-	31522991	31524311		chr6:31523441-31523536	AAGGACAAAATGTCTTCAGAAATCTCTCTCCATGATGTCACAGACTGCCACGGAATGAAG	exon sense-overlapping
ASMM10P050253	2.84405	up	noncoding	ENSMUST00000163388	Angel1	Ensembl	820	chr12	-	86702438	86718186		chr12:86717890-86718186	TTTGTTCAAATGTCCCAAATCACGAGTCCTTTCGTTTTTCTATCCTGGCTTCCTCATGCC	exon sense-overlapping
ASMM10P055513	2.21869	up	noncoding	ENSMUST00000149168	Slc6a9	Ensembl	2834	chr4	+	117835332	117875196		chr4:117864729+117864789	TTATTCTGATAGCCGTGGCTGTAGTTCTGCCTCCTAGAGACCCTGGTCACTGCCATTGTG	exon sense-overlapping
ASMM10P047714	2.36775	up	noncoding	ENSMUST00000153982	Ccdc47	Ensembl	922	chr11	-	106204292	106205542		chr11:106204596-106204920	TTTCTGCCATTCTAATTGAGGCATTGGCTAGCTCTCATGTTGAGCTGGTGATCTCCTACA	exon sense-overlapping
ASMM10P029388	2.40069	up	noncoding	ENSMUST00000155267	Hectd3	Ensembl	705	chr4	+	116998536	117000322		chr4:117000186+117000246	ATTAGGGTGTTAGAGCCTCGGGACTCTGAGGTGCCCAGCTGAGAGCATTTGTCATTTCAG	exon sense-overlapping
ASMM10P010039	3.88093	up	noncoding	NR_040676	1700095B10Rik	RefSeq	950	chr5	+	112793291	112801701		chr5:112795490+112798828	AGGTGGTGACACTTCCTCTTCAGCTGCTCTGTCCGGGCCTTCATCTCTGAGTCCAATCTC	natural antisense
ASMM10P027250	2.16125	up	noncoding	AK157660	AK157660	Genbank	2334	chr4	-	65012556	65014827		chr4:65012573-65013276	ACCATGCTTGTCTGTTGTCATGTCTCCCTACCATGATGGACTTCTAGTCTTTTGTAATTC	intergenic
ASMM10P029324	3.60707	up	noncoding	ENSMUST00000134494	Gm12823	Ensembl	318	chr4	+	112923695	112945317		chr4:112938726+112938786	GTGAAAACTGATGGTGATCTTGTATTCTCAAGATTGTGGTCTTCTAAATTTGCTGGCAAG	natural antisense
ASMM10P015509	2.05922	up	noncoding	ENSMUST00000168016	Spats2l	Ensembl	2348	chr1	+	57774889	57857541		chr1:57857438+57857541	AGTTAGACTTTGCTGTGTCTGGTTCTGAAGCTGACTCCCTTTTCCCTGTTTCTCAGAGTT	exon sense-overlapping
ASMM10P015509	2.05922	up	noncoding	ENSMUST00000168016	Spats2l	Ensembl	2348	chr1	+	57774889	57857541		chr1:57857438+57857541	AGTTAGACTTTGCTGTGTCTGGTTCTGAAGCTGACTCCCTTTTCCCTGTTTCTCAGAGTT	exon sense-overlapping
ASMM10P030648	2.27017	up	noncoding	AK006537	AK006537	Genbank	719	chr10	-	67708619	67718039		chr10:67716600-67716677	TTTCATCTGGAACTGGCTAGGAAAGAGGCTGGCAAGTCACCAAATCCATCATCCTATCTA	intergenic
ASMM10P056056	2.66697	up	noncoding	TCONS_00009582	XLOC_007391	Alexander et al 2013	4391	chr14	+	103404699	103449824	TCONS_00009581, TCONS_00009583, TCONS_00009584	chr14:103404882+103440314	AGCAGTCAAGATGCTTTCGAAAATGTGGTGTCTCGGTGTCTGCTGTTTCTGTTAATCCTG	intergenic
humanlincRNA0743+_P1	2.19989	up	noncoding	humanlincRNA0743+	humanlincRNA0743	lincRNA	5021	chr12	+	98288554	98293575		chr12:98293516+98293575	TCTGGACTTACTTTTCAGTATACCTTGCAGGAAATGAGTCTCCTTTCAACTACTACAAAA	intergenic
ASMM10P019355	2.81718	up	noncoding	AK132438	AK132438	Genbank	2417	chr19	-	53960354	53962769		chr19:53960392-53962769	CCACCATGCACAAAAGTGTATTTCTGTATTTCACCCATCATATAAATACCAATTCTCAGA	intronic antisense
ASMM10P025470	3.06831	up	noncoding	TCONS_00021110	XLOC_016237	Alexander et al 2013	1065	chr3	-	142691606	142693992		chr3:142691760-142692021	TTTCTTTCTGCTCCAGCAACACTGTACATTTCTGATATCTCCTTCAGTTCCAGATACTGC	intergenic
ASMM10P050856	3.48978	up	noncoding	uc011ymr.2	AB342751	UCSC_knowngene	77	chr12	+	67668397	67668474		chr12:67668414+67668474	TAAGCTTTATAAATCTTATGCTCAACTAATCCCATGTTGGCAGCTGGTGGTGCCCGGCTT	intergenic
ASMM10P035124	2.46837	up	noncoding	ENSMUST00000141521	Vwf	Ensembl	4453	chr6	+	125646338	125661967		chr6:125661777+125661967	TTCCTATCAAAGGAAGTTGAGCACCCTTTTGGGGGTGGTATCTTTCTGATTCCAGACCAT	exon sense-overlapping
ASMM10P054204	2.11126	up	noncoding	uc007qwp.1	AK006455	UCSC_knowngene	416	chr13	+	61804311	61826524		chr13:61804656+61804716	GGCAAGGCTGGACACTGCAATCAGGTATTTAGAGCCTCCTCTTAAAAGACAGGGGATTAA	intergenic
ASMM10P043765	4.39641	up	noncoding	ENSMUST00000139112	Gm14974	Ensembl	804	chrX	-	30587055	30621275	ENSMUST00000126711, ENSMUST00000126906, ENSMUST00000133259, ENSMUST00000137421, ENSMUST00000144018, ENSMUST00000150003, ENSMUST00000156730, ENSMUST00000156744, uc009svf.1, uc009svl.1, uc009svr.1, uc009svs.1, uc009svv.1, uc009swg.1, uc009swh.1, uc009swj.1, uc009sxf.1	chrX:30621218-30621265	GATGCAGAGGTGGAGGAAAACAAAGAAAAGCAGAGCAGAAGCCCATCGCCTGGGGAAACT	intergenic
ASMM10P055930	3.69942	up	noncoding	TCONS_00006785	TCONS_00006785	Alexander et al 2013	85	chr12	+	104435374	104436779		chr12:104435409+104436739	TGGCCTCCTCCCCGAAAACGGGATGGAGGCTAGATTAGGGGAGACTCCTCTGTCTGGCAA	intergenic
ASMM10P048805	2.11326	up	noncoding	ENSMUST00000143389	Zranb3	Ensembl	686	chr1	-	127965130	127972958		chr1:127965834-127966333	TCATAAAAGCCTCCATAGCTTTCTTCTTCCAACACGATTGTGGACCGCTAGCATCTGTTT	exon sense-overlapping
ASMM10P002554	4.27634	up	noncoding	ENSMUST00000146664	Slc5a12	Ensembl	1693	chr2	+	110605723	110646584		chr2:110624253+110632713	AAAGGCTTATGTAGGTATCCTTTTCGGTATTATGTGTACCTCCATGGCTGTGGTTGCATC	exon sense-overlapping
ASMM10P002554	4.27634	up	noncoding	ENSMUST00000146664	Slc5a12	Ensembl	1693	chr2	+	110605723	110646584		chr2:110624253+110632713	AAAGGCTTATGTAGGTATCCTTTTCGGTATTATGTGTACCTCCATGGCTGTGGTTGCATC	exon sense-overlapping
ASMM10P042919	2.35194	up	noncoding	TCONS_00033990	XLOC_025131	Alexander et al 2013	1160	chr9	+	60538780	60540082	TCONS_00033988, TCONS_00033989, TCONS_00033993	chr9:60538982+60539120	GATGAGAACTCCCTCTGAAAGTGTCCTCTAACCCACACATACACACACCACCATGGCATG	intergenic
ASMM10P045085	2.27273	up	noncoding	AK034176	AK034176	Genbank	3472	chr10	+	91888828	91953580		chr10:91953520+91953580	AAACTGTCTTTTGTCCCATCTTGTCTCCAGTTGTGTATAATAAAGGTAATGCCATTTTTC	intergenic
ASMM10P010033	2.35275	up	noncoding	NR_040570	4930455F16Rik	RefSeq	758	chr16	-	4219911	4229116		chr16:4227834-4228885	GCATCTTCTCTAGTCTGGAGCCTGAACGTCTTCTGTGGAGTCTGGACCTCTAGGGAGTTA	intergenic
ASMM10P027776	2.01844	up	noncoding	ENSMUST00000153472	Akirin1	Ensembl	763	chr4	-	123738939	123750231		chr4:123738957-123739142	CCACTCTTTGGTGCTGTCATGGTGTTATTTTTACATCTTATGAAAGAACTCATTTGCATT	exon sense-overlapping
ASMM10P026126	2.29623	up	noncoding	ENSMUST00000142476	S100a4	Ensembl	336	chr3	+	90604910	90605833		chr3:90604929+90604996	ATATCCAGTTCTCAACACACTGTTGGCGTGGGTTGGAGAATGTTACTTTTGTGTCTCCTG	exon sense-overlapping
ASMM10P043596	2.02566	up	noncoding	AK017285	AK017285	Genbank	1331	chrX	-	7153810	7155141		chrX:7153858-7155034	GTGGCTTAAACCTAGGTTGCCATTGCTTTATACATTTTCACTTAGCACAGATTTGTAATT	intergenic
ASMM10P057931	3.03277	up	noncoding	CA880872	humanlincRNA0897	lincRNA	253	chr11	+	90467757	90468010	NM_021433, uc007dbd.1	chr11:90467895+90468010	TGAACTCTGGGGCTTTCTCTAAGCTTATTCCAAGCCATTCTCACTCTCTGCATTCCATTG	intergenic
ASMM10P030424	2.84407	up	noncoding	NR_046190	4930459L07Rik	RefSeq	428	chr5	-	58443239	58452998		chr5:58443256-58443575	TTGGCCATTATGAGACAGATTAAACTCTTTTGCTCCTTTCTGTAATAAACCAAGTACATG	intergenic
ASMM10P047746	2.28213	up	noncoding	ENSMUST00000136917	Nol11	Ensembl	2704	chr11	-	107178535	107184821		chr11:107180142-107180912	TTCCTTCATGCCAGAATAGCTTGTGTTTCTGTTTAGGTCTGTTTCTGAACTTCTGTAAAT	exon sense-overlapping
ASMM10P047746	2.28213	up	noncoding	ENSMUST00000136917	Nol11	Ensembl	2704	chr11	-	107178535	107184821		chr11:107180142-107180912	TTCCTTCATGCCAGAATAGCTTGTGTTTCTGTTTAGGTCTGTTTCTGAACTTCTGTAAAT	exon sense-overlapping
ASMM10P039732	2.39605	up	noncoding	AK144425	AK144425	Genbank	1006	chr8	-	95089682	95090676		chr8:95090278-95090676	TCTGGGTTCTCAATACAGGGATGTACATGTACACACACCTTACTCTTCATCCCTTGGACA	natural antisense
ASMM10P024938	3.8582	up	noncoding	ENSMUST00000135539	Sema4a	Ensembl	2487	chr3	-	88435961	88448630		chr3:88448328-88448630	TAATCCTCATTAGGAGCAATCATATTTCAGATCCTGCGATGGGCTTCCAGACAGGCCTTA	exon sense-overlapping
ASMM10P042794	2.22101	up	noncoding	AK141974	AK141974	Genbank	2949	chr9	+	48896450	48905982		chr9:48905902+48905982	TTTGAATATGTTCCTTGGCTCCTGATCCTCATCTGTGACCAGAAGCATTGGCTGTCATCA	intronic antisense
ASMM10P042794	2.22101	up	noncoding	AK141974	AK141974	Genbank	2949	chr9	+	48896450	48905982		chr9:48905902+48905982	TTTGAATATGTTCCTTGGCTCCTGATCCTCATCTGTGACCAGAAGCATTGGCTGTCATCA	intronic antisense
ASMM10UP753	2.14833	up	noncoding	uc.329-	uc.329	UCR	307	chr2	+	105334157	105334464		chr2:105334405+105334464	CCTGGCTGGCTAATGGGCTTATCAAAATTCATGATGTAATAAGAAGGCCGACAAGTGCAT	intron sense-overlapping
ASMM10UP753	2.14833	up	noncoding	uc.329-	uc.329	UCR	307	chr2	+	105334157	105334464		chr2:105334405+105334464	CCTGGCTGGCTAATGGGCTTATCAAAATTCATGATGTAATAAGAAGGCCGACAAGTGCAT	intron sense-overlapping
ASMM10P047795	2.22594	up	noncoding	ENSMUST00000127337	Gm11681	Ensembl	870	chr11	-	112792730	112799008		chr11:112792747-112793267	TAGGCCTATGGTGCCTGTCTGTACCTTTTAGTGATAACATGACCTTAGGTTAATTGCTTA	intergenic
ASMM10P033718	2.32045	up	noncoding	ENSMUST00000149562	Gm16235	Ensembl	206	chr10	-	88445153	88445934		chr10:88445201-88445291	AATGCTCATTTCAAGTGCTGGAGAGAAGACTCAGCGTTAAGAGTCCTGCCTGTTCTTGAA	natural antisense
ASMM10P020030	2.30362	up	noncoding	ENSMUST00000163160	Gm17197	Ensembl	452	chr19	+	56364261	56366241		chr19:56366181+56366241	CAGGGGCTTCAGTATGCTCTGCCTTTGTATAAATTGACATCCTCCACAATAAAATGTTTG	natural antisense
ASMM10P020030	2.30362	up	noncoding	ENSMUST00000163160	Gm17197	Ensembl	452	chr19	+	56364261	56366241		chr19:56366181+56366241	CAGGGGCTTCAGTATGCTCTGCCTTTGTATAAATTGACATCCTCCACAATAAAATGTTTG	natural antisense
ASMM10P019181	2.46396	up	noncoding	AK149874	AK149874	Genbank	1671	chr19	-	38537752	38539420		chr19:38537769-38539420	GCTTGTATTGAAGTTCAAGCTGTGTTTAGAGCTTCCCACTTGACCTTTGCTGAGAACACT	intronic antisense
ASMM10P043751	3.06643	up	noncoding	uc009svs.1	AK054333	UCSC_knowngene	1941	chrX	-	27829756	27885336	uc009svf.1, uc009svl.1, uc009swh.1	chrX:27829956-27831189	TGCCAACTGTATGCATTTCCTTTGTATAACCTCTCTTTAAGGGACTAATGGAACAACCAA	intergenic
ASMM10P049531	2.64922	up	noncoding	ENSMUST00000119942	Gm11718	Ensembl	537	chr11	+	107191093	107191630		chr11:107191504+107191630	AATTAAGATCATTACCATCCCTTAGCGCAAATCCTCAGGCTGGACTGATGGCTCCATCTT	intergenic
ASMM10P017908	5.85873	up	noncoding	ENSMUST00000142134	Ppargc1b	Ensembl	366	chr18	-	61389831	61400400		chr18:61389880-61390086	TACAAATGTCATCTTGAGCTTTTGAGGGACTCAAGGTCCCTTAGGGATCACCTTATAGGG	exon sense-overlapping
ASMM10P001856	9.24036	up	noncoding	ENSMUST00000135563	1700003M02Rik	Ensembl	690	chr4	-	34688960	34719609		chr4:34714486-34719044	CCAAGTCTTCAAGAAAGAGTGGAGTTGGCAGATTTCAGAACACAGGAATGGCTTTTTCCA	exon sense-overlapping
ASMM10P002051	4.98963	up	noncoding	ENSMUST00000138678	Gm10433	Ensembl	841	chr12	+	100188772	100192745		chr12:100188791+100188890	AACGTGTTTACCAAGTGTACCTGGAGTGGGAAGTGTCTACTGTGACTTGTTCATGTCAAG	intergenic
ASMM10P027760	2.29484	up	noncoding	ENSMUST00000120383	Gm12877	Ensembl	510	chr4	-	122582699	122604894		chr4:122582713-122582820	GTCTTCTCCAAGAAGTTAGGCTACTACTGGTGGCTTCTGTTTCCTGTGACCTTCACATCC	intergenic
ASMM10P019506	2.06726	up	noncoding	AK032489	AK032489	Genbank	2340	chr19	+	5467381	5469721		chr19:5469653+5469721	CTTCATTAGGGGTTGTCTTAGAACTGCGATGTTCCATTAAACTCCACCCATATCTCTCCC	natural antisense
ASMM10P057761	2.14393	up	noncoding	BY005150	mouselincRNA1549	lincRNA	484	chr9	+	61224037	61224517	NM_001014974	chr9:61224361+61224421	CTAGAACAGTCAGGTTCCTTATCCCTCTACACTCTGGGCTGGAAAGGTTATAGCAAAGCC	intergenic
ASMM10P046032	2.76272	up	noncoding	AK135697	AK135697	Genbank	2877	chr10	+	112975621	113028222		chr10:113028133+113028222	TTGAAAAGCAGAGGCCATGAATTCTCTTTCCCTCTTTAGGCCTTCATATGTGAATTTCCT	intergenic
ASMM10P001108	4.44792	up	noncoding	ENSMUST00000123473	1700091E21Rik	Ensembl	652	chr18	-	64269399	64277171		chr18:64269910-64277075	GTCCATCGAACTAGGCCAAGCCAACTGGACCTTTAACTGACCTCTGTGCTCAACAAAAAA	natural antisense
humanlincRNA0498-_P1	2.18207	up	noncoding	humanlincRNA0498-	humanlincRNA0498	lincRNA	7613	chr10	-	119058078	119065691		chr10:119058352-119058411	GCTTTTAGAGTCACTGTAGGATGAGAAGCCATTCTTTCTTCCTTCCATGTCTGGGAGAGA	intergenic
ASMM10P032053	2.01614	up	noncoding	TCONS_00025009	XLOC_018469	Alexander et al 2013	3033	chr5	+	99275219	99279278	TCONS_00025007, TCONS_00025008	chr5:99279218+99279278	CTGTCACTCATTCCTCTAGGTTTGGATTTCCCCATATGTGCCAATAAAGGATCTGCAAAC	intergenic
ASMM10P013344	5.06003	up	noncoding	AK132921	AK132921	Genbank	1049	chr15	+	31282088	31283136		chr15:31283073+31283136	AAAGCAAGGAAAACCTAGACAGTCACATTTCCATAATATGCAATAAGGAACCCCCTTTGA	intergenic
ASMM10P028742	5.34291	up	noncoding	ENSMUST00000134869	Tmem8b	Ensembl	1243	chr4	+	43669555	43686413		chr4:43686324+43686413	AAAGTGACTGGTTTTTGTTAGGCACCTTGTGGGGTGAATGGCCAAAGCTGTTTACAAGCT	exon sense-overlapping
ASMM10P000954	2.3707	up	noncoding	ENSMUST00000119280	Gm15113	Ensembl	836	chrX	+	148379233	148380419		chrX:148379406+148379779	TCATATAGTTGATTCAGGGGAGCTCCTATTTTCACTCATAGACCACGTCCTGACCTCTCA	intergenic
ASMM10P002478	2.13026	up	noncoding	ENSMUST00000145444	Dlx1	Ensembl	813	chr2	+	71529852	71532519		chr2:71530311+71531053	GAGGACCCAGTTTGCAGTTGCAGGCTTTGAACCGGAGGTTCCAACAAACTCAGTACTTAG	exon sense-overlapping
ASMM10P054398	2.52584	up	noncoding	ENSMUST00000132427	Pop1	Ensembl	794	chr15	+	34515789	34529161		chr15:34515817+34515877	AAGGCTGTTTCTTTTCCCTCTTAGCTAATGAGCGAGTGAAGCAGCTGCTTCTGGAGGGTG	exon sense-overlapping
ASMM10P054398	2.52584	up	noncoding	ENSMUST00000132427	Pop1	Ensembl	794	chr15	+	34515789	34529161		chr15:34515817+34515877	AAGGCTGTTTCTTTTCCCTCTTAGCTAATGAGCGAGTGAAGCAGCTGCTTCTGGAGGGTG	exon sense-overlapping
ASMM10P037064	2.45522	up	noncoding	NR_046050	1700120G07Rik	RefSeq	884	chr7	-	135191764	135196002		chr7:135191938-135192234	GGTTGCAAGGGGTACATGGAAAGTGTAGATCTTGATTTGTTTTCCTGTGAACCCAAAACT	intergenic
ASMM10P027026	2.43646	up	noncoding	ENSMUST00000147926	Shb	Ensembl	1609	chr4	-	45423277	45482802		chr4:45482605-45482802	TCTTTATCAAAAGCAGAGTGGAGACTTGTCCTGTTCTCAAATAGGCTCAGGAACTCAGGC	exon sense-overlapping
ASMM10P052278	5.51697	up	noncoding	AK015807	AK015807	Genbank	606	chr13	-	113078506	113079112	AK016211	chr13:113078542-113079100	AAACAAACCGAAATCAGCATGGTTGTACAGCCAAATGGAAATATTTTCAAATTAGCAGCT	intergenic
ASMM10P056085	7.48228	up	noncoding	TCONS_00010795	XLOC_008030	Alexander et al 2013	75	chr15	+	51996512	52000035		chr15:51996540+52000008	ACTCTGTAACTCAGAGCCAGAAAGACATATAAGGTGTGAAAAAAATACATGACAGAAAAC	intergenic
ASMM10UP126	5.28194	up	noncoding	uc.219+	uc.219	UCR	210	chr5	-	131693977	131694187		chr5:131693980-131694039	AATTATTCATCTTCCAAAAGGGTATTTCATGGCCGCTGGGCCCAAACGATCGTTCACCTT	intron sense-overlapping
humanlincRNA0587+_P1	3.96436	up	noncoding	humanlincRNA0587+	humanlincRNA0587	lincRNA	3420	chr3	+	55096303	55099723		chr3:55099664+55099723	TTTAGTTACTAGTCCTGAGCCAGCATGAATGTCTTGGTGTTAAGCATGTCCCACGGCTAT	intergenic
ASMM10P044664	2.07014	up	noncoding	ENSMUST00000130794	Gm15169	Ensembl	2335	chrX	-	157757426	157798019		chrX:157757440-157759218	AGAAAGGCAGGGCAAATTATGGAAACCCAGAAATGTCCACCCATAGATATTCGAATGGTG	intergenic
ASMM10P039297	3.11586	up	noncoding	ENSMUST00000135194	Mtus1	Ensembl	1325	chr8	-	40998769	41000205		chr8:40998957-40999435	CTGGGGAAAGATAAATTTGTTTTCAATACTGTGACCAAAGTCTTTGAGATTAGAAGGTTC	exon sense-overlapping
ASMM10P039297	3.11586	up	noncoding	ENSMUST00000135194	Mtus1	Ensembl	1325	chr8	-	40998769	41000205		chr8:40998957-40999435	CTGGGGAAAGATAAATTTGTTTTCAATACTGTGACCAAAGTCTTTGAGATTAGAAGGTTC	exon sense-overlapping
ASMM10P039297	3.11586	up	noncoding	ENSMUST00000135194	Mtus1	Ensembl	1325	chr8	-	40998769	41000205		chr8:40998957-40999435	CTGGGGAAAGATAAATTTGTTTTCAATACTGTGACCAAAGTCTTTGAGATTAGAAGGTTC	exon sense-overlapping
ASMM10P045064	2.27345	up	noncoding	AK041185	AK041185	Genbank	1645	chr10	+	91123402	91125047		chr10:91124838+91125047	AAGACACCACTAGAGCTGGCTCCTGTATTGACTATTGTAGTTATACTAAGTCTACCTCTG	natural antisense
ASMM10P048348	2.23746	up	noncoding	ENSMUST00000123278	Gm12127	Ensembl	706	chr11	+	36278040	36279987		chr11:36279924+36279987	TCGCTCTAACCTCAGATGCCTCTGTGAAGTGCTGAAGAACAACATGAATCTGAACTCTGA	intronic antisense
ASMM10P051368	3.20177	up	noncoding	uc007ple.1	AK159010	UCSC_knowngene	1334	chr13	-	11700778	11702112		chr13:11700954-11702112	CACTGGGCCTTCATCATTTTCTTAATCCTACTTCAGGGTTATTTTTACAAAATAGGTTCA	exon sense-overlapping
ASMM10P017477	2.25094	up	noncoding	ENSMUST00000135750	Ltbp1	Ensembl	3277	chr17	+	75384209	75392512		chr17:75384903+75385072	TTATTCTTTATGCTCTATCCCAGTATTTAGTGTGTGCATGAGCCCATCTCCCATAGAGGG	exon sense-overlapping
ASMM10P017477	2.25094	up	noncoding	ENSMUST00000135750	Ltbp1	Ensembl	3277	chr17	+	75384209	75392512		chr17:75384903+75385072	TTATTCTTTATGCTCTATCCCAGTATTTAGTGTGTGCATGAGCCCATCTCCCATAGAGGG	exon sense-overlapping
ASMM10P000888	2.44565	up	noncoding	ENSMUST00000116160	Gm15108	Ensembl	803	chrX	+	148055248	148056743		chrX:148055478+148056196	TAGAACTAATAGCTCTACAGATAGACCACACCATGACCTCTTCAGACCACTTCATAACTA	intergenic
ASMM10P036815	15.0925	up	noncoding	AK044183	AK044183	Genbank	4134	chr7	-	114534907	114539041		chr7:114534998-114539041	ATTCTAAACCTGACTGTTCAGCCTGAACACTTAGGAGTTACTCAACATATCTGTACCTAA	natural antisense
ASMM10P036214	2.0769	up	noncoding	ENSMUST00000154958	A230006K03Rik	Ensembl	901	chr7	-	61282738	61311721		chr7:61282752-61282828	ATCCACCTTTGGTTGTGTACAAGGTAATAATCTCTGTGTCTGTCTCACCATCCCAAGAAT	intergenic
ASMM10P002785	4.23374	up	noncoding	ENSMUST00000150764	Mfsd2b	Ensembl	3486	chr12	-	4862439	4874355		chr12:4867653-4870498	TAATGCCTTGGCTCGCCTCTATTGTATTGCAGCTGCCGTGGTTGCCTTGACTTATCCTGT	exon sense-overlapping
ASMM10P039424	3.01038	up	noncoding	NR_033217	BC030870	RefSeq	1481	chr8	-	65085614	65129537		chr8:65085646-65086663	AAACTACAACTAACCATGTCTCTGCTGCTTCTATAATAAGGACTTAATAAGGACTTCTGA	intergenic
ASMM10P031610	2.1539	up	noncoding	AK148952	AK148952	Genbank	841	chr10	-	78185430	78186269		chr10:78185464-78186031	TGTAACATAATGTCAGAGTAAGGCCGCTGTACTAAGATCGTTTAAAGTGTAAGCATTAAA	intergenic
ASMM10P038353	4.00484	up	noncoding	AK085894	AK085894	Genbank	1192	chr7	+	97571021	97572213		chr7:97571718+97572213	GTATCTGGCTATGTTGTTTATGCCTTCTGAGTGACTAAGGTTATAGGTGAAGCTACCTCC	intronic antisense
ASMM10P038353	4.00484	up	noncoding	AK085894	AK085894	Genbank	1192	chr7	+	97571021	97572213		chr7:97571718+97572213	GTATCTGGCTATGTTGTTTATGCCTTCTGAGTGACTAAGGTTATAGGTGAAGCTACCTCC	intronic antisense
ASMM10P038353	4.00484	up	noncoding	AK085894	AK085894	Genbank	1192	chr7	+	97571021	97572213		chr7:97571718+97572213	GTATCTGGCTATGTTGTTTATGCCTTCTGAGTGACTAAGGTTATAGGTGAAGCTACCTCC	intronic antisense
ASMM10P038353	4.00484	up	noncoding	AK085894	AK085894	Genbank	1192	chr7	+	97571021	97572213		chr7:97571718+97572213	GTATCTGGCTATGTTGTTTATGCCTTCTGAGTGACTAAGGTTATAGGTGAAGCTACCTCC	intronic antisense
ASMM10P044413	2.11576	up	noncoding	ENSMUST00000117443	Gm381	Ensembl	2037	chrX	-	126905580	126907617		chrX:126905655-126907617	TAAAAGAAATAGTCTTCGTAATGCAAAACCCACCACATATCCTCCACGTGCCGACAATTC	intergenic
ASMM10P034500	3.66956	up	noncoding	NR_015348	Hoxa11os	RefSeq	1839	chr6	+	52245242	52249769		chr6:52245753+52245816	TAACATGATTCTCCACTGCAGCTGCCTCTTTGAAGCGGATCCGTGAAGTAGAAATTTGGA	natural antisense
ASMM10P002839	2.69867	up	noncoding	ENSMUST00000151648	Dennd4b	Ensembl	1073	chr3	+	90269015	90271697		chr3:90270130+90270212	GTGCAGGTGAGAGATGTCTCCCTATGACAACCTGCTCCTCTGTCAACCTGTCTCCTCACC	exon sense-overlapping
ASMM10P045095	2.55826	up	noncoding	AK041693	AK041693	Genbank	2573	chr10	+	92644090	92651734		chr10:92651657+92651734	ACTCCCATCTCTTTTTCATCTTCTGGTGACTTTCTGTGTGCGTAATGTTACCTGCAGGTG	intergenic
ASMM10P026558	2.0787	up	noncoding	AK135269	AK135269	Genbank	834	chr3	+	137914435	137915269		chr3:137915066+137915269	CAATTCTCTGTAAACCATTGAAAGTAAAAGAATAACCAGACAACAACCTCCACATTCCCA	intergenic
ASMM10P040618	2.28442	up	noncoding	AK041817	AK041817	Genbank	1638	chr8	+	77282860	77286207		chr8:77285732+77286207	AGATAAGGACACCTGCATTAGAAACAAGACAGAAGACTACCCTCAGAAACGGTGGACACT	intronic antisense
ASMM10P025022	2.87375	up	noncoding	AK138896	AK138896	Genbank	3505	chr3	-	93638043	93641548		chr3:93638206-93640292	TTTTGAGTTCTATGTATGGGGATTTTGGGGGTTGAGGATTTACTTCTATAAATCTGGCTG	intergenic
humanlincRNA1395+_P1	19.1166	up	noncoding	humanlincRNA1395+	humanlincRNA1395	lincRNA	11963	chr6	+	95192892	95204855		chr6:95204796+95204855	AACACAAAGCAAGCACAGGAGAAACAAGAAACAGACTCAGCCGTGACATAGAAGATTAGA	intergenic
ASMM10P015295	16.5686	up	noncoding	uc007zqw.1	AK076959	UCSC_knowngene	733	chr16	+	70954287	71010887		chr16:71010825+71010887	GAAAAAAGCTATAAAACACCTTGTCGTGGACATAGCATGGCTGAGGAACCTTTGAACTCA	intergenic
ASMM10P020107	2.43776	up	noncoding	uc008igg.2	5430407P10Rik	UCSC_knowngene	5163	chr2	-	6124810	6130185		chr2:6124854-6129627	CAGAATTAGAGGCAGTCCAGTCGGAAGTTCAAGGTCATCTTCAACTACATATCAAGGCCA	exon sense-overlapping
ASMM10P042892	4.00154	up	noncoding	ENSMUST00000131007	Gm16131	Ensembl	659	chr9	+	58117814	58118989		chr9:58118912+58118989	CTGGGGAACAAAGGCATCAATTAATTCTTCCCATTTAGCATTTGATCTCTCAGTAAATAT	natural antisense
ASMM10P034887	2.85296	up	noncoding	ENSMUST00000125951	Fam19a1	Ensembl	684	chr6	+	96113241	96131950		chr6:96131890+96131950	TCCTTCCATTGGCTATCCCTAAAATGTACATGAATTCCAAATGCAAACTTTTGCTAATCA	exon sense-overlapping
ASMM10P001152	2.95856	up	noncoding	ENSMUST00000124274	Gm11973	Ensembl	540	chr11	+	6475476	6493535		chr11:6475707+6493113	TTCTGCTTCACGTCCAGGAGGAGGGGTTCTTGCCTGTTTGTGTGTCGGTGCATTGCATGC	natural antisense
ASMM10P017899	2.01603	up	noncoding	AK086035	AK086035	Genbank	1465	chr18	-	60769525	60770990		chr18:60769608-60770990	AAATCTTGCAGCTTTTGTGCCTTTGAAACCAGTAACACTTGGACAACAGACGTAGCCCAG	intergenic
ASMM10P033441	2.00488	up	noncoding	ENSMUST00000129650	Pcyox1	Ensembl	779	chr6	-	86394517	86396626		chr6:86396148-86396626	TTTCAAAAACAAAAGCAACACTGATAGGAGGGGAAACAAACGGTTCCTCTTTTCCTTTCC	exon sense-overlapping
humanlincRNA0399-_P1	7.85419	up	noncoding	humanlincRNA0399-	humanlincRNA0399	lincRNA	20429	chr9	-	14512975	14533404		chr9:14513064-14513123	ATATAACCAAGGAGAGAATAAAACACGGCAGCACTGCTCAGAGGGAGCTACAAACTGGAT	intergenic
ASMM10P016897	2.07008	up	noncoding	uc008bmi.2	DQ696325	UCSC_knowngene	141	chr17	+	27340593	27340734		chr17:27340674+27340734	CACACACAAATGTCCAACCACAGGTCTTCCTGAGTCCTCTTTCAGGCCTAGTATTGGCTC	intergenic
ASMM10P032164	2.25585	up	noncoding	AK158138	AK158138	Genbank	1956	chr5	+	108448960	108450919		chr5:108450348+108450589	CAGCTGCCTTCCTAAAACACTCTACCAATGTGGAAGATGTGGAAATTAAAACAAAAATTA	bidirectional
ASMM10P002965	2.30375	up	noncoding	ENSMUST00000154025	Tmem125	Ensembl	203	chr4	-	118542601	118543249		chr4:118542634-118543128	ATGTTTAGAGTTTGTCCTGTCATCCACTGTGGCACCACCAGCTTCCTCCGACAGCCTGGA	exon sense-overlapping
ASMM10P048337	8.79875	up	noncoding	AK045569	AK045569	Genbank	1481	chr1	-	18010465	18011945		chr1:18010563-18011945	CACATGGTTCACAGATAAGCATGCTGGCACTCAAACACATGAAAATGAATAAATAAAATG	intergenic
ASMM10P037635	3.14563	up	noncoding	AK156772	AK156772	Genbank	3647	chr7	+	28640442	28644085		chr7:28643238+28643325	ATACCGCCCCTAAAAGTTGATACTCTTCCTGTTCTAAAATCCCTAAACATTTTCCTTTTA	intergenic
ASMM10P034554	2.13649	up	noncoding	ENSMUST00000177200	Vmn1r-ps8	Ensembl	838	chr6	+	57188506	57189344		chr6:57188999+57189344	TCTTCCCCATGAACTACATCATCATGGGATTACATTTTCCACTCTCATCATCCAGAGATG	intergenic
ASMM10P047789	2.62005	up	noncoding	ENSMUST00000133231	BC006965	Ensembl	867	chr11	-	112669200	112677220		chr11:112676852-112677220	ACCTGCTCAGTCTTTCCATTGTGTTGTTGCTATGGTTTGGAACTTGAATGGCTCCCAAAG	intergenic
ASMM10P016682	2.01687	up	noncoding	AK015295	AK015295	Genbank	1788	chr17	+	15207601	15209389		chr17:15209328+15209389	TCTGGCTCTTTTATAGGCATTTACCTACCCCTATATCTGACCTAAAACTCTTTAGACCAC	intergenic
ASMM10P028031	9.07893	up	noncoding	AK040302	AK040302	Genbank	1351	chr4	-	134891845	134894225		chr4:134892119-134892631	AACATGACAGATGGCATTAGTGGTGACGTTGCCAAGAAGGGCTGTAAAGAAACTAAGTGG	natural antisense
humanlincRNA0052+_P1	2.96485	up	noncoding	humanlincRNA0052+	humanlincRNA0052	lincRNA	24541	chr3	+	147737095	147761636		chr3:147761531+147761590	ACAACAGTGTGGTGATCTCCTATGCACTGAGTAAACACACAGCCAGTTTTCACTCAGTAC	intergenic
ASMM10P023818	2.36827	up	noncoding	ENSMUST00000124336	AV099323	Ensembl	921	chr2	+	132253356	132261333		chr2:132261105+132261333	GATTGATTTCCAGGTCTTGGTTTATTTCTGTGTGTGGGTGTTTTGTCTCTATGTGCATCT	bidirectional
ASMM10P054400	2.82546	up	noncoding	ENSMUST00000162520	Gm16136	Ensembl	1121	chr15	-	37231920	37233159		chr15:37232959-37233011	GCGCGGTGATTGGCTGCGGTGCTCCCTCAGGTGAGCTGCCATTGGCAGAGGCGCGCTCAG	natural antisense
ASMM10P020731	5.025	up	noncoding	ENSMUST00000135128	Tlk1	Ensembl	4271	chr2	-	70712406	70825397		chr2:70731827-70732066	ACAAGACTGGATTGCCTACAAGCCTTTTGAACAGTGGAGAATGCAGGGCATTGGTTTTAG	exon sense-overlapping
ASMM10P021527	3.72715	up	noncoding	AK043105	AK043105	Genbank	687	chr2	-	130167825	130168512		chr2:130167880-130168512	GGAGTCAGATCTGTAGCTTTAGACTTAGCTATGGAGTTGTTTACTCTTGTGTATGTTATA	intergenic
ASMM10P015865	12.1338	up	noncoding	ENSMUST00000126755	Cpne5	Ensembl	7517	chr17	-	29217861	29237712		chr17:29218015-29225190	TCCAGTTCTGTTTCCGTTGCTGTGATAAAACATCCCAACGGAAAGCTGCTTAGAATCCAG	exon sense-overlapping
ASMM10P009807	3.47181	up	noncoding	NR_015496	1700031M16Rik	RefSeq	852	chr15	+	98398444	98416135		chr15:98412030+98413432	CCAAGACTGGAAGCTTCAAGCCTCCAGATCTCTCTACACACATCCCCAAATAAGAATCAC	intergenic
ASMM10P030697	3.17044	up	noncoding	AK006735	AK006735	Genbank	290	chr10	-	68904203	68904490		chr10:68904218-68904490	GAAAAGGACTCTCAGTGAACAAGCCCTACGTATGTGCTCATTATACATGTATTACGGCCT	intergenic
ASMM10P014523	2.03744	up	noncoding	AK157533	AK157533	Genbank	2677	chr16	-	58724038	58726714		chr16:58724074-58726714	GGTTCCCTAATAAGAGCAAATGTATCCCTCCTAGTTTGGCATGCTATTTTAATAAATTCT	intergenic
ASMM10P015359	2.59266	up	noncoding	AK046703	AK046703	Genbank	3177	chr16	+	86196375	86199551		chr16:86199488+86199551	CATTCCCATTGGTAGAGTTGACTTTGTGGATAGAGATTTATTGCCTATATTGTAGGCTTC	intergenic
ASMM10P022523	11.0632	up	noncoding	ENSMUST00000156508	F730016J06Rik	Ensembl	2593	chr2	+	28095482	28113851		chr2:28113488+28113851	CTCAAAAACGCACAGGTAACTGTTAGTGTGAGTTGATTGTTCATGCCAGGGAACAGACGT	intergenic
ASMM10P017278	2.18285	up	noncoding	AK158947	AK158947	Genbank	1900	chr17	+	45865079	45866979		chr17:45866879+45866979	TAAATAGAGATGTAAATCTACCCCAGGGTGGGGCAGATGTGAAAGTCACGGTTCCAGAAA	intergenic
ASMM10P057606	4.22671	up	noncoding	BQ831808	mouselincRNA1217	lincRNA	532	chr5	+	111791554	111805689	NM_177389	chr5:111805611+111805685	TATTTGGTAGCCACCCTTCAGATGATGGAAATTCCATTCTGACCTCTTTCCAGGCACGTT	intergenic
ASMM10P042594	3.43781	up	noncoding	ENSMUST00000159363	4930581F22Rik	Ensembl	750	chr9	+	35118064	35124068		chr9:35123940+35124068	TTTGGGGGGTTGCATCATCTGATTCTCAGGAAAATGTTACCAATTCCAGGCATCTATCCC	intergenic
ASMM10P027744	2.85607	up	noncoding	AK053935	AK053935	Genbank	2679	chr4	-	120845127	120847805		chr4:120845141-120847805	GGGTGGAAGGTAAATCAGAATTTAAAGATTCCCCCATTTTGTTCCTCTGTCAGGACTGCT	intergenic
ASMM10P026574	2.55762	up	noncoding	ENSMUST00000142731	Gbp3	Ensembl	943	chr3	+	142560174	142565508		chr3:142565448+142565508	AGTGGGAGAGGGAAGTTAGAATCAGCTAAGCCTTGCTCCTTGCTTGACATCTCTTGCTTG	exon sense-overlapping
ASMM10P040304	2.52444	up	noncoding	AK053427	AK053427	Genbank	3325	chr8	+	32198785	32202111		chr8:32202051+32202111	AACAAATCACTACATTTGCCTTACTTAGGGTTTCTGTTGCCACAATGAAACACCATGACC	intergenic
ASMM10P035560	2.62891	up	noncoding	TCONS_00029260	XLOC_022301	Alexander et al 2013	3923	chr7	-	12862225	12866557		chr7:12862239-12863311	AGTACTTCTAGAAGCTTAGCAGTGTTCAGTTTTAGTTCTCCGTCCTTCATTGTAAGACCA	intergenic
humanlincRNA0083-_P1	3.68719	up	noncoding	humanlincRNA0083-	humanlincRNA0083	lincRNA	20942	chr3	-	107147826	107168768		chr3:107147827-107147886	AATATGAGAGCTACTCTTTCAGAATCTTGCCCACACATTGGGCGTGTGTGTATGTGCACA	intergenic
ASMM10P001559	2.22628	up	noncoding	uc008wrs.1	AK190497	UCSC_knowngene	101	chr5	-	24444182	24444399		chr5:24444224-24444374	TGGGGAGTCAGACTTCCCCTGCTCGGCTGTCTGGTTTGCTGCTCATCCCACCAGTACAGC	exon sense-overlapping
ASMM10P020779	3.38322	up	noncoding	ENSMUST00000132326	1700109F18Rik	Ensembl	460	chr2	-	74703247	74712054		chr2:74703311-74703622	CGAGAGGTCTGAATCTCCTTTTTATAAATAAGGTCATCATAGAAAGGCATTTTCGTTAGT	natural antisense
ASMM10P019111	2.08563	up	noncoding	ENSMUST00000159639	Glis3	Ensembl	349	chr19	-	28263950	28283906		chr19:28283841-28283906	ACGGGGACTTAGAAGGCTTTGAAGAGTTGGTCATGCTGCCTGTTGTCATCGTTTTCCCAG	exon sense-overlapping
ASMM10P057161	2.29161	up	noncoding	uc011ynn.1	Tomm20l	UCSC_knowngene	552	chr12	+	71111427	71123222		chr12:71111579+71117525	CGCCGCCTGCAGGACATTATGGGATCCAGTAAAGAAGGAAGAACTACAAGAATATTTTTT	exon sense-overlapping
ASMM10P057161	2.29161	up	noncoding	uc011ynn.1	Tomm20l	UCSC_knowngene	552	chr12	+	71111427	71123222		chr12:71111579+71117525	CGCCGCCTGCAGGACATTATGGGATCCAGTAAAGAAGGAAGAACTACAAGAATATTTTTT	natural antisense
ASMM10P016099	2.19845	up	noncoding	uc007beu.1	AK217854	UCSC_knowngene	155	chr1	+	60704258	60704413	ENSMUST00000123995, ENSMUST00000178619, NM_001159375, NM_144958	chr1:60704345+60704413	AATGTGCGTGCTGAGGTGCAGAAGCTGCAGATGGAAGCTCCCCATATCATCGTGGGTACC	intergenic
ASMM10P018851	2.18634	up	noncoding	ENSMUST00000159211	Vps51	Ensembl	1826	chr19	-	6070080	6077203		chr19:6070094-6070438	CTCTGACTTTGCTGAGCCTCTCCATCCTATGAGAAAGGACGTGGTAAATCTGGGCTTCCC	exon sense-overlapping
ASMM10P050252	13.9609	up	noncoding	ENSMUST00000181495	4732487G21Rik	Ensembl	2664	chr12	-	86290760	86306006		chr12:86302132-86302219	GCTAATCTCCATGTCAAGTATCAAGAGAATGGAAGCCAGGTCTCACCATGGTGTTTACAG	natural antisense
humanlincRNA1148-_P1	3.21851	up	noncoding	humanlincRNA1148-	humanlincRNA1148	lincRNA	38024	chr2	-	46025461	46063485		chr2:46025462-46025521	ACCTTACATGCCTTTGTCTAGAATTTCACCAGAGTATTTCCAGGACAGTAGAGAAATCAT	intergenic
ASMM10P027815	2.6555	up	noncoding	ENSMUST00000156350	2610028E06Rik	Ensembl	3623	chr4	-	125888196	125922417		chr4:125918501-125918574	CCTGGACCTCCAGGGTTAACGTTCCGCTCAGGCGCTGGGAAGTGCAGCCACTCCACGTTG	intergenic
ASMM10P015593	4.83526	up	noncoding	NR_033511	Gm10510	RefSeq	723	chr17	-	15350812	15354461		chr17:15350961-15351288	TTCACAAACTCTAGTTCAAAACCTACCAGAACACTGGCCTTGCTAGTCTGTGGTGTTCTC	intergenic
ASMM10P030850	4.98613	up	noncoding	ENSMUST00000144833	Crybb2	Ensembl	653	chr5	-	113068691	113069494		chr5:113069274-113069494	GATTTCAGCGTCACTAAATCTCCTGGAAATGTCCTAATCATGCTACCCTAGCTGTCCCTT	exon sense-overlapping
ASMM10P052173	2.15578	up	noncoding	ENSMUST00000161321	BC055324	Ensembl	705	chr1	-	163967111	163972319		chr1:163971975-163972206	TTTTGGAAATGTTGTTTACCAGTTTGTTTTAATGTAATGTGTGGCTTCCTTCCCTGAAAG	exon sense-overlapping
ASMM10P047134	2.8544	up	noncoding	ENSMUST00000126857	Trp53i13	Ensembl	913	chr11	-	77508610	77512763		chr11:77509287-77509367	CAGAGGAAGGAAAACTCAGGGTCTTCTTCCATCTTAGCTCTACGTCACCTTCTTTCATAG	exon sense-overlapping
ASMM10P029199	5.9007	up	noncoding	AK089689	AK089689	Genbank	4013	chr4	+	102613577	102618924		chr4:102618864+102618924	GACTCAGGTGTTTGAATGCTGGGTTCAAAGATAGGAGCACTACATTTGGCTTCTCTTATA	intergenic
ASMM10P013354	3.36791	up	noncoding	AK015828	AK015828	Genbank	651	chr15	+	32226384	32227034		chr15:32226971+32227034	TGTTTTCATGTTCAGAGGCTGTCGTCCCGACTCTACTTTAGTCCTCAATTAAAAAACTAC	intergenic
ASMM10P055141	2.13803	up	noncoding	NR_040348	4930473A02Rik	RefSeq	1409	chr2	-	130543790	130563749		chr2:130563667-130563723	TCCTCGTCCCTGTTGGGCGGAGCTCTTGCTGTCTGGTCCAATGCACGTCCGGACTCTCGG	natural antisense
ASMM10P055141	2.13803	up	noncoding	NR_040348	4930473A02Rik	RefSeq	1409	chr2	-	130543790	130563749		chr2:130563667-130563723	TCCTCGTCCCTGTTGGGCGGAGCTCTTGCTGTCTGGTCCAATGCACGTCCGGACTCTCGG	natural antisense
ASMM10P010266	2.58714	up	noncoding	TCONS_00008044	XLOC_006188	Alexander et al 2013	1893	chr13	+	62255382	62275760	TCONS_00008046	chr13:62263635+62263695	AATTGTTGGTTTGATATACTCTGATCTCTGTTGCTTCACAAGCTCCCGAGTCACAACATG	intergenic
ASMM10P023116	3.67174	up	noncoding	AK157328	AK157328	Genbank	1447	chr2	+	84715013	84716459		chr2:84715595+84715760	TTCTACGTATGTACCGGAAGTGCTCAAAAACAAGCAGATGCCCTTTCTTAGTTCACCAGC	natural antisense
ASMM10P031275	2.24098	up	noncoding	ENSMUST00000160498	E130309D02Rik	Ensembl	4278	chr5	-	143301208	143315131		chr5:143312151-143314177	GATTTATGTAACTATTCCACCTTTGTAGTGGGCATGGTCCTTCTTGCAAGAACGCACTTC	exon sense-overlapping
ASMM10P032017	3.50606	up	noncoding	ENSMUST00000172752	Shroom3	Ensembl	1027	chr5	+	92962038	92964790		chr5:92962520+92962630	AGATAAAAACACATTAGACGCTTAAAGGAGAGGAGGACCACAGAACCACTGGGATAAGAG	exon sense-overlapping
ASMM10P032017	3.50606	up	noncoding	ENSMUST00000172752	Shroom3	Ensembl	1027	chr5	+	92962038	92964790		chr5:92962520+92962630	AGATAAAAACACATTAGACGCTTAAAGGAGAGGAGGACCACAGAACCACTGGGATAAGAG	exon sense-overlapping
ASMM10P028445	2.60206	up	noncoding	AK145502	AK145502	Genbank	1117	chr10	-	30530913	30532030		chr10:30530927-30532030	GACTAACATTAGATGTTAACCATGAAGATTAGCTGGCCTATGTGTGAAGCTAGGCAAATT	intergenic
humanlincRNA1428-_P1	2.09081	up	noncoding	humanlincRNA1428-	humanlincRNA1428	lincRNA	4092	chr6	-	90914993	90919085		chr6:90915062-90915121	TCAAATGTGAACTGTGATAGGCCTGGTCTTGTTGCTCTGTGTGACTTGAGGCCTTTTCAT	intergenic
ASMM10P048681	2.14141	up	noncoding	uc011xwb.1	Trpv2	UCSC_knowngene	539	chr11	+	62575973	62578595		chr11:62578075+62578135	TGACAGAGGGTTGTGAGCCACCATGCAGTGCTGGGCCCCGAACCCCGATTCTCTGGAAAG	exon sense-overlapping
mouselincRNA0492+_P1	2.41809	up	noncoding	mouselincRNA0492+	mouselincRNA0492	lincRNA	13302	chr14	+	71120386	71133688		chr14:71133620+71133679	GTAGAACACGATTCAAGGTCATGCATTTTGTCCTTCAGCAGATGATTCTCTGGCTCTGAG	intergenic
ASMM10UP850	3.88866	up	noncoding	uc.9+	uc.9	UCR	202	chr4	-	148744427	148744629		chr4:148744449-148744508	TATTTCACTCTAGGGAGGAGAGATAATTCTTCAATGTGGGACACATCTGGGAGCCAAGGA	intergenic
ASMM10P017344	2.1641	up	noncoding	TCONS_00013377	XLOC_010272	Alexander et al 2013	1362	chr17	+	51857415	51864780		chr17:51857444+51857559	TTTTCTCTACAGTTTTGCTCTAGAAACCTTCATCTCTGCATCCTGGGAGTGGGTAGCTCT	intergenic
ASMM10P027157	4.36919	up	noncoding	ENSMUST00000127456	Gm12580	Ensembl	1751	chr4	-	58648391	58658592		chr4:58648444-58650091	AACTGAAAAACCTTGTCTTGGGTGGGTATCCATTTTAGTACCTTTGTGCATATTTCTGAT	intergenic
ASMM10P037257	2.87098	up	noncoding	ENSMUST00000127723	Leng8	Ensembl	5599	chr7	+	4137083	4148173		chr7:4144589+4144711	TTTTGTTTGTTCATAGTGGTGAGTCACTGATACTGGCTTTGGTGCTGCTCTGGTTGAGTG	exon sense-overlapping
ASMM10P035151	2.31422	up	noncoding	uc029vzw.1	DQ697892	UCSC_knowngene	64	chr6	+	127803194	127803258		chr6:127803198+127803258	AACTAAGACAGTGTGCTTCAAGGTACAAGGCTGCCAAGATGTGGGGTCCTTAGTTACCAG	intergenic
ASMM10P002115	2.30656	up	noncoding	ENSMUST00000139575	Lphn1	Ensembl	756	chr8	+	83923091	83930052		chr8:83924342+83929463	AACCTGGTTCAAGATGTGCTCAGTGATGTCTTCGTGTGCCCAGGGACCCTGCAGAAGGTG	exon sense-overlapping
ASMM10P049706	2.79165	up	noncoding	ENSMUST00000139746	Cbx2	Ensembl	762	chr11	+	119023724	119028038		chr11:119023999+119024174	TTTGCCTGTGGGTTTGAGGCTGGGATGCTAACTAACTTTAAGGACTTCTAAGACCTCAGA	exon sense-overlapping
ASMM10P032321	3.53901	up	noncoding	ENSMUST00000128473	B230112J18Rik	Ensembl	602	chr5	+	116312359	116318281		chr5:116318204+116318281	CAAGGACCCTCTGGGAGCATGAGACAGGGAGGACAGGAAAGAATCTCTGATAATAAAAAA	intergenic
ASMM10P049062	3.80689	up	noncoding	ENSMUST00000118925	Gm11422	Ensembl	1103	chr11	+	82727999	82729102		chr11:82728757+82729102	AATTGGCACCTCCTGCAGACACTGAATGAATCCAACCTATAGCCCTTAATACTGCTCTGT	intronic antisense
ASMM10P018221	4.88626	up	noncoding	ENSMUST00000158193	Gm22389	Ensembl	301	chr18	+	16033745	16034046		chr18:16033986+16034046	AAGTAGAACAAGGTGGCTACACCCTTGCAGAATCTTTATATGTAGCTGTTTACATAGTAT	intergenic
ASMM10P056510	2.03132	up	noncoding	TCONS_00029581	TCONS_00029581	Alexander et al 2013	75	chr7	-	138093519	138097542		chr7:138093528-138097491	TGTCCATCAGGTGGATCATAAACTACTGCTGTGATTGCTCTGTGGGACTATGAACTCAAG	intergenic
ASMM10P001731	5.31638	up	noncoding	ENSMUST00000133204	Gm11290	Ensembl	327	chr13	+	22014467	22015348		chr13:22014884+22015252	TTAACGTTCGTTCCTGTGAGCTTCGATAAGAGGGATGAAAGCAAGGTAATGCATCCTGAG	intergenic
humanlincRNA1352+_P1	4.41343	up	noncoding	humanlincRNA1352+	humanlincRNA1352	lincRNA	9820	chr6	+	91540654	91550474		chr6:91550363+91550422	TGAAGAGAAAACACAGAGCTGAGGTTTAGAGCCGTATGCATCTGTCTTCATGTGGCAGAA	intergenic
ASMM10P027737	3.06046	up	noncoding	AK030290	AK030290	Genbank	3097	chr4	-	120514262	120517356		chr4:120514289-120517356	CTTGGGGTAATATTAAGTAGACTCAAAACCTCCCCAAATTTAAGAGAACAAACAAGAACA	natural antisense
ASMM10P027737	3.06046	up	noncoding	AK030290	AK030290	Genbank	3097	chr4	-	120514262	120517356		chr4:120514289-120517356	CTTGGGGTAATATTAAGTAGACTCAAAACCTCCCCAAATTTAAGAGAACAAACAAGAACA	natural antisense
ASMM10P050692	4.02475	up	noncoding	NR_045844	Gm17746	RefSeq	1115	chr12	+	25129173	25132274		chr12:25132071+25132274	ATTCTCCTGAAAGGACCATGAAACCCTGGAAGGAAGAAAAAGCTCCATGAAGCTGTGACT	intergenic
ASMM10P041793	8.73557	up	noncoding	uc009qfz.1	DQ717301	UCSC_knowngene	61	chr9	-	67694108	67694169		chr9:67694122-67694169	AGTTGAAAATTCTAGCAGCTGGTATTTGCCTTTCAATTTGGAGATGGACTACAAATAGTT	intergenic
humanlincRNA1250-_P1	5.2895	up	noncoding	humanlincRNA1250-	humanlincRNA1250	lincRNA	8085	chr1	-	91779652	91787737		chr1:91779657-91779716	TAATAAAACAATAGAGTTGTGGGCCAGAATCTGTGTCTAGTAGAAGGGGAATTCCTCATG	intergenic
ASMM10UP181	2.25887	up	noncoding	uc.28+	uc.28	UCR	355	chr3	-	158023941	158024296		chr3:158023955-158024014	GGGCACATTAACAGATTAATCCATCTGTATAGGGCTTTTGCTGTTGGATAGAATTTAAAT	intron sense-overlapping
ASMM10UP181	2.25887	up	noncoding	uc.28+	uc.28	UCR	355	chr3	-	158023941	158024296		chr3:158023955-158024014	GGGCACATTAACAGATTAATCCATCTGTATAGGGCTTTTGCTGTTGGATAGAATTTAAAT	intron sense-overlapping
ASMM10P047609	2.62666	up	noncoding	ENSMUST00000156781	E130111B04Rik	Ensembl	450	chr11	-	102030267	102035084		chr11:102030281-102030468	TCTTGCTGTGAATTCCCTGCCATGATGTCCTGTATCCTTAAATAAACCTTCCATTGCTTC	intergenic
ASMM10P020103	3.85825	up	noncoding	ENSMUST00000152519	Cdc123	Ensembl	600	chr2	-	5810717	5844941		chr2:5810731-5810795	TTAGACCATTGAGAATCCCGGACAAAGGTCCTGGAAGTGTGCTGCTTATTTGTAAATGAA	exon sense-overlapping
ASMM10P033860	2.38267	up	noncoding	NR_045009	Gm15987	RefSeq	1082	chr6	-	128952352	128975029		chr6:128952393-128953124	AATGATTTGGGTCAGTGATTTTTCTCCTTCCATCTTTGAGATTAACATGTGCTAGAGATA	intronic antisense
ASMM10P033860	2.38267	up	noncoding	NR_045009	Gm15987	RefSeq	1082	chr6	-	128952352	128975029		chr6:128952393-128953124	AATGATTTGGGTCAGTGATTTTTCTCCTTCCATCTTTGAGATTAACATGTGCTAGAGATA	intronic antisense
ASMM10P033860	2.38267	up	noncoding	NR_045009	Gm15987	RefSeq	1082	chr6	-	128952352	128975029		chr6:128952393-128953124	AATGATTTGGGTCAGTGATTTTTCTCCTTCCATCTTTGAGATTAACATGTGCTAGAGATA	intronic antisense
ASMM10P027864	5.09798	up	noncoding	AK039622	AK039622	Genbank	1281	chr4	-	128880651	128881929		chr4:128880665-128881929	AGAAGTAACATCAGGATTTTTAGGAGGGGAAGAGGGGGCTCTCCAAGAAATACTGTTGAG	intergenic
ASMM10P020272	2.10548	up	noncoding	ENSMUST00000151131	Uap1l1	Ensembl	1353	chr2	-	25361489	25363698		chr2:25362938-25363243	AGATCACCAGGTCACTGAACTCGGGAACAAACTCCCAGTTAGGGAAGTGTGGTCTCCCCG	exon sense-overlapping
ASMM10P056465	3.42105	up	noncoding	TCONS_00029056	XLOC_021499	Alexander et al 2013	13639	chr7	+	39540447	39575833	TCONS_00029058	chr7:39545079+39553227	TACTTCATACTTCGCAGATCTCGGGTTTCCCAAGTTGGCCTCAAACTTTCTCTTAGCTGA	intergenic
ASMM10P029187	3.86377	up	noncoding	ENSMUST00000151561	Ak4	Ensembl	791	chr4	+	101420496	101463680		chr4:101420596+101420747	TCTGAAAGATTGCATTTTGAGTGCAGCTTTGCTGCAAGTGGCCTTTTGAGGTTGTCCCTT	exon sense-overlapping
ASMM10P044287	2.70496	up	noncoding	ENSMUST00000121850	Gm14848	Ensembl	417	chrX	-	103299014	103299431		chrX:103299052-103299431	CTTGAAAACAATGTTCTTCTGCTATGTACTGTGAGTCAGCTACCACTTCCTCTGTCACAC	intergenic
ASMM10P046482	2.52914	up	noncoding	AK136783	AK136783	Genbank	3787	chr11	-	30501638	30505424		chr11:30503494-30505424	TGAGAGACCTGCCCTTTTCTGAAGAGAAATGGAGGAGGAGTAGATCTAGGGGAGATTATA	intergenic
ASMM10P036287	2.16754	up	noncoding	uc029wgu.1	DQ697625	UCSC_knowngene	77	chr7	-	69904449	69904526		chr7:69904463-69904526	TTAACAGTACAAGGGACTACTTGGAAAGTAACTACTTTTTCCTTTTGCTTGGTCCAGATA	intergenic
ASMM10P051479	2.47542	up	noncoding	ENSMUST00000121318	Vmn1r-ps113	Ensembl	1106	chr13	-	22736987	22738093		chr13:22737179-22738093	GACAGACTGTGCCTTTTCCCTAATTTTAAGTCTCTCTTCCACGAACAAAATCTTGATGGT	intergenic
ASMM10P015866	2.88903	up	noncoding	AK041968	AK041968	Genbank	2092	chr1	+	59151046	59169320		chr1:59169247+59169320	CTGCACACTACAGTCCAGAGTAGGTCCTTCATTTACACATTTATCACATTTTTATTACTA	natural antisense
ASMM10P003738	5.84791	up	noncoding	ENSMUST00000174603	Msh5	Ensembl	2718	chr17	-	35028682	35046542		chr17:35031723-35032340	TTGAGATTGAGGGGCTGGACTTCATGAGGACAAGCTGCACTATCGTAGCGCCCGGACCAA	exon sense-overlapping
ASMM10P019482	2.50902	up	noncoding	ENSMUST00000181260	Gm26720	Ensembl	3538	chr1	+	91989050	91992628		chr1:91992287+91992628	TTCATGTAAGAATCTGCAACTGTGAGGCCATGACAGACTTCCATCCTCTTCAGGAAACTG	natural antisense
humanlincRNA1808+_P1	2.42836	up	noncoding	humanlincRNA1808+	humanlincRNA1808	lincRNA	7285	chr11	+	55703650	55710935		chr11:55710658+55710717	CTTGAACTTGATGTTGACAAGTCACTCTTGCTCCATACTCTGGGTGATGCCTTTGGAAGT	intergenic
ASMM10P015387	2.29952	up	noncoding	ENSMUST00000123318	Gm15965	Ensembl	1428	chr16	+	90983906	90987237		chr16:90987174+90987237	TGAAGGAACCATGTCTAAGATACCATGTTCTGCAGAGCCTCACTTACACTCCACACAATA	intronic antisense
ASMM10P015387	2.29952	up	noncoding	ENSMUST00000123318	Gm15965	Ensembl	1428	chr16	+	90983906	90987237		chr16:90987174+90987237	TGAAGGAACCATGTCTAAGATACCATGTTCTGCAGAGCCTCACTTACACTCCACACAATA	intronic antisense
ASMM10P011314	2.0195	up	noncoding	AK044155	AK044155	Genbank	1152	chr14	-	73979157	74451303		chr14:73979297-73979480	AGATGGTGGCCTTATGTGCTCTCATCCCACCATGCTAATGATATCTACTAATTCTATTGA	intergenic
ASMM10P026545	2.40791	up	noncoding	AK020443	AK020443	Genbank	594	chr3	+	135467601	135468195		chr3:135468083+135468195	GAACCCAATGCAAGTCACTAAATGTCTTAATAGTGACATCTGCATAAGACTTGTAATAGC	intergenic
ASMM10P038462	5.82156	up	noncoding	ENSMUST00000118801	Olfr590-ps1	Ensembl	853	chr7	+	103165897	103166750		chr7:103166669+103166750	CCTGTTCTCAACCCTTTAATTTATAGCATCAGAACTAAATGGATTATAGAACAGGTACTG	intergenic
ASMM10P024391	2.0955	up	noncoding	AK077193	AK077193	Genbank	2024	chr2	+	178407269	178409292		chr2:178409229+178409292	AATAGACTTACCATCCTCCATGATGCAATCTAGTGATTTCTCAACTAGCTGCTTGTTATA	natural antisense
ASMM10P013301	2.58313	up	noncoding	AK031549	AK031549	Genbank	3217	chr15	+	16751432	16754649		chr15:16754584+16754649	CCAGCTCACCTATTGTTGAATCACTTTCCAATTCTGTTAAGCAAACACTTTTCTTTCCAT	intergenic
humanlincRNA2190+_P1	3.30569	up	noncoding	humanlincRNA2190+	humanlincRNA2190	lincRNA	2766	chr1	+	4089533	4092299		chr1:4092195+4092254	TTTGTAGTCAAATATGGCCTTCAAACTCTGATCACTTGCCTGCTTAGATCACCCCATTGC	intergenic
humanlincRNA0573+_P1	4.16014	up	noncoding	humanlincRNA0573+	humanlincRNA0573	lincRNA	5869	chr5	+	146971481	146977350		chr5:146977185+146977244	TTGCAGAGAGCATCGTCTCTGACATCACTGGCTGTAGTCATCCTGTGTACTTTCTATCAA	intergenic
ASMM10P042316	6.92582	up	noncoding	ENSMUST00000082463	Gm23624	Ensembl	321	chr9	-	120791464	120791785		chr9:120791478-120791785	TGGGAATATATAATATAAGCGTGAAGATCGGGGGAACAGAAATATATCCAAACGTGATTT	intergenic
ASMM10P046011	4.07747	up	noncoding	AK014172	AK014172	Genbank	761	chr10	+	109648778	109649538		chr10:109649423+109649538	AACAAAATGGATAAAGGGGAGGGGCAGTGGAAAAATTTCAGTTCAGAGCTGTAGGTATCC	intergenic
ASMM10P042334	2.82881	up	noncoding	TCONS_00034319	XLOC_026216	Alexander et al 2013	4279	chr9	-	122012045	122016404		chr9:122012154-122012314	TCCTCACTCATTGGCCTGTCCTCAAGGACACTGACGACTCACTGACGAGTGCGCTTCATC	intergenic
ASMM10P050167	3.03611	up	noncoding	ENSMUST00000173095	Tmem229b	Ensembl	459	chr12	-	78977769	79006663		chr12:79006425-79006663	TTGGGGAAGGAACCTTGTCAAAATGCCTTTTCTTCCGTCCGCATAAAAGAACTGGGTGAT	exon sense-overlapping
ASMM10P051934	2.16138	up	noncoding	NR_045851	4933433G19Rik	RefSeq	1061	chr13	-	66996817	67032405		chr13:66996831-66997054	AATTCTTACTTGATGTCCCTCTAGTGGCCCCATTAATAAATTAAGGCCAGGGGAATCTGA	natural antisense
ASMM10P045278	4.23122	up	noncoding	uc007gvg.1	AK029692	UCSC_knowngene	2075	chr10	+	93897157	93901956		chr10:93901896+93901956	TTTCACCCTTAGATACTGCACTTCATTTGTAAAATGGAAATAAAATCACTCTGATCCGTC	intergenic
ASMM10P019180	2.09276	up	noncoding	AK050352	AK050352	Genbank	736	chr19	-	38359427	38360164		chr19:38359444-38360115	TTCTTCCCTATTGGTTAAAAGCAAGTCACAAGTTCAGTTCATAATCAAAAGGACTTCCTG	intergenic
ASMM10P041712	2.03267	up	noncoding	uc009qaf.1	AK043361	UCSC_knowngene	1922	chr9	-	62080319	62122609		chr9:62080351-62082025	GATGAGCATGTAGCTACTTCAATGTTTCAGACTGTATACTTTTGGGTTTCTTTTATGTGA	intergenic
ASMM10P036699	3.89631	up	noncoding	ENSMUST00000033170	Mrpl17	Ensembl	1028	chr7	-	105809679	105810996		chr7:105810158-105810288	TCTATAGTTAAATGCCTCTACAGTTGTGACTATTTTTTCTGATTAACTCTCCCCATCTAG	exon sense-overlapping
ASMM10P021165	2.44039	up	noncoding	ENSMUST00000128546	Ehf	Ensembl	873	chr2	-	103279103	103303167		chr2:103279120-103279517	TGTTTCATATGTGTCCCTGGTGTTCATGAAGAGATCAGAAGAGGGTGTTGGATCTCCTAG	exon sense-overlapping
ASMM10P020263	2.86524	up	noncoding	ENSMUST00000124661	4933433C11Rik	Ensembl	1870	chr2	-	25212207	25214631		chr2:25213946-25214007	ACCCTGCCTGTACTGGGGGAATGGGAACCTCTTGCCCTGAAAACCTCCCCACCGACCATC	exon sense-overlapping
ASMM10P015224	9.23368	up	noncoding	ENSMUST00000181817	Gm16619	Ensembl	1210	chr16	+	49800532	49804874		chr16:49804795+49804874	GAACACGCACAGCACTTCAATATGTCTTGTCAATTCCAATTTGGGGAATGCATATATTAA	intergenic
ASMM10P030286	6.5514	up	noncoding	ENSMUST00000174768	Gm20465	Ensembl	1932	chr5	-	33293613	33311150		chr5:33293627-33293675	TGGCAATTTGAAGAGTTGCTCCTAATTGTTATCAATCAAAATAAACGGTGGGTTTGACAG	intergenic
ASMM10P015614	2.18701	up	noncoding	uc008api.1	DQ685776	UCSC_knowngene	4361	chr17	-	17521414	17525775		chr17:17521444-17525775	CAGCACTGACTGAAAGGCATGTTTAACTATAAACACTGTTGCTTTCTTTGTGAAATGAAA	intergenic
ASMM10P048312	2.62064	up	noncoding	ENSMUST00000142555	Hba-a1	Ensembl	494	chr11	+	32283810	32284438		chr11:32283863+32283923	GTGGGCAGCTTCTAACTATGCTTTTCTGTGACCTCAACTTCTCTTCTCTCCTTCTCCCAG	intergenic
ASMM10P032521	2.34888	up	noncoding	AK013224	AK013224	Genbank	701	chr5	+	131624841	131625541		chr5:131625469+131625541	AGTCTTGACTCCCTCAAGTCTGCTGTTGAGGTCACCAGTGAAGGAATAAATGCTTTGTTT	intronic antisense
ASMM10P000889	2.42754	up	noncoding	ENSMUST00000116185	Gm15125	Ensembl	800	chrX	+	148725881	148727373		chrX:148726131+148726829	AGATAGACCACACCATGACCTAGACCACTTCATAACTACTCATGTAGACCACATTATAAC	intergenic
ASMM10P050364	4.25747	up	noncoding	ENSMUST00000160954	Gm16339	Ensembl	929	chr12	-	102127805	102129906		chr12:102127847-102128659	CTGATTTAGGGGTTAACTCCTCTTAAAACCATTTTTGGATCAAAGCCAACTGTGTTTAAT	intronic antisense
ASMM10P037651	5.95075	up	noncoding	AK077981	AK077981	Genbank	1890	chr7	+	28895408	28897298		chr7:28896794+28897298	TCTACAATTTGGTAACTTCTGCATGGTTTTAGAAAGGTGAGGAGCACTTGGCAGCCCACT	natural antisense
ASMM10P034305	2.08771	up	noncoding	ENSMUST00000159145	Ttc26	Ensembl	4241	chr6	+	38381524	38427647		chr6:38389229+38389290	AAGTCGGACTGGAGAGCAGGACTTGGAACAGCTGCCTTCTCACTCTTCTGTAGCCCTGCA	exon sense-overlapping
ASMM10P024951	3.42274	up	noncoding	uc008pwr.2	1500004A13Rik	UCSC_knowngene	3729	chr3	-	88805288	88832487		chr3:88810852-88811002	ATTAAAGACTCGAGTCTTTCACTGCCAATCTCAACCTGGACTTGACACAGTCATCTCCTA	intergenic
ASMM10P017702	2.21362	up	noncoding	NR_045381	4930455D15Rik	RefSeq	1616	chr18	-	32663641	32837287		chr18:32663662-32663804	ATTCCAGTGAGACTCCTGCTTGGTGTGCTTTCTTGTTCATGTCATTAAACATGGCTCCTG	natural antisense
ASMM10P017702	2.21362	up	noncoding	NR_045381	4930455D15Rik	RefSeq	1616	chr18	-	32663641	32837287		chr18:32663662-32663804	ATTCCAGTGAGACTCCTGCTTGGTGTGCTTTCTTGTTCATGTCATTAAACATGGCTCCTG	natural antisense
ASMM10P017702	2.21362	up	noncoding	NR_045381	4930455D15Rik	RefSeq	1616	chr18	-	32663641	32837287		chr18:32663662-32663804	ATTCCAGTGAGACTCCTGCTTGGTGTGCTTTCTTGTTCATGTCATTAAACATGGCTCCTG	natural antisense
ASMM10P038157	3.52939	up	noncoding	uc007enp.1	AK138667	UCSC_knowngene	1898	chr10	+	20170779	20172677		chr10:20172612+20172677	TCAAAACATCCTGGCTCGGTGAGTCTTCCCTGGAGTGTCCTGCAATTATCATTTTGGATA	intron sense-overlapping
ASMM10P038157	3.52939	up	noncoding	uc007enp.1	AK138667	UCSC_knowngene	1898	chr10	+	20170779	20172677		chr10:20172612+20172677	TCAAAACATCCTGGCTCGGTGAGTCTTCCCTGGAGTGTCCTGCAATTATCATTTTGGATA	intron sense-overlapping
ASMM10P002086	3.38431	up	noncoding	ENSMUST00000139143	Zfp451	Ensembl	3578	chr1	-	33761544	33814385		chr1:33783142-33805338	TCACAGTGATGACTCAGAACAAATGCAGCTAATTCTGGAACAAAAAGATCATTCCAACGT	exon sense-overlapping
ASMM10P040452	2.28623	up	noncoding	AK038453	AK038453	Genbank	824	chr8	+	57699773	57727344		chr8:57727277+57727344	GAGCTGCATAGGGGTAACCTGTCTCCAAATAAAGCAAAAATAAAACAATTTGATCATTTG	intergenic
humanlincRNA1443-_P1	2.02815	up	noncoding	humanlincRNA1443-	humanlincRNA1443	lincRNA	16861	chr3	-	59351406	59368267		chr3:59351410-59351469	ATCTTCACATTTACAAGATTCCCCTTGGAACAGCTTCTAATACATTATCTGGGAGAAACT	intergenic
mouselincRNA0295+_P1	6.92996	up	noncoding	mouselincRNA0295+	mouselincRNA0295	lincRNA	8275	chr12	+	12174389	12182664		chr12:12182543+12182602	ATAGTTTAAGAAGCCCACGGTACACCAAGTGACACAAGTACCACTGGATATGTCAACCTG	intergenic
ASMM10P003765	8.14585	up	noncoding	ENSMUST00000175723	Gm19553	Ensembl	494	chr17	-	35509076	35510551		chr17:35509351-35510381	CCTGGGAAAGGCCGATCAAACAGAGTGAGTGAGGCAGCAAGAAGGGAGCCCAAGCCCCCA	natural antisense
ASMM10P003765	8.14585	up	noncoding	ENSMUST00000175723	Gm19553	Ensembl	494	chr17	-	35509076	35510551		chr17:35509351-35510381	CCTGGGAAAGGCCGATCAAACAGAGTGAGTGAGGCAGCAAGAAGGGAGCCCAAGCCCCCA	natural antisense
ASMM10P056267	2.48241	up	noncoding	TCONS_00017787	XLOC_014370	Alexander et al 2013	374	chr2	-	90239503	90241425		chr2:90239522-90241119	AATATCATCTGGCAGAACATTGTTGTAGTGGTTCTTCCCTCTGTTCTCGGCTATCTCAGC	intergenic
humanlincRNA0183+_P1	5.20118	up	noncoding	humanlincRNA0183+	humanlincRNA0183	lincRNA	5675	chr1	+	179939936	179945611		chr1:179945552+179945611	TCGAAATACTCCTAAGTTAATAAAGAATCCATTGAGTTTCTTGGACTCATGAAGCCAACT	intergenic
ASMM10P058122	2.14516	up	noncoding	BB378987	humanlincRNA1389	lincRNA	594	chr14	-	13023889	13024451		chr14:13023909-13024451	AGTTCAGTTAGTCACTGCCTAAAGCCCTGTAGGAGAAGCAATTAATCTCAGGTTTCTGCT	intergenic
ASMM10P039653	2.10002	up	noncoding	TCONS_00032527	XLOC_024527	Alexander et al 2013	1371	chr8	-	89047850	89050709	TCONS_00032528, TCONS_00032529	chr8:89047934-89048702	AGAGAAGAAAATAAGTGGGAAAAAGTCACTCCCTGGACAAGGTTTCAAAGCTCACAGCCT	intergenic
ASMM10P049183	2.06959	up	noncoding	uc011ycq.1	BC106170	UCSC_knowngene	1257	chr11	+	90187682	90251256		chr11:90228129+90228189	TTAGACTCACTGGAACCTGCACATCAGTCTCAGGACCAACTTTGTTCAATTATGAAAATT	intron sense-overlapping
ASMM10P050247	3.32547	up	noncoding	AK027975	AK027975	Genbank	859	chr12	-	85432759	85433580		chr12:85432773-85433451	ATATCTTTGGTTATATAGTTTGAGACCCGCCTAGGCTATATTACACTCTGTCTTAGAAGG	intergenic
ASMM10P017023	2.28326	up	noncoding	ENSMUST00000141815	Zfp952	Ensembl	3060	chr17	+	32993196	33005457		chr17:33002549+33002632	ATTTATATTTACAAATTCTCACAGAAGCAAAATCAGTCGTGCCGTTCGTCCTCCCTCCTC	exon sense-overlapping
ASMM10UP428	9.50344	up	noncoding	uc.22-	uc.22	UCR	308	chr4	+	109882844	109883152		chr4:109883093+109883152	TTCATTTATTCCAGATCGTGTTAAGAATACTAATGCTAGACTTCAGTATGCTAATATCTC	intron sense-overlapping
ASMM10P017115	2.3007	up	noncoding	ENSMUST00000163018	Vil1	Ensembl	658	chr1	+	74423685	74425966		chr1:74425870+74425966	ATTTACTCTTCTTGGTCTCTGCTCCATGAAAAAGGAGGGTTTTGAGGGGCTAGCTTTGCT	exon sense-overlapping
ASMM10P026422	2.75255	up	noncoding	ENSMUST00000064809	Gm9889	Ensembl	1577	chr3	+	115715149	115716727		chr3:115716656+115716727	CACTTGGACTCCTTACATTTGTACTTCTGATTGTACTTGTCTTTACATGTGCATAAAACT	bidirectional
ASMM10P010613	2.11593	up	noncoding	uc007rxs.1	4930544M13Rik	UCSC_knowngene	583	chr13	+	114608872	114656824	ENSMUST00000063230	chr13:114656763+114656824	CAAAGCCCTTCCACTTCTAACACTATCAGGTTTACTGAAATTAAATTGGACACAGAATTT	intergenic
ASMM10P031597	2.19234	up	noncoding	ENSMUST00000133121	Khk	Ensembl	544	chr5	+	30930613	30931245		chr5:30930655+30930715	AAGGGTCTGAGGGGTCTGGGGGATGACGGGGACTAGCGCCGATCTGTGTGAGTCTTACAG	exon sense-overlapping
ASMM10P049845	2.64684	up	noncoding	TCONS_00006854	XLOC_005498	Alexander et al 2013	414	chr12	-	16844985	16850746		chr12:16845004-16845181	CCTGTGTATATATTTATCTGTGCCTGAGATTCTCATCTCTTTTTAAAGAAAAAGCCACAC	intergenic
ASMM10P024621	9.00562	up	noncoding	ENSMUST00000118656	Gm12377	Ensembl	252	chr3	-	36694801	36695053		chr3:36694887-36695053	ATCTCATCTCTATGCACTGCAGCTTTTCAAGGACTGGGATTGTACTGTGCAGGGAAGATT	intergenic
ASMM10P049594	4.4583	up	noncoding	ENSMUST00000122121	Gm11692	Ensembl	902	chr11	+	114357128	114358261		chr11:114358191+114358261	GACAAATTTCTGGCATAATAACCCTGAAATGTTCATACATGATGACTTAGAAGGTTGGAT	intergenic
ASMM10P057699	2.36523	up	noncoding	BY770005	uc.398	UCR	349	chr8	-	87781882	87960635	NM_023617	chr8:87960550-87960635	CCTCCTGCTGGGACCCGGCTACATTTCCAGCCAAGCCTGGCTTTATTATGTGTCTCTGCA	exon sense-overlapping
mouselincRNA0901-_P1	2.82353	up	noncoding	mouselincRNA0901-	mouselincRNA0901	lincRNA	6150	chr2	-	123660609	123666759		chr2:123660610-123660669	GGATCTGAAAGACCTAGGGTATAGAATCCTTTTGTGTCTGTGTCAAGAGTACCATAGCTG	intergenic
ASMM10P011983	2.62199	up	noncoding	AK157039	AK157039	Genbank	1076	chr14	+	55127316	55128391		chr14:55128116+55128391	CTTCATCAGAGTTAAGTCAAAAGAAAGTAGACATCTCCAGTTCACTCACAGGAGGTCAAC	intergenic
ASMM10P057062	8.70902	up	noncoding	uc009neh.1	Cenpt	UCSC_knowngene	253	chr8	-	105849654	105852008		chr8:105849720-105851870	CTCGGATCAACCTACCTTGAGGGGCTCTCAAGCCAAAAGAGAGACTAGTGGCGCTTGTAC	exon sense-overlapping
ASMM10P051295	2.313	up	noncoding	AK052955	AK052955	Genbank	1430	chr12	+	112829714	112831141		chr12:112831043+112831141	CAGTTTTCTCATCTCCTCTTGGAGGCCACAGGTTTTTCAGCTTGTTTATCCTGTCTTTTT	bidirectional
ASMM10P016932	2.34099	up	noncoding	ENSMUST00000145313	Zfp523	Ensembl	3350	chr17	+	28177206	28205886		chr17:28201687+28202114	TCACCTGTGTCTCCTTCAAGCATCTACTCTGCACGTGACTCTGGGGTCCAGTCTCCAGTG	exon sense-overlapping
ASMM10P057687	3.76025	up	noncoding	EL956008	humanlincRNA2141	lincRNA	563	chr8	-	18805360	18805922		chr8:18805584-18805908	TGCTTTTAAAAACAAGCAGATCCCCATCTTTACTGGAAGCATTTTCTAAACCCACCCCTT	intergenic
ASMM10P027417	4.23809	up	noncoding	uc008trx.2	DQ715489	UCSC_knowngene	74	chr4	-	94331393	94331467		chr4:94331407-94331467	ATTCCTAGATGAAGCAAGCCTGCTTGACTGTTCAGATCGCCAATGAACTTTCTGTTGGTC	intergenic
humanlincRNA2046+_P1	3.42371	up	noncoding	humanlincRNA2046+	humanlincRNA2046	lincRNA	18943	chr13	+	17839760	17858703		chr13:17858384+17858443	AAGTAGTTGAGAGACCCCAGGCTCAGAACCACAGTCTATTTTAGCAGACAGATAACTGAG	intergenic
ASMM10P050027	2.95771	up	noncoding	AK087132	AK087132	Genbank	938	chr12	-	56250568	56251505		chr12:56250585-56251505	GACCTTTAGCCAAGATATGGGTCCAGAAGAGCTGTCTGTTTCAATTGTTTACTCAAGTCC	intergenic
ASMM10P056738	3.8259	up	noncoding	uc007sar.1	BC096416	UCSC_knowngene	639	chr14	+	3208492	3222029		chr14:3208666+3220983	GGTGGAACCGGTAAATGAATATCAAAATGACCCTGAGGTGGTGTCCAGCGTTATACTTTC	intergenic
ASMM10P012831	2.18933	up	noncoding	AK042333	AK042333	Genbank	1743	chr15	-	78924954	78926697		chr15:78925056-78926697	GCCCAGGTATGCATACCTCTTGTTATCTGTGCTGATTCTTTCAATATTTAAACTTAAACT	bidirectional
ASMM10P031837	3.16461	up	noncoding	ENSMUST00000180652	Gm26725	Ensembl	1111	chr5	+	66151212	66174944		chr5:66174846+66174944	CACACTTGCTGATTGTATAGCATACCTTTGCCACTGTTGTTTTTTGTTATTGTTGCTGTT	bidirectional
ASMM10P022694	4.59299	up	noncoding	uc008jlk.1	AK142949	UCSC_knowngene	1979	chr2	+	36202311	36212902		chr2:36210654+36210771	AAGCAGCATGGCTGAAGCTCGGGTGCTGTGCAAAAACAGAGCGCTGCTTCCGAAGAGTAG	intergenic
ASMM10P049890	2.17565	up	noncoding	AK139823	AK139823	Genbank	881	chr12	-	26091961	26210505		chr12:26091994-26092212	ATCAGCCTGATGTCTTCTGTTCCATGACATTTTTAGCATTGTCTGCAAACTTGGGAGGGA	intergenic
ASMM10P056581	5.49088	up	noncoding	TCONS_00034219	XLOC_025930	Alexander et al 2013	337	chr9	-	68557921	68562179	TCONS_00034220	chr9:68557948-68558395	GGGAAAGGGTGTTTGCCTAGTTCTCAACTATGGGTCTAAGGGACACAGGTCAATGGTGTC	intergenic
ASMM10P040766	3.6433	up	noncoding	uc029wuj.1	DQ720523	UCSC_knowngene	74	chr8	+	92191147	92191221		chr8:92191161+92191221	ACCTCCCAGAACAGACGGAGCAAAGACCTCATGCTTTGCTTGTTCAAGGTCAGGCCCAGA	intergenic
ASMM10P034010	2.00541	up	noncoding	ENSMUST00000111727	Casc1	Ensembl	4308	chr6	-	145174833	145205347		chr6:145175338-145175402	AGTTCCATCTTCCTTCCTTGTGTATGTTTGGCAATCCCAGAATTCACGTTCTCTTTCTAG	exon sense-overlapping
ASMM10P034010	2.00541	up	noncoding	ENSMUST00000111727	Casc1	Ensembl	4308	chr6	-	145174833	145205347		chr6:145175338-145175402	AGTTCCATCTTCCTTCCTTGTGTATGTTTGGCAATCCCAGAATTCACGTTCTCTTTCTAG	natural antisense
ASMM10P053330	2.40354	up	noncoding	ENSMUST00000124790	Gm10664	Ensembl	945	chr8	-	65028419	65037172		chr8:65037121-65037172	TGATGTGATCATTAACCTTTTCAGGAAAAGGCAGCTGGCAGCCCTCTGAGTTCTGGCCAT	intergenic
ASMM10P050463	2.58489	up	noncoding	AK006312	AK006312	Genbank	603	chr12	-	110567479	110568081		chr12:110567496-110568081	GGTATCAAGAGGACACGCTGGCATTCGCTTCTCCATTTATTCAATAAACATTCGTGAGAC	natural antisense
ASMM10P050463	2.58489	up	noncoding	AK006312	AK006312	Genbank	603	chr12	-	110567479	110568081		chr12:110567496-110568081	GGTATCAAGAGGACACGCTGGCATTCGCTTCTCCATTTATTCAATAAACATTCGTGAGAC	natural antisense
ASMM10P050463	2.58489	up	noncoding	AK006312	AK006312	Genbank	603	chr12	-	110567479	110568081		chr12:110567496-110568081	GGTATCAAGAGGACACGCTGGCATTCGCTTCTCCATTTATTCAATAAACATTCGTGAGAC	natural antisense
ASMM10P050463	2.58489	up	noncoding	AK006312	AK006312	Genbank	603	chr12	-	110567479	110568081		chr12:110567496-110568081	GGTATCAAGAGGACACGCTGGCATTCGCTTCTCCATTTATTCAATAAACATTCGTGAGAC	natural antisense
ASMM10P016376	6.50119	up	noncoding	uc008dhn.2	DQ719008	UCSC_knowngene	64	chr17	-	66191076	66191140		chr17:66191090-66191140	ATGTGATTCTCTGCAATAATGACCCACTTGTCCTTATAGTCAGGGACCCATGTCCTTCCT	intergenic
ASMM10P047489	3.2732	up	noncoding	ENSMUST00000121842	Gm12358	Ensembl	520	chr11	-	99305147	99306140		chr11:99305161-99305439	ATACATGTGGTGAGCGTTGTTTATGACCTAGGGTCCAAACTTTGTCCTTGCTGGCAATAA	intergenic
ASMM10P043253	2.03735	up	noncoding	AK087301	AK087301	Genbank	2485	chr9	+	101143816	101146302		chr9:101145942+101146302	TGACCTGAACATCTACCATTAAGACTCTATAACTCCAAGTGTCCTTTATCCTGTCTCTCT	natural antisense
ASMM10P043253	2.03735	up	noncoding	AK087301	AK087301	Genbank	2485	chr9	+	101143816	101146302		chr9:101145942+101146302	TGACCTGAACATCTACCATTAAGACTCTATAACTCCAAGTGTCCTTTATCCTGTCTCTCT	natural antisense
humanlincRNA0220+_P1	2.39139	up	noncoding	humanlincRNA0220+	humanlincRNA0220	lincRNA	14928	chr13	+	4936821	4951749		chr13:4951690+4951749	AGTATCAATTTCACAACCCAGGTTTAGACTTCCCATCTTCTGACCTAGATACTCCAGTAT	intergenic
ASMM10P020214	2.38305	up	noncoding	NR_033642	Gm3230	RefSeq	2092	chr2	-	19655805	19657897		chr2:19655819-19657897	GTGGGCAAGGTCTTCTGGGAAGGGAATGTATATTATCTTATTAAATGAATTATTATCCTC	bidirectional
ASMM10P049367	2.10285	up	noncoding	ENSMUST00000132143	Ttc25	Ensembl	4340	chr11	+	100545693	100569805		chr11:100569701+100569805	TTTCAAAACAAAAAGCAACCAGGTGGCGCATGTAATCCCAGCATGTAGCAAGTAGAGGCA	exon sense-overlapping
ASMM10P045781	2.56157	up	noncoding	ENSMUST00000151200	Hsd17b10	Ensembl	1001	chrX	+	152002148	152004442		chrX:152002217+152002277	GCAAATGAAAAGGTGGGGAGTGGTCTGGATAATAGCAGTTTACCTAGTACCTTTTCACAG	exon sense-overlapping
ASMM10P014131	7.48742	up	noncoding	AK019328	AK019328	Genbank	205	chr16	-	14012922	14013123		chr16:14013054-14013123	AATTATTCATTTGCTCCACGCTCCACAAGACAAGAGCCAAATGCCCAGGAAAGTATTGGG	intronic antisense
ASMM10P001929	2.58248	up	noncoding	ENSMUST00000136792	Rragd	Ensembl	452	chr4	+	33005195	33018818		chr4:33005253+33007134	CTTTATCTCACACGCCGGTGGACATGCAGACGTACGAGCTCTGCTGTGACATGATTGACG	exon sense-overlapping
ASMM10P056044	2.1071	up	noncoding	uc007rin.1	AK082072	UCSC_knowngene	523	chr13	-	84025302	84064772		chr13:84025656-84064650	TTGTCAATAAAGGAATGTCCATCTGGACCTCTGAATGCCATCCTCTGAGAAGATGCCCAT	intergenic
ASMM10P030102	2.10188	up	noncoding	ENSMUST00000146887	Gm15731	Ensembl	2195	chr5	-	8037293	8052707		chr5:8037631-8038880	CACACAGGTATATGATGAACTTTGGGTGTGTTCCTGTTTCATGACTCCCCTTTCTGCTCT	intronic antisense
humanlincRNA1812+_P1	2.55759	up	noncoding	humanlincRNA1812+	humanlincRNA1812	lincRNA	14052	chr11	+	57855436	57869488		chr11:57869030+57869089	TTTTAGGAAACAAGCCTCTATCTCTCACTGTTCTGAGGGGAACGGCATTCGTTCATCCAT	intergenic
ASMM10P027574	5.09325	up	noncoding	ENSMUST00000120597	Gm12808	Ensembl	404	chr4	-	109754413	109754817		chr4:109754562-109754817	AAGGTGGCTGGACTAAAAGGTCACATAGCCTGGGTTATGAGTCTTACCATGAGTTCAGAT	intronic antisense
ASMM10P023972	3.08294	up	noncoding	uc008mvs.2	DQ549625	UCSC_knowngene	75	chr2	+	151148567	151148642	uc008myp.2	chr2:151148576+151148642	AGCCTATGGAATCCTTTGTCACATAGGAAGCCAAACTCCAAAATTCTGCCCAACAACTCT	intergenic
ASMM10P043841	3.4506	up	noncoding	ENSMUST00000121714	Gm14587	Ensembl	658	chrX	-	43412085	43412743		chrX:43412169-43412743	TAGAACCAATTATAATGACAGCTCTGAGGAGATCTGCCACTACTGGGGATGCAACATCCT	intergenic
ASMM10P010073	2.32284	up	noncoding	NR_045313	Rptoros	RefSeq	1175	chr11	-	119820810	119834365		chr11:119825922-119834289	GACATCAGAGACTCCCAGGACCCTTTCCATGTGGCTTCGTGGCCAGATATCAAGCAATGC	natural antisense
ASMM10P003549	14.7139	up	noncoding	ENSMUST00000169916	Gm6728	Ensembl	1098	chr6	-	136486121	136490139		chr6:136487152-136490107	GGTTAATAAGGCGGGGCCTGCGGGCCGTTGGGTCCGCATGGCTGCGAGGTTCGCGCGGAC	intergenic
ASMM10P013282	3.43532	up	noncoding	NR_040357	Gm19276	RefSeq	870	chr15	+	10829050	10832713		chr15:10832648+10832713	CTGTTTCCACAAGGACTAAGTAATGATTGCCTCTTTCCTAGAATACAAAACTGAATTTGG	intergenic
ASMM10P036779	2.2552	up	noncoding	uc009jfk.1	AK156980	UCSC_knowngene	1732	chr7	-	110690162	110699732		chr7:110690185-110691209	TTATTGTCCAGGCATAAGGCCTCTATGTGCTCGCTCACAGACTAGTAAACATCCATTGTC	intergenic
ASMM10P037254	2.03301	up	noncoding	ENSMUST00000146303	Rps9	Ensembl	1185	chr7	+	3704047	3705429		chr7:3705366+3705429	TGAGGAATAAATGTGTGCTGTTTGTGTATATATTGTTGGCCTGATGGTACTGTGTAGCTC	exon sense-overlapping
ASMM10P024396	2.33477	up	noncoding	TCONS_00017576	XLOC_013743	Alexander et al 2013	370	chr2	+	179040601	179049025		chr2:179048812+179049025	TCCCAAAACCTCCACCCTCAGAACAAAGTCAGTAAAGCTGCAGAGTGAAATAAAGCATCA	intergenic
ASMM10P003058	4.44822	up	noncoding	ENSMUST00000155739	Rdh16	Ensembl	2277	chr10	+	127801151	127815166		chr10:127801515+127812785	GGGAACAGAGGAGGGAGCTCTCCTACTTTGGGGTGAAGGTGGCTATTATAGAGCCTGGCT	exon sense-overlapping
ASMM10P036813	3.52046	up	noncoding	NR_029437	4933406I18Rik	RefSeq	904	chr7	-	114315478	114415161		chr7:114315698-114315782	ACAGAGAAAGCAATGTGATCATGGAAATGGAAAAGGTGGAGACTGGAATGACTCCATATC	bidirectional
ASMM10P034480	5.45282	up	noncoding	uc029vvj.1	C530044C16Rik	UCSC_knowngene	1679	chr6	+	50776268	50815033		chr6:50814899+50815033	AATGTACTTACTAATTTATTTATTTGTTAAAATGCATTCCTTCAAACACAGACCAAGTGA	intergenic
ASMM10P016434	2.06868	up	noncoding	AK138374	AK138374	Genbank	797	chr17	-	73262616	73263413		chr17:73262650-73263413	AGCCCAGCAAGTGTATGCCATTAGCCCAGCTTCATAGTGTTTCTTTTATTCGATTATTTT	intergenic
humanlincRNA0183-_P1	2.012	up	noncoding	humanlincRNA0183-	humanlincRNA0183	lincRNA	5675	chr1	-	179939936	179945611		chr1:179939940-179939999	AATAGTGTCACTCCCACGGGGCTCATTGTGAAATTCACTGAGAAATCACAGATCTGTGGT	intergenic
ASMM10P022959	2.38074	up	noncoding	ENSMUST00000120668	Gm13633	Ensembl	898	chr2	+	70856688	70857586		chr2:70857467+70857586	TATTTGTCAATCACTCCTGCTGTATTATGGGCTTGGAGATGGAGAGGTTGATATGTGGCC	intergenic
MM9LINCRNAEXON11274+_P1	2.24731	up	noncoding	mouselincRNA0626+	mouselincRNA0626	lincRNA	14325	chr16	+	25516951	25531276		chr16:25527177+25527236	AGTAAATCTGTGAGACAAGTGTAGACGCTGAGGCATATTTCCTCTTTCCTTTGCCTGCTG	intergenic
ASMM10P049211	2.03179	up	noncoding	AK090285	AK090285	Genbank	2517	chr11	+	94601464	94603977		chr11:94603731+94603873	TTGTTGAAGTTGGTCTCTCCTTACACTGTGTGAGTCCAGGGATTGAACTCAGGTCATTAC	natural antisense
ASMM10P052509	2.29793	up	noncoding	TCONS_00007933	XLOC_006001	Alexander et al 2013	517	chr13	+	23992237	23993556		chr13:23993496+23993556	TGACTTCCCTATATCTCCTTCCTTGGGGACAGTGAACTGGTCCTCTCAAGAACAGCTTCC	intergenic
ASMM10P050708	3.39925	up	noncoding	AK080391	AK080391	Genbank	417	chr12	+	28949449	28949866		chr12:28949679+28949866	TTTTTCCTGTCTTTCCTGTCATTCTGCTTCCTTGTGCCATTTGTGCTGTGCAGAAAGCAG	intergenic
ASMM10P042880	2.49628	up	noncoding	AK029116	AK029116	Genbank	3422	chr9	+	57547666	57551088		chr9:57550997+57551088	CAAAAGACATAACTTTCCTGTTTTGATTGTTCTCTTCCCATAAGAAGGAATACATTTGGG	natural antisense
humanlincRNA1512-_P1	3.06664	up	noncoding	humanlincRNA1512-	humanlincRNA1512	lincRNA	5490	chr5	-	36721494	36726984		chr5:36721498-36721557	CTCATGATTTCCTTTGAAAAGACTGTCCTCAATGTCCTGATCGTTGACTCACATGGGCTT	intergenic
ASMM10P052533	2.00131	up	noncoding	ENSMUST00000120382	Tpi-rs8	Ensembl	708	chr13	+	25455721	25456429		chr13:25456366+25456429	TTCCTCCTGGGTGGTATACCTTTTAAGCCTGAATTGGTAGACGTCATCCATGACAAACAC	intergenic
ASMM10P026440	3.67635	up	noncoding	ENSMUST00000181060	Gm26871	Ensembl	355	chr3	+	118433932	118473234		chr3:118473123+118473234	CGACTCTGGCAACTAAAACAGTCACTATGGCTGGTTATCAATTAAGTCCCTATCAAAAAA	intergenic
ASMM10P029580	2.66343	up	noncoding	ENSMUST00000124746	Gm15906	Ensembl	323	chr4	+	129135090	129136910		chr4:129135289+129135369	AGAAAAAGAAGAGGGAAGGTGCCCTGGCTGGGCTACCATCCCGGAAGGTCCAAGTCCTAA	intergenic
ASMM10UP498	5.96707	up	noncoding	uc.59+	uc.59	UCR	220	chr11	-	24484984	24485204		chr11:24484990-24485049	GGCTGTCATGCAGACAAAAGCTTTTAATGTTGTTAATGTGCTCTGTTTAAAAATCCCATT	intergenic
ASMM10P032677	2.28352	up	noncoding	AK035765	AK035765	Genbank	2742	chr5	+	143395502	143398244		chr5:143398184+143398244	TTCACAACCCTCTGGGGTGGATTTTGTGATCTCCTTTTTACAAATAAAAGTCTGAAACTC	intergenic
ASMM10P001044	2.18014	up	noncoding	ENSMUST00000122142	Gm15111	Ensembl	878	chrX	+	148374560	148376058		chrX:148374873+148375505	GACCTCTCAGATAGACCATATCATGTCACTCTCAGACCACTTCATAACTACTCAGGTAGA	intergenic
ASMM10P014919	2.52493	up	noncoding	ENSMUST00000138165	Mapk1	Ensembl	952	chr16	+	17026025	17027194		chr16:17027131+17027194	ACATCATTGTCAGTGGTTCCACTCTTTTCCTTTCGGTGCATTCATCTGACTTGCCATTGA	exon sense-overlapping
ASMM10P033833	2.54264	up	noncoding	uc009dxb.2	DQ724533	UCSC_knowngene	77	chr6	-	127789920	127789997		chr6:127789934-127789997	AGTGCTTGTGACATGAATCACAGTTGTTTTCCCTGCCTGGAGTAACTCCACACCTCTGTC	intergenic
ASMM10P026977	3.13777	up	noncoding	ENSMUST00000125180	Stoml2	Ensembl	902	chr4	-	43028025	43029837		chr4:43029080-43029278	TAACCTTTCTCTTTTCTCCCCAAATCTCTGACCTCTGATTTTTATGCACTGTGGCTACAG	exon sense-overlapping
ASMM10UP897	2.51998	up	noncoding	uc.462-	uc.462	UCR	779	chrX	+	93429103	93429882		chrX:93429813+93429872	AGGATGGTAACAGTCCTTAACAGTATATTCAACAAACAGCCCTGACTTCGTCTCTCCACC	intronic antisense
ASMM10P022286	3.77937	up	noncoding	uc008ihb.1	AK035738	UCSC_knowngene	3019	chr2	+	9352489	9447676		chr2:9447586+9447676	CTCCTTTTACAGAAAGATCGATGTGTCTGCTACTTTGGTTATCTTAATAGCATCTAAAGT	intergenic
ASMM10P027601	3.00305	up	noncoding	ENSMUST00000155499	9130410C08Rik	Ensembl	1088	chr4	-	114817160	114902859		chr4:114817375-114818072	AGGCTGGGTTCTAAGGCAAAACAAAGGGACACTTGGCTATTCTTTCTCTAAACTGAGCTC	intergenic
ASMM10P033020	2.11198	up	noncoding	uc009bje.2	Creb3l2	UCSC_knowngene	3909	chr6	-	37327376	37331285		chr6:37327394-37331020	GAACTGATCTGTTGCACTGTCTTATGGCTTCTTATTCTTCATCATAGCTAATTAAATACC	exon sense-overlapping
ASMM10P031178	3.7109	up	noncoding	ENSMUST00000156962	Col26a1	Ensembl	1988	chr5	-	136753526	136882910		chr5:136753564-136754192	TAAGTTAGTCTGGGATATCCAGCAAACTCAAGACCTGTCTCAGCTACACAAGGAAACCCT	exon sense-overlapping
ASMM10P011445	2.84073	up	noncoding	uc007uyf.1	AK007006	UCSC_knowngene	1153	chr14	-	114940226	114945934		chr14:114945506-114945823	CCAAGAATATGGACATACTGTGTTCAGAAAAGTGTTCAATTTCTACACTTCCTGCCCTGG	intergenic
ASMM10P034863	2.04456	up	noncoding	ENSMUST00000134286	Fbln2	Ensembl	752	chr6	+	91256403	91263398		chr6:91256673+91256879	TTACTCTTTTGCCTTTTCCTAGTAGCTGTGAGATAGCTCTTGCCCAAGGTGTGTCCATAC	exon sense-overlapping
ASMM10P034863	2.04456	up	noncoding	ENSMUST00000134286	Fbln2	Ensembl	752	chr6	+	91256403	91263398		chr6:91256673+91256879	TTACTCTTTTGCCTTTTCCTAGTAGCTGTGAGATAGCTCTTGCCCAAGGTGTGTCCATAC	exon sense-overlapping
ASMM10P002824	3.1809	up	noncoding	ENSMUST00000151438	1700047F07Rik	Ensembl	391	chr4	+	107689732	107708587		chr4:107705890+107708478	TTTCGCAGTTAGTGCATCTCTTGTCCTTCGCACCGATGGATAGGCCAGCGCGCTTCACTG	intergenic
ASMM10UP527	4.38583	up	noncoding	uc.118-	uc.118	UCR	219	chr6	-	98768163	98768382		chr6:98768164-98768223	GCTTATTTTAATAGTCAGAGCTGGCAAAGTCCCAATATCACAATGTAGCAATTAACAGCA	intergenic
ASMM10P049562	6.24592	up	noncoding	ENSMUST00000136336	Arsg	Ensembl	733	chr11	+	109485022	109489897		chr11:109485415+109485475	TGCATGGGTAGGGATTTTTGTCTTGTTTCATTTATGGCTGCGTGCACACTAACTACCTAG	exon sense-overlapping
ASMM10P043873	2.17209	up	noncoding	ENSMUST00000129063	Gm15608	Ensembl	3690	chr10	+	82184508	82198366		chr10:82186583+82186880	TACTCGCATCTCTAATATGTTCAGGCTTCTTGCTGCAACTGGGCCGCACTTTCACTAATA	intergenic
humanlincRNA1086-_P1	4.24199	up	noncoding	humanlincRNA1086-	humanlincRNA1086	lincRNA	34350	chr6	-	72050384	72084734		chr6:72050399-72050458	AAACACTTCCCAGAAGGCCTGAGGTTGGAGCTGAGAACAAAGCTGTATAACAGTTGTTCA	intergenic
ASMM10P048239	2.38174	up	noncoding	ENSMUST00000151881	Gm12061	Ensembl	479	chr11	+	23894559	23895488		chr11:23895426+23895488	CTCTGGGAAGGTTATTTGTCAATTTCCCCTTGTTTCTGCAATAAAAGCATCTAGAAAAAA	natural antisense
ASMM10P015945	4.07481	up	noncoding	ENSMUST00000173885	Kifc1	Ensembl	1865	chr17	-	33883062	33890604		chr17:33885022-33885167	AAGAGGTAGCTGAGGGCTGAAGACTGAAGGGTAGAAGGCCAAGGCTCCTGACCCGTGTTT	exon sense-overlapping
ASMM10P012451	2.81773	up	noncoding	AK020673	AK020673	Genbank	815	chr15	-	30961299	30962878		chr15:30961364-30961796	TGTCCTTTAAGACCTGTTTTTGAAACTGCTTTCTCTAAATCCCACAGTCAAGCTTGTAAC	intronic antisense
ASMM10P012418	2.04727	up	noncoding	uc007vhs.1	AK159017	UCSC_knowngene	2335	chr15	-	12443330	12445665		chr15:12443498-12445522	TCTGCTTCACCAGATTTTCTGTCTGAGTGTCAGGGGCCTTTTGGTTTATGGAAGACAAGA	exon sense-overlapping
ASMM10P052264	2.50409	up	noncoding	AK076561	AK076561	Genbank	2854	chr13	-	112356924	112367845		chr13:112356938-112356989	ACACCTGTTCTTAGGGAAAAAGCAGACTTCAACTTCAATAAAAAAGATCATCAGGTTAGC	natural antisense
ASMM10P052264	2.50409	up	noncoding	AK076561	AK076561	Genbank	2854	chr13	-	112356924	112367845		chr13:112356938-112356989	ACACCTGTTCTTAGGGAAAAAGCAGACTTCAACTTCAATAAAAAAGATCATCAGGTTAGC	natural antisense
ASMM10P015297	3.19279	up	noncoding	NR_040576	4930567J20Rik	RefSeq	709	chr16	+	71249903	71267176		chr16:71267014+71267176	GGCATCCTGAGGAATACAAATCATAAAGAAACAAGGAAAACAGCTTCATATTGTTGTTCA	intergenic
ASMM10UP832	2.99425	up	noncoding	uc.402-	uc.402	UCR	245	chr8	-	91234215	91234460		chr8:91234218-91234277	ATCCTAGTAATATTGCCAGCTGCAGCCTTGTACCTGTATTAGTGGAGACAGAATGGTGTG	intron sense-overlapping
humanlincRNA2356+_P1	4.04051	up	noncoding	humanlincRNA2356+	humanlincRNA2356	lincRNA	35860	chr4	+	64766894	64802754		chr4:64802652+64802711	CCAAACACATACAACCTTGTTCTAGAACTGTCTGTCCTTAGAATTTGCTTTATTTAGCTT	intergenic
ASMM10P023130	2.08214	up	noncoding	AK018878	AK018878	Genbank	363	chr2	+	85086619	85086980		chr2:85086920+85086980	GACATCCCTTGAGGATGGACTGTGACCTGTAAACCAAATAAACCCTTCCGTTCCAAGTTT	intergenic
ASMM10P026639	4.41725	up	noncoding	ENSMUST00000141038	Eltd1	Ensembl	783	chr3	+	151439097	151500167		chr3:151439177+151439237	CACAAGGGTGGGACAGATGTCTGCTGTTTTTGACAAGGTCTATGTCTTGATTTTCCTCAG	exon sense-overlapping
ASMM10P017422	4.04655	up	noncoding	uc008dir.2	DQ712671	UCSC_knowngene	74	chr17	+	66210115	66210189		chr17:66210129+66210189	CATAGCCATTTCAAAGAGAATTATTTTCTCTCTCTGGAGTCTATTTGTGCACAGTAGAAT	intergenic
ASMM10P030871	3.17022	up	noncoding	uc008yvz.2	DQ717530	UCSC_knowngene	106	chr5	-	113339240	113339346		chr5:113339254-113339346	CTAATCTTGGGAGTTCACTCATCCTAGCTCCTGTGCATCGAGATTATCTTTTCTTGGTTG	intergenic
ASMM10P046898	3.04892	up	noncoding	ENSMUST00000137662	Gm12300	Ensembl	787	chr11	-	67223878	67228742		chr11:67223933-67224051	GTGACACCAAACTGAATATAAATTATTGCCACTTGGGTCATAAATTATCCCCCACTTAAT	natural antisense
ASMM10P025572	6.48698	up	noncoding	AK155977	AK155977	Genbank	4505	chr3	-	155771324	155775828		chr3:155773958-155775828	CAAAGCCTAAAATAGAGACAAAAACACCAATTCCAGACACAATCATAATGAGCATCACTA	intergenic
ASMM10P040065	3.06776	up	noncoding	uc009kty.1	AK030646	UCSC_knowngene	2573	chr8	+	4527035	4529608		chr8:4529458+4529608	TTGTTTTAAGATAAGGAACAAGAGGAGACAGATAGAGGGGATGGGGGTATTAGCTTGTTA	intergenic
ASMM10P012242	3.80602	up	noncoding	TCONS_00009567	XLOC_007377	Alexander et al 2013	738	chr14	+	98179234	98180436		chr14:98180305+98180436	ACTGATGACCTTCACTGGAAATACAATATGTAGTATGTGTTCTAGCAAACAAAAAGGCAG	intergenic
ASMM10P056295	5.05404	up	noncoding	TCONS_00020911	XLOC_015581	Alexander et al 2013	2973	chr3	+	138628681	138641503		chr3:138628787+138638642	TATTCATTTTTCTTCATTCAGCTGGAATGCGAAGCAAGTCACGAGCCACCTGACCTGAGT	intergenic
ASMM10P057269	2.40944	up	noncoding	uc012cim.1	Chd6	UCSC_knowngene	10345	chr2	-	160946977	161109056		chr2:160969514-160970145	AAAGAAGGATGACAGCCAGGCAGGATGGCTCCGACCCAGACAAATCACCCTGGCCAGTTT	exon sense-overlapping
ASMM10P039968	2.38124	up	noncoding	AK079929	AK079929	Genbank	747	chr8	-	122761009	122762761		chr8:122761034-122761404	GGCTGCGTAAGAGATGTGTTTTACTTCCTGGTTTTTAAATAATAAGAGTATTTCTTCGTC	intergenic
ASMM10P011932	2.04766	up	noncoding	uc029sjx.1	TCRA	UCSC_knowngene	88	chr14	+	53506198	53506286	uc029sjd.1	chr14:53506220+53506286	GATTCTCCCTGCACATCACAGCCACACAGCCTGAAGATTCAGCCATCTACTTCTGTGCAG	intergenic
ASMM10P023921	2.89457	up	noncoding	AK042187	AK042187	Genbank	1222	chr1	+	165721555	165722777		chr1:165722717+165722777	CAGGCGTATGACTCACTGGGTAAAAAATTCTGAGAAAACAGATATGATATCGATAACAAC	intergenic
ASMM10P026522	3.71567	up	noncoding	uc008rjv.1	AK076734	UCSC_knowngene	449	chr3	+	131759804	132030741		chr3:132030658+132030741	CACTGAATGCCGAAAACTTTTCTCTATAAAGTAGCTAGCATTGGGTATGTTATTATAGCA	intergenic
ASMM10P022538	2.05741	up	noncoding	ENSMUST00000123794	Ak8	Ensembl	680	chr2	+	28700206	28734444		chr2:28701076+28701151	ATCTATGTGTGCTCCAGTTTTTGACTTGTGCTCTCCAGAGGTGAAAGTGACTTTTAGGGG	exon sense-overlapping
humanlincRNA2404-_P1	7.83736	up	noncoding	humanlincRNA2404-	humanlincRNA2404	lincRNA	12218	chrX	-	15219029	15231247		chrX:15219030-15219089	CTGAGCTGTCATTGTTTTCATGAGTCTGGCCATGTCACAGATTTATTTTTTACATCACTG	intergenic
ASMM10P050209	2.79723	up	noncoding	AK133322	AK133322	Genbank	3838	chr12	-	82473175	82477012		chr12:82473308-82477012	ACTTTTAGTATGTCCGATTGTTGTTTCTCTGAGTACTCCCTATTTCTCTGCTCTGCTCGG	intergenic
ASMM10P027597	3.29626	up	noncoding	TCONS_00023113	TCONS_00023113	Alexander et al 2013	580	chr4	-	113999848	114000449		chr4:113999971-114000074	TGCTCTTTCAGCCTAGCTAACTACTGTGCCTCTTTGCTTAATGGGATTAACTGATTTTTT	intergenic
ASMM10P045913	4.40441	up	noncoding	AK007945	AK007945	Genbank	799	chrY	-	841782	847750		chrY:841819-842380	TCCGATGACCATATGGAGTAAATGGATGCAGGTGTTTTCAATTTTGTTGTTGTTGTTTAA	natural antisense
ASMM10P020234	2.94421	up	noncoding	ENSMUST00000147793	Enkur	Ensembl	708	chr2	-	21194104	21205239		chr2:21194209-21194274	AAGAGATGGATTCCAAAGTCCTGCGGAGAGCTAGTGTTCTCCCTGAGATAGATATACAGT	exon sense-overlapping
ASMM10P017933	2.19329	up	noncoding	uc008fdn.1	AK205190	UCSC_knowngene	186	chr18	-	62952718	62952904		chr18:62952771-62952904	TTAAGGCTGGGACAAAGACTTAGCTGAACCTTGCCTCGTCTCTTATGTACTCAACACCAA	natural antisense
ASMM10P044867	2.20878	up	noncoding	ENSMUST00000151112	Gm14634	Ensembl	1584	chrX	+	12762543	12818219		chrX:12818159+12818219	CCCTGTCTTCCTTTCATGATGGACTGTAATGTATAAAATGAAATGAACCTTTTCCTTCCC	bidirectional
ASMM10P044867	2.20878	up	noncoding	ENSMUST00000151112	Gm14634	Ensembl	1584	chrX	+	12762543	12818219		chrX:12818159+12818219	CCCTGTCTTCCTTTCATGATGGACTGTAATGTATAAAATGAAATGAACCTTTTCCTTCCC	bidirectional
ASMM10P048287	3.71765	up	noncoding	ENSMUST00000121962	Gm12095	Ensembl	816	chr11	+	29982413	29983229		chr11:29983169+29983229	GGCATGGTATCTTCTGAGCAATTAAGAAGGAGAGGTCATTGCTGGGATTTGCTCAATGGA	intronic antisense
ASMM10P014480	4.79676	up	noncoding	uc007zkj.1	AK135986	UCSC_knowngene	1872	chr16	-	49950647	49955053		chr16:49950661-49952342	AACTGCTGTATCAGTATTTAAGTAGGAAAAGGAAGTTCTACAGGTGCTGAACTCTCTGGG	intergenic
humanlincRNA0120-_P1	3.63074	up	noncoding	humanlincRNA0120-	humanlincRNA0120	lincRNA	50316	chr1	-	161318919	161369235		chr1:161319128-161319187	TGTTCACTAAAATGACTTTGGTTCATGGCTGCTAACAAGGTTGTCAGCTCCTTACACAGA	intergenic
humanlincRNA2274+_P1	2.45543	up	noncoding	humanlincRNA2274+	humanlincRNA2274	lincRNA	40676	chr15	+	58680641	58721317		chr15:58721251+58721310	AAACTCTCTTTGACTTTTCTCTTCCAAGGGCCATTTATGGTTCATCCTGCCAGAGCTTAG	intergenic
ASMM10P051647	3.21485	up	noncoding	uc007dei.2	Rabgap1l	UCSC_knowngene	1662	chr1	-	160256571	160309115		chr1:160307233-160307911	AAGAAATCTCCATTATGGTAGCCTATGACGCCCATGTTTTCAGCCAGCTGCATGATGAAG	exon sense-overlapping
ASMM10P051647	3.21485	up	noncoding	uc007dei.2	Rabgap1l	UCSC_knowngene	1662	chr1	-	160256571	160309115		chr1:160307233-160307911	AAGAAATCTCCATTATGGTAGCCTATGACGCCCATGTTTTCAGCCAGCTGCATGATGAAG	exon sense-overlapping
ASMM10P019383	2.2916	up	noncoding	uc008iad.1	AK085533	UCSC_knowngene	703	chr19	-	57418292	57423494		chr19:57418445-57418759	ATTACACTGAGAGTTATCCAGCTTCTCTCCTTGTTTGACCTTATAAGGTAGACCCCACCC	intergenic
ASMM10P019253	5.2197	up	noncoding	ENSMUST00000131882	Cpn1	Ensembl	2212	chr19	-	43961999	43968693		chr19:43962050-43963730	ATAACTTGAAACTCCTAAGACTGGCAAGTGGCTACATGGTAAGGTTGAGACCAGATGGGA	exon sense-overlapping
ASMM10P010836	2.09894	up	noncoding	NR_040558	4933439K11Rik	RefSeq	941	chr1	-	172541619	172550806		chr1:172541633-172542173	GGAGGGACCTTTCTTTACACCGTTACTGATAAAGGATAAATAACCCTCGGTTCCTTAAAC	intronic antisense
ASMM10P056292	4.43783	up	noncoding	uc008qmu.1	AK145360	UCSC_knowngene	1436	chr3	+	96349926	96358480	uc008qmv.1	chr3:96349983+96355406	GAGGCTGAAGAGAGAAACAAAATGATTGTAAGAGCAAGTCTTCCGTGTATAGCACCCTCT	intergenic
ASMM10P024765	2.1269	up	noncoding	AK076670	AK076670	Genbank	950	chr3	-	65494086	65495035		chr3:65494103-65495035	GTCTGCATTGCTCTTGCCATCCTATTTATAAGCACTGGTTCTGAAGAAAGTGTGTTCTGT	intergenic
ASMM10P023137	3.41339	up	noncoding	ENSMUST00000117353	Olfr997-ps1	Ensembl	922	chr2	+	85585103	85586025		chr2:85585864+85586025	GTGCTCTTCATCTATGTTCGACCTAGTACATATACTGAACACGAATAAAGTTATTTCTCT	intergenic
ASMM10P021709	3.44083	up	noncoding	AK037619	AK037619	Genbank	4579	chr2	-	150565544	150570123		chr2:150565726-150566946	AACTGAACAAGGATTCCAAGTCCAGGCATGCTGTTGTAGGTGGGTAAAAACTCATAATGT	bidirectional
ASMM10P014216	2.2622	up	noncoding	AK080382	AK080382	Genbank	950	chr16	-	20650693	20651642		chr16:20650747-20651642	GCTGATGAGTCCAGATGAAGAGGATATGAAAAGCTGTTGGGATATATTTCAAGTTATTTT	bidirectional
ASMM10P044932	2.55963	up	noncoding	AK016158	AK016158	Genbank	903	chrX	+	26051142	26071195		chrX:26071125+26071195	CTGATGCAGTCATGTAGCTCCTGATGTGAAACATGTATGGTATTTTCATTATTATGATTC	bidirectional
ASMM10P036437	2.60767	up	noncoding	ENSMUST00000147578	9930013L23Rik	Ensembl	4580	chr7	-	83960798	84086502		chr7:83960832-83961542	AAACAAACAAACTGGTATCTGGTCCAATTCTTAATAGTACACCCAGGGGACTGCCAGAGA	exon sense-overlapping
ASMM10P040660	4.56389	up	noncoding	AK086370	AK086370	Genbank	1953	chr8	+	83586319	83588266		chr8:83588205+83588266	GACAGTACACAGATATACACATGCAGACAAAAGACCCATACCTATATACATAAAATACAG	intronic antisense
ASMM10P040660	4.56389	up	noncoding	AK086370	AK086370	Genbank	1953	chr8	+	83586319	83588266		chr8:83588205+83588266	GACAGTACACAGATATACACATGCAGACAAAAGACCCATACCTATATACATAAAATACAG	intronic antisense
ASMM10UP132	3.86699	up	noncoding	uc.224+	uc.224	UCR	295	chr6	+	15193365	15193660		chr6:15193587+15193646	CACCATCCATTATACCCTTGGTAACAACACAATTCTGCAAGTAAATATTGTTACACTAAG	intron sense-overlapping
ASMM10P047792	2.07921	up	noncoding	ENSMUST00000139027	BC006965	Ensembl	649	chr11	-	112691323	112711339	ENSMUST00000144036, uc007mea.1	chr11:112691449-112691502	TCTGTGCGGTCACTAGCACCCTCATGACTTGCTTACTCTTAACACTTACTTTTTTAACAG	intergenic
ASMM10P034235	2.54052	up	noncoding	AK156226	AK156226	Genbank	1443	chr6	+	30960118	30961561		chr6:30961477+30961561	CATTGTCCCAATCTATAGTTCGTCTTTTAACTTTTGATGTTGCCTGTTTTACAGAGAACA	intergenic
ASMM10P001569	2.31487	up	noncoding	ENSMUST00000130796	Lama5	Ensembl	734	chr2	-	180176372	180179643		chr2:180176621-180179009	TTCTATAGCAATGTCACAGGGGGGCAGTGGGGATGCGCGGATGCCCCTCAGGAACCCTAG	exon sense-overlapping
ASMM10P021232	2.20365	up	noncoding	AK082690	AK082690	Genbank	2321	chr2	-	109993850	109996170		chr2:109993864-109996170	TTTCCAACATGATCTACTGCCAAAGCTCCATAGAGTATCTACACATTCCTTTTAAGTGCT	intronic antisense
ASMM10P030172	2.06817	up	noncoding	ENSMUST00000135906	Orc5	Ensembl	2117	chr5	-	22486484	22550304		chr5:22526467-22526534	TATTTCATGTGAGAGCATTTATACAAGATTTAAATTATTGAAATTCTCTCCTGGGAGTAG	exon sense-overlapping
ASMM10P015385	2.07287	up	noncoding	AK028807	AK028807	Genbank	2593	chr16	+	90924903	90928110		chr16:90927918+90928110	TCAAGAGAACAGAGAGGGGTACATGTAAAGAATAGAGCTAAGGTTGGTCCCTGGTTCCTA	natural antisense
ASMM10P029792	2.68681	up	noncoding	ENSMUST00000178644	Gm21969	Ensembl	4402	chr4	+	139603185	139662691		chr4:139662631+139662691	CCCATGGGATGAGGCCACCCACATCCAAGGTGGATCTTCCCTCTGCTAAAATTTCCCAGA	exon sense-overlapping
ASMM10P029792	2.68681	up	noncoding	ENSMUST00000178644	Gm21969	Ensembl	4402	chr4	+	139603185	139662691		chr4:139662631+139662691	CCCATGGGATGAGGCCACCCACATCCAAGGTGGATCTTCCCTCTGCTAAAATTTCCCAGA	exon sense-overlapping
ASMM10P029792	2.68681	up	noncoding	ENSMUST00000178644	Gm21969	Ensembl	4402	chr4	+	139603185	139662691		chr4:139662631+139662691	CCCATGGGATGAGGCCACCCACATCCAAGGTGGATCTTCCCTCTGCTAAAATTTCCCAGA	exon sense-overlapping
ASMM10P029792	2.68681	up	noncoding	ENSMUST00000178644	Gm21969	Ensembl	4402	chr4	+	139603185	139662691		chr4:139662631+139662691	CCCATGGGATGAGGCCACCCACATCCAAGGTGGATCTTCCCTCTGCTAAAATTTCCCAGA	exon sense-overlapping
ASMM10P022852	7.5431	up	noncoding	ENSMUST00000135735	Gm13546	Ensembl	401	chr2	+	58169736	58176337		chr2:58176277+58176337	TTTCTTGCGGAGAAACTCCAACAAGATTTGCAAAGAAACATCCCAAATTGGTATGTAAGC	intergenic
ASMM10P023140	15.485	up	noncoding	ENSMUST00000122238	Olfr1003-ps1	Ensembl	725	chr2	+	85653328	85654053		chr2:85653976+85654053	ACCATGGACTACAGACTAAGGAATAAAGATATATAGGAAGCTCTGAGAAAACTCTTCAAG	intergenic
ASMM10P037255	2.99808	up	noncoding	uc009ewr.1	AK006659	UCSC_knowngene	274	chr7	+	3981157	3982877		chr7:3982817+3982877	ACCATCCTGGACATTCCCTTCATCTTAATGTCAACTGATTAAAATGTGAATTGCATCTTC	intergenic
ASMM10P010973	2.61619	up	noncoding	AK013359	AK013359	Genbank	1259	chr14	-	46883697	46885064		chr14:46883711-46883818	GGATTTAGGCCGTGAGCAGCCGCAGCGACAGCTCGAGACAAAAATAAACTCTCCCTATCC	natural antisense
ASMM10P010973	2.61619	up	noncoding	AK013359	AK013359	Genbank	1259	chr14	-	46883697	46885064		chr14:46883711-46883818	GGATTTAGGCCGTGAGCAGCCGCAGCGACAGCTCGAGACAAAAATAAACTCTCCCTATCC	natural antisense
ASMM10P021534	2.37477	up	noncoding	ENSMUST00000130533	Cpxm1	Ensembl	676	chr2	-	130390775	130393276		chr2:130393224-130393276	ACTAGGAAAGTAGGGCCCCTGTCTCCCCACTTAGCACACCAGTGTCTTTGGTATTCCCAG	exon sense-overlapping
ASMM10P057481	6.02346	up	noncoding	uc029xpe.1	FJ541122	UCSC_knowngene	676	chrY	+	4341312	4381528	uc029xqi.1	chrY:4362642+4371858	ATGTTGGCTACATCTGGAGGGGTTTGCCCCACATCCTCTATATTGCAGAAAACAAGACTA	intergenic
ASMM10P031323	2.47676	up	noncoding	AK045684	AK045684	Genbank	3647	chr5	-	146188619	146194809		chr5:146188640-146188900	GACCTTGGACCTAATTATTTGTTCCTCTTCCCAAAGTGCTGACTTAAATTATATCTTCTT	intergenic
ASMM10P011942	7.88251	up	noncoding	uc007ttw.1	M37296	UCSC_knowngene	86	chr14	+	54113380	54113466		chr14:54113406+54113466	TGATGGCAAAATGCCAAGGGAAGAAACAAAGGGTGTTTTTGTACGGCTGTGTTTCACTGT	intergenic
ASMM10P010327	3.26259	up	noncoding	uc007rbs.1	BC100427	UCSC_knowngene	549	chr13	+	67831105	67843292		chr13:67843130+67843292	TTGTATCAACTCTACTGTGCCCAAGAAAGAAGTCCAGGTGCTAAAGACCTTGCCAACTGT	intergenic
ASMM10P046539	2.12046	up	noncoding	ENSMUST00000166122	Rars	Ensembl	827	chr11	-	35821136	35825133		chr11:35824568-35825133	CAGGGTGGTAGGTTGGCACTTTAATGTTAGTGTCTTTTAACGGAATATACTTTTAACCTT	exon sense-overlapping
ASMM10P025386	2.80615	up	noncoding	ENSMUST00000159740	Gm16067	Ensembl	229	chr1	+	180813775	180816859		chr1:180816799+180816859	ACCCAGCTCTGGTAAGCCTTTTGAATCTCATAACCTATAGATTCTCCCTGTGTTCATGCT	bidirectional
ASMM10P019955	4.32124	up	noncoding	ENSMUST00000158544	Gm25413	Ensembl	312	chr1	+	97936399	97936711		chr1:97936651+97936711	CACACGTTTTCAATTGCCTACAAAGATCAGTAGTTACAGTCACAGGCGGTTGTAAACTGC	intronic antisense
mouselincRNA0544+_P1	3.04335	up	noncoding	mouselincRNA0544+	mouselincRNA0544	lincRNA	6675	chr15	+	55264417	55271092		chr15:55270973+55271032	AGTCAAAATCTGTTATGGTTCCTTATCAGCTTCTGGCAGCCTCTTCAGCATCCATCCTCT	intergenic
ASMM10P003819	7.97203	up	noncoding	ENSMUST00000176662	A230072E10Rik	Ensembl	641	chrX	-	151293223	151311406	uc009uoz.1	chrX:151299147-151311337	TCTACCACTAAGCTATAATCTCAATGCCAGAAGGGAATAATGTCTGGTGGCCTACCAGAG	natural antisense
ASMM10P003819	7.97203	up	noncoding	ENSMUST00000176662	A230072E10Rik	Ensembl	641	chrX	-	151293223	151311406	uc009uoz.1	chrX:151299147-151311337	TCTACCACTAAGCTATAATCTCAATGCCAGAAGGGAATAATGTCTGGTGGCCTACCAGAG	natural antisense
ASMM10P044144	4.15425	up	noncoding	AK157093	AK157093	Genbank	2210	chrX	-	86654234	86656444		chrX:86654894-86656444	GGTCTGTTATCACAGACCACATGAAGCTTAATAAGAAGGAAGACCATGGTGGAACAACAA	intergenic
ASMM10P037884	18.7306	up	noncoding	ENSMUST00000149686	Il4i1	Ensembl	1404	chr7	+	44836290	44838296		chr7:44836397+44836503	TAATGGTCAAGATTAGGTCTGGGGAAATACATGCCCAGAGAGGAAGGAGGGAGACAGGCT	exon sense-overlapping
ASMM10P037884	18.7306	up	noncoding	ENSMUST00000149686	Il4i1	Ensembl	1404	chr7	+	44836290	44838296		chr7:44836397+44836503	TAATGGTCAAGATTAGGTCTGGGGAAATACATGCCCAGAGAGGAAGGAGGGAGACAGGCT	exon sense-overlapping
ASMM10P039392	2.37531	up	noncoding	ENSMUST00000156907	Galnt7	Ensembl	2042	chr8	-	57541994	57653032		chr8:57542023-57542511	ATGTTGAGTTCTCCCCCCTTTGTTTTGTATGCTAAATCTCTGATACTAATTTTGTATCAG	exon sense-overlapping
ASMM10P039392	2.37531	up	noncoding	ENSMUST00000156907	Galnt7	Ensembl	2042	chr8	-	57541994	57653032		chr8:57542023-57542511	ATGTTGAGTTCTCCCCCCTTTGTTTTGTATGCTAAATCTCTGATACTAATTTTGTATCAG	exon sense-overlapping
ASMM10P022925	5.57309	up	noncoding	ENSMUST00000175684	Cers6	Ensembl	1134	chr2	+	68861449	69071541		chr2:69071481+69071541	GGATACTGCACACACTCTTATCCTGAATTATACTCTTAATCCTTCCTGAGAAGGTTAAAG	exon sense-overlapping
ASMM10P028793	2.44597	up	noncoding	ENSMUST00000118334	Gm12423	Ensembl	135	chr4	+	47171668	47171803		chr4:47171717+47171803	AAGTGACCCATGTAGGAACAAGACGAGTTGCCTTGCTGGTTCATAAGATACTCCCTCTTA	intergenic
ASMM10P014841	2.0001	up	noncoding	AK087425	AK087425	Genbank	3887	chr16	+	7870101	7879859		chr16:7879798+7879859	TGACTTGACTTCTCCACCGTGACTCACTTGGAGCTATGAGCTGAAATAAACTCTTTTCCC	intergenic
ASMM10P027051	4.40504	up	noncoding	ENSMUST00000143848	Tab2	Ensembl	703	chr10	-	7907328	7910500		chr10:7910288-7910500	CTGCGATCACTGGCCTGTGTTTATGAGTACTATCTTATATCTATGTTCTAAGATATGTTT	exon sense-overlapping
ASMM10P024900	5.07863	up	noncoding	uc008prk.3	Dclk2	UCSC_knowngene	1559	chr3	-	86786149	86793913		chr3:86789438-86789490	TTGACAGTTTGAGCGACACTTCAGAGTTTCGTTCTTTGCCCAGTTGAGACTATGGGAAAC	exon sense-overlapping
ASMM10P024900	5.07863	up	noncoding	uc008prk.3	Dclk2	UCSC_knowngene	1559	chr3	-	86786149	86793913		chr3:86789438-86789490	TTGACAGTTTGAGCGACACTTCAGAGTTTCGTTCTTTGCCCAGTTGAGACTATGGGAAAC	exon sense-overlapping
ASMM10P024900	5.07863	up	noncoding	uc008prk.3	Dclk2	UCSC_knowngene	1559	chr3	-	86786149	86793913		chr3:86789438-86789490	TTGACAGTTTGAGCGACACTTCAGAGTTTCGTTCTTTGCCCAGTTGAGACTATGGGAAAC	exon sense-overlapping
ASMM10P024900	5.07863	up	noncoding	uc008prk.3	Dclk2	UCSC_knowngene	1559	chr3	-	86786149	86793913		chr3:86789438-86789490	TTGACAGTTTGAGCGACACTTCAGAGTTTCGTTCTTTGCCCAGTTGAGACTATGGGAAAC	exon sense-overlapping
ASMM10P024900	5.07863	up	noncoding	uc008prk.3	Dclk2	UCSC_knowngene	1559	chr3	-	86786149	86793913		chr3:86789438-86789490	TTGACAGTTTGAGCGACACTTCAGAGTTTCGTTCTTTGCCCAGTTGAGACTATGGGAAAC	exon sense-overlapping
ASMM10P001717	3.68598	up	noncoding	ENSMUST00000132975	4931406P16Rik	Ensembl	624	chr7	-	34285476	34313545		chr7:34285904-34312088	CTTGAAAATAGAAATGACTTAGAGGCCTTATGAATACATCTGTGCTTTCTTGCTTCAGAC	exon sense-overlapping
ASMM10P003622	2.30407	up	noncoding	ENSMUST00000172449	Gm9587	Ensembl	454	chr14	-	43768933	43771115		chr14:43769025-43769713	CAATTCTACTTGAATCTAACCATCTCCAGCACAAAGTCAGGATGTTGTGGAAGGAGAACA	intergenic
ASMM10P057998	2.3343	up	noncoding	BG806958	mouselincRNA0568	lincRNA	600	chr15	+	74490354	74490954		chr15:74490662+74490729	TATTCTAGGAGATTGTCCTTGTATTGGTAATGGTACCAGCCATGGGGCTCTGCTCTATGA	intergenic
ASMM10P002985	2.01198	up	noncoding	ENSMUST00000154347	Prss32	Ensembl	917	chr17	+	23853785	23859336		chr17:23854457+23855970	GCCTTGGCAGGGGCCAGTCCCTGTCTATCTACACAGTACTGCTGGGTACCATCTCCTCCT	exon sense-overlapping
ASMM10P039591	2.89566	up	noncoding	ENSMUST00000181282	Gm26887	Ensembl	547	chr8	-	84192773	84197667		chr8:84193076-84193157	AGTTTAGCAGAAATAGAAATGCCCCTGTGGCAGACTTTGGACTGCAATCCCTATCCAAGT	intergenic
ASMM10P023898	2.43021	up	noncoding	ENSMUST00000119409	Gm11700	Ensembl	403	chr2	+	144355916	144356319		chr2:144356084+144356319	AAATGTCGTTCTGAAACATACAAGTCATGGGATCTTGTGTGTGGCCAATGCTGGACCAAG	intergenic
ASMM10P033060	2.13538	up	noncoding	ENSMUST00000122874	Mkrn1	Ensembl	584	chr6	-	39401274	39405081		chr6:39404996-39405081	GGGAAAAAAGGAAAAAAGTTCAGTAGGCTTGACTTTAGGTTTCATTAAAGTTGTTGTTGG	exon sense-overlapping
ASMM10P009785	4.90173	up	noncoding	NR_002859	Olfr75-ps1	RefSeq	1062	chr11	-	73405449	73409823		chr11:73406347-73409708	AAATAAGCAGGATACTGGAGAGGAAGAATGATAAAGAACAACCAAACTCTCTTCAGCCAG	intergenic
ASMM10P016308	8.30369	up	noncoding	ENSMUST00000132804	Ubxn6	Ensembl	3476	chr17	-	56068249	56072232		chr17:56071097-56072232	AAGAGGCAGGAGTGGCCTCTACTGAAGACGTGCATGCTTTGTCCTCTATCAAACATTTAT	exon sense-overlapping
ASMM10P018869	2.92373	up	noncoding	ENSMUST00000153483	Gm14967	Ensembl	335	chr19	-	6543770	6544899		chr19:6544718-6544899	TGTTGAGAGGACTGAACTCCCACTGCTGATTTGTGTCTGGTGTTTTGATAGTGGACTGAA	intergenic
ASMM10P022611	2.52787	up	noncoding	NR_038011	C730036E19Rik	RefSeq	2640	chr1	+	151138033	151144095		chr1:151144030+151144095	GGGTCTTTCTAAATATTCTCTAAGTTCACCATATTGGAGTAAAATGGTGCATTGGATTGA	intergenic
ASMM10P013108	3.07917	up	noncoding	TCONS_00000008	XLOC_000019	Alexander et al 2013	240	chr1	+	10880272	10882125		chr1:10880337+10880402	AAATTTCTCTTGCATTTTGCATCGATACCGATTCCGGCTCCAAGTGGTTACTCAGGTGGT	intergenic
ASMM10P036603	5.26576	up	noncoding	ENSMUST00000122248	Gm15116	Ensembl	663	chr7	-	103147997	103148660		chr7:103148014-103148660	GTCTATGTGTGGATAGAGAAGATGAGCACTACTGTGGCTGCATGAGTAATGGATTTACAG	intergenic
ASMM10P034830	3.25937	up	noncoding	AK028270	AK028270	Genbank	301	chr10	-	103314810	103315109		chr10:103314898-103315109	CAGTCAAAGCATACACATTGCATAATTTCTACTACATTCTTTTCTTCCTGCAACTCCTTC	intergenic
ASMM10P015236	2.00285	up	noncoding	ENSMUST00000173461	1700116B05Rik	Ensembl	413	chr16	+	50783408	50784090		chr16:50783417+50783477	CGGAAGTGCCACGTGGTTGACAGTCTTGCTGCTCTCTTTCCTCCTAGCCCTGGAGAATTG	intergenic
ASMM10P050042	2.25502	up	noncoding	ENSMUST00000085379	Rpl26-ps2	Ensembl	438	chr12	-	57632577	57633015		chr12:57632745-57633015	GAAAAAATACGTTATCCACATTGAACAAGTCCATCGAGAGAAAGCTAATAGCACAACTGT	intergenic
ASMM10P033352	2.48377	up	noncoding	ENSMUST00000130734	Gm4409	Ensembl	1919	chr6	-	79926413	80023156		chr6:80015904-80016015	CCAAGAGGAAGAGTCTCATTGCATGCTTAGCTAAAAATAGCAAAATGATAAACAAAAGTC	natural antisense
ASMM10P023303	3.69178	up	noncoding	uc029ubl.1	DQ719283	UCSC_knowngene	61	chr2	+	92569413	92569474		chr2:92569414+92569474	GTCTTAAGCATTAATTACACTCTTGATTCCTGGACATCTTTTTGGTCTCTGAGACACTGC	intergenic
ASMM10P057200	2.00697	up	noncoding	uc011zvv.1	Gga1	UCSC_knowngene	3030	chr15	+	78877189	78894585		chr15:78889115+78889719	TCCATTCCTGCACGTCAGCCCTGCTGGACCTCTCAGGCCTGGACCTCCCTCCCCCGGGCA	exon sense-overlapping
ASMM10P030964	4.19332	up	noncoding	AK146140	AK146140	Genbank	1308	chr5	-	117935724	117939518		chr5:117935738-117936587	CTCACTATAGCTATAGGTGGGATGCCTCTGATTTATAAAGCTCTACTTATCACTTCTCAT	natural antisense
ASMM10P057739	18.7308	up	noncoding	AW488083	mouselincRNA1536	lincRNA	495	chr9	-	52097694	52098172		chr9:52097796-52098103	GTTAAAGCAGGATGGTACTGACCAATGACGCCATATTGATTACTAGAGCATCATAGTGAG	intergenic
ASMM10P043726	3.67837	up	noncoding	NR_033482	Gm6938	RefSeq	787	chrX	-	21312209	21334727		chrX:21312232-21312727	AAGTCCATCATGTTCATGGCTGTGTCTTTAAAACAACCCTTTAACTATTCCCAAAAAACA	intergenic
ASMM10P015382	2.03546	up	noncoding	uc007baf.1	AK165532	UCSC_knowngene	888	chr1	+	55147629	55148517		chr1:55148395+55148517	AGTTCTCATTTTTAAAAATGATTTTGTATGCTTAGATTTTTCCAGTGTTTCCTATTATCC	exon sense-overlapping
ASMM10P056342	2.97058	up	noncoding	TCONS_00022974	XLOC_017294	Alexander et al 2013	550	chr4	-	35162353	35175204		chr4:35164352-35173022	TAAATCTTGGCAGTGTATTTCAGCAGAGGGAGGTTTGGAGAAGTCCCAGTCCATCAAAAG	intergenic
humanlincRNA0881-_P1	2.16643	up	noncoding	humanlincRNA0881-	humanlincRNA0881	lincRNA	12547	chr11	-	63668920	63681467		chr11:63668926-63668985	TTTCCTGTGACATATCAAACGCCTTTGCTGTGCCAGGAGAAGGGTGCAGTTTAGCTAAAT	intergenic
mouselincRNA0935+_P1	2.3763	up	noncoding	mouselincRNA0935+	mouselincRNA0935	lincRNA	22850	chr2	+	168028795	168051645		chr2:168051564+168051623	AACAACAGCAACATCAAAAACCTGTACCCTCAGAATAAGCACAGCCACATGCCTGTAAGA	intergenic
ASMM10P042340	4.91287	up	noncoding	NR_045967	A730085K08Rik	RefSeq	566	chr9	-	122382021	122398801		chr9:122382035-122382360	GATTATGTTGTAGCTGAACCACTAAGTCTAGTTCCAGACTTAATTTCTCAATGCTTAGCA	intergenic
ASMM10P015893	2.31885	up	noncoding	AK085261	AK085261	Genbank	2370	chr17	-	31485001	31487369		chr17:31485043-31486132	TTTTATTGATTCTCTGAGAGTTTCCCATCATGTACTCAATCGCAATCCCTCCCATGTCCA	intergenic
ASMM10P032245	2.00266	up	noncoding	uc008ywr.2	DQ711916	UCSC_knowngene	83	chr5	+	113342326	113342409	uc008zcj.2	chr5:113342349+113342409	TACCCTAAATGTCCACTCAGTGTGGCCAGTCTAACCAGTGCAAACCTTACTTTAAAGCCA	intergenic
ASMM10P011917	2.96332	up	noncoding	uc007tqo.1	X02930	UCSC_knowngene	463	chr14	+	52983200	52983855		chr14:52983277+52983455	ATATTCAAAACCTTCCAGGCTCGTGTTTGCAGCGTCAGTTTTTATGTGAGCGGGAGACTT	intergenic
ASMM10P020420	2.34433	up	noncoding	uc008jej.1	Fam78a	UCSC_knowngene	3236	chr2	-	32050054	32084669		chr2:32084555-32084669	AGACAGGCGCAGGGACCGAGTTTCTGCAAAGTTTGACCTGGTTGCCTTTCCGATGCTGCA	exon sense-overlapping
ASMM10P020420	2.34433	up	noncoding	uc008jej.1	Fam78a	UCSC_knowngene	3236	chr2	-	32050054	32084669		chr2:32084555-32084669	AGACAGGCGCAGGGACCGAGTTTCTGCAAAGTTTGACCTGGTTGCCTTTCCGATGCTGCA	natural antisense
ASMM10P002816	2.10486	up	noncoding	ENSMUST00000151303	Gm16099	Ensembl	379	chr10	+	81024810	81026273		chr10:81024861+81025944	TGAAGCCACCTCAGCTTGGAGGGCCAATCGATTCCTTGGCAGCTATGGGATCCATCCTGA	intronic antisense
ASMM10P057592	3.20467	up	noncoding	BY014676	mouselincRNA1240	lincRNA	361	chr5	-	142368130	142368491		chr5:142368144-142368491	CATAAAGTTTACAAAGGCAGCAACTTAAGAACCAGCCGGCTATTTAACAATCAGCATTAG	intergenic
ASMM10P037589	2.16132	up	noncoding	ENSMUST00000149805	Numbl	Ensembl	8511	chr7	+	27258805	27282144		chr7:27264580+27264875	AGTGCTGTGAATTCTCATCCTTCAGTTCTCTGTCATTCTTCCCATTCAAACCCTGGACGT	exon sense-overlapping
ASMM10P051718	2.2862	up	noncoding	NR_029731	Mirlet7f-1	RefSeq	89	chr13	-	48537828	48537917		chr13:48537842-48537917	GTGGGGTAGTGATTTTACCCTGTTTAGGAGATAACTATACAATCTATTGCCTTCCCTGAG	intergenic
ASMM10P050272	2.64577	up	noncoding	NR_033570	Gm7104	RefSeq	4204	chr12	-	88282866	88287070		chr12:88286137-88287070	TAACCACTTCATTCCCAGGGCAGAAGAGGGAGGTCTCACACCTTTGCAAGCCAGGCAAGG	intergenic
ASMM10P040296	3.00095	up	noncoding	ENSMUST00000162640	Rnf122	Ensembl	3998	chr8	+	31111829	31122085		chr8:31122024+31122085	TGCAGGTCAGAGTCGTCCTTGACAACAGAGCCAGTTTGAGGCTAGCCTCATAAATAAATA	exon sense-overlapping
ASMM10P056987	2.5795	up	noncoding	uc009bpq.1	TCR-beta chain	UCSC_knowngene	741	chr6	+	41542754	41548352		chr6:41542807+41546729	ACCGTCCTAGAGGATCTGAGAAATGTGACTCCACCCAAGGTCTCCTTGTTTGAGCCATCA	intergenic
ASMM10P016637	2.11834	up	noncoding	ENSMUST00000161091	Gm16168	Ensembl	1359	chr17	+	10496452	10553169		chr17:10553100+10553169	CTCTGTGTTCCCTGAGGTCCTGAAATGTCCATTTAATGAACCTACAAAAATAAAGCTTTT	intronic antisense
ASMM10P030502	2.61315	up	noncoding	ENSMUST00000176320	Corin	Ensembl	675	chr5	-	72353579	72360699		chr5:72353594-72353869	GCTTAATGTCATTACCACCACTTTCTCCTCATCATCAGTTCCTATAAATTATTTTCGTGG	exon sense-overlapping
ASMM10P030502	2.61315	up	noncoding	ENSMUST00000176320	Corin	Ensembl	675	chr5	-	72353579	72360699		chr5:72353594-72353869	GCTTAATGTCATTACCACCACTTTCTCCTCATCATCAGTTCCTATAAATTATTTTCGTGG	exon sense-overlapping
ASMM10P058139	2.63502	up	noncoding	BQ555432	mouselincRNA0862	lincRNA	594	chr2	+	67573646	67574236		chr2:67574166+67574236	GATTAGGTCTTTTCCGGGTCCTGTCACCAATGCTAGGAATCAGCATCAATTTCTCTCAGT	intergenic
humanlincRNA2246+_P1	3.80938	up	noncoding	humanlincRNA2246+	humanlincRNA2246	lincRNA	2101	chr15	+	39052338	39054439		chr15:39054369+39054428	AGACTGTTTGGTACTGTGTGCTCTCAGAACCATTTTCAAGTGTCTCCTGCTATGCTCTGA	intergenic
ASMM10P034903	2.50171	up	noncoding	uc007gyt.1	AK015944	UCSC_knowngene	1724	chr10	-	106555194	106602480		chr10:106555284-106555998	ATGGACCTGCTCTTAGCTCCCAGTTCATCCTACATTCTCTACTTTGAATTTAAATTTGAA	intronic antisense
ASMM10P034903	2.50171	up	noncoding	uc007gyt.1	AK015944	UCSC_knowngene	1724	chr10	-	106555194	106602480		chr10:106555284-106555998	ATGGACCTGCTCTTAGCTCCCAGTTCATCCTACATTCTCTACTTTGAATTTAAATTTGAA	intronic antisense
ASMM10P050759	2.57987	up	noncoding	ENSMUST00000147861	Agr2	Ensembl	907	chr12	+	35992906	35998003		chr12:35997816+35998003	TATAGTAACTGGTTTCTGTGTTTTGTAAATCTCTGCCTTCGCCCATCTCCCTACCGATGA	exon sense-overlapping
ASMM10P018970	4.33663	up	noncoding	ENSMUST00000162785	Ms4a7	Ensembl	3607	chr19	-	11321504	11336146		chr19:11321715-11322298	ACGGAAAGTGGCATTTGCTTGGACATTGTTGCAACCATATATTATGATAAAGTTGCATAA	exon sense-overlapping
ASMM10P018970	4.33663	up	noncoding	ENSMUST00000162785	Ms4a7	Ensembl	3607	chr19	-	11321504	11336146		chr19:11321715-11322298	ACGGAAAGTGGCATTTGCTTGGACATTGTTGCAACCATATATTATGATAAAGTTGCATAA	exon sense-overlapping
ASMM10P018970	4.33663	up	noncoding	ENSMUST00000162785	Ms4a7	Ensembl	3607	chr19	-	11321504	11336146		chr19:11321715-11322298	ACGGAAAGTGGCATTTGCTTGGACATTGTTGCAACCATATATTATGATAAAGTTGCATAA	exon sense-overlapping
ASMM10P023346	3.16341	up	noncoding	NR_040532	Gm10804	RefSeq	2247	chr2	+	93452818	93469874		chr2:93469803+93469874	TTTATTTTGAGACAGACCTCACTACATGGACAGAGTGCTGGGATTAAAGATGCGTGTCAC	intronic antisense
ASMM10P023346	3.16341	up	noncoding	NR_040532	Gm10804	RefSeq	2247	chr2	+	93452818	93469874		chr2:93469803+93469874	TTTATTTTGAGACAGACCTCACTACATGGACAGAGTGCTGGGATTAAAGATGCGTGTCAC	intronic antisense
ASMM10P023346	3.16341	up	noncoding	NR_040532	Gm10804	RefSeq	2247	chr2	+	93452818	93469874		chr2:93469803+93469874	TTTATTTTGAGACAGACCTCACTACATGGACAGAGTGCTGGGATTAAAGATGCGTGTCAC	intronic antisense
ASMM10P023346	3.16341	up	noncoding	NR_040532	Gm10804	RefSeq	2247	chr2	+	93452818	93469874		chr2:93469803+93469874	TTTATTTTGAGACAGACCTCACTACATGGACAGAGTGCTGGGATTAAAGATGCGTGTCAC	intronic antisense
ASMM10P023346	3.16341	up	noncoding	NR_040532	Gm10804	RefSeq	2247	chr2	+	93452818	93469874		chr2:93469803+93469874	TTTATTTTGAGACAGACCTCACTACATGGACAGAGTGCTGGGATTAAAGATGCGTGTCAC	intronic antisense
ASMM10P031778	2.48682	up	noncoding	ENSMUST00000145825	Pi4k2b	Ensembl	721	chr5	+	52754601	52757483		chr5:52757344+52757483	GAGCCAGTTTTGGAACTTTTCTGTATGTTTTTGTTTTGTTTTTCAAGACAGGGTTTCTCT	exon sense-overlapping
ASMM10P031778	2.48682	up	noncoding	ENSMUST00000145825	Pi4k2b	Ensembl	721	chr5	+	52754601	52757483		chr5:52757344+52757483	GAGCCAGTTTTGGAACTTTTCTGTATGTTTTTGTTTTGTTTTTCAAGACAGGGTTTCTCT	exon sense-overlapping
ASMM10P023533	10.9749	up	noncoding	ENSMUST00000147968	BC052040	Ensembl	1936	chr2	+	115581800	115640643		chr2:115640522+115640643	TCTTTGTGACTAATATTTACCCATGCCAGGCCAGAGGAGAGTGTCAGATTCCCTGAAACT	exon sense-overlapping
ASMM10P023533	10.9749	up	noncoding	ENSMUST00000147968	BC052040	Ensembl	1936	chr2	+	115581800	115640643		chr2:115640522+115640643	TCTTTGTGACTAATATTTACCCATGCCAGGCCAGAGGAGAGTGTCAGATTCCCTGAAACT	exon sense-overlapping
ASMM10P050849	2.55382	up	noncoding	ENSMUST00000122715	Gm23213	Ensembl	313	chr12	+	61867055	61867368		chr12:61867308+61867368	GGCCATCTATCCAATCTCTCTAATCTCTTCTTTATTCACTGCATGGGGCATGTCAGCAAA	intergenic
ASMM10P043299	2.5339	up	noncoding	ENSMUST00000160569	D030055H07Rik	Ensembl	599	chr9	+	106156339	106160201		chr9:106160141+106160201	GGGGATTAACCCGGAAGTGGCTGGTCTGAGATCTCCCTAGAGACCGAGAACCTGGTTTAG	natural antisense
ASMM10P057937	2.17406	up	noncoding	CR515238	mouselincRNA0306	lincRNA	215	chr12	-	25167606	25167816	NM_001159986, NM_033354, NR_027641	chr12:25167650-25167718	GCAACCATCTGCCTCTGGTTAGGTGCCTCATGTTTCTCATCCTGACTCTCACTGTACCCT	intergenic
ASMM10P024462	5.04128	up	noncoding	TCONS_00017594	XLOC_013787	Alexander et al 2013	2731	chr2	+	181878373	181892231		chr2:181892171+181892231	TAGAGAGGGAGACCTTCTGAGGCAGCCTTTTGGTTTGTTTTTGTTTTCCTGGGAATATCC	intergenic
ASMM10P034506	2.0415	up	noncoding	AK089651	AK089651	Genbank	2688	chr6	+	52560551	52563234		chr6:52563042+52563234	AATCACTCAAAATAGACACAATCACTGTGATGGCTTGAATCTGCTTGGCCCACGGGAAGT	intronic antisense
ASMM10P046129	7.53363	up	noncoding	AK086453	AK086453	Genbank	1449	chr10	+	127192202	127193642		chr10:127192547+127192613	TCTTAAGTCAAGAGACAGTGAACTTGGAGGAAGCCAACGGGTAGGAACTGTGATCTCTTA	natural antisense
ASMM10P025384	2.86334	up	noncoding	ENSMUST00000097448	Gm16067	Ensembl	2905	chr1	+	180813783	180816688		chr1:180816626+180816688	CCATGGAAGTTGTCATACACTAAAATATATGAAATAGCACAATTAACTCCCATGTACCCA	bidirectional
ASMM10P013477	3.14279	up	noncoding	ENSMUST00000159177	Fer1l6	Ensembl	2776	chr15	+	58648504	58665092		chr15:58664944+58665092	GAGAAATGTACCCACATGAACAATGATTATCCAAGCAGTATAATTTTTCCTTTGCCTTCT	intergenic
ASMM10P031941	3.04918	up	noncoding	AK153607	AK153607	Genbank	4778	chr5	+	86104806	86109581		chr5:86108884+86109581	AAAGATCTCCCATGTATCAAATGCACTGCCAAAACAAAACATAGATGTGCCACATATATG	intergenic
ASMM10P001771	2.00498	up	noncoding	ENSMUST00000133919	BC029214	Ensembl	1254	chr2	-	25455140	25460952		chr2:25455599-25459774	GCTTCAAAAGATGACAAATCATCACTGTGGGGCAGCCCTGAAGCCTTTCCCAACTGCCAG	exon sense-overlapping
ASMM10P023885	2.14534	up	noncoding	ENSMUST00000134091	Snrpb2	Ensembl	1827	chr2	+	143068172	143072853		chr2:143072662+143072853	TCTGTTGAGCGTTTCCTTAAAACTCCCTTAGAACTTAGAATTTTTCTTGTGTGTCTACAA	exon sense-overlapping
humanlincRNA0479+_P1	2.7536	up	noncoding	humanlincRNA0479+	humanlincRNA0479	lincRNA	15293	chr15	+	97645545	97660838		chr15:97660779+97660838	TATTCATCCAGCTCCTTAGCCAAGTTCACTTTTATACAAACATGAATATATGTCGTGATG	intergenic
ASMM10P010341	2.38407	up	noncoding	NR_036596	4930520P13Rik	RefSeq	505	chr13	+	70232821	70248122		chr13:70247967+70248122	AAGTATCCTGTAGTGTAAGAGGCTGACCTTCCAGTGACAATGGTGATCTCAGTTCTTCTG	intergenic
ASMM10P055965	2.16561	up	noncoding	uc007qnn.2	Gm2762	UCSC_knowngene	2304	chr13	+	53393688	53455630	uc007qnl.2	chr13:53393727+53394290	CCCCATCCAGGCCCTTCAGCAACTGTAGGAGCGGGCGTGGTGTCGTCGCTACTGTCAAAT	intergenic
ASMM10P043057	4.64134	up	noncoding	ENSMUST00000160842	Gm16551	Ensembl	598	chr9	+	74848994	74851141		chr9:74849071+74849131	ATTTAAAAATATGCATCATTGGAAATTATGCAAATTGACTCGGGTTTCCCTTGCTCCTAG	intergenic
ASMM10P057965	2.48321	up	noncoding	BG068633	humanlincRNA0768	lincRNA	584	chr12	+	109841657	109842241	NM_033652	chr12:109842181+109842241	ACAACTCACAAGAAATCAGGAATTTCTCTTAACGGCTTTTTCCTTCAGGTGGTGAAAGCG	intergenic
ASMM10P047757	2.0739	up	noncoding	uc029rpj.1	AK029674	UCSC_knowngene	3005	chr11	-	108529096	108533664		chr11:108529299-108531938	GTTCTGGGTTTGTTTCCTCTTGACAGAATATTTTAGTATTGCATGCTTGAGATTCCTTTT	natural antisense
ASMM10P019582	2.16274	up	noncoding	TCONS_00000106	XLOC_000353	Alexander et al 2013	2165	chr1	+	93168454	93193514		chr1:93193454+93193514	CATGCTGCTCTGGGGTTTCCTGGACTTAAAGGTGTTTGTTAGAATTTCCCTGCCTACCAG	intergenic
ASMM10P050885	2.21716	up	noncoding	AK148560	AK148560	Genbank	820	chr1	-	153443480	153444300		chr1:153443538-153444300	GTGTATATATGTGTTGTGGTCATTACTTGCTAAAAACAGCAAATATAGGCTGACAGCAAT	intronic antisense
mouselincRNA0499+_P1	2.43706	up	noncoding	mouselincRNA0499+	mouselincRNA0499	lincRNA	10825	chr14	+	75853570	75864395		chr14:75864206+75864265	ATTTGCTTTTGGAGGTATTGAGGTTTCTACTCGCACTTCTCTCTCCTCCTTTCTGCGACT	intergenic
ASMM10P033997	2.36522	up	noncoding	NR_045732	1700060C16Rik	RefSeq	645	chr6	-	143593352	143651288		chr6:143593372-143593532	CAACCCCTGTGCGCAGTTCATTGAATTTATATAACATTACTCAAATTCCAGTAGGATTTT	intergenic
ASMM10P023201	2.74798	up	noncoding	ENSMUST00000121437	Olfr1169-ps1	Ensembl	216	chr2	+	88197463	88197679		chr2:88197606+88197679	AATTAGAGTGGATGCTCAGCTTCACACACCCATGTACTTTTTTCTCACCAATCTCTCCTT	intergenic
ASMM10P040496	2.03036	up	noncoding	ENSMUST00000167872	Micu1	Ensembl	4699	chr10	+	59702562	59744896		chr10:59744650+59744896	TAGGGAAGTGTGAAGCACATTAAAAGGAAAATCACATAGTGTGCTCCCTGGACACATGCC	exon sense-overlapping
ASMM10P013433	2.34355	up	noncoding	AK011587	AK011587	Genbank	1098	chr15	+	43170128	43171224		chr15:43171159+43171224	TACCTTCTACTTTCCTCCTGAGTGCCAGGATGAGACTGCTGCTTCTGAAAAAACACTTCA	natural antisense
humanlincRNA0661-_P1	3.03481	up	noncoding	humanlincRNA0661-	humanlincRNA0661	lincRNA	1664	chr14	-	114549218	114550882		chr14:114549266-114549325	GAGCAGGAAGGAAGTTCCACTTCTCTTTCTTAGCTATCTTTTCTCTTGTTTGACAGGCTT	intergenic
ASMM10P025757	2.94569	up	noncoding	TCONS_00020729	XLOC_015093	Alexander et al 2013	2759	chr3	+	34764153	34767835		chr3:34767743+34767835	CTTTTTCTCATTTCATAGAGGCTTAGGCTCAGTGAGGTGTACTCAGAGAAAAGTGTACAA	intergenic
ASMM10P057321	3.13836	up	noncoding	uc012epc.1	Hdac11	UCSC_knowngene	223	chr6	+	91165560	91168871		chr6:91166283+91168808	ATCAATGTTGTTCCTGTTTGAACGCGTGGAAGGCATCTCCAGAGCCACCATCATTGATCT	exon sense-overlapping
ASMM10P031389	2.54893	up	noncoding	uc029vsl.1	DQ715285	UCSC_knowngene	62	chr5	-	149828992	149829054		chr5:149829006-149829054	TGTGACCTGCTCTTTGCTGAGGTGTGCATGTATCACTTTGTCAAGGATAGCCTTTCTCTT	intergenic
ASMM10P050299	3.24627	up	noncoding	uc007oll.1	DQ722071	UCSC_knowngene	83	chr12	-	98388645	98388728		chr12:98388659-98388728	AGTTTGAATTGAACTTTCAACCAGTGACGGTATGAGAAGAACCTGCAGACATGTTCTCTG	intergenic
ASMM10P056595	3.69372	up	noncoding	TCONS_00034303	XLOC_026183	Alexander et al 2013	7338	chr9	-	118397107	118406179	TCONS_00034304	chr9:118404437-118404729	CTAGGAAGAAGGCTCTCATGTGTTCCAGAGTGACCTGAACCTCAAGGATAACCTTAAACA	intergenic
ASMM10P056760	2.89633	up	noncoding	uc007tsn.1	Tcrd	UCSC_knowngene	330	chr14	+	53545013	53757920		chr14:53545070+53757642	CAGGTTTGCTGGGTGAAAGGACAGCAAGTGCAGCAGAGTCCTGCATCCTTGGTTCTGCAG	intron sense-overlapping
ASMM10P032520	2.52498	up	noncoding	AK084053	AK084053	Genbank	456	chr5	+	131308044	131308497		chr5:131308437+131308497	GTGAATTCAGGGACTCCCACTTCATTCTTCCCATCCGATTAAAGTTTGTTGCTGTTGTTC	bidirectional
ASMM10P042324	3.62728	up	noncoding	NR_033503	E530011L22Rik	RefSeq	3304	chr9	-	121756639	121759943		chr9:121757842-121758282	TTCTGAGCCCTAAGTGTTTCCAGACATAGTCTTCAGGGAGGCAGACTCCTCTTAAAGTTA	natural antisense
ASMM10P026023	17.747	up	noncoding	ENSMUST00000136680	Etv3	Ensembl	7263	chr3	+	87525606	87540156		chr3:87527093+87527257	TAGTTTAGAGGTGACATGTTTGAAAGGTTAAAGAAGGCTTTGAAACGAAGTAAAGGCAAC	exon sense-overlapping
ASMM10P038817	3.32219	up	noncoding	ENSMUST00000171888	Tgfb1i1	Ensembl	2044	chr7	+	128248017	128253711		chr7:128248826+128248886	TTCACTGGGAGGGTGGACTGATATGGGCTCCTTGCCAGTGTTGTTCTCTCATCTCTCCAG	exon sense-overlapping
ASMM10P003099	2.07164	up	noncoding	ENSMUST00000156359	Rplp0	Ensembl	854	chr5	+	115559536	115562555		chr5:115559893+115560718	CAAGATCATCTTTTTCCTGGCTTCCTTCATAGCAACTTTTGGATGATTATCCAAAATGCT	exon sense-overlapping
ASMM10P030410	3.43354	up	noncoding	NR_045738	8030423F21Rik	RefSeq	2850	chr5	-	52607549	52619011		chr5:52607563-52610116	GAAGCCCAAATACTTTTCTCTCCGTCATGGCATTTTAATCTCAGCAATAGAAAAGTAACC	intergenic
ASMM10P051393	2.17698	up	noncoding	ENSMUST00000181076	Gm26645	Ensembl	1316	chr13	-	15459979	15461295		chr13:15459993-15461295	CCATCTTGAACTTTCGGGTCCTAAAGTTCTGCTGAATAAACCCTTTTGCTTTATAAAGAA	intergenic
ASMM10P016967	3.72667	up	noncoding	ENSMUST00000128410	Cmtr1	Ensembl	959	chr17	+	29678878	29690407		chr17:29678920+29678989	CCTAGTGAGTTGGGCAGAATCCTAAGGCCTGTCTCATCTGACTTGTCTGCCTTGTTTTTT	exon sense-overlapping
ASMM10P025194	2.40783	up	noncoding	ENSMUST00000120442	Gm15480	Ensembl	519	chr1	+	179538416	179538935		chr1:179538872+179538935	AAGATTCAGGGTCTTATTACTCTACGTGTCGTGCAAGATGAATGCTGAGGTACTGCTCTG	intronic antisense
ASMM10P042090	2.06052	up	noncoding	uc009rfm.1	AK043163	UCSC_knowngene	787	chr9	-	101770371	101862489		chr9:101770385-101770727	TTATTTGTTGGTTGTGTGACTCCATCACTCTCCCCTGGTAATTAAATCTCATGATGAAGG	intergenic
ASMM10UP898	2.11967	up	noncoding	uc.463-	uc.463	UCR	275	chrX	+	93409844	93410119		chrX:93410057+93410116	TATCGGTGACAGGAAAATGTCCTCATGGTTTTGCTAGTTCCCAAGGCACTTGCCAAACAA	intronic antisense
ASMM10P028727	2.25332	up	noncoding	ENSMUST00000125393	Rusc2	Ensembl	4585	chr4	+	43401237	43427073		chr4:43425002+43425296	ATCCATACTTTCATTCTCAGAGTTTGGGGCGTCTTCTTGACTTGGAACCTTGAAGCAGCA	exon sense-overlapping
ASMM10P028727	2.25332	up	noncoding	ENSMUST00000125393	Rusc2	Ensembl	4585	chr4	+	43401237	43427073		chr4:43425002+43425296	ATCCATACTTTCATTCTCAGAGTTTGGGGCGTCTTCTTGACTTGGAACCTTGAAGCAGCA	natural antisense
ASMM10P028727	2.25332	up	noncoding	ENSMUST00000125393	Rusc2	Ensembl	4585	chr4	+	43401237	43427073		chr4:43425002+43425296	ATCCATACTTTCATTCTCAGAGTTTGGGGCGTCTTCTTGACTTGGAACCTTGAAGCAGCA	natural antisense
ASMM10P057814	3.64439	up	noncoding	AW824572	humanlincRNA1118	lincRNA	479	chr1	-	118742199	118742677	NM_001159717, NM_001159718, NM_001159719, NM_010891	chr1:118742213-118742677	TATGTTTCTATTGTAGCCAGAGACCCAGGTGACAAAGAAGGGCCTGTGTGACTTAGCTAA	intergenic
ASMM10P020094	6.0033	up	noncoding	ENSMUST00000117910	Gm13176	Ensembl	477	chr2	-	4834135	4834612		chr2:4834261-4834612	TTGCGCACTCGAGTAGAATTGATGAGAAAACAGAAAAAGGAGAGAAAGCAGGAACTTCAG	intergenic
ASMM10P029320	3.43972	up	noncoding	ENSMUST00000122223	Gm12819	Ensembl	629	chr4	+	112512739	112521472		chr4:112521407+112521472	CTTCCTATCTTCATGTCCTTTTAACTCACTGAGAAGAAAGCATAAGTATTGTTCTGTCAG	intergenic
ASMM10P012626	2.36278	up	noncoding	AK089769	AK089769	Genbank	2484	chr15	-	61496637	61499113		chr15:61496661-61498881	ACCCAGATCATGGCACTTTCCAGAGCTATATATATGTACACAAGTTCCTCCTGGAGAGAG	intergenic
ASMM10P057846	2.1414	up	noncoding	AW123155	mouselincRNA0069	lincRNA	408	chr1	+	92714233	92714626		chr1:92714566+92714626	TGTCTGGCTTAGAGCTTCTTTCCTTTCTCATTTAGACCCTGGCAGTAGATTACAGACTGT	intergenic
ASMM10P022912	2.15242	up	noncoding	AK148698	AK148698	Genbank	1333	chr2	+	67670166	67671499		chr2:67671438+67671499	ACAAGCTGAATGACATCTCCCAGTTTCCCAGAAACTGTAACCCCAAGGTCTGCTTCAAAT	intergenic
humanlincRNA2213-_P1	3.38597	up	noncoding	humanlincRNA2213-	humanlincRNA2213	lincRNA	3500	chr3	-	8795023	8798523		chr3:8795134-8795193	ATTATGGAAAACAGCTTCATAATGATGTGATTTCCTGGGGTATTAAGGTGGGGAGAGCTG	intergenic
ASMM10P001323	2.36703	up	noncoding	ENSMUST00000126647	Gm11261	Ensembl	305	chr4	-	78659966	78660382		chr4:78660102-78660258	AGATGGACACACAGGACCAGATGGAACCTCTTTGGGTGCCGGAGAGATTGGTGAGACGCT	intergenic
ASMM10P018720	2.07255	up	noncoding	AK085185	AK085185	Genbank	887	chr18	+	80469736	80470622		chr18:80470562+80470622	CAGTGAACAGCCTAAGCTGTAGCCTATAGCGTCAGAGGTGTCTGTTTCTAGATTTAAACC	bidirectional
ASMM10P044741	2.74088	up	noncoding	ENSMUST00000144738	Gm15726	Ensembl	509	chrX	-	169979046	169985232		chrX:169979853-169979999	TGTGAAACTGCCACGATCTTCTCGAGTGGACTTCCATGTAGAGCGTACTTTTCATTACAG	natural antisense
ASMM10P031384	4.12687	up	noncoding	uc009asu.2	DQ544130	UCSC_knowngene	62	chr5	-	149821981	149822043		chr5:149821995-149822043	AAAGAGAAGGGAATGCTACAGGTGGCGTTATAGGATGCTTTTACTAGCAATTCACAGGAC	intergenic
ASMM10P050855	6.5345	up	noncoding	uc011ymo.2	AB342020	UCSC_knowngene	134	chr12	+	67658629	67658763		chr12:67658703+67658763	AATCTTTGTGTAGAAATGTCCCTGTCAGGGATGGGCTATCAGGGTCAGTGTCTAGGTGTC	intergenic
ASMM10P040743	2.42002	up	noncoding	TCONS_00032333	XLOC_023897	Alexander et al 2013	453	chr8	+	89053163	89057671	TCONS_00032332	chr8:89057599+89057660	CTGAAATTCACTTTTCTCACCATTGACCTATTGGACCTTGATAACATAGAATTAAAAGCG	intergenic
ASMM10P024528	2.03782	up	noncoding	ENSMUST00000130171	Hps3	Ensembl	4076	chr3	-	19995950	20035280		chr3:20029059-20029146	ATGCCAGCTTAAAAATCTCTGGAAATTAGATCTCTTCCCTGTCTCTTCTTCAACCCACAG	exon sense-overlapping
ASMM10P024528	2.03782	up	noncoding	ENSMUST00000130171	Hps3	Ensembl	4076	chr3	-	19995950	20035280		chr3:20029059-20029146	ATGCCAGCTTAAAAATCTCTGGAAATTAGATCTCTTCCCTGTCTCTTCTTCAACCCACAG	exon sense-overlapping
ASMM10P024528	2.03782	up	noncoding	ENSMUST00000130171	Hps3	Ensembl	4076	chr3	-	19995950	20035280		chr3:20029059-20029146	ATGCCAGCTTAAAAATCTCTGGAAATTAGATCTCTTCCCTGTCTCTTCTTCAACCCACAG	exon sense-overlapping
ASMM10P024528	2.03782	up	noncoding	ENSMUST00000130171	Hps3	Ensembl	4076	chr3	-	19995950	20035280		chr3:20029059-20029146	ATGCCAGCTTAAAAATCTCTGGAAATTAGATCTCTTCCCTGTCTCTTCTTCAACCCACAG	natural antisense
ASMM10P016631	2.95322	up	noncoding	TCONS_00013228	XLOC_009790	Alexander et al 2013	989	chr17	+	10348529	10349949		chr17:10349878+10349949	CAGTGTCTGATGACCATGTCACCACAATATCTGCCTCCTTTATTGTGTAGCTTTCTTCTC	intergenic
ASMM10P016374	3.52177	up	noncoding	uc008dhf.2	DQ549248	UCSC_knowngene	73	chr17	-	66153071	66153144		chr17:66153096-66153144	TCAACTCCAACATCCAGATGATCCTGTCTGAGTGATCCACAGACTTCATTAGATCCACTG	intergenic
ASMM10P029976	3.3496	up	noncoding	AK037004	AK037004	Genbank	1594	chr4	+	151902897	151904490		chr4:151904385+151904490	GACCCCGGCCAGGACATAATGTGTTATAACTATAGAGTAAGTTATTCAAATTATGATCAC	intergenic
ASMM10P052602	2.46286	up	noncoding	ENSMUST00000120266	Gm11387	Ensembl	772	chr13	+	33508126	33526311		chr13:33526183+33526311	ATTTTCAAAGTGTGCATTCATACCATCGGTCCCAGTGTTCTATGATGACCACCCCTCCTT	intergenic
ASMM10P040386	2.56809	up	noncoding	ENSMUST00000136119	Sorbs2	Ensembl	6425	chr8	+	45658783	45742419		chr8:45741422+45741486	ATGACATCGCATGTGCTTTCTCTGTTTTGCCTTGGCCTCTGCCATATCATGTTTTTGCTT	exon sense-overlapping
ASMM10P040386	2.56809	up	noncoding	ENSMUST00000136119	Sorbs2	Ensembl	6425	chr8	+	45658783	45742419		chr8:45741422+45741486	ATGACATCGCATGTGCTTTCTCTGTTTTGCCTTGGCCTCTGCCATATCATGTTTTTGCTT	exon sense-overlapping
ASMM10P026490	9.62516	up	noncoding	AK035376	AK035376	Genbank	1570	chr3	+	127861599	127865261		chr3:127865047+127865261	GGAAGACTACTTTATGGTTCATCTTTCAAACTAACATCAGGGGAGTATTGTTTCTTTTTC	intergenic
ASMM10P050842	2.62427	up	noncoding	ENSMUST00000180738	Gm17529	Ensembl	3087	chr12	+	58953094	58968011		chr12:58967951+58968011	CTGAGGCAGAAAGAATGTTCAAGGTCCACCTGAGCTATGTAGCTAAGACACTATCTCTTT	natural antisense
ASMM10P044438	2.07051	up	noncoding	ENSMUST00000121247	Gm14980	Ensembl	736	chrX	-	133406374	133407110		chrX:133406876-133407110	GATTCTAATGCGTGAACAAACGGAAGGAGCCTTCTCCAATTTCTTCATTTCATAAAGCTT	intergenic
ASMM10P038165	6.29311	up	noncoding	AK081791	AK081791	Genbank	2650	chr7	+	76054093	76056743		chr7:76056286+76056743	AATTAATGGGCTTCATCATGTCACCTTCATACACATGACATATGTGTCATTTATGCATAG	intergenic
ASMM10P009833	3.13763	up	noncoding	NR_024590	Tmem194b	RefSeq	3377	chr1	+	52630704	52651919		chr1:52642417+52643167	CATTCCAAAGTTTATGTTTTGTGCCAGTTGATGGAAGATCTGAAGTGGCTGTGGTATGGA	exon sense-overlapping
ASMM10P020934	10.8912	up	noncoding	ENSMUST00000117978	Olfr1078-ps1	Ensembl	632	chr2	-	86528890	86530427		chr2:86528966-86529040	CCATCAGTCACTTCTACTGTGAGAGTCTTCCTTTGTTATCATTGATTTGTTCAAATATAG	intergenic
ASMM10P018755	2.62064	up	noncoding	uc008fvw.1	BC062254	UCSC_knowngene	513	chr18	+	90579824	90589584		chr18:90589491+90589584	TGTAACTGTCTTCAGACACTTTTTCTTCTCACTTTGGCCCTGCTTGCTTGCTGTAGCTGT	intergenic
ASMM10P015287	2.67994	up	noncoding	AK157453	AK157453	Genbank	3241	chr16	+	66780720	66783959		chr16:66783887+66783959	GGTTCAGCATTCTAAGGTTTTATGTAATTATACCTCCCACACAATTCCTAGTTCAAGTTT	intronic antisense
ASMM10P015287	2.67994	up	noncoding	AK157453	AK157453	Genbank	3241	chr16	+	66780720	66783959		chr16:66783887+66783959	GGTTCAGCATTCTAAGGTTTTATGTAATTATACCTCCCACACAATTCCTAGTTCAAGTTT	intronic antisense
ASMM10P057441	2.58323	up	noncoding	uc029thf.1	H2-Eb1	UCSC_knowngene	1416	chr17	+	34264831	34316674		chr17:34264964+34309790	TGGAGCGAACCGGGCCGAGGTGGACACGGTGTGCAGACACAACTATGAGATCTCGGATAA	exon sense-overlapping
ASMM10P057441	2.58323	up	noncoding	uc029thf.1	H2-Eb1	UCSC_knowngene	1416	chr17	+	34264831	34316674		chr17:34264964+34309790	TGGAGCGAACCGGGCCGAGGTGGACACGGTGTGCAGACACAACTATGAGATCTCGGATAA	exon sense-overlapping
ASMM10P010950	2.02726	up	noncoding	ENSMUST00000166127	4930431P03Rik	Ensembl	4237	chr14	-	44955216	44961307		chr14:44957205-44957684	TCACAGATAAGATCACTCCCTTTGATTCTTGGGTGCCTCCCTTATCCCAGGTCTCTATTT	intergenic
ASMM10P052118	3.1961	up	noncoding	NR_045619	Gm9776	RefSeq	2187	chr13	-	94356748	94358923		chr13:94358838-94358923	TAGATTGTCGCGCTCCGGGTGTTAGGGGCTGCCGGGAAGCTACACTCGGGACCCTTAACA	bidirectional
ASMM10P020229	2.63216	up	noncoding	ENSMUST00000124322	Gm13380	Ensembl	718	chr2	-	20921859	20931389		chr2:20921876-20922472	TCTCAGGGATAAATCATTTTAGAGTTGGCCTCCGCATGCTTGTGTGTAACATGAAAAGAG	intron sense-overlapping
ASMM10P020229	2.63216	up	noncoding	ENSMUST00000124322	Gm13380	Ensembl	718	chr2	-	20921859	20931389		chr2:20921876-20922472	TCTCAGGGATAAATCATTTTAGAGTTGGCCTCCGCATGCTTGTGTGTAACATGAAAAGAG	intron sense-overlapping
ASMM10P024582	3.00726	up	noncoding	ENSMUST00000171429	Gm17224	Ensembl	500	chr1	+	172213020	172213680		chr1:172213620+172213680	CTTGAGACCTGACATGGTCTTCGGTACAGAAACAAAACAAATAAAAACCAACCCACGTGC	natural antisense
ASMM10P029059	4.30298	up	noncoding	ENSMUST00000146704	Gm12600	Ensembl	708	chr4	+	87298361	87301270		chr4:87301204+87301270	TCAGAATAGGCTCAGCTAACAAATGACACAGCAATACTCCACAATTCAAAACAAAACCAC	intergenic
ASMM10P022282	8.57251	up	noncoding	ENSMUST00000117255	Gm13255	Ensembl	547	chr2	+	8633936	8634483		chr2:8634177+8634483	ATGGATGTTACTATTGCAAAGAAGTAGGTACTGCCATTCAAGGGGCTAACATTTTTTCCT	intergenic
ASMM10P018866	2.11366	up	noncoding	AK083639	AK083639	Genbank	2688	chr19	-	6457418	6460107		chr19:6457435-6459958	TATCACTGGATGAGACTAGATGCTTCCTTAGCCACTCCCCTCTGTTGAATAAAGTTTCTC	intronic antisense
ASMM10P018866	2.11366	up	noncoding	AK083639	AK083639	Genbank	2688	chr19	-	6457418	6460107		chr19:6457435-6459958	TATCACTGGATGAGACTAGATGCTTCCTTAGCCACTCCCCTCTGTTGAATAAAGTTTCTC	intronic antisense
ASMM10P018866	2.11366	up	noncoding	AK083639	AK083639	Genbank	2688	chr19	-	6457418	6460107		chr19:6457435-6459958	TATCACTGGATGAGACTAGATGCTTCCTTAGCCACTCCCCTCTGTTGAATAAAGTTTCTC	intronic antisense
ASMM10P030965	4.0243	up	noncoding	AK081247	AK081247	Genbank	922	chr5	-	118026448	118027370		chr5:118026729-118027370	TGATCTATGTCTTCCTGCAACTAAGTTTTCTGTCTACAGAGGATCTGCATTCTCCAGGCC	bidirectional
ASMM10P055489	2.24892	up	noncoding	ENSMUST00000130942	Echdc2	Ensembl	1319	chr4	+	108165465	108179071		chr4:108170113+108170178	ATTCAGTTTGAACTTGGCCTCTCTGACCCATATCTATTCTTTCTGTTCTACCTGGCTTCC	exon sense-overlapping
ASMM10P055489	2.24892	up	noncoding	ENSMUST00000130942	Echdc2	Ensembl	1319	chr4	+	108165465	108179071		chr4:108170113+108170178	ATTCAGTTTGAACTTGGCCTCTCTGACCCATATCTATTCTTTCTGTTCTACCTGGCTTCC	exon sense-overlapping
ASMM10P026073	3.25428	up	noncoding	ENSMUST00000146844	Muc1	Ensembl	500	chr3	+	89231238	89232082		chr3:89231252+89231312	GTAGCTCTTCAGGACTGCATGGCTTTCACATCACTCCTGAGTCTTCTCCTCTTCTCCCAG	exon sense-overlapping
ASMM10P035531	2.2472	up	noncoding	ENSMUST00000176905	Vmn1r-ps50	Ensembl	374	chr7	-	10604764	10605138		chr7:10604781-10605138	ATCTTTTGCGCCCTTTGTCCGTATAAAACCTTCTTCCATTTTGTTCAGGTTGAAATGGTC	intergenic
ASMM10P056788	3.55205	up	noncoding	uc007vgq.1	4930556M19Rik	UCSC_knowngene	430	chr15	+	10714835	10718467		chr15:10716723+10718253	CCAGAATGAAGCAAAAGCAGCCAGGCTGAGAGAACCATGGAGCTCTGAAGCCAGTCCCAA	intergenic
ASMM10P013579	2.63998	up	noncoding	AK037439	AK037439	Genbank	4030	chr15	+	74933549	74937583		chr15:74937431+74937583	GGAATACCAATAAGAGCAAAACACCCCAACCTAATAGCTTTGAACCATAAAATAGAGTTT	intergenic
ASMM10P016160	2.77163	up	noncoding	AK042054	AK042054	Genbank	1400	chr1	+	60880337	60881738		chr1:60881398+60881738	CAGAAATGCCAAACAACCATACTCACCATATATTTCATGTAAAGGAAAGAGTGATACAGC	intergenic
ASMM10P032887	3.13829	up	noncoding	TCONS_00027286	XLOC_020424	Alexander et al 2013	225	chr6	-	18851410	18853584		chr6:18851424-18851627	CCTCCTACTTGTTTTATGATGGGGAAAACCTGTACCATCAATCTCACTGTTGTAGAGTTG	intronic antisense
mouselincRNA0238+_P1	2.37456	up	noncoding	mouselincRNA0238+	mouselincRNA0238	lincRNA	19478	chr11	+	40401629	40421107		chr11:40421045+40421104	AAATTCATTTATTACCATGGCCTACAGACCCATATTCAGTATGACTCCAGGTTTTTCCTG	intergenic
ASMM10P034485	5.03422	up	noncoding	ENSMUST00000156463	Cbx3	Ensembl	1217	chr6	+	51470662	51475241		chr6:51471742+51471815	CCACACAAAACTTGTAGCTGCCTTTTGTGTGTCATGAAATTTTAACTGTCCTACATTTTT	exon sense-overlapping
ASMM10P010184	2.0128	up	noncoding	uc008wys.1	AK036733	UCSC_knowngene	1539	chr5	-	31569594	31571397	NR_102275	chr5:31570870-31571183	AGGCTCTGAGGAATGGGAGTCCAACGCTTCCGTGTCCGAAGTCTGTTTAACTATATTTGG	intergenic
ASMM10P046019	2.03647	up	noncoding	AK142676	AK142676	Genbank	1154	chr10	+	111337123	111347185		chr10:111347089+111347185	AGACGTCTGTGAGGTGTGGTTTGTTCAGCAGAAGGCTTAGGTTTGAACTCATGAGTTCAA	intergenic
ASMM10P041757	4.8596	up	noncoding	AK133618	AK133618	Genbank	2167	chr9	-	65241925	65244090		chr9:65242298-65244090	TGAGACTTTATTATCTGGTTGGGTTTCATGCCCACATCTGAAGCCAGCTACTGCTCTGTT	intergenic
ASMM10P058051	4.80072	up	noncoding	BQ954820	mouselincRNA0678	lincRNA	883	chr17	+	9891844	9892691	NM_175291	chr17:9892541+9892671	AACGTTTGTAGATTTGCTCTCATCCATATTTGCGTATCACACTGTCCTACAGGGACCACA	intergenic
ASMM10P036797	6.61485	up	noncoding	ENSMUST00000146145	2310014F06Rik	Ensembl	659	chr7	-	112613467	112680058		chr7:112613650-112613767	CTGGGTATTGTATTTCTTTTCTGCAATTTGTTGGTGGGTATAACTGATAGCATTGTGTAT	intronic antisense
ASMM10P036797	6.61485	up	noncoding	ENSMUST00000146145	2310014F06Rik	Ensembl	659	chr7	-	112613467	112680058		chr7:112613650-112613767	CTGGGTATTGTATTTCTTTTCTGCAATTTGTTGGTGGGTATAACTGATAGCATTGTGTAT	intronic antisense
ASMM10P032969	2.56823	up	noncoding	AK140463	AK140463	Genbank	2859	chr10	-	82587407	82590263		chr10:82589264-82590263	CTATTACCTTTTCCCCGAAGTTTTATGAACCAAGGGCAGCCCCTAGAACATGATCTTTGA	intergenic
ASMM10P041902	2.96693	up	noncoding	NR_040378	5730403I07Rik	RefSeq	2031	chr9	-	77366411	77399416		chr9:77366426-77368120	CTGTTCACCATGCTCCAAATGATGGTTAAAGAACCGAGACAATAAATATAAATGAAACAG	intergenic
ASMM10P027891	2.4452	up	noncoding	ENSMUST00000152708	Ccdc28b	Ensembl	923	chr4	-	129622161	129623844		chr4:129622257-129622599	GTGTAGGGATAAACACCAGGGAGGACGATTCCTTCCTTTTAAATTCATTGTATTTTGGTC	exon sense-overlapping
ASMM10P022334	6.10189	up	noncoding	ENSMUST00000141869	Gm13266	Ensembl	609	chr2	+	14512590	14542805		chr2:14542730+14542805	CTGATGAGGGTCACTCAAGTTCTGATGTGTGAGGAATGTTCTTTAAAATACTATTAAAGA	intergenic
ASMM10P034885	4.06936	up	noncoding	NR_040761	4930511E03Rik	RefSeq	2232	chr6	+	94943833	94951545		chr6:94951340+94951545	AAGTAGCCTTATTGGATATTTGGCAAATTTGAGACAGCCTGGACTTCAAGTACCCTGTCT	intergenic
ASMM10P042628	4.74814	up	noncoding	AK157877	AK157877	Genbank	1487	chr9	+	37808616	37810100		chr9:37810040+37810100	TGTTAATGGCTGAGAACTCTAAGTCATTTATTCTGAACACTTCATTAACTGCTGCCAACT	intergenic
ASMM10P034993	2.18273	up	noncoding	uc009dkv.1	AK135471	UCSC_knowngene	1970	chr6	+	117495234	117500077		chr6:117499826+117500077	AAACATAGATGAGGTCCAGGTCTCCATCCATCACTCACTCACCATAGCTTCGTAAAACTG	intergenic
ASMM10P033514	5.03901	up	noncoding	ENSMUST00000141952	Nup210	Ensembl	799	chr6	-	91018744	91025506		chr6:91025372-91025506	GAGCTAGGTTTGGGCTATGCGTCCAAACAAAATGGATGATATCTGGGTTTATTCTCCCAG	exon sense-overlapping
ASMM10P033596	3.52048	up	noncoding	uc011xkw.1	Stab2	UCSC_knowngene	8484	chr10	-	86841209	87007942		chr10:86872945-86873094	ATGTCTCCCAAGAAAATTCTGTAGGACACTGGTATCCTTCAAGCAGCACTGTGACAAGCT	exon sense-overlapping
ASMM10P036884	3.97269	up	noncoding	TCONS_00029552	XLOC_023225	Alexander et al 2013	549	chr7	-	122236397	122244195		chr7:122236411-122236581	ATTGAAGTCTCATGGATCTCGATAAGTTGGAGACCAGCCTGTTGTACATAATAAGTGCCA	intergenic
ASMM10P040789	2.61138	up	noncoding	ENSMUST00000159142	Gm15889	Ensembl	388	chr8	+	94377920	94379622		chr8:94378033+94378205	TTACTTTGTTTTCTTCTCTTGGCTTGAAAGGCTGGGAACTCAGAGCCAACGGAACAGCAA	intergenic
ASMM10P013581	2.80102	up	noncoding	AK080018	AK080018	Genbank	583	chr15	+	74988749	74989330		chr15:74989174+74989330	AATACAGCAAAGGTTTCATGTTAACCAAGTGTACTTCCTCCAAATGCCACTTTCCCACCG	intergenic
mouselincRNA0118+_P1	2.88582	up	noncoding	mouselincRNA0118+	mouselincRNA0118	lincRNA	8950	chr1	+	169042600	169051550		chr1:169051434+169051493	TTTTTTCTCCCCATTAAAAGACAAGGCCCTAGAGATCACAGGGCATCGCCAACATATGGA	intergenic
ASMM10P020178	2.05752	up	noncoding	AK140067	AK140067	Genbank	1598	chr2	-	17066152	17067750		chr2:17066195-17067750	GGAGTCTATAGGCATTTTCCCATAACTGTTACTTTCACGATCTTTTCATAGAAAACAAAC	intergenic
ASMM10UP250	2.07289	up	noncoding	uc.339+	uc.339	UCR	252	chr15	+	102672283	102672535		chr15:102672462+102672521	ATTTATATGGGCCCGTTATTTCACACCGATCCTCCATCTGCATTTTTATGGCCCTGAGCT	intergenic
ASMM10P027450	2.18038	up	noncoding	ENSMUST00000149078	Gm12676	Ensembl	808	chr4	-	97754167	97757389		chr4:97754225-97754805	TTTTGAGAGGCCTGAATCCTAACCTTTCTGTCTCCTCAACTCCAGGAACCCGATCTAATT	intronic antisense
ASMM10P040733	4.04486	up	noncoding	ENSMUST00000125043	Papd5	Ensembl	696	chr8	+	88245284	88249211		chr8:88245534+88245597	GGACAAAAGGGACGTGCATTTCTCTGTAGGCACCTTAATGTGATTTTTCTTCCCTTGTTC	exon sense-overlapping
ASMM10P040733	4.04486	up	noncoding	ENSMUST00000125043	Papd5	Ensembl	696	chr8	+	88245284	88249211		chr8:88245534+88245597	GGACAAAAGGGACGTGCATTTCTCTGTAGGCACCTTAATGTGATTTTTCTTCCCTTGTTC	exon sense-overlapping
ASMM10P027018	4.5025	up	noncoding	ENSMUST00000143235	Pax5	Ensembl	1684	chr4	-	44531144	44710685		chr4:44710639-44710685	AGCTCGGCGGGGGAGCGGAAGGCTTCAATTATTCCGACTTGTGAGCGGGCCCCAGCACCA	exon sense-overlapping
ASMM10P057812	2.73612	up	noncoding	DV650983	mouselincRNA0069	lincRNA	802	chr1	-	92713517	92714282	TCONS_00000106, TCONS_00000107, TCONS_00000108	chr1:92713624-92714233	TTGCTCCTAACTCCATAGCCTTGTGGCTGCCATTTTGTACTTCTTTCAGGACATGAAGGT	intergenic
ASMM10P017388	2.66972	up	noncoding	ENSMUST00000169146	Gm17168	Ensembl	345	chr17	+	57041774	57047143		chr17:57046946+57047007	ACAATGTTGTCTGTGGTACTTCCCTGTACTTTTGACACCACTGAACTCTCAGGCCGATAA	natural antisense
ASMM10P050520	2.55964	up	noncoding	AK020328	AK020328	Genbank	970	chr12	-	113150389	113151358		chr12:113150494-113151358	AAGGATAGACTTCCATCTTCTAGCCTATCATTACCTAAGACCCACCTAGAGGCCTGGATT	bidirectional
ASMM10P003299	2.23499	up	noncoding	ENSMUST00000161688	Six3os1	Ensembl	567	chr17	-	85612872	85618275	NR_038084	chr17:85614700-85615593	ATGTAGGTCCTGGAATAGAAGAACTGCAGAGTCTTGGCTTTTGCTTTTGTGTGTCCACCT	intergenic
ASMM10P039257	2.49479	up	noncoding	AK133003	AK133003	Genbank	1760	chr8	-	33985443	33987200		chr8:33985494-33986653	GGCCTCTCATGAACAGCTTTCTCTTTGTCAAGCATTTATTCATATACCTCTCTCTAAGTT	intergenic
ASMM10P025894	2.16294	up	noncoding	TCONS_00020762	XLOC_015160	Alexander et al 2013	771	chr3	+	58491067	58521103		chr3:58521040+58521103	GTGGGTAAGTGTCGAATTCTCTTGCTTTTTACACATTTTTCTAGCTACTATGTCCAATTA	intergenic
MM9LINCRNAEXON12051-_P1	2.43469	up	noncoding	mouselincRNA0068-	mouselincRNA0068	lincRNA	14175	chr1	-	92180644	92194819		chr1:92193611-92193670	ACAGTGACCACAGCAAAGATGTCTAAGACATCTGGGAAGATATCAGACACCCTCTGCATA	intergenic
ASMM10P027493	2.17971	up	noncoding	AK154298	AK154298	Genbank	4040	chr4	-	102511181	102515220		chr4:102511195-102514421	AGTCGGCTACAGTGTAAACTTTTCGTTCTCTCTCATAGCAAAACCTGATGGCTGTCTTTG	intronic antisense
ASMM10P027493	2.17971	up	noncoding	AK154298	AK154298	Genbank	4040	chr4	-	102511181	102515220		chr4:102511195-102514421	AGTCGGCTACAGTGTAAACTTTTCGTTCTCTCTCATAGCAAAACCTGATGGCTGTCTTTG	intronic antisense
ASMM10P029487	2.06029	up	noncoding	ENSMUST00000146156	Pabpc4	Ensembl	1146	chr4	+	123297179	123298832		chr4:123297447+123297678	TACATGAAAAGCACACATTATGTCTCCTGTGGCCTTGTTTTTACCGCAGGGCCTTGCATT	exon sense-overlapping
ASMM10P029487	2.06029	up	noncoding	ENSMUST00000146156	Pabpc4	Ensembl	1146	chr4	+	123297179	123298832		chr4:123297447+123297678	TACATGAAAAGCACACATTATGTCTCCTGTGGCCTTGTTTTTACCGCAGGGCCTTGCATT	exon sense-overlapping
humanlincRNA2294-_P1	2.10312	up	noncoding	humanlincRNA2294-	humanlincRNA2294	lincRNA	101773	chr15	-	65591594	65693367		chr15:65591613-65591672	TTCCTCATACTTTTCTTCTCCTGGCAGATGTTTAAAAATAAAGTCATGGAATGCAAGGAA	intergenic
ASMM10P056621	2.26727	up	noncoding	TCONS_00036298	XLOC_027372	Alexander et al 2013	88	chrX	-	150494958	150502531		chrX:150494963-150502485	AAGGCCCCTTTCTGAGAAAAGACGCCATAACCAGACTCAGCTCCGGAGGTGACAGACCAG	intergenic
ASMM10P045929	2.53717	up	noncoding	AK084568	AK084568	Genbank	1885	chrY	-	7958033	7959921		chrY:7958051-7959831	ATCAGTAGCAGGTCATTCAAAAGTGAACACCTTCACAACTGAACCCTTCCTTGCTTGGCT	intergenic
ASMM10P031052	4.12879	up	noncoding	ENSMUST00000133476	Gm15857	Ensembl	789	chr5	-	123293637	123310324		chr5:123296951-123297005	TATGAACAACAGACAAGAAAAAAGTCTGCGAATGCCTTGGGCGGGATGTGTGAGATTCCT	intergenic
ASMM10P031074	6.86361	up	noncoding	TCONS_00002412	XLOC_002404	Alexander et al 2013	912	chr10	-	75862250	75865790		chr10:75862476-75863086	ATCATATTATTAAACAAAAAAGGGGGAGATGTAGGCAGCTGGGCGCCTAAAAGATGGCGC	intergenic
ASMM10P012127	3.04968	up	noncoding	ENSMUST00000160647	Adra1a	Ensembl	3648	chr14	+	66635308	66640333		chr14:66640273+66640333	GAAAACGGGAAAACCTCACCTGTTCAAGCAAGGGCAAGAGGCAAGGACAAAAATAAAATT	exon sense-overlapping
ASMM10P012127	3.04968	up	noncoding	ENSMUST00000160647	Adra1a	Ensembl	3648	chr14	+	66635308	66640333		chr14:66640273+66640333	GAAAACGGGAAAACCTCACCTGTTCAAGCAAGGGCAAGAGGCAAGGACAAAAATAAAATT	exon sense-overlapping
ASMM10P012127	3.04968	up	noncoding	ENSMUST00000160647	Adra1a	Ensembl	3648	chr14	+	66635308	66640333		chr14:66640273+66640333	GAAAACGGGAAAACCTCACCTGTTCAAGCAAGGGCAAGAGGCAAGGACAAAAATAAAATT	exon sense-overlapping
ASMM10P012127	3.04968	up	noncoding	ENSMUST00000160647	Adra1a	Ensembl	3648	chr14	+	66635308	66640333		chr14:66640273+66640333	GAAAACGGGAAAACCTCACCTGTTCAAGCAAGGGCAAGAGGCAAGGACAAAAATAAAATT	exon sense-overlapping
ASMM10P039406	2.6409	up	noncoding	TCONS_00032456	XLOC_024364	Alexander et al 2013	109	chr8	-	61418456	61427799		chr8:61427745-61427799	GTGCCAGGAGCTTTCTCAAACATCCTCTCGTTTATTCCTTTCAAGTTTTCCTTCCTCAGT	intergenic
ASMM10P028796	5.15807	up	noncoding	ENSMUST00000123962	Tgfbr1	Ensembl	372	chr4	+	47353597	47361313		chr4:47361241+47361313	GTGCATAAAAAGTGCATGGTAAATAAAGTGGCAGACTGTCTTAGCAGTAAAAAGTAGAGT	intron sense-overlapping
ASMM10P018329	2.92355	up	noncoding	AK015033	AK015033	Genbank	1883	chr18	+	34954047	34955930		chr18:34954610+34954672	AAGACTCAAGGTCACACGGGATAAATTACGAACAGATTACAGTCTCCTTGCGTCAGTTGC	natural antisense
ASMM10P038819	2.02873	up	noncoding	AK135079	AK135079	Genbank	1354	chr7	+	128474217	128475570		chr7:128475390+128475450	TTTGAAGTTTCAAAAGGCTTGTGCCATTTCAAGTCAGCTCTCTCTACTTCCTGTTTGTAG	intergenic
ASMM10P021724	3.7349	up	noncoding	uc008mxg.2	DQ710249	UCSC_knowngene	68	chr2	-	151250402	151250470	uc008nbs.2	chr2:151250416-151250470	TGGTAGGTGTCTCTTTGTGGCCATAAGGCATAGTCTGTGAAAGCAGTTTGCAATTTGATT	intergenic
ASMM10P024346	2.1295	up	noncoding	ENSMUST00000147357	Gm14642	Ensembl	470	chr2	+	173394565	173395720		chr2:173395657+173395720	CCATCTGCTCTGCATGTGTAAGCATTGTCAAATTGTTTGAATAAATTGTCACTCTGATTA	intergenic
ASMM10P018368	2.2869	up	noncoding	ENSMUST00000083211	Vaultrc5	Ensembl	143	chr18	+	36801865	36802008	NR_027885	chr18:36801918+36802008	TATTCGTAGCAGGTTCGAACAACACAACCAACCACTTACCTAACCCGTGAGTGTTTGGTT	intergenic
ASMM10P039160	2.45625	up	noncoding	ENSMUST00000151371	Nek3	Ensembl	614	chr8	-	22128685	22132302		chr8:22132218-22132302	ATGTGCACATGTGGATGAATAAACAGGGTGGCGCTGTTGACCTTTGATCCTTTTCTGCAT	exon sense-overlapping
ASMM10P039160	2.45625	up	noncoding	ENSMUST00000151371	Nek3	Ensembl	614	chr8	-	22128685	22132302		chr8:22132218-22132302	ATGTGCACATGTGGATGAATAAACAGGGTGGCGCTGTTGACCTTTGATCCTTTTCTGCAT	exon sense-overlapping
ASMM10P025903	5.04606	up	noncoding	ENSMUST00000147421	Mfsd6	Ensembl	2881	chr1	-	52675622	52727358		chr1:52675639-52676477	TTCACAGTTACTCATCTAAGTAGACTATGTAAAACACATGCTCATTTACTATAGTCCCTG	exon sense-overlapping
ASMM10P025903	5.04606	up	noncoding	ENSMUST00000147421	Mfsd6	Ensembl	2881	chr1	-	52675622	52727358		chr1:52675639-52676477	TTCACAGTTACTCATCTAAGTAGACTATGTAAAACACATGCTCATTTACTATAGTCCCTG	exon sense-overlapping
ASMM10P024870	2.09891	up	noncoding	NR_036591	1700028M03Rik	RefSeq	468	chr3	-	83555366	83574118		chr3:83555380-83555442	CCTAATTTTTCTTTCCTCTCATGTCAAAACAAGTGGAAAACCTGTCAGAGATTAAACTGG	intergenic
ASMM10P039983	4.04511	up	noncoding	ENSMUST00000140116	Gm16076	Ensembl	480	chr1	-	69091912	69106740		chr1:69091983-69092252	GCATGCACACTTAAAGAGGTAAGCAATGAAGTCAATACTTTTAAAAGCCAATCTTCTCAT	intron sense-overlapping
ASMM10P035820	3.74387	up	noncoding	AI592225	AI592225	Genbank	567	chr10	-	118502589	118556525		chr10:118502603-118502684	ATGAGATCATGTTTCTTCCACTTGCTGACGTCCAGCCATCAGCCGCGGACATGCTCCAGC	intergenic
ASMM10P023072	2.19684	up	noncoding	ENSMUST00000121117	Gm14463	Ensembl	498	chr2	+	78657428	78657926		chr2:78657853+78657926	ATTCCTCAGCCATCTTGCTTTCATCATTCACCCCAAGCTTGAAAAGCAGAGTCACAGTTA	intergenic
ASMM10P028820	3.18196	up	noncoding	TCONS_00022597	XLOC_016490	Alexander et al 2013	1289	chr4	+	49597981	49599996		chr4:49599902+49599996	TTGCCTGGATTCAGTGTTCAATTTCACACTGTGTGTTTCCTGCAATAGCTGATATCTCGG	bidirectional
ASMM10P024167	10.6247	up	noncoding	ENSMUST00000131401	Gm14243	Ensembl	2172	chr2	+	161179063	161216577		chr2:161216503+161216577	GGGCAGTGCATGTGATCAAGATACATTGTATACCTGTATAGACCTGTCAGATAATAAACA	intergenic
ASMM10P044323	17.0976	up	noncoding	AK138597	AK138597	Genbank	4107	chrX	-	105221569	105225606		chrX:105221845-105222175	GGATATTCTCAGACCAAACATGCTGAATATGTATCTGCAATTGAGAAAATTTCCAGGTGA	intergenic
ASMM10P042859	2.33995	up	noncoding	ENSMUST00000138646	Pstpip1	Ensembl	2822	chr9	+	56089975	56128872		chr9:56127623+56127726	ACTAATGTCCCAGAGGGAAAAGGTATTCTGTCCAAGAGTGTGGATGGTGTAGGATTAAGC	exon sense-overlapping
ASMM10P041266	2.82541	up	noncoding	TCONS_00034134	XLOC_025605	Alexander et al 2013	493	chr9	-	21362883	21366596		chr9:21363001-21363268	TTGTCTCAGCGAATTGAACGTCTTCAGAACTGGGAATAGTGCACCTCTGAAGAGATTCCT	intergenic
ASMM10P027814	2.50007	up	noncoding	ENSMUST00000153589	2610028E06Rik	Ensembl	867	chr4	-	125890414	125917171		chr4:125917041-125917171	TATGGAAAGCCAGAAAAGCAGCATTTGGGTCTGTGATGACTCATCATTAGCATGGAGGGT	intergenic
ASMM10P040212	4.67179	up	noncoding	AK042760	AK042760	Genbank	2061	chr8	+	21906663	21934313		chr8:21934235+21934313	GTGCAATGCATTCAAATGCCCAATGAGGCTGGTATTATCAATATAACCCAATTTTAAGAA	natural antisense
ASMM10P003634	3.44057	up	noncoding	ENSMUST00000172692	Gm7211	Ensembl	1118	chr7	+	42878595	42880005		chr7:42878991+42879317	TCTTAAGTTCTCCCCAAAATACTTACTTCATTAACTGTAGAGACTCGAATCTTTAAAAAA	intergenic
ASMM10P040096	2.95041	up	noncoding	ENSMUST00000151014	Gm15418	Ensembl	677	chr8	+	11187754	11204503		chr8:11204396+11204503	AACTTTGTGAAGACAAATGCCCATGGAGAAAAGAATGAGACACACAGTTTCCCTGGGCCT	intronic antisense
ASMM10P032619	2.24249	up	noncoding	ENSMUST00000160157	Lamtor4	Ensembl	980	chr5	+	138255830	138259398		chr5:138256192+138256252	TCCAGGAGGGAGATGGGTTTGCAAGGCTGTCATGATTCTCCTTGTCTCTTTACCCTCTAG	exon sense-overlapping
ASMM10P018577	2.19339	up	noncoding	uc008fcg.1	AK019420	UCSC_knowngene	1101	chr18	+	61589212	61590313		chr18:61590253+61590313	CTAAGCCAGTAGGCTGTTCTCCCTGGAGATTGCTGGGAATAATAAAGAATAGTTTATTGT	intergenic
ASMM10P017984	2.09169	up	noncoding	uc008fji.2	DQ697623	UCSC_knowngene	81	chr18	-	67057960	67058041		chr18:67057980-67058041	ACTTCATCCACAGGAGACAGTGCGAACTTGAATATTGCTTTGCAGTGCCTTGCTGTGTTT	intergenic
ASMM10P027066	15.9005	up	noncoding	ENSMUST00000150392	Acnat1	Ensembl	502	chr4	-	49458809	49473879		chr4:49473536-49473782	AAGGCAAGAGAGCAAGAGCCATTTGTAACTTTCAACACGTTATGGTGTTTTGTATGATAG	intergenic
ASMM10P015044	3.01027	up	noncoding	AK030179	AK030179	Genbank	2354	chr16	+	28608746	28611097		chr16:28611037+28611097	AGAAGGGGCACTTTCAAGTCTTGGCATATACAATTAAATCCAACTGTGCTGTGGTTTGGC	intronic antisense
ASMM10P016839	2.25739	up	noncoding	NR_027452	Gm17801	RefSeq	1405	chr17	+	25274123	25275528		chr17:25275264+25275528	TATGCAAATCACTCTAATCTCCCTAGCAGGCAAGCACTTCTTATGACTATCCCATGTAGA	bidirectional
ASMM10P030839	2.76467	up	noncoding	ENSMUST00000176660	Gm20636	Ensembl	707	chr5	-	112374368	112377639		chr5:112374382-112374718	GGGATTGTCTGCTTTAGCAATAAAGGTGGCCTGGTGTTCCAGTGTTTCCCAACACCAGCA	natural antisense
ASMM10P036205	3.26875	up	noncoding	TCONS_00029414	XLOC_022791	Alexander et al 2013	540	chr7	-	60633071	60743011		chr7:60633112-60633298	TCACTGAAAAAACCTGCAATCTCAACTAACCTGGACACCTGCAATCTCTCAGATTCTGAA	intergenic
ASMM10UP492	2.40834	up	noncoding	uc.85-	uc.85	UCR	248	chr2	-	57517709	57517957		chr2:57517710-57517769	TAGCCCTGTCATTCAAATTTCACGCTGACCTTTATCAGCTTTTGGCTTTTCCATGGGTGC	intergenic
ASMM10P039072	2.18022	up	noncoding	AK042817	AK042817	Genbank	1920	chr8	-	12237316	12239236		chr8:12237431-12239236	GCTGCCATCCCTAGGGACAGATGTTAATTTGGATTTCTTCCATTTATTTTAAAATGCTGT	intergenic
ASMM10UP275	2.27412	up	noncoding	uc.362+	uc.362	UCR	239	chr12	+	49484157	49484396		chr12:49484337+49484396	CTAAGCAGCTAACAAGCTTCCCTGATGGAATTGTCTGGTTGTGTGATTGCCTTGTCTTAG	intergenic
ASMM10P035924	2.16209	up	noncoding	ENSMUST00000159310	Hmga2	Ensembl	3389	chr10	-	120470289	120476292		chr10:120470303-120473251	TAGTCATTCCTGGGAACTCTTCCACTTTGGATGTACCCTTAATAAAAAGGAATTAGAAGT	exon sense-overlapping
ASMM10P020862	2.41815	up	noncoding	NR_046046	Gm13710	RefSeq	830	chr2	-	84500747	84506873		chr2:84500776-84501170	TATACTGCAAAAGGAAGACCCTCAGACTGAGGTTGAGAGTACTAATTTATGTGAATAAAT	intergenic
ASMM10P026653	3.2425	up	noncoding	ENSMUST00000160076	Gm16213	Ensembl	639	chr3	+	152920239	152921399		chr3:152921234+152921399	CAAAACAAAACAAACCCAAAAGGCAAAAAGCCCTGGTATTGTGGGCATAAGCCGGTGTGT	intronic antisense
ASMM10P017881	12.8435	up	noncoding	uc008ezf.2	AK016016	UCSC_knowngene	672	chr18	-	57515700	57533716	ENSMUST00000133147	chr18:57532829-57532956	GATGGTTCGTAACATTTTATGAAAGGAAGGTCAACCCAGAAATGGTTAGCACGAGGCATT	bidirectional
ASMM10P033607	4.48907	up	noncoding	NR_040757	0610040F04Rik	RefSeq	784	chr6	-	108610217	108623167		chr6:108610250-108610621	GAGGGATACCAGCTATTATGAAGGCTCAATAACCCAATTGGTTCTTTCTATTTTCAAAAT	intergenic
ASMM10P050717	2.1374	up	noncoding	uc007czd.2	1700025G04Rik	UCSC_knowngene	2898	chr1	-	151852402	152090320		chr1:151852452-151854344	CAGCCCTTTTGCAACTGGATTTATTGGTATGATTAGACTATCGTTTTCTTCTGGTTTTAA	exon sense-overlapping
ASMM10P045710	19.4042	up	noncoding	ENSMUST00000117795	Gm15297	Ensembl	290	chrX	+	141777179	141777662		chrX:141777563+141777662	TACTAGTGTCTACATAAGCATGATAAAGGCCTAACCCACTTGTAGGGTGGAGCCAAAAGG	intergenic
ASMM10P013092	2.00156	up	noncoding	ENSMUST00000159423	Ddx23	Ensembl	3411	chr15	-	98648002	98662881		chr15:98650303-98650592	TTAGCTCTATCCCAGATGGTGTGATTCTCTACCCATTACTTTTATTCTGGGCCACTGTAG	exon sense-overlapping
ASMM10P029949	2.88253	up	noncoding	ENSMUST00000122237	Gm13071	Ensembl	376	chr4	+	149500632	149501008		chr4:149500929+149501008	AATGGGTTAGACAAGCTGTGTGGGGGCCCGGAGCTGATCGATGAAGGTTAGAGCCCATTG	intergenic
ASMM10P051675	3.8427	up	noncoding	AK017444	AK017444	Genbank	742	chr13	-	40948888	40949631		chr13:40948906-40949485	TTCTGCCTTTACCGGTAGAATAACTGTGCTTGGTTAAATAAACGAATAGGATTCTTTGAA	intronic antisense
ASMM10P051675	3.8427	up	noncoding	AK017444	AK017444	Genbank	742	chr13	-	40948888	40949631		chr13:40948906-40949485	TTCTGCCTTTACCGGTAGAATAACTGTGCTTGGTTAAATAAACGAATAGGATTCTTTGAA	intronic antisense
ASMM10P051675	3.8427	up	noncoding	AK017444	AK017444	Genbank	742	chr13	-	40948888	40949631		chr13:40948906-40949485	TTCTGCCTTTACCGGTAGAATAACTGTGCTTGGTTAAATAAACGAATAGGATTCTTTGAA	intronic antisense
ASMM10P026998	2.76171	up	noncoding	ENSMUST00000155985	Hint2	Ensembl	985	chr4	-	43654673	43655743		chr4:43655090-43655743	TAGTAACACTCAGAGCCCAGCATCTTCCAACCTCAACTAAGTGTTTGGGGAAATTACTCT	exon sense-overlapping
ASMM10P032650	2.68874	up	noncoding	ENSMUST00000133999	Gm16120	Ensembl	453	chr5	+	140209541	140210751		chr5:140209541+140209601	ATCTCTACAGGATGCTGTAATACCCCAATGTGATGACCTTTCCTCTGTACTCTCAAACAG	intronic antisense
ASMM10P029692	2.30906	up	noncoding	ENSMUST00000155449	Paqr7	Ensembl	437	chr4	+	134497040	134506995		chr4:134497177+134497247	AGAAGATGGGGCGAGGCCGAAGACAGCAGGACCCTGACAGCCGGACAGTTATGTAGGGGA	exon sense-overlapping
ASMM10P020039	2.74236	up	noncoding	NR_045319	4930449E18Rik	RefSeq	391	chr19	+	57273959	57277052		chr19:57276966+57277052	CCCCAGTGAAACCTAGTTTAACATTCATCTCCTTCAGTGTATATTATTGCATTCATTTAG	intergenic
ASMM10P001873	3.77166	up	noncoding	ENSMUST00000135939	Prg3	Ensembl	481	chr2	+	84988214	84993787		chr2:84988300+84988719	TTTAGGATCAGCATAGGATCAAGTAGACATGAAACAGCCCCTGATCCTGTCCTTTCTCCT	exon sense-overlapping
ASMM10P009888	2.29878	up	noncoding	NR_028141	Vmn2r-ps159	RefSeq	2734	chr4	+	156331102	156339499		chr4:156334722+156338155	TTGTCAGCAGATATGGAACAGTGTGTGAGGTGTCCAGATGATAAGTATGCCAACATAGAG	exon sense-overlapping
ASMM10P047770	2.21947	up	noncoding	ENSMUST00000129810	Abca8a	Ensembl	675	chr11	-	110068794	110070379		chr11:110069545-110069788	TAAACTAAGTGCATTCCTAGCCTCTGTGTTCCGTGCTCCCGAAGTTAGTGAGGTTATTTC	exon sense-overlapping
ASMM10P023901	2.18691	up	noncoding	NR_045534	Sec23b	RefSeq	2421	chr2	+	144564898	144590753		chr2:144564921+144565003	TCAAAAAAGATGGAGCTGACCAAATTTAAAGCCTATTGTCCACAGCCTTCCACACCTCGC	exon sense-overlapping
ASMM10P041695	2.00426	up	noncoding	ENSMUST00000128108	Nr2e3	Ensembl	2614	chr9	-	59943127	59950074		chr9:59947086-59947312	AATTTTGGAGTGTGGGGTTGAGGCTGGCTTCTGGACAGGAGCTCACTGGTGCTCCTTCTC	exon sense-overlapping
ASMM10P045298	4.7836	up	noncoding	ENSMUST00000118538	Gm14740	Ensembl	1150	chrX	+	82441599	82442749		chrX:82442656+82442749	GCTCTGATTCACAAAGCCACAGCAGTTAACAACAAAGATATCAGAAAGTTTTAAATGTCA	intergenic
ASMM10P051377	2.96643	up	noncoding	ENSMUST00000181570	Gpr137b-ps	Ensembl	2997	chr13	-	12619083	12650297		chr13:12619279-12619765	ACATAATGAGTTCAAGGCCAGCTTGAGCGACATGATACCTTGTCTGAAAGTACCAGTAAA	intergenic
ASMM10P033460	2.87969	up	noncoding	NR_045482	1810020O05Rik	RefSeq	1047	chr6	-	87675592	87690847		chr6:87680199-87680271	ACAGAATTACCTCTCAGCTATGGTGGATTTTCAGGACCCAAAGGAAGAGGAGAAGAAAGC	intergenic
ASMM10P043421	4.68051	up	noncoding	NR_033433	2900079G21Rik	RefSeq	2764	chr9	+	112256573	112348925		chr9:112348777+112348925	ATGGACAAGGTACAAAAACATACAGGCAAAACACTCCCACATGAAATTAATAAATCCAAC	intergenic
ASMM10P030581	3.78438	up	noncoding	AK079440	AK079440	Genbank	2356	chr5	-	86655882	86658238		chr5:86656028-86656092	GTAGATAGTTTTCCACTGTGCTTGTATATTCCTGGTCCTATAGGAGAAAACATTTTAAAC	intergenic
ASMM10P000437	2.47744	up	noncoding	ENSMUST00000090720	Gm13721	Ensembl	942	chr2	-	86397067	86398014		chr2:86397068-86397090	GATGTAAAAGATGCTCTTCATAGGATAGGGAAAAAACTACACTTCCTTTTGAAATCCACA	intergenic
ASMM10P024431	3.01029	up	noncoding	ENSMUST00000146224	Gm14339	Ensembl	423	chr2	+	180847651	180849046		chr2:180848984+180849046	TTACATTTAAGACTCTACAAACTCATCAACCATCCCTCAAGCATATCTCTGTCACTGGTA	intergenic
ASMM10P033046	2.22182	up	noncoding	AK046062	AK046062	Genbank	3731	chr6	-	38691531	38695261		chr6:38691662-38694467	ATGCTATTTTTTACTGTACTTGATAAATATCATGACAGCTCTGATCTCTGTAATAGGCCC	intergenic
ASMM10P056690	2.10385	up	noncoding	uc007mif.1	Mif4gd	UCSC_knowngene	203	chr11	-	115611902	115615531		chr11:115611985-115615460	TGTTCTTCTGGTGCTGTCCTTAGTTTCAGGCCAGTGAAAACCTGCCGGGCTTAGACCGTC	exon sense-overlapping
ASMM10P056690	2.10385	up	noncoding	uc007mif.1	Mif4gd	UCSC_knowngene	203	chr11	-	115611902	115615531		chr11:115611985-115615460	TGTTCTTCTGGTGCTGTCCTTAGTTTCAGGCCAGTGAAAACCTGCCGGGCTTAGACCGTC	exon sense-overlapping
ASMM10P056690	2.10385	up	noncoding	uc007mif.1	Mif4gd	UCSC_knowngene	203	chr11	-	115611902	115615531		chr11:115611985-115615460	TGTTCTTCTGGTGCTGTCCTTAGTTTCAGGCCAGTGAAAACCTGCCGGGCTTAGACCGTC	exon sense-overlapping
ASMM10P056690	2.10385	up	noncoding	uc007mif.1	Mif4gd	UCSC_knowngene	203	chr11	-	115611902	115615531		chr11:115611985-115615460	TGTTCTTCTGGTGCTGTCCTTAGTTTCAGGCCAGTGAAAACCTGCCGGGCTTAGACCGTC	exon sense-overlapping
ASMM10P056690	2.10385	up	noncoding	uc007mif.1	Mif4gd	UCSC_knowngene	203	chr11	-	115611902	115615531		chr11:115611985-115615460	TGTTCTTCTGGTGCTGTCCTTAGTTTCAGGCCAGTGAAAACCTGCCGGGCTTAGACCGTC	exon sense-overlapping
ASMM10P056690	2.10385	up	noncoding	uc007mif.1	Mif4gd	UCSC_knowngene	203	chr11	-	115611902	115615531		chr11:115611985-115615460	TGTTCTTCTGGTGCTGTCCTTAGTTTCAGGCCAGTGAAAACCTGCCGGGCTTAGACCGTC	exon sense-overlapping
ASMM10P017992	2.06713	up	noncoding	uc008fka.2	DQ550248	UCSC_knowngene	64	chr18	-	67060856	67060920		chr18:67060870-67060920	ACTTCGAGTGTGGGTGCTCCAGACAATCTAAACTGTTGGGTCGCCGTCGTCGGTCGTTGT	intergenic
ASMM10P036209	2.25106	up	noncoding	AK046019	AK046019	Genbank	1963	chr7	-	61010254	61012221		chr7:61010268-61011289	CTGTTACCAGATTTTCGTGTCTCCCTACCAATAAAATTTCATCCACCCTTGGTTGTGTGC	intergenic
ASMM10P035793	2.47101	up	noncoding	AK134657	AK134657	Genbank	1468	chr7	-	27526900	27528366		chr7:27527104-27528366	TGTAGAAGGTACAATAATCTGGGATTATAGGCATGTTTCACCAGGTCTGGCTCCCTTCTC	natural antisense
ASMM10P057267	2.07801	up	noncoding	uc012cgt.1	Bpifa5	UCSC_knowngene	1006	chr2	+	154162606	154168446		chr2:154166073+154167247	TGCTTAATAGGTGTGTCCTCTGGTCAATGGGGTTCTCAGCCTCTTGGACGTCACCCTAGC	exon sense-overlapping
ASMM10P033936	2.30654	up	noncoding	AK087672	AK087672	Genbank	4260	chr6	-	134801089	134805248		chr6:134801164-134801609	CTTTCTTTCCCTCACTGGACAAGTTTTAATGGGATAACTGTTTCTTTAGAGATTTGTAGT	intergenic
ASMM10P010049	3.42346	up	noncoding	NR_045053	2610307P16Rik	RefSeq	2503	chr13	-	28460033	28885422		chr13:28505864-28561440	AAGCTTGGTGTTTTCAGGATGTGTTCCTGAGTCTCGTGAGTAGCACATGGCAGTTGTTGT	intergenic
ASMM10P025095	2.00674	up	noncoding	ENSMUST00000148335	Gm15444	Ensembl	388	chr3	-	96209626	96220168		chr3:96209640-96209711	TTCCTTAGCAACCGTGGAATCTAACCTCAGAAGACACCAAAGTCCCGCATGCATAAGGAC	natural antisense
humanlincRNA2199-_P1	2.92127	up	noncoding	humanlincRNA2199-	humanlincRNA2199	lincRNA	16374	chr3	-	18777404	18793778		chr3:18777471-18777530	AATTATCTGTATTTTGGCTGCACTTCATTAGCATCTCAGGGCACTGCTTCACTGTGCTGC	intergenic
ASMM10P045843	4.51824	up	noncoding	AK020752	AK020752	Genbank	737	chrX	+	159396633	159397370		chrX:159397209+159397370	GATTTGTAGACTAATCCTCACCTTTGCACAGCAAGGACTCTTAACTGCTGAGCCATCTCT	intergenic
ASMM10P022839	11.3721	up	noncoding	ENSMUST00000117596	Gm14035	Ensembl	1475	chr2	+	54284114	54285589		chr2:54285510+54285589	CTGGAGATGGGGGCAGTGACACACTACCAAAAAGAAAAAGTAGAAGAAACTAAAAGTGCT	intergenic
ASMM10P021947	16.6866	up	noncoding	ENSMUST00000132602	Tomm34	Ensembl	2089	chr2	-	164053539	164065715		chr2:164065062-164065715	ACTGACTGAATCACTGCATTGTTGGGGAAACCTGTTGGCCTAACATGTTTTTAACCTCCC	exon sense-overlapping
ASMM10P002439	4.17385	up	noncoding	ENSMUST00000144919	St6gal1	Ensembl	627	chr16	+	23358315	23360348		chr16:23358507+23359908	TCAGAGTTGAGTACATTAGAGATGGAGACTACACTGGGTAGATTCTAGTTTTTAGTTCTT	exon sense-overlapping
ASMM10P020187	2.14038	up	noncoding	ENSMUST00000117063	Gm13329	Ensembl	265	chr2	-	17998240	17998505		chr2:17998254-17998505	TAACTGTGTTGGAGCAGAACATCACTCCTGGAAGATGTATGTTTTTTGTTTTGTTTTGTT	intergenic
ASMM10P057448	2.44513	up	noncoding	uc029urh.1	AK041157	UCSC_knowngene	2888	chr4	-	41889613	42092128		chr4:41891340-42091016	ACCAGATAAGGTTTGTGTCTCCTGGTCACTTTTACTGTCTGCCTGTAACTTCCTGCATTG	intronic antisense
ASMM10P057448	2.44513	up	noncoding	uc029urh.1	AK041157	UCSC_knowngene	2888	chr4	-	41889613	42092128		chr4:41891340-42091016	ACCAGATAAGGTTTGTGTCTCCTGGTCACTTTTACTGTCTGCCTGTAACTTCCTGCATTG	intronic antisense
ASMM10P024514	2.50415	up	noncoding	AK044259	AK044259	Genbank	1866	chr3	-	17321533	17323398		chr3:17321547-17323398	CATTTGTGGAATACACCTTCTGCTGCATGCCTAATCATGCAATCTAACTATGTATCTGAC	intergenic
ASMM10P051092	2.96182	up	noncoding	ENSMUST00000097531	Gm5532	Ensembl	1751	chr1	-	155520172	155527111		chr1:155520187-155521837	CAAAGCTACATTGTTATACTACACATCACCTTTGTGGTTACTAATAAAAGCAGTAACTGC	intergenic
ASMM10P012613	2.25291	up	noncoding	uc007eej.1	AK076929	UCSC_knowngene	246	chr1	-	193289766	193290888		chr1:193289780-193289841	GTACAGTTCAGTCAAAGGCCAGTTCTGTTCTGTAAGTCGTTCTATAAACATCTTGAATTC	intergenic
ASMM10P012968	3.50042	up	noncoding	AK089604	AK089604	Genbank	4216	chr15	-	87753167	87757384		chr15:87753402-87755761	GTAGTGTAACTGAGATCAGGTCCCGTGATATCTCCAGGGTGGTTCTTTATGTTTAGGATG	natural antisense
ASMM10P012968	3.50042	up	noncoding	AK089604	AK089604	Genbank	4216	chr15	-	87753167	87757384		chr15:87753402-87755761	GTAGTGTAACTGAGATCAGGTCCCGTGATATCTCCAGGGTGGTTCTTTATGTTTAGGATG	natural antisense
ASMM10P011920	3.60446	up	noncoding	uc007tqx.2	TCRA	UCSC_knowngene	191	chr14	+	53102075	53102266		chr14:53102158+53102266	TGAACGGCTTCGAGGCTGAGTTCAGCAAGAGTGACTCTTCCTTCCACCTGCGGAAAGCCT	intergenic
ASMM10P058063	2.23875	up	noncoding	AI662625	humanlincRNA1036	lincRNA	429	chr17	+	87741676	87742082		chr17:87741953+87742032	TTGCTCTGTCACAGGTCAGGATGCCTATAGGTTCTGGGGCTTCTCTGGGGTCACGAGAGT	intergenic
ASMM10P010470	2.13475	up	noncoding	AK053128	AK053128	Genbank	2642	chr13	+	95023827	95026468		chr13:95026251+95026468	AATTCACAAGGAGTTATTAGGCTTGGTTTTGGGGATCAGCAGTCAAGAAGAGAGTCAGTG	natural antisense
ASMM10P010470	2.13475	up	noncoding	AK053128	AK053128	Genbank	2642	chr13	+	95023827	95026468		chr13:95026251+95026468	AATTCACAAGGAGTTATTAGGCTTGGTTTTGGGGATCAGCAGTCAAGAAGAGAGTCAGTG	natural antisense
ASMM10P025591	7.36968	up	noncoding	ENSMUST00000181749	Gm17308	Ensembl	1997	chr3	+	5090275	5094776		chr3:5094693+5094776	GTACCAAGATCATCTACGACAAAATTTACTCTCATTTGTTTCTTCTTTCAAATCGCCCAA	intergenic
ASMM10P019106	4.23246	up	noncoding	ENSMUST00000142632	Mroh2a	Ensembl	1234	chr1	+	88238107	88240937		chr1:88240875+88240937	TCACAGGAACCTGGGGTCTGGTGGACCTGAACAGACCTCCTTAAGAACCCCATACCTTGG	exon sense-overlapping
ASMM10P011854	2.99568	up	noncoding	AK053585	AK053585	Genbank	1309	chr14	+	48814420	48815729		chr14:48815644+48815729	AGAGCAAAGCATCCCCCACAAAGTCCTAACTTTGATGCGGGCAGAACAAGAATTAAAAAA	intergenic
ASMM10P015363	3.17741	up	noncoding	uc007zum.1	B130034C11Rik	UCSC_knowngene	2134	chr16	+	87495998	87503828		chr16:87503141+87503201	ACTCTACCTTGCTTAGGTAGCCATCTTTAAATTACATGTAAATTCCTCTCTTGTTTGCAG	bidirectional
ASMM10P001676	4.20324	up	noncoding	ENSMUST00000132394	Gm12256	Ensembl	446	chr11	+	58889709	58891548		chr11:58891349+58891470	CTGCCACACAGTAATTGCATGGTGCCACAGATGTCTCTCTTCATTGTCCTGGCTGGTTTC	natural antisense
ASMM10P021762	2.22454	up	noncoding	uc008nen.1	AK006186	UCSC_knowngene	1612	chr2	-	151747579	151751425		chr2:151751349-151751425	AAGATTCAGACAAGAAGAGCCATCTGAAAGAGGTTCAAAGCCCACTGAGCCACCTAGAAA	intergenic
ASMM10P038875	2.11468	up	noncoding	uc009ken.1	AK031861	UCSC_knowngene	1318	chr7	+	135853681	135855712		chr7:135855594+135855712	AAGTACTCTTTCCTCCTCAGATGTTTCTTTGGTGGATTCTTGGATATCTGGAGCTCTGCT	intergenic
ASMM10P037474	3.83998	up	noncoding	ENSMUST00000162649	Gm16251	Ensembl	338	chr7	+	19920728	19927607		chr7:19920809+19920892	TTCTGGAATCTCTGCTCCAGAATCCAGACCTAGGACTTTGGGCCGGGAAGAAGGGATCGG	intronic antisense
ASMM10P042526	3.09742	up	noncoding	NR_028420	Zfp809	RefSeq	1786	chr9	+	22225702	22239693		chr9:22236140+22236201	TTCCTGTTAGGGAACTGGGCCAGGGCTCTGGCACCATTTGCTTATTATTTCCAATTTACA	exon sense-overlapping
ASMM10P042526	3.09742	up	noncoding	NR_028420	Zfp809	RefSeq	1786	chr9	+	22225702	22239693		chr9:22236140+22236201	TTCCTGTTAGGGAACTGGGCCAGGGCTCTGGCACCATTTGCTTATTATTTCCAATTTACA	exon sense-overlapping
ASMM10P002194	2.38442	up	noncoding	ENSMUST00000140958	Gm15507	Ensembl	658	chr9	-	59957712	59961771		chr9:59958054-59959406	TAACATCTTCCTGGCTTCTGCTGTAACCTCTGAACTACTGAGACTCGAGATACTTCAGTG	intronic antisense
mouselincRNA0996-_P1	2.13137	up	noncoding	mouselincRNA0996-	mouselincRNA0996	lincRNA	16500	chr3	-	52495071	52511571		chr3:52495195-52495254	ACTTTTAAAGATAGTATCCTCTTAGGTGTGCAACACCATGCCCTTTGAACTTTTAAAGAG	intergenic
humanlincRNA1635+_P1	3.62292	up	noncoding	humanlincRNA1635+	humanlincRNA1635	lincRNA	19046	chr3	+	123239036	123258082		chr3:123257875+123257934	GCAAGAAACTGAATACTTAACATTGGTGATAGCTCTATGTGTCAGTTGTATCTTAACTGT	intergenic
ASMM10P013473	5.39699	up	noncoding	AK035720	AK035720	Genbank	1391	chr15	+	58405823	58411326		chr15:58410853+58411326	TAAAAATAAGCTTTATCTCTTCACTAGCTTGCCATTTGCAAAGGAAACAGCCCAGAAACT	intergenic
ASMM10P014823	4.02368	up	noncoding	ENSMUST00000132069	Gm15859	Ensembl	710	chr16	+	4729868	4730809		chr16:4730429+4730524	CTATTTGGTAACTCTGAGATTGGGACTGGGAATCTGTGGTTTTTAGGATTTGATTCCTTT	intergenic
ASMM10P035315	3.60718	up	noncoding	ENSMUST00000159793	D6Ertd474e	Ensembl	493	chr6	+	143245887	143249112		chr6:143249041+143249112	ACATGATATGGCGAACCTGACTTTACCCTTGGGAATCGGTGGTAGCTCTCTTTGTTTGAA	intergenic
ASMM10P020826	5.01849	up	noncoding	ENSMUST00000118363	Gm14469	Ensembl	202	chr2	-	79038532	79038734		chr2:79038579-79038734	ATTGTTTGCAGTAGCAATTCATGATCTCTCAGGCAGTCCTCAATTAAGTCCTCCTACAGG	intergenic
ASMM10P057017	2.15482	up	noncoding	uc009gxh.1	CLM2-C	UCSC_knowngene	395	chr7	-	45813127	45813878		chr7:45813134-45813510	ATGATGAAGCCATGAGTCCAAGGCCCTGTGTCCTTCCAACCCCCAGACTTGACTCCAGAG	exon sense-overlapping
ASMM10P057017	2.15482	up	noncoding	uc009gxh.1	CLM2-C	UCSC_knowngene	395	chr7	-	45813127	45813878		chr7:45813134-45813510	ATGATGAAGCCATGAGTCCAAGGCCCTGTGTCCTTCCAACCCCCAGACTTGACTCCAGAG	exon sense-overlapping
ASMM10P051518	7.38515	up	noncoding	ENSMUST00000139822	4930558J22Rik	Ensembl	1099	chr13	-	23756202	23757620		chr13:23756233-23757235	TGCCCACAGTTTGTTTGCTTGGGTACTACATTAGAAGAGATTGTTTCAAAGAAGTACTAC	natural antisense
ASMM10P043536	3.72177	up	noncoding	ENSMUST00000128572	Tgm4	Ensembl	1027	chr9	+	123040431	123049035		chr9:123048972+123049035	TAAACTCATAAGCTATGTCAGCTACCTTAGCCCAACATACCAAGTAGTACTGATTTGCCA	exon sense-overlapping
ASMM10P041822	2.27504	up	noncoding	uc009qjy.2	DQ724198	UCSC_knowngene	124	chr9	-	67726494	67726618		chr9:67726508-67726618	TGTTCCTCCTTTTTGGCCTGACACTCCCCAGCATGATGCTCTAAGATATAAAAAGAGAAT	intergenic
ASMM10P057603	2.14081	up	noncoding	BY365774	humanlincRNA1716	lincRNA	496	chr13	-	101665769	101666262	ENSMUST00000140302, NM_027671	chr13:101665784-101665956	TTTGAGATAAGGTTTCTTACATGTCCTGAAGTCACTGATTAGCCTGGTCTGGTTGGCCAG	intergenic
ASMM10P047192	2.94047	up	noncoding	ENSMUST00000159495	9130204K15Rik	Ensembl	181	chr11	-	79782508	79860716		chr11:79860597-79860716	CTGTGTCCGGCTTGGCTACCAACTGATTATATCTTTGGCTAAGTTTCAACTGCAGAACCT	intergenic
ASMM10P030698	3.73259	up	noncoding	AK135793	AK135793	Genbank	1720	chr10	-	69020739	69033888		chr10:69020753-69021275	GCTTATAAAAGAAGTACATTGGTCAAGCTGATATTTAGTTTGCCTTGATATTCCATAGGC	intergenic
ASMM10P029774	4.83908	up	noncoding	TCONS_00022822	XLOC_017007	Alexander et al 2013	368	chr4	+	139176682	139179338		chr4:139176754+139177036	TATATTCTAGTATTAGTGTGGTAGCAGTGGTTATGTGCATGTGCACGCATGAAAGCATGA	intergenic
ASMM10P020484	3.45718	up	noncoding	ENSMUST00000130083	Gm13447	Ensembl	712	chr2	-	35503530	35506090		chr2:35503544-35504024	ATCGCTGTCGCTCTCCAAGAGCTTATAAAACTTCACACATGGCTTCCACATTAGATGTCC	intergenic
ASMM10P042082	3.75052	up	noncoding	AK136448	AK136448	Genbank	1066	chr9	-	100638370	100639432		chr9:100638483-100639038	TCACTTTAGTTACTGTTTTGTTTTTTGAAATGAGGTCTCTCTGTAGTCTTTGCTGTCCTG	intergenic
ASMM10P021944	6.19023	up	noncoding	ENSMUST00000156939	Ada	Ensembl	550	chr2	-	163730014	163730866		chr2:163730643-163730866	TATACACTTCTTCAAGTAGCCTAGCCTGATTCTGGGGACAGTGACACTTGCCAAAAGTCA	exon sense-overlapping
ASMM10P021944	6.19023	up	noncoding	ENSMUST00000156939	Ada	Ensembl	550	chr2	-	163730014	163730866		chr2:163730643-163730866	TATACACTTCTTCAAGTAGCCTAGCCTGATTCTGGGGACAGTGACACTTGCCAAAAGTCA	exon sense-overlapping
ASMM10P013829	2.13085	up	noncoding	ENSMUST00000170754	Trabd	Ensembl	4464	chr15	+	89082528	89087071		chr15:89085695+89085755	CAGGGGAAGACCTTGGGCTTGCACTTGCAGCTAGGCCTACCATACTTGTCCCCTCCACAG	exon sense-overlapping
ASMM10P017357	2.51243	up	noncoding	AK157160	AK157160	Genbank	2934	chr17	+	54051776	54054709		chr17:54054649+54054709	ACATAGTTGTTTTTAGGGGATCAGGAGTGGACATTAGATAGTCCTTCTGCTGTTCCACAC	intergenic
humanlincRNA2113+_P1	2.48753	up	noncoding	humanlincRNA2113+	humanlincRNA2113	lincRNA	11139	chr6	+	32768793	32779932		chr6:32779501+32779560	TAACATCATGATACAGCAAGCGGTTCCCATCGTTTTTCCCTGTTGCCTTCTTTGTCTAGC	intergenic
ASMM10P044926	2.17992	up	noncoding	ENSMUST00000119804	Gm15030	Ensembl	484	chrX	+	22446055	22446539		chrX:22446407+22446539	TGTTATATTTCCAACATAACTCATGAGGGCAGAATGAAGCTGGGTCTCAAGAAACACAAC	intergenic
ASMM10P033863	2.03932	up	noncoding	AK041447	AK041447	Genbank	1481	chr6	-	129047276	129049835		chr6:129047344-129048564	GCTGATATAATGATTCTAAGATGCTTTCCTGATTTTACCTCTTATGATGGTTCCTAACCA	intronic antisense
ASMM10P031300	2.75912	up	noncoding	AK016246	AK016246	Genbank	869	chr5	-	144544890	144545758		chr5:144544907-144545758	CTTACCCATGGCTTACAAGTTCAGAACAGTTACACACTTAACAGACTCAGCTGGTTTACT	bidirectional
ASMM10P017979	4.09826	up	noncoding	uc008fiz.2	DQ691205	UCSC_knowngene	69	chr18	-	67056646	67056715		chr18:67056665-67056715	ATTATGGCTTCTGAGCTGTGTCCGGACTGGGTCTTCTTTTACGTGCTGTGTAAAACTTGA	intergenic
ASMM10P052692	6.47142	up	noncoding	NR_045285	Gm5083	RefSeq	1220	chr13	+	44121166	44125179		chr13:44121216+44121293	ACAAAACTGAAGCCAGCTGACGTGTTGGAATTAATTGGGCCAGGAGGCCGCTGGTCCCCT	intergenic
ASMM10P048522	3.17351	up	noncoding	ENSMUST00000135937	Dbi	Ensembl	660	chr1	-	120116009	120121047		chr1:120116173-120116385	TACTGATAACTTTTCTAAGAGCTCTCTGTCACTGGGCATAGGAGTTGTCTGGAGGGAAAG	exon sense-overlapping
ASMM10P048522	3.17351	up	noncoding	ENSMUST00000135937	Dbi	Ensembl	660	chr1	-	120116009	120121047		chr1:120116173-120116385	TACTGATAACTTTTCTAAGAGCTCTCTGTCACTGGGCATAGGAGTTGTCTGGAGGGAAAG	exon sense-overlapping
ASMM10P024113	2.51034	up	noncoding	AK006822	AK006822	Genbank	1481	chr2	+	156401419	156402899		chr2:156402668+156402899	TTTGCAGAAGGGGCATCCTGTAGTCCTCCCAAATTTAGATCTTCCCTGTCATGTCTATGT	intergenic
ASMM10P052593	3.08972	up	noncoding	TCONS_00007953	TCONS_00007953	Alexander et al 2013	286	chr13	+	32850571	32898278		chr13:32898218+32898278	GTCCAAGCTGGGTGGAGAGGCCTTTTCTCTGGTGACCCTTTAAAACTGAGCTTGCAGGTC	natural antisense
ASMM10P051178	2.35831	up	noncoding	uc007oyh.1	2810011L19Rik	UCSC_knowngene	2932	chr12	+	105337215	105383932	NR_045047	chr12:105382000+105382102	GGGAGATAACTTATTTTTCCTTTTTCATTGGCTTGATATGTGTATCTGTTCATATCGAGG	intergenic
ASMM10P038900	2.10826	up	noncoding	ENSMUST00000139218	Gm16201	Ensembl	2330	chr7	+	139950439	139978977		chr7:139978884+139978977	GGTAGGTGAAATTGTTTGATCTGGTGTAATAAAAACAAACTGCCATGTAGAATGTGATCT	natural antisense
ASMM10P038900	2.10826	up	noncoding	ENSMUST00000139218	Gm16201	Ensembl	2330	chr7	+	139950439	139978977		chr7:139978884+139978977	GGTAGGTGAAATTGTTTGATCTGGTGTAATAAAAACAAACTGCCATGTAGAATGTGATCT	natural antisense
ASMM10P027703	2.39625	up	noncoding	ENSMUST00000137353	Gm12865	Ensembl	326	chr4	-	118984057	118997198		chr4:118984071-118984250	GTCACACAGGACAAAAACCAGGTCCCTCTGTGAGATTCAGAAAAACCAGAATACTGAAAA	intergenic
ASMM10P027761	4.94235	up	noncoding	ENSMUST00000118745	Gm12875	Ensembl	344	chr4	-	122640345	122648326		chr4:122640359-122640461	GTATCTTGAGTTTTTACGTGGATACTGTTTTGCTCTATTCCCTAAAAAAGCCAAGTTAGT	intergenic
ASMM10P040424	4.59818	up	noncoding	uc009lrv.1	AK032387	UCSC_knowngene	4533	chr8	+	48855416	48869901		chr8:48858484+48858544	GTTGTTCTTACAGTTATAATATCTGAGACCATGCACTCCCTACATCATATTTAAGGGGAA	intergenic
ASMM10P011448	2.25534	up	noncoding	ENSMUST00000176344	Gm20713	Ensembl	435	chr14	-	115788143	115871278		chr14:115788157-115788279	TGTTGGGCTTGGGTGATCTCCCCCGTAACAACTGAAGACAAACAACAAAAATATGTTTGT	natural antisense
ASMM10P030160	4.10247	up	noncoding	ENSMUST00000123796	Ccdc146	Ensembl	781	chr5	-	21318108	21330906		chr5:21330853-21330906	TGATCAAACTGAATCCAGGAGTAGGAACATCTGTGACATGTTCCCATCCTACCCCCAAAT	exon sense-overlapping
ASMM10P017116	2.87697	up	noncoding	ENSMUST00000172925	Bag6	Ensembl	880	chr17	+	35138572	35139850		chr17:35139787+35139850	TTTTCGCTTTTTGTTTGTTTGGTTGTTGGCTGTCCGGGAACTCACTCTGTAGATGAGGCT	exon sense-overlapping
ASMM10P017116	2.87697	up	noncoding	ENSMUST00000172925	Bag6	Ensembl	880	chr17	+	35138572	35139850		chr17:35139787+35139850	TTTTCGCTTTTTGTTTGTTTGGTTGTTGGCTGTCCGGGAACTCACTCTGTAGATGAGGCT	exon sense-overlapping
ASMM10P017116	2.87697	up	noncoding	ENSMUST00000172925	Bag6	Ensembl	880	chr17	+	35138572	35139850		chr17:35139787+35139850	TTTTCGCTTTTTGTTTGTTTGGTTGTTGGCTGTCCGGGAACTCACTCTGTAGATGAGGCT	exon sense-overlapping
ASMM10P057229	3.06383	up	noncoding	uc012baw.1	Epb4.1l4a	UCSC_knowngene	556	chr18	-	33802512	33832794		chr18:33828141-33828726	AGAAGCAAATCTCATGCACCTTGGGAAGAAAACGGACCGCAGAGCGCAACCTCTCCTGCG	exon sense-overlapping
ASMM10P012693	4.42676	up	noncoding	TCONS_00010971	XLOC_008543	Alexander et al 2013	4152	chr15	-	74374372	74424186		chr15:74375730-74378394	CTCCTGCCAGTACTGGTTACAGAGGCACAAAACTTGGCATTTTTGTTTCTCTGGTTTTGT	intergenic
ASMM10P033028	2.0328	up	noncoding	ENSMUST00000135594	Atp6v0a4	Ensembl	988	chr6	-	38051280	38055153		chr6:38051294-38051443	TTCCCTGGGTCACTTAACGATTTCCTTGGTGTCTTGCTGGTCCTTAAGCAACCTACTATA	exon sense-overlapping
ASMM10P047263	2.25931	up	noncoding	NR_077059	2610027K06Rik	RefSeq	2326	chr11	-	85791659	85832388		chr11:85801957-85802013	ACAGGCTCCAGTCACAACCAAGTCAGGCTACAAGTCTGTTGACGCCTTTACCTGTTCCAG	natural antisense
ASMM10P047263	2.25931	up	noncoding	NR_077059	2610027K06Rik	RefSeq	2326	chr11	-	85791659	85832388		chr11:85801957-85802013	ACAGGCTCCAGTCACAACCAAGTCAGGCTACAAGTCTGTTGACGCCTTTACCTGTTCCAG	natural antisense
ASMM10P045303	2.02491	up	noncoding	ENSMUST00000122197	Gm14770	Ensembl	312	chrX	+	84879886	84880198		chrX:84880137+84880198	ATCTGCTCTGTCTCAGCAACTTGGTTTCACTGTACTAACAACCTCAGTTAGCATCGTGGA	intron sense-overlapping
ASMM10P016901	2.10991	up	noncoding	uc008bmq.2	DQ713604	UCSC_knowngene	70	chr17	+	27345276	27345346		chr17:27345284+27345346	TGAGTTGGGATTGCTTCTCCTGTTTCATTTGGGCATGAGCCTTGAAGGTAGAGAAGGTTA	intergenic
humanlincRNA0903-_P1	3.15675	up	noncoding	humanlincRNA0903-	humanlincRNA0903	lincRNA	61681	chr17	-	93253549	93315230		chr17:93253550-93253609	CAAACACCAAACAAGACCTGCTCTGCAACAGATACCATTCATCCTAAAAGGACAAAATCA	intergenic
ASMM10P034831	2.28038	up	noncoding	AK032546	AK032546	Genbank	2078	chr10	-	103366509	103368586		chr10:103366523-103368586	GCCACTAATCCTTTTCAAAGAACCGAGAGATTTTTCCACCAGCCTGTCTTCAAATTCACT	natural antisense
ASMM10P021101	4.5052	up	noncoding	ENSMUST00000150482	Gm13780	Ensembl	1187	chr2	-	92043372	92096042		chr2:92043445-92043525	CTGAGCAAGTCATAGCGTCTCGTGAGTCGTGAGTCAGGTTCCACTTTATTTATTAAAAAA	intergenic
ASMM10P023393	4.33221	up	noncoding	AK144767	AK144767	Genbank	1749	chr2	+	102955346	102969740		chr2:102969621+102969740	TTTCATGACTGGTCATCATGCATGTCTGTTTCTACTCTGTCCAGAAGTGCAGTCTCCTCT	intergenic
ASMM10P054426	2.51357	up	noncoding	ENSMUST00000142123	Srcin1	Ensembl	399	chr11	-	97551889	97575226		chr11:97574945-97575003	CGATGGGGAACGCTCCGTCCCAAGGCATGTCCCTGTCTCTCTCCTCCCTAATGTGCCTCC	exon sense-overlapping
ASMM10P016452	4.74302	up	noncoding	AK138659	AK138659	Genbank	1735	chr17	-	74852997	74860934		chr17:74853011-74854535	ACATTCCAATTTGTTCTTCATGGCCTGGGGTTTGAGTGTTGTCTATAAATATTACATACG	intronic antisense
ASMM10P036561	3.35081	up	noncoding	ENSMUST00000130534	Dnajb13	Ensembl	1159	chr7	-	100503020	100513399		chr7:100513273-100513399	GGCTAGTTTTATGTCAACTTGACATAACCTATGTCCCCACCATACAGACCTGTGGTCAAG	exon sense-overlapping
mouselincRNA1279+_P1	8.07402	up	noncoding	mouselincRNA1279+	mouselincRNA1279	lincRNA	14785	chr6	+	52064957	52079742		chr6:52079683+52079742	CTCAATCCCCAGAGAGAGCTTGAGCAACAGCTGTAACTTTGATCATCTTAACACTGTTGA	intergenic
ASMM10P028002	5.66301	up	noncoding	AK040835	AK040835	Genbank	1750	chr10	-	22406735	22408485		chr10:22407807-22408352	AGCTTACTACTGTAAAACCTGGATAGGACGTTCCTTCTTCATGATGGCTCCTAAGTCTCG	intergenic
ASMM10UP789	4.19743	up	noncoding	uc.362-	uc.362	UCR	239	chr12	-	49484157	49484396		chr12:49484159-49484218	CACTACAAGTTTTCTTTCCCAGTTTGCACTACCCCATGCTGTTTAATAATATCCATTTAC	intergenic
ASMM10P035814	2.29563	up	noncoding	ENSMUST00000145512	Dll3	Ensembl	855	chr7	-	28298671	28301772		chr7:28301579-28301683	GACTTTCATGGGGCACACAGATACCTAGGTCCCTTAACCTTGTGGCCCTCTCTGTCCCAG	exon sense-overlapping
ASMM10P027386	2.74562	up	noncoding	ENSMUST00000151367	4930577H14Rik	Ensembl	790	chr4	-	91938853	91939952		chr4:91938895-91939487	TGTTTGAGAAGACAACAACTTGAGCCCCTTGTTTTTCTTTGCAAAATGTCATCAAACTAA	intergenic
ASMM10P048982	2.02856	up	noncoding	ENSMUST00000136015	Gm15848	Ensembl	482	chr1	-	130817400	130820704		chr1:130818875-130818940	ATACTGAGTGACCTGGGATACATAGACACCCTTATGGATCCTTGACATCTGTGCTCCATT	intergenic
ASMM10P003393	6.79343	up	noncoding	ENSMUST00000163913	Wnt11	Ensembl	1844	chr7	+	98835111	98853811		chr7:98839189+98846455	ATGGCATCAAGTGGCTGTGCAGCTCTGCCGCAGCAACCTGGAGCTCATGCGCACCATCGT	exon sense-overlapping
ASMM10P022113	2.48476	up	noncoding	2_00018453	XLOC_012490	Lei Sun et al 2012	1552	chr2	-	174321467	174327408		chr2:174321665-174322197	AGTTTCATCTGCTTCCATTGTTCTTACTCCCCTAACTTTGTAAAACTTTCATGCCCTCGG	intronic antisense
ASMM10P022113	2.48476	up	noncoding	2_00018453	XLOC_012490	Lei Sun et al 2012	1552	chr2	-	174321467	174327408		chr2:174321665-174322197	AGTTTCATCTGCTTCCATTGTTCTTACTCCCCTAACTTTGTAAAACTTTCATGCCCTCGG	intronic antisense
ASMM10P022113	2.48476	up	noncoding	2_00018453	XLOC_012490	Lei Sun et al 2012	1552	chr2	-	174321467	174327408		chr2:174321665-174322197	AGTTTCATCTGCTTCCATTGTTCTTACTCCCCTAACTTTGTAAAACTTTCATGCCCTCGG	intronic antisense
ASMM10P001864	5.45226	up	noncoding	ENSMUST00000135839	Dmpk	Ensembl	2475	chr7	+	19086499	19093819		chr7:19088101+19088187	AAGGCTAGGTCGAGACTTCGAGGGTGCCACGGACACATGCAATTTCGATGTGGTGGAGGA	exon sense-overlapping
ASMM10P001864	5.45226	up	noncoding	ENSMUST00000135839	Dmpk	Ensembl	2475	chr7	+	19086499	19093819		chr7:19088101+19088187	AAGGCTAGGTCGAGACTTCGAGGGTGCCACGGACACATGCAATTTCGATGTGGTGGAGGA	exon sense-overlapping
ASMM10P001864	5.45226	up	noncoding	ENSMUST00000135839	Dmpk	Ensembl	2475	chr7	+	19086499	19093819		chr7:19088101+19088187	AAGGCTAGGTCGAGACTTCGAGGGTGCCACGGACACATGCAATTTCGATGTGGTGGAGGA	exon sense-overlapping
ASMM10P044135	2.0003	up	noncoding	AK085074	AK085074	Genbank	3548	chr10	+	83484955	83488502		chr10:83486342+83486442	TCTACAGACACCTGAGGTTGAAGGGGTTTTTTGTTTGGTTGGTTCTTTTTTGAAGGGTTT	natural antisense
ASMM10P046094	5.39215	up	noncoding	AK020554	AK020554	Genbank	819	chr10	+	121350827	121351644		chr10:121351584+121351644	GGATTTGAGTGACGTTGTGAACTTTTTTCCTCCAATAAAAGACCTGGATTCAGAACAACT	intergenic
ASMM10P029704	2.71045	up	noncoding	ENSMUST00000148529	1700029M20Rik	Ensembl	420	chr4	+	135627252	135627985		chr4:135627253+135627313	GCCTCATGGGGCAGCTCAGAGCTCTGTGTCTATGAAGGGAGGTTATGTTTCCTTCTCCAG	intergenic
ASMM10P048304	2.02642	up	noncoding	uc007iit.1	mKIAA1673	UCSC_knowngene	2979	chr11	+	31932078	31935057		chr11:31934847+31935057	CCAGTTATGTGCAATACTTATCTCACACTTTGGAAGATCTTTGCAGTGTAATTCTTTGTT	intergenic
ASMM10P058034	2.57787	up	noncoding	AI426913	mouselincRNA0690	lincRNA	364	chr17	-	26476979	26477343		chr17:26477019-26477343	TACTCTCTCAGCTTTGCTCATCTGTGCTGAAACACCATCTAATCCGACCGGGTACTTAAA	intergenic
ASMM10P018799	3.24851	up	noncoding	ENSMUST00000139436	Peli3	Ensembl	794	chr19	-	4934985	4938628		chr19:4938270-4938628	ATTTTCTAGGTTTAGATGGTTCTAGCCCTTGTTCATCAAGGTAGGGTCTGCCCCAAGTTG	exon sense-overlapping
ASMM10P002327	4.20768	up	noncoding	ENSMUST00000143149	Nlrp9a	Ensembl	382	chr7	+	26535070	26565016		chr7:26535105+26562445	TCTGGAATGGGTGTTCCTTCACGACTAACTTTGGAGATGGTTTATTATTTTGCACATTTC	exon sense-overlapping
ASMM10P002327	4.20768	up	noncoding	ENSMUST00000143149	Nlrp9a	Ensembl	382	chr7	+	26535070	26565016		chr7:26535105+26562445	TCTGGAATGGGTGTTCCTTCACGACTAACTTTGGAGATGGTTTATTATTTTGCACATTTC	exon sense-overlapping
ASMM10P030157	3.88469	up	noncoding	AK155887	AK155887	Genbank	948	chr5	-	21131075	21132022		chr5:21131137-21132022	GTCCCCCAAATTTGCCTATGGAATGCAATGGTGTCTTAAAGGGCTCTAAAGATAAGTATG	intergenic
ASMM10P011526	2.02871	up	noncoding	ENSMUST00000181787	Gm26680	Ensembl	677	chr14	+	6684274	6783942	ENSMUST00000181116	chr14:6783845+6783942	GTCCTCCTTACCTCCATATACCATATCCCTTATATTTGCTCTAAAGATTTCAATGAGAAT	intergenic
ASMM10P003926	3.22971	up	noncoding	ENSMUST00000180536	Zfp87	Ensembl	850	chr13	-	67517575	67526121		chr13:67520677-67521147	TTTCACCACCAACATGTCTTGCATCCTGTAAGCCATACCTGGTCACATTTCTGGAGCAAA	exon sense-overlapping
ASMM10P015620	8.6655	up	noncoding	AK045044	AK045044	Genbank	1296	chr17	-	18950403	18951699		chr17:18950457-18951699	AATTTTAGAGACTTTATGCCCAAGGAAAAGGAAAGGCCAGGCGCAGGATGAGCACTATCT	intergenic
ASMM10P019604	2.20085	up	noncoding	ENSMUST00000144788	Rab3il1	Ensembl	2173	chr19	+	10018193	10038380		chr19:10038320+10038380	TCTCTTGGAGACCCTGCATAGAGTCCTTTGAATAAATTACCGTTAGTAAATTTGCTCATA	exon sense-overlapping
ASMM10P027086	2.49377	up	noncoding	ENSMUST00000118591	Gm12465	Ensembl	300	chr4	-	52077167	52077467		chr4:52077219-52077467	CAATCTCCAAAACTGATTGTGTTATTGCAAATGACAAAAAGTGTTCCTTCCAGATTAACC	intergenic
ASMM10P047143	3.1233	up	noncoding	NR_033549	Gm11190	RefSeq	3414	chr11	-	77912126	77929288		chr11:77912155-77915391	TAGGGCTTGCTGTTCTTCATAGGTCTTCTCCAGCAGGTCTCTCATTTTATTTTATTGCCA	intergenic
ASMM10P012835	5.59962	up	noncoding	ENSMUST00000159802	Rb1cc1	Ensembl	4136	chr1	+	6240969	6248358		chr1:6243933+6244104	GGATGGGGTTCATCCTATTAATCTTCCTTTGCTAGTATAACTTTATTTCCTGTGCATTTT	exon sense-overlapping
ASMM10P047974	3.7984	up	noncoding	uc029rqd.1	AK202516	UCSC_knowngene	207	chr11	-	120560298	120560505	ENSMUST00000166620, NM_011032	chr11:120560329-120560505	GCCCATTCTTCAGGCATTTCTACCATAATATTGGAATTGAACACATTGGCTAAATAAAGT	exon sense-overlapping
ASMM10P038273	4.77039	up	noncoding	ENSMUST00000173890	Vmn2r-ps73	Ensembl	1194	chr7	+	85696355	85698580		chr7:85698520+85698580	AGGACATCTGCTGTTTTGATAGTAACCCCTGCCCAGAAAATGAAATTTCCAACATAACAA	intergenic
ASMM10P000825	2.75168	up	noncoding	ENSMUST00000114210	Ablim2	Ensembl	3042	chr5	+	35757930	35884465		chr5:35857940+35873169	AACCTCTCCAAAGAATGGCAGGGGACAGCCTCTACTCACAATGCCAACCTGGCCCCTTGT	exon sense-overlapping
ASMM10P000825	2.75168	up	noncoding	ENSMUST00000114210	Ablim2	Ensembl	3042	chr5	+	35757930	35884465		chr5:35857940+35873169	AACCTCTCCAAAGAATGGCAGGGGACAGCCTCTACTCACAATGCCAACCTGGCCCCTTGT	exon sense-overlapping
ASMM10P000825	2.75168	up	noncoding	ENSMUST00000114210	Ablim2	Ensembl	3042	chr5	+	35757930	35884465		chr5:35857940+35873169	AACCTCTCCAAAGAATGGCAGGGGACAGCCTCTACTCACAATGCCAACCTGGCCCCTTGT	exon sense-overlapping
ASMM10P000825	2.75168	up	noncoding	ENSMUST00000114210	Ablim2	Ensembl	3042	chr5	+	35757930	35884465		chr5:35857940+35873169	AACCTCTCCAAAGAATGGCAGGGGACAGCCTCTACTCACAATGCCAACCTGGCCCCTTGT	exon sense-overlapping
ASMM10P000825	2.75168	up	noncoding	ENSMUST00000114210	Ablim2	Ensembl	3042	chr5	+	35757930	35884465		chr5:35857940+35873169	AACCTCTCCAAAGAATGGCAGGGGACAGCCTCTACTCACAATGCCAACCTGGCCCCTTGT	exon sense-overlapping
ASMM10P000825	2.75168	up	noncoding	ENSMUST00000114210	Ablim2	Ensembl	3042	chr5	+	35757930	35884465		chr5:35857940+35873169	AACCTCTCCAAAGAATGGCAGGGGACAGCCTCTACTCACAATGCCAACCTGGCCCCTTGT	exon sense-overlapping
ASMM10P012278	2.57088	up	noncoding	uc007uxo.1	AK139611	UCSC_knowngene	1832	chr14	+	105191090	105201309		chr14:105200947+105201309	TTTATCTTTCTATCTTGGTCCAGATCACCTGTGGCCATCAGGTTTCTGCAATTTCTCTCA	intergenic
ASMM10P051095	2.18313	up	noncoding	ENSMUST00000155899	Spata7	Ensembl	1681	chr12	+	98628161	98638902		chr12:98638213+98638902	TGCCTCATTCTGTTTGTCATTAGCAGCTTCAGTTGTCTTCCATTGCTGTGAGTGACAGTG	exon sense-overlapping
ASMM10P017991	4.4187	up	noncoding	uc008fjy.2	DQ723438	UCSC_knowngene	67	chr18	-	67060349	67060416		chr18:67060363-67060416	TCAATGTTTATGAGGCCAGAAACTTACACTTGGCAAGCCCACGTGCCTTTCTCTTGTCTA	intergenic
ASMM10P033755	3.34694	up	noncoding	ENSMUST00000177433	Vmn2r-ps34	Ensembl	904	chr6	-	124138732	124139636		chr6:124138746-124139636	CCAAGTGCTATGTGATCCTACTGAAGTCAGGTGGCCATTCGAGAAAGAAGTTCTTTAAGT	intergenic
ASMM10P022000	5.64173	up	noncoding	ENSMUST00000147107	Slc13a3	Ensembl	1968	chr2	-	165444102	165473199		chr2:165444119-165445491	TGTGAGTTTAAGGTCAACCTAGGGTATATAAGGACTTCCAGGCCATTGTCACTACATATG	exon sense-overlapping
ASMM10P045266	3.18377	up	noncoding	AK157007	AK157007	Genbank	2236	chrX	+	76140279	76142513		chrX:76142339+76142513	CTAGTCTTATATAATACAGAAAACAAAAAGGTAGGATGTCACAGCAGGCAAAGTACAGGA	intergenic
ASMM10P044426	3.66984	up	noncoding	ENSMUST00000121102	Gm14982	Ensembl	442	chrX	-	130561455	130561897		chrX:130561472-130561897	TTTGAAGAATACAGAACTCTGAGAACCCTACTGAAGTGCAAGATCTGAAAAGCAAAGCAA	intergenic
ASMM10P039216	10.0267	up	noncoding	NR_045904	2310008N11Rik	RefSeq	566	chr8	-	26814596	26824423		chr8:26814610-26814807	CAATGGTAAATGTGACAGTCACCTCAGACTCGAAGGCAAAAATACAATCATGGGCGAGAA	intergenic
ASMM10P044835	4.00686	up	noncoding	ENSMUST00000122268	Gm6826	Ensembl	528	chrX	+	9080043	9080571		chrX:9080448+9080571	AACTGCCTAGATCAGCAGGTCGATATTTTGAAGTAGATGAGCAGCTACCTGACCAATCTG	intergenic
ASMM10P017273	4.24289	up	noncoding	ENSMUST00000156224	Gm16172	Ensembl	682	chr17	+	45663518	45666209		chr17:45663974+45664034	ACAGAAAATTTCAATGGCACTCTCAAGAGATCTCCAGGGATGTAAGCCCCAACAAACTGG	natural antisense
ASMM10P013174	11.4427	up	noncoding	AK033755	AK033755	Genbank	1372	chr1	-	36029646	36031018		chr1:36029745-36031018	AGCATTCAACTGGGGTTGGCTTACAGTTTCAGAGCCACATAAACATGAGGGCTTGAATTG	intergenic
ASMM10P037684	2.37515	up	noncoding	uc009gdk.2	DQ568121	UCSC_knowngene	60	chr7	+	30137116	30137176		chr7:30137116+30137176	TGCAAGTTCTTATTAAAATTAGATGTGTCTAAATGATTAAAAATATCTCAGAGTGTACCC	intergenic
ASMM10P013647	2.02552	up	noncoding	uc007won.1	AK137428	UCSC_knowngene	4343	chr15	+	77961673	77967126		chr15:77967066+77967126	TCCCAGCACAGCTGTGTGATGTCTGAACTACTGTGAACAAAAATCTAAACTCCTTCAATG	natural antisense
ASMM10P018477	12.0618	up	noncoding	AK078447	AK078447	Genbank	3293	chr18	+	44821768	44825059		chr18:44824999+44825059	AGGAGTTTAAGGTGAAAGGACAGTGAGTTTCAGGCTAGCCTGTTCTAATAGTAAGACCTC	intergenic
ASMM10P019325	3.24389	up	noncoding	AK044464	AK044464	Genbank	2093	chr19	-	47252242	47254332		chr19:47252259-47254332	TAGAAGGCCAGAAAGAACACTTGTCTCCCAGTTTCTTCCCATAAAACTATGACATGGAAA	natural antisense
ASMM10P019325	3.24389	up	noncoding	AK044464	AK044464	Genbank	2093	chr19	-	47252242	47254332		chr19:47252259-47254332	TAGAAGGCCAGAAAGAACACTTGTCTCCCAGTTTCTTCCCATAAAACTATGACATGGAAA	natural antisense
ASMM10P022249	2.65943	up	noncoding	AK049728	AK049728	Genbank	2804	chr1	+	137957824	137960627		chr1:137960464+137960627	GTTAACATATCTGTCCTTTCCCAGTCAAGGGAGGAGTCAACTGTTACACAGTCTTGGATC	intergenic
ASMM10P056441	3.50553	up	noncoding	TCONS_00027406	XLOC_020790	Alexander et al 2013	1116	chr6	-	93627003	93648526	TCONS_00027397, TCONS_00027398, TCONS_00027399, TCONS_00027401, TCONS_00027402, TCONS_00027403, TCONS_00027407, TCONS_00027408, TCONS_00027410, TCONS_00027411	chr6:93627455-93628113	ACTGGAATCCTCTGCATCTTGGGCTGCTTTAAAGATGTCACTGGTATCTAAAGAAGAGGC	intergenic
ASMM10P015469	2.27375	up	noncoding	ENSMUST00000143671	1700093J21Rik	Ensembl	648	chr16	+	96082675	96089070		chr16:96088928+96089070	GAAGAACAAAACAAAACAAAACCCAAACCTGTTCTCTCCGTTCTGTTCACTTTAGTCCCT	bidirectional
ASMM10P015469	2.27375	up	noncoding	ENSMUST00000143671	1700093J21Rik	Ensembl	648	chr16	+	96082675	96089070		chr16:96088928+96089070	GAAGAACAAAACAAAACAAAACCCAAACCTGTTCTCTCCGTTCTGTTCACTTTAGTCCCT	bidirectional
ASMM10P015469	2.27375	up	noncoding	ENSMUST00000143671	1700093J21Rik	Ensembl	648	chr16	+	96082675	96089070		chr16:96088928+96089070	GAAGAACAAAACAAAACAAAACCCAAACCTGTTCTCTCCGTTCTGTTCACTTTAGTCCCT	bidirectional
ASMM10P011931	2.77694	up	noncoding	TCONS_00000550	XLOC_001475	Alexander et al 2013	640	chr1	-	185178857	185197827		chr1:185197757-185197827	TTCTTGTCTCCTTCCCACTTCAGCTGATCTCCTTCCTTTTCCCAAGTAATACCCCTTCCA	intergenic
ASMM10P011756	2.81721	up	noncoding	ENSMUST00000171248	Gm17110	Ensembl	735	chr14	+	34501714	34502684		chr14:34502184+34502684	TTCCCATTTAAGGCTTCCAGAAGCGTCCCCGGAGTGGTGCGAAGGCGAACAAAAGGGCAA	natural antisense
ASMM10P009806	2.84978	up	noncoding	NR_015494	4930511M06Rik	RefSeq	2806	chr18	-	57546013	57552397		chr18:57549187-57552106	AGACTCCAGGGAAGGGATTAAAGCGGTGACGTCATTCTCCTGGTCCGTTTCGGCTTTCAC	intronic antisense
ASMM10P041727	3.16406	up	noncoding	ENSMUST00000170960	Iqch	Ensembl	3688	chr9	-	63585087	63602485		chr9:63585169-63588329	CTGCTACCGTTACATTGCGAGATTTTCATTTGTTTGTTTTGGTGTGTATGTGTTCTGTTA	exon sense-overlapping
ASMM10P051725	2.07874	up	noncoding	uc007qix.1	1110007C09Rik	UCSC_knowngene	936	chr13	-	49202950	49215860		chr13:49210102-49210203	CACGCATTTATGGCTGGTGTTTCTCCCTCTCGGAGGCACAATTGCCGTCCCTTAGGTTTG	exon sense-overlapping
ASMM10UP303	5.03108	up	noncoding	uc.390+	uc.390	UCR	205	chr9	-	63338974	63339179		chr9:63338975-63339034	TGCTGTGTTCCACTTATTGAAATGTCAAATAAAACTGCACTTTCTCAAGCTCTGACAAGC	exon sense-overlapping
ASMM10P030304	2.04631	up	noncoding	TCONS_00025238	XLOC_019033	Alexander et al 2013	1243	chr5	-	34331704	34336188		chr5:34331959-34332880	TTTTTATGAATTTAAAAGATTCTTGTAAGCTTCAGGGAACCCACTCAAATCCATCTCCCA	bidirectional
ASMM10P023484	3.21582	up	noncoding	AK021329	AK021329	Genbank	790	chr2	+	110710340	110711129		chr2:110711022+110711129	ACACCTGAGGATTTGAGTTTGATTCCTACTTTCTCCCATGGTGGAAGGAGAGAATCAACT	intronic antisense
ASMM10P036075	3.95981	up	noncoding	AK136669	AK136669	Genbank	1465	chr10	-	122558441	122559906		chr10:122558506-122559906	CCAGGGTCAACCTTAGAAACAATTGGATGTAAACAAAACCAAGTATCTTCAAGAATGATT	intergenic
ASMM10P011515	2.73514	up	noncoding	ENSMUST00000128545	2210411M09Rik	Ensembl	643	chr1	-	180952063	180958149		chr1:180952185-180952382	TTCGCGTCACAAAACCACCATCCATTGGATACCAACCAGCTCGTTTTCAAAGTCTTGTTG	natural antisense
ASMM10P028187	4.83683	up	noncoding	uc008vpy.1	AK018156	UCSC_knowngene	1566	chr4	-	142598440	143074837		chr4:142598500-142598686	CCTGTATAGCAAGCATTTGCCAGAATGAACTGTCTCTTTAATCCCAAATCATATATACAT	intergenic
ASMM10P016900	3.41227	up	noncoding	ENSMUST00000151398	Gm10505	Ensembl	1587	chr17	+	27342459	27344825		chr17:27344749+27344825	TTCTTGTGAGATCTTATGTTCCTCCAACCCTGAGAGCTACAAACCAATCTCCGGAATAAA	intergenic
ASMM10P034841	15.8064	up	noncoding	ENSMUST00000174862	Vmn1r-ps29	Ensembl	785	chr6	+	89997611	90004589		chr6:90004289+90004589	TGCTTTTTTATTCCCATAAGTTCCTTAGTGCAGCACACTTCCTCCACACTGCTGGTTTTC	intergenic
ASMM10P036930	4.98856	up	noncoding	ENSMUST00000131174	Nupr1	Ensembl	2449	chr7	-	126623251	126627010		chr7:126625112-126625322	TCATTCTATACTTGAGTAAACAGCAAGGATAGAGTGCTTCAGACGTGAAGACGTGACCGC	exon sense-overlapping
ASMM10P010772	32.8194	up	noncoding	AK133148	AK133148	Genbank	4661	chr14	-	24425163	24429822		chr14:24425177-24429822	CAGAACTCCTGCCCTGTATTCTAGGCCCATATCTGTGTATTAAAAAGTTATACAGAAAAC	intergenic
ASMM10P031706	2.72333	up	noncoding	AK030193	AK030193	Genbank	2271	chr5	+	37983690	37986070		chr5:37986007+37986070	TGAGGAGATGAGCAGATGTCTATTCATCTCAGATCACTACCAGTAAACCAAAGAAATGAC	intergenic
ASMM10P031262	4.274	up	noncoding	ENSMUST00000155461	Tnrc18	Ensembl	712	chr5	-	142788308	142800437		chr5:142800316-142800437	GCCCAGAGAGTACTGAGTAAGGTTCCACAGTGGCTCCGCAGGTGCTCAGTCTGTCACGTG	exon sense-overlapping
ASMM10P031262	4.274	up	noncoding	ENSMUST00000155461	Tnrc18	Ensembl	712	chr5	-	142788308	142800437		chr5:142800316-142800437	GCCCAGAGAGTACTGAGTAAGGTTCCACAGTGGCTCCGCAGGTGCTCAGTCTGTCACGTG	exon sense-overlapping
ASMM10P030515	2.93011	up	noncoding	BC114385	BC114385	Genbank	519	chr5	-	73308069	73308568		chr5:73308096-73308568	TTAGGATTAAGGTATTCAACAACATTCCCCTGAGCTCAAGCCGCTCATCTTTTCTGCAAC	natural antisense
ASMM10UP025	3.55422	up	noncoding	uc.122+	uc.122	UCR	215	chr16	-	43080495	43080710		chr16:43080496-43080555	AGTCCTGGTGTACTCAGGTCCAAATGTGGGTCAGTTTTAATTACACTATACAGAATTCAG	intergenic
ASMM10P051090	5.11393	up	noncoding	uc007oqu.2	DQ722658	UCSC_knowngene	65	chr12	+	98447251	98447316		chr12:98447254+98447316	AACCATGACGTTTCACTTGCCAGTTGGCAAACTGGCCTTCTCAATCATTGCTTCTTTGTG	intronic antisense
ASMM10P056302	2.21257	up	noncoding	TCONS_00020930	XLOC_015617	Alexander et al 2013	1689	chr3	+	149000883	149008495		chr3:149006788+149007232	ATAATAAGGTGGCCCTTCTCTGACCTGGGACTCATCAGTAACAGCTCGACTCCCAGCAAG	intergenic
ASMM10P053867	2.31935	up	noncoding	ENSMUST00000148799	Lims1	Ensembl	515	chr10	+	58416642	58421664		chr10:58418753+58418822	ATAAGGACAAGCAGAGAAAGAGAAAGCCAGTGTGTCTGTAAACGTTCTGTCCCTCCTACT	exon sense-overlapping
ASMM10P053867	2.31935	up	noncoding	ENSMUST00000148799	Lims1	Ensembl	515	chr10	+	58416642	58421664		chr10:58418753+58418822	ATAAGGACAAGCAGAGAAAGAGAAAGCCAGTGTGTCTGTAAACGTTCTGTCCCTCCTACT	exon sense-overlapping
ASMM10P053867	2.31935	up	noncoding	ENSMUST00000148799	Lims1	Ensembl	515	chr10	+	58416642	58421664		chr10:58418753+58418822	ATAAGGACAAGCAGAGAAAGAGAAAGCCAGTGTGTCTGTAAACGTTCTGTCCCTCCTACT	exon sense-overlapping
ASMM10P021515	2.33195	up	noncoding	AK042594	AK042594	Genbank	1945	chr2	-	129197251	129199194		chr2:129197283-129198666	GGTCATAAAACATTGAATAAAAGGACTGGTTTGTTAAAAGGTTGTTAGTGTCCTGCCAAT	natural antisense
ASMM10P021515	2.33195	up	noncoding	AK042594	AK042594	Genbank	1945	chr2	-	129197251	129199194		chr2:129197283-129198666	GGTCATAAAACATTGAATAAAAGGACTGGTTTGTTAAAAGGTTGTTAGTGTCCTGCCAAT	natural antisense
mouselincRNA1466-_P1	2.075	up	noncoding	mouselincRNA1466-	mouselincRNA1466	lincRNA	10525	chr8	-	78137228	78147753		chr8:78137469-78137528	CACTGGCTGGCTCCTTTGAGTTGAAGTCTATAGTAAGGAAGAAACGTGATACATCGTGCT	intergenic
ASMM10P011111	3.64126	up	noncoding	ENSMUST00000128802	Dhrs1	Ensembl	2502	chr14	-	55739019	55745599		chr14:55743947-55744917	TCTGAAGTCCAATGTACCTTGCTCTGTTGTGGGAGGTGCCATTGTGGTGAAATTCCTAAA	exon sense-overlapping
ASMM10P035329	12.4228	up	noncoding	ENSMUST00000087454	Rps25-ps1	Ensembl	499	chr6	+	145266326	145266825		chr6:145266339+145266399	CCTTTTTTTCCGACATCTTAGCGAGGCTGCTGTGGTCTACACGACTCTCTGAGCTTCGCC	intergenic
ASMM10P028712	11.3779	up	noncoding	AK157329	AK157329	Genbank	2807	chr10	-	34242812	34245589		chr10:34242843-34243260	AAGGTAGGTTGTCACTTCTTTCCCCAAACAGCTTTCTGACAGCCAATAGGCTCAAACCTA	intergenic
ASMM10P024273	2.38862	up	noncoding	ENSMUST00000138928	1110018N20Rik	Ensembl	996	chr2	+	167189106	167192525		chr2:167189217+167189277	AGTCAAGATTTTGGGTGGGAGCATAACGATGGCATTGGGCTTGCTTTTTCTAAATCTTAG	bidirectional
ASMM10P036443	2.07625	up	noncoding	ENSMUST00000174119	Vmn2r-ps62	Ensembl	616	chr7	-	84810427	84811444		chr7:84810473-84810952	ACAGACTTCTACTGTATCCTGGAATACCTGGTCTCTCTTACCCTTGAGATCTTCTCTGTG	intergenic
ASMM10P044378	3.98332	up	noncoding	ENSMUST00000120347	Gm14939	Ensembl	680	chrX	-	113034192	113035654		chrX:113034209-113034802	AATATGCTGAAACAACTGCCAAGAGAATTGAGGAAGCCAAAGAAAACTCCAGGAACAAAT	intergenic
ASMM10P027209	4.06582	up	noncoding	uc008tbz.2	DQ566917	UCSC_knowngene	80	chr4	-	62221152	62221232		chr4:62221183-62221232	TCATGTCATGACCTGGTCCTACAGAAATTTAGAAGCCTCTAGAGCCTCCTGTAGTCATTG	intergenic
ASMM10P043115	5.2778	up	noncoding	ENSMUST00000123894	4930562D21Rik	Ensembl	1750	chr9	+	79688775	79690907		chr9:79690819+79690907	CCACATTTGCCATCATATCCTATTCCTGTATATGGTATGTGAATTTGGCTAAGTTGATAT	intronic antisense
ASMM10P042843	2.05992	up	noncoding	AK149982	AK149982	Genbank	5140	chr9	+	54479610	54484750		chr9:54484690+54484750	ATTTAAAGCATACAGCTTATTGTTATTGCCCTTGGTTCCTCCCTAAAGGTAGAAAGCCCT	natural antisense
mouselincRNA0714+_P1	2.28557	up	noncoding	mouselincRNA0714+	mouselincRNA0714	lincRNA	13989	chr17	+	54071081	54085070		chr17:54085011+54085070	GGTGAGGGTTTACTATTTCCTTCTTTCCTACTGATGTCTGAAATCAGTGTTCTCTAAGAA	intergenic
ASMM10P012675	3.26043	up	noncoding	ENSMUST00000181692	Gm26788	Ensembl	1752	chr1	-	34165855	34178273		chr1:34165886-34167095	CAAAAGTCTGTTTTCCTTTAGGGTTCAATCAATCTTTTAAGTAGGGGTGGAATTTCATAC	natural antisense
ASMM10P012675	3.26043	up	noncoding	ENSMUST00000181692	Gm26788	Ensembl	1752	chr1	-	34165855	34178273		chr1:34165886-34167095	CAAAAGTCTGTTTTCCTTTAGGGTTCAATCAATCTTTTAAGTAGGGGTGGAATTTCATAC	natural antisense
ASMM10P012675	3.26043	up	noncoding	ENSMUST00000181692	Gm26788	Ensembl	1752	chr1	-	34165855	34178273		chr1:34165886-34167095	CAAAAGTCTGTTTTCCTTTAGGGTTCAATCAATCTTTTAAGTAGGGGTGGAATTTCATAC	natural antisense
ASMM10P012675	3.26043	up	noncoding	ENSMUST00000181692	Gm26788	Ensembl	1752	chr1	-	34165855	34178273		chr1:34165886-34167095	CAAAAGTCTGTTTTCCTTTAGGGTTCAATCAATCTTTTAAGTAGGGGTGGAATTTCATAC	natural antisense
ASMM10P044407	2.51287	up	noncoding	ENSMUST00000179135	Astx2	Ensembl	1150	chrX	-	123449003	123451890	ENSMUST00000123508, ENSMUST00000177683, ENSMUST00000179723	chrX:123451762-123451890	GGAGACATTCCAATATTCAAGAAAAGTGGCCTTGCTCTTATGTCATCTGACTAAAGGCTT	intergenic
ASMM10P034114	8.30838	up	noncoding	ENSMUST00000155037	Phf14	Ensembl	478	chr6	+	11907808	11933410		chr6:11907957+11908017	TTAAGACTGCAGCTGCTTCCTGACTTTCACTGGCGCTTAGGGACAGAAGTTGAAACACTA	exon sense-overlapping
ASMM10P034114	8.30838	up	noncoding	ENSMUST00000155037	Phf14	Ensembl	478	chr6	+	11907808	11933410		chr6:11907957+11908017	TTAAGACTGCAGCTGCTTCCTGACTTTCACTGGCGCTTAGGGACAGAAGTTGAAACACTA	exon sense-overlapping
ASMM10P036220	17.6761	up	noncoding	ENSMUST00000181804	A330076H08Rik	Ensembl	1239	chr7	-	61930912	61982355		chr7:61930948-61931347	CTGACTGTTTCCCACATTCACTATCCCTTTCTCCACTACTAGAAATAGAATAAAACAAAA	intergenic
ASMM10P038069	2.04374	up	noncoding	NR_046208	4933436H12Rik	RefSeq	1533	chr7	+	68417423	68426133		chr7:68426038+68426133	GGCCACACATGTCCTGGGTCACTCATTCTCTTGACTTCCTTTACTATGTTTTATCTTTCA	intergenic
ASMM10P015560	3.05874	up	noncoding	uc029szz.1	AB344602	UCSC_knowngene	191	chr17	-	12819987	12820178	ENSMUST00000161205	chr17:12820014-12820178	ACAAGTGGAGGTAATCAATTTTGGATACTATCTGGTGCGCTCTAAGGGCACTGTTGCCTT	intergenic
ASMM10P034279	2.32125	up	noncoding	TCONS_00027061	XLOC_019767	Alexander et al 2013	163	chr6	+	34902392	34917656		chr6:34902472+34902532	GAGCGACAGAGAAAAGACTCTTAACATTAATCTCTGTCCTCCAAATGCACACATACACAC	intronic antisense
ASMM10P052273	2.02402	up	noncoding	AK007275	AK007275	Genbank	351	chr13	-	112800378	112800729		chr13:112800392-112800729	AGAATCCTTCTTGCCCTCTGGTCATTCTTGATATTCTAATACTTAATATCTGAACCCTCC	bidirectional
ASMM10P052273	2.02402	up	noncoding	AK007275	AK007275	Genbank	351	chr13	-	112800378	112800729		chr13:112800392-112800729	AGAATCCTTCTTGCCCTCTGGTCATTCTTGATATTCTAATACTTAATATCTGAACCCTCC	bidirectional
ASMM10P022492	2.76192	up	noncoding	ENSMUST00000121427	Gm13358	Ensembl	569	chr2	+	26558624	26559193		chr2:26558945+26559193	TCTTTGGCTGAAACCTGAAATTTCCTGGGTGAAAAAGTACAACTGCAGGGCCTGGATGAA	intergenic
ASMM10P013425	5.14207	up	noncoding	TCONS_00010791	TCONS_00010791	Alexander et al 2013	589	chr15	+	41347433	41359550	TCONS_00010789, TCONS_00010790	chr15:41358903+41358963	AGTGAATGAGTGCCAGAGGAGTCCAAGAAGCTCACACACTGTAGGACATACTTGGAAAAG	intergenic
ASMM10P011821	14.1322	up	noncoding	NR_045809	4930527F14Rik	RefSeq	735	chr14	+	45543709	45562876		chr14:45562816+45562876	AGTCTATGCCACCATGTAAACACCTGTCTTCAGGTGCTCACTCATTAAAGAAGAGGAGAA	intergenic
ASMM10P040796	2.11556	up	noncoding	uc007fin.1	DQ569461	UCSC_knowngene	61	chr10	+	62683918	62683979		chr10:62683918+62683979	TGACATTCCTTTCTTCCTTCAATGGTGGTTGCTACAATGTCTCCCTGTCTCCTTGTCAGA	intronic antisense
ASMM10UP764	2.79236	up	noncoding	uc.340-	uc.340	UCR	259	chr15	-	102694433	102694692		chr15:102694452-102694511	TATATTTGAAGAATAAATCACCCTCCCCGCTCGGAATGAATTCGCTGTCAAACTCGGCTC	intergenic
ASMM10P037544	2.12726	up	noncoding	NR_045848	D930028M14Rik	RefSeq	904	chr7	+	25155068	25156630		chr7:25155075+25155136	AGAGCTCCCCAATATTCCTCCAAAGTCAGATGGTGACCCCTCTGGACCTCCTGTTGGCCA	intergenic
ASMM10P017968	2.322	up	noncoding	uc008fhr.2	DQ724629	UCSC_knowngene	94	chr18	-	67050713	67050807		chr18:67050728-67050807	AAGTTGATATACCAGACCCGAAGGTGGATTTGCTGCCTTTGTAAAAATAGGACCTGGTGG	intergenic
ASMM10P018509	2.08279	up	noncoding	uc008exg.1	AK084265	UCSC_knowngene	549	chr18	+	52528660	52577325		chr18:52577248+52577325	CTTCATACGCATGCTATAGCTTGTGTGCGCACAGAAGCAGAAAAATAAATTTAAAGAAAA	natural antisense
ASMM10P023595	2.41226	up	noncoding	ENSMUST00000160695	Gm16101	Ensembl	430	chr1	+	162316091	162316521		chr1:162316439+162316521	TTCCTAGAACAGGAATCCAAATCTCGCCAAGTAGGGAAGAAATAAGACAAATATAAGGAA	intronic antisense
ASMM10P023595	2.41226	up	noncoding	ENSMUST00000160695	Gm16101	Ensembl	430	chr1	+	162316091	162316521		chr1:162316439+162316521	TTCCTAGAACAGGAATCCAAATCTCGCCAAGTAGGGAAGAAATAAGACAAATATAAGGAA	intronic antisense
ASMM10P047649	5.27456	up	noncoding	ENSMUST00000155089	Gjc1	Ensembl	3413	chr11	-	102800730	102805788		chr11:102802930-102804280	TGACTCATTGTTTTTTGTGGAAGGAAGTTTATGACCAGATCTTTTCTTTTTCTCTTCCAG	exon sense-overlapping
ASMM10P016576	9.55654	up	noncoding	TCONS_00013223	XLOC_009759	Alexander et al 2013	1438	chr17	+	4911644	4913356		chr17:4913294+4913356	ATAATAACCACGTTCTTCTCATGTAAAACCAGGGTTCTGCTCGAGCAACCCTTCTAGCAG	intergenic
ASMM10P010914	2.43392	up	noncoding	AK084007	AK084007	Genbank	3916	chr14	-	40895250	40899166		chr14:40895267-40897500	CCATCTAACTTACTGTATAGCAGTCAATCCCCTATTTTCTAAGAAGAAACCAATTATGTG	intergenic
ASMM10P042879	3.54541	up	noncoding	AK034971	AK034971	Genbank	1911	chr9	+	57545692	57547603		chr9:57547540+57547603	AGATAAGGGAGGAGTGTATTCAGAATGTGCAGGACCCACAATAAAGAAAGCAGTGTTCGT	natural antisense
ASMM10P048198	3.49996	up	noncoding	ENSMUST00000121606	Gm12041	Ensembl	602	chr11	+	21227654	21228256		chr11:21228180+21228256	AGGGAAACTACATTCTCATGTTCTGGATGGTGTCTACAATGTTGTAATATCTGTCTATAA	intergenic
ASMM10P010356	2.22705	up	noncoding	ENSMUST00000123766	Lpcat1	Ensembl	3532	chr13	+	73467196	73516422		chr13:73516362+73516422	CCTTTGGGGTGCGGGCTTCAGGTTTTCAGTGGAATAAACATGACACGACGTAAAGTTTTA	exon sense-overlapping
ASMM10P002444	2.66179	up	noncoding	ENSMUST00000145038	Slc22a23	Ensembl	786	chr13	-	34204019	34344595		chr13:34299102-34344158	GGTCAGCAAGGGTTGGCCGGCGGCCTGTGCTGCTGTTTTCCACCATCTTCATCCTCATCT	exon sense-overlapping
ASMM10P011823	8.63114	up	noncoding	ENSMUST00000131006	Gm15218	Ensembl	618	chr14	+	45754688	45993170		chr14:45993091+45993170	CCCGTGTATGGAGAAGCTTTTCCTCGAGTTTAACCTTTGAATGAAAAATGTCAATATTTT	intergenic
ASMM10P031058	2.96093	up	noncoding	uc008znt.2	Il31	UCSC_knowngene	979	chr5	-	123480152	123482585		chr5:123482362-123482585	TCATTAAATCAGCAAGCACTTTCCAAGAAAAGAGAGATGCTCAAGATGCCTTCCTGTGTG	exon sense-overlapping
ASMM10P052374	5.78634	up	noncoding	ENSMUST00000143335	Prl2c5	Ensembl	485	chr13	+	13182734	13189598		chr13:13189538+13189598	TGTAATTTATTAATGGTATTGTACATTTATATGGGAACATTATTATAGGTGTAATAATCA	exon sense-overlapping
ASMM10P030803	2.05866	up	noncoding	TCONS_00025320	XLOC_019299	Alexander et al 2013	553	chr5	-	109550403	109554163	TCONS_00025307, TCONS_00025308, TCONS_00025309, TCONS_00025310, TCONS_00025311, TCONS_00025312, TCONS_00025313, TCONS_00025314, TCONS_00025315, TCONS_00025316, TCONS_00025317, TCONS_00025318, TCONS_00025319, TCONS_00025321, TCONS_00025322, TCONS_00025323	chr5:109552645-109552693	ATCTCTTCCTGGATGATAGACTGCGTCTTCTCTCTCCGGTGCTGTCACCCAGTGAGCAGC	intergenic
ASMM10P042936	3.34885	up	noncoding	AK028099	AK028099	Genbank	1142	chr9	+	62640578	62641719		chr9:62641656+62641719	ACCAAACTCTGCTGCTTTGGTTAAAAATGGGTTCCTGGAATAAGGAAAACAAAAACTAAC	intergenic
ASMM10P002232	5.22631	up	noncoding	ENSMUST00000141630	Tyms	Ensembl	3884	chr5	-	30058201	30073581		chr5:30069906-30071633	GTTTATCAAGGTCCTAGATGGCACTTGTTGCACAGATATCCGTGCAGGCAAAAGAAAAAA	exon sense-overlapping
ASMM10P030170	2.04602	up	noncoding	ENSMUST00000159629	Gm16113	Ensembl	372	chr5	-	22281210	22281582		chr5:22281224-22281582	AACTTTGGCCAGGGATTGATTTCCTTTGGAATCTTTGGGTTGGACAAGCCTTTAACCATC	intron sense-overlapping
ASMM10P056835	11.6294	up	noncoding	uc008aiu.2	Gm1604b	UCSC_knowngene	556	chr17	-	7982523	8101228		chr17:7982553-8046615	GTCCGCAGAGGATGGACGATGGCAAGACTAAGCCTGTCTCAATGTGGGATATCTGAATTT	intergenic
ASMM10P032508	9.32655	up	noncoding	ENSMUST00000152177	Slc39a3	Ensembl	402	chr10	-	81033882	81037250		chr10:81037125-81037203	GGCGGGCTTGGGGCAGGGCGGAGCCGAGGGCCCTGGCCGACCGTGCCTGCCTGTTCACAG	exon sense-overlapping
ASMM10P014333	2.29791	up	noncoding	ENSMUST00000158484	Gm23916	Ensembl	399	chr16	-	33139849	33140248		chr16:33139871-33140248	TTAACTTGCCCAGGTTGGGACTTCAACACAGCTAAATATAAGGGGGGACTCTCAGTCTAT	intergenic
ASMM10P048158	2.70935	up	noncoding	ENSMUST00000120807	Gm8084	Ensembl	752	chr1	-	107191474	107193557		chr1:107191488-107191878	TGTTATGAAGCAAAACAAAACCAATAGCATGCTCTTCTTTGGCAGAGTGACTTCCCCTTA	intergenic
ASMM10P010508	2.66231	up	noncoding	AK086365	AK086365	Genbank	2424	chr13	+	98356882	98359305		chr13:98359239+98359305	GGTGTCATGACCTCAGATTGCTTCTTGGTTGATTTCTTTCTCTATCGGGTAATTATTTTA	intergenic
ASMM10P032741	4.45788	up	noncoding	ENSMUST00000136919	Gm15407	Ensembl	439	chr5	+	148820766	148829408		chr5:148829331+148829408	TTTGGCGTAACCGACTTTCCCAATAAACCAGAAGTTTCCACTTCAATCATCTCTCTGCTG	intergenic
ASMM10P046399	2.64737	up	noncoding	ENSMUST00000123160	Gm12037	Ensembl	308	chr11	-	20831480	20831919		chr11:20831505-20831558	TTCTCTGAAAGAAGCCATACCAGGTCTTCCTCTTTGGAGTCCTCCACCTTCTCTCGACCT	intergenic
ASMM10P024311	2.04419	up	noncoding	ENSMUST00000156516	Gm14637	Ensembl	444	chr2	+	170576053	170578424		chr2:170578291+170578424	GCACTTCTCACCATTGAACCTATTAGGAAATGTGGTACCGCCAACCTCATCCAGTCTAAT	intergenic
ASMM10P018846	2.95273	up	noncoding	AK134059	AK134059	Genbank	1944	chr19	-	6045059	6047000		chr19:6045265-6045799	AGTTCTGTGTCCATGTTGGCCTTTTTTCTTGCCACATTTCCTCTGATCCTATGGCTTCAA	natural antisense
humanlincRNA1151-_P1	15.6009	up	noncoding	humanlincRNA1151-	humanlincRNA1151	lincRNA	11403	chr2	-	49403772	49415175		chr2:49403827-49403886	CCCAAAAACACAGTAAAAACAAACTAGTGATGTAGGCATACAGGCAGGGCCTTGAGGTGT	intergenic
ASMM10P041619	4.19119	up	noncoding	AK078683	AK078683	Genbank	1301	chr9	-	55064926	55067463		chr9:55065044-55065383	CCATGAATCCTGAGACTAATACTATTGCATTCTCCCAGTTTATTATGAGTCTATTGTACA	intergenic
ASMM10P048254	2.30504	up	noncoding	AK154740	AK154740	Genbank	3686	chr1	-	116568860	116572545		chr1:116569794-116571797	CCAAGTCCTGAATATTCTAACACACATGAATCCCCCTCAAAATAACCTAAAATCTAATCT	natural antisense
ASMM10P047429	2.24109	up	noncoding	ENSMUST00000162544	Gpr179	Ensembl	1226	chr11	-	97349430	97352077		chr11:97349521-97349692	GGTAAAGCAAGGCTAATGTACAACCTAGTCCATCCCTTCTACTTCTCCCCAAAAAAGCTA	exon sense-overlapping
ASMM10P002593	2.50839	up	noncoding	ENSMUST00000147301	Gas2l2	Ensembl	2563	chr11	-	83421901	83429455		chr11:83427261-83427332	AAGAGGAAATTGATGAGGAGCTGCGGCGCGACCTGGCCTTGCCACTTCCACAACCTGGAC	exon sense-overlapping
ASMM10P044521	10.0972	up	noncoding	ENSMUST00000148703	Rbm41	Ensembl	1691	chrX	-	139992356	139998566		chrX:139992376-139993297	TGAATACAGTAAGATAACAAAACTGGATTTGGAAATGATCAAGTGTGGTGGCCAGTAAAG	exon sense-overlapping
ASMM10P044521	10.0972	up	noncoding	ENSMUST00000148703	Rbm41	Ensembl	1691	chrX	-	139992356	139998566		chrX:139992376-139993297	TGAATACAGTAAGATAACAAAACTGGATTTGGAAATGATCAAGTGTGGTGGCCAGTAAAG	exon sense-overlapping
ASMM10P044521	10.0972	up	noncoding	ENSMUST00000148703	Rbm41	Ensembl	1691	chrX	-	139992356	139998566		chrX:139992376-139993297	TGAATACAGTAAGATAACAAAACTGGATTTGGAAATGATCAAGTGTGGTGGCCAGTAAAG	exon sense-overlapping
ASMM10P051505	2.83627	up	noncoding	ENSMUST00000148743	Gm11335	Ensembl	1080	chr13	-	23527010	23530943		chr13:23527089-23527823	GCCCTAGTAATTGCTTGTTAGTAATCATGAAAGCATCATGAGTTCATGAATGTTTCTTCT	bidirectional
ASMM10P016857	3.21701	up	noncoding	ENSMUST00000180868	Gm26694	Ensembl	1902	chr17	+	25794893	25964784		chr17:25796717+25796781	ACATCTGCTTCTACTCTGTGTAACAGGACATTGAAGTCTGCGTTTCCTCAGTTCCAAGTG	natural antisense
ASMM10P016857	3.21701	up	noncoding	ENSMUST00000180868	Gm26694	Ensembl	1902	chr17	+	25794893	25964784		chr17:25796717+25796781	ACATCTGCTTCTACTCTGTGTAACAGGACATTGAAGTCTGCGTTTCCTCAGTTCCAAGTG	natural antisense
ASMM10P046492	5.88873	up	noncoding	ENSMUST00000118251	Gm12102	Ensembl	604	chr11	-	31003294	31003898		chr11:31003312-31003898	AAGCCATGAAGAACCAACATTTCAGAATTTCACAAGGATCAATGGCACAAAACTAAAAGA	intronic antisense
ASMM10P052138	4.62803	up	noncoding	AK149836	AK149836	Genbank	3915	chr13	-	96605676	96609591		chr13:96605690-96609591	GAGGCTCCCAGGACTCAACGGAGATGACCTTAGCCAAAATGTCCAACAGTAAGGAGATGG	intronic antisense
ASMM10P052138	4.62803	up	noncoding	AK149836	AK149836	Genbank	3915	chr13	-	96605676	96609591		chr13:96605690-96609591	GAGGCTCCCAGGACTCAACGGAGATGACCTTAGCCAAAATGTCCAACAGTAAGGAGATGG	intronic antisense
ASMM10P034135	2.86291	up	noncoding	ENSMUST00000121170	Tes	Ensembl	647	chr6	+	17065191	17088867		chr6:17088780+17088867	TAATAGGTGCTGTTGTGCACCCTGGACCTATTCCTTTCATGATGCTCTTTAGCCTCTGTT	exon sense-overlapping
ASMM10P041099	2.27923	up	noncoding	NR_045593	Def8	RefSeq	3877	chr8	+	123443258	123463899		chr8:123443383+123443445	AGGGACTCGCCTTCTGCTATGTTGAGCTTTTCTGAGCCTTCGGTTTCACAACTATGAAAT	exon sense-overlapping
ASMM10P041099	2.27923	up	noncoding	NR_045593	Def8	RefSeq	3877	chr8	+	123443258	123463899		chr8:123443383+123443445	AGGGACTCGCCTTCTGCTATGTTGAGCTTTTCTGAGCCTTCGGTTTCACAACTATGAAAT	exon sense-overlapping
ASMM10P041099	2.27923	up	noncoding	NR_045593	Def8	RefSeq	3877	chr8	+	123443258	123463899		chr8:123443383+123443445	AGGGACTCGCCTTCTGCTATGTTGAGCTTTTCTGAGCCTTCGGTTTCACAACTATGAAAT	exon sense-overlapping
ASMM10P000536	3.82512	up	noncoding	uc009bpx.1	TCR-beta chain	UCSC_knowngene	734	chr6	+	41543459	41548352	uc009bpc.2, uc009bpd.2, uc009bpe.2, uc009bpf.2, uc009bpg.1, uc009bph.1, uc009bpn.2, uc009bpq.1, uc009bpr.3, uc009bpu.1, uc009bpv.1, uc009bpy.1	chr6:41547074+41547609	AACCTGTCACACAGAACATCAGTGCAGAGGCCTGGGGCCGAGCAGACTGTGGAATCACTT	intergenic
ASMM10P027957	2.50993	up	noncoding	TCONS_00002342	XLOC_002216	Alexander et al 2013	155	chr10	-	22050136	22051058		chr10:22050946-22051058	CATATTACAGCAACAGCATGAAATAGACTGCTGCCTTGTGACAAACTTGCTACAGATATG	intergenic
ASMM10P011168	2.65401	up	noncoding	ENSMUST00000180591	Gm26801	Ensembl	1219	chr1	-	177429046	177443270		chr1:177429060-177430211	AGTCATGAGCTCTTCCGTTTCCACAACGGAGATTTTCATAGAATTCCACCCTACTTTTGT	intergenic
ASMM10P044403	2.86775	up	noncoding	ENSMUST00000121935	Gm5394	Ensembl	975	chrX	-	121177007	121177982		chrX:121177755-121177982	TGAAATATCACTCAGGACACAAGCTGCCAGAAAATGTGGTCACTGTACCAAATCTCAGCG	intergenic
ASMM10P049296	3.16462	up	noncoding	ENSMUST00000145262	2410003L11Rik	Ensembl	642	chr11	+	97614981	97619031		chr11:97618971+97619031	CTCTATTAAAACTATATTTTAGGCAGGTGTGGGTGCTCTCATAGGATCAGAAATCCAAAG	intergenic
ASMM10P038245	3.3589	up	noncoding	uc007eok.1	AK041716	UCSC_knowngene	597	chr10	+	21186943	21188617		chr10:21188470+21188617	GAGTTGGATCTTGTCGGTGTGTGCTAAGATCTTCATGAGAAACTATTGCTAACTTACTTT	intergenic
ASMM10P047821	2.52484	up	noncoding	ENSMUST00000141188	AF251705	Ensembl	1274	chr11	-	114996721	115001880		chr11:115000999-115001073	AAGGGAGGACTTACTCCCATCCAGCTGTCAGGGTGCAGAATTGAAGTTACTCTTTTCCAG	exon sense-overlapping
ASMM10P033594	2.40961	up	noncoding	ENSMUST00000144505	Pdzrn3	Ensembl	2969	chr6	-	101169855	101199200		chr6:101169948-101172199	CTAAAAATGTGTATTCCTGGCTTTTTATGTAGAATGGGGACATACCTGTGAGCAGGGATG	exon sense-overlapping
ASMM10P042423	2.25801	up	noncoding	AK084228	AK084228	Genbank	1395	chr9	+	13534982	13536373		chr9:13536310+13536373	TGTAGGTAGGAAATGGTGATGGGCTTGAAACTTGTGCTGTGTAAAACAGCTACTCATTTC	intergenic
ASMM10P046557	2.67443	up	noncoding	ENSMUST00000146198	Gabrg2	Ensembl	1221	chr11	-	41911710	41916623		chr11:41916503-41916623	GCTCTAGGCTATCTCTGATGCCACCATGTGATTTGTTTTATTTTATTTTGCTGTCCATAG	exon sense-overlapping
ASMM10P046557	2.67443	up	noncoding	ENSMUST00000146198	Gabrg2	Ensembl	1221	chr11	-	41911710	41916623		chr11:41916503-41916623	GCTCTAGGCTATCTCTGATGCCACCATGTGATTTGTTTTATTTTATTTTGCTGTCCATAG	exon sense-overlapping
ASMM10P045368	2.67236	up	noncoding	ENSMUST00000147681	F630028O10Rik	Ensembl	3255	chrX	+	96239965	96243636		chrX:96240955+96241037	GTCATCTATGTCTTCATTCTTATGGGTCTGACTAACTTTAATCAACTAAACTTGCTTCTC	intergenic
ASMM10P034347	5.92133	up	noncoding	uc009bnv.1	TCRB	UCSC_knowngene	294	chr6	+	41062511	41336444		chr6:41062652+41062712	TGTTTCTCTACAATCTTAAACAGTTGATTCGAAATGAGACGGTGCCCAGTCGTTTTATAC	intron sense-overlapping
ASMM10P034347	5.92133	up	noncoding	uc009bnv.1	TCRB	UCSC_knowngene	294	chr6	+	41062511	41336444		chr6:41062652+41062712	TGTTTCTCTACAATCTTAAACAGTTGATTCGAAATGAGACGGTGCCCAGTCGTTTTATAC	intronic antisense
ASMM10P039124	5.12074	up	noncoding	AK133159	AK133159	Genbank	5880	chr8	-	19163533	19188015		chr8:19163568-19168606	CAGGAGAAGACTTTGTGTTGGCCTGTTATGTGGAAGGACTCTGAAGACAGTTCCAAAAAT	intergenic
ASMM10P021602	2.47727	up	noncoding	ENSMUST00000153402	9630028H03Rik	Ensembl	1559	chr2	-	135325446	135583584		chr2:135325468-135326433	CAGCATAGTTCACGAAAGCATTCTAATTGTGCCCTGCATTTGTTTTAAATAAAAGATGCT	natural antisense
ASMM10P021602	2.47727	up	noncoding	ENSMUST00000153402	9630028H03Rik	Ensembl	1559	chr2	-	135325446	135583584		chr2:135325468-135326433	CAGCATAGTTCACGAAAGCATTCTAATTGTGCCCTGCATTTGTTTTAAATAAAAGATGCT	natural antisense
ASMM10P010854	4.57444	up	noncoding	ENSMUST00000146302	Colq	Ensembl	444	chr14	-	31578382	31591319		chr14:31578396-31578617	CTCACCAGATCTGTGAAACCTTCCCAATGAGTCTCTTACATAAATTAAAGCTAATCAAAC	intergenic
ASMM10P002033	3.3976	up	noncoding	ENSMUST00000138366	Grrp1	Ensembl	602	chr4	-	134251705	134253023		chr4:134252219-134252974	TCTAGATCTGCACAGTAAGGCGCCAGGAACTCCGGAGAATTGCTCGCTGCTCCTCAGCTA	exon sense-overlapping
ASMM10P015670	4.61197	up	noncoding	ENSMUST00000176738	Vmn2r-ps132	Ensembl	651	chr17	-	23167337	23167988		chr17:23167351-23167988	GTGTGCCTTATCTTTGGTCCTAAGTGCTACATCATATTATAAAGGCCAGAAAGTGACTCA	intergenic
ASMM10P044429	2.39151	up	noncoding	ENSMUST00000118716	Gm7790	Ensembl	1310	chrX	-	131172438	131173748		chrX:131172626-131173748	ATGACATTATGTAACCAACCCATCCAGTCTAGTGCTGTGCTTCATTTCTCTGCCTCAACG	intergenic
ASMM10P049408	2.11247	up	noncoding	ENSMUST00000128659	Tmem106a	Ensembl	1069	chr11	+	101585996	101590766		chr11:101586109+101586238	TGAACCACAGCTAGAGAGCTAAGTGTGCAGTTGCCAGATGATGTGAAAGAGAACGTGTTT	exon sense-overlapping
ASMM10P045768	3.30452	up	noncoding	AK147050	AK147050	Genbank	1809	chrX	+	151034029	151035834		chrX:151035771+151035834	TACAGGGCCTTTACCTTCCCACTGGCTTCTATGTGTTTGTTTGTTTTAAACTGTGTCTTC	intergenic
ASMM10P048738	2.21885	up	noncoding	ENSMUST00000068548	9130017K11Rik	Ensembl	1417	chr11	+	67922375	67923792		chr11:67923732+67923792	AAGGCTAATTTTTGATTGTCGATTCGATCAAATTAAGAATCACCTGATGACCCTGTCTCG	bidirectional
ASMM10P001846	2.03113	up	noncoding	ENSMUST00000135494	Lmna	Ensembl	901	chr3	-	88481845	88503337		chr3:88484076-88503253	AGATCCCGAGGCGTCAGAATGGTGACGATCCTTTGATGACCTATCGCTTCCCACCGAAGT	exon sense-overlapping
ASMM10P001846	2.03113	up	noncoding	ENSMUST00000135494	Lmna	Ensembl	901	chr3	-	88481845	88503337		chr3:88484076-88503253	AGATCCCGAGGCGTCAGAATGGTGACGATCCTTTGATGACCTATCGCTTCCCACCGAAGT	exon sense-overlapping
ASMM10P001846	2.03113	up	noncoding	ENSMUST00000135494	Lmna	Ensembl	901	chr3	-	88481845	88503337		chr3:88484076-88503253	AGATCCCGAGGCGTCAGAATGGTGACGATCCTTTGATGACCTATCGCTTCCCACCGAAGT	exon sense-overlapping
ASMM10P057813	4.19515	up	noncoding	BB628434	humanlincRNA2251	lincRNA	645	chr15	-	42311264	42320346		chr15:42319981-42320346	CTTTGGGTCTTAATATTCCTGGATGTGTATACTGCTCTGCCAGAGTAGAGTAAAGCTGAC	intergenic
ASMM10P052554	8.42099	up	noncoding	AK158512	AK158512	Genbank	1929	chr13	+	28954814	28956742		chr13:28956653+28956742	ATTGAAGTGTGACTGTTTTTGTTCTTAGAGCATGGAAACATGTGACAAAAGATGTGACAA	intergenic
ASMM10P047883	2.03088	up	noncoding	AK040785	AK040785	Genbank	1275	chr1	-	16687702	16688980		chr1:16687716-16688798	GGACTCTAGAGCTCTTCCACAGAGTAGCATCTTGAGGTAAAAGTGTGAGTTCCAGTAATT	natural antisense
ASMM10P047883	2.03088	up	noncoding	AK040785	AK040785	Genbank	1275	chr1	-	16687702	16688980		chr1:16687716-16688798	GGACTCTAGAGCTCTTCCACAGAGTAGCATCTTGAGGTAAAAGTGTGAGTTCCAGTAATT	natural antisense
ASMM10P041012	2.49179	up	noncoding	uc009nok.1	AK133333	UCSC_knowngene	2743	chr8	+	116605945	116624870		chr8:116624690+116624870	AGATTGTGCCTAACTGGTTACTCGGTGTTCAAGGAAAGCCTTGTGCTCAGGTATACAAAA	natural antisense
ASMM10P028531	3.30498	up	noncoding	ENSMUST00000118014	Gm12392	Ensembl	938	chr4	+	18964563	18965501		chr4:18965441+18965501	GCTCAGTAGCTATTCAATGTCAACCTTTCCTTGGAGATACTTAGCATGATAAAAGCTAAC	intergenic
ASMM10P051132	2.11052	up	noncoding	ENSMUST00000140809	Qsox1	Ensembl	2664	chr1	-	155801446	155812838		chr1:155801500-155803696	CCTGTGGCTTGCAATAAGACATATATATATTACATTGTGATCCCGAATTTGGTGTATGTT	exon sense-overlapping
ASMM10P051132	2.11052	up	noncoding	ENSMUST00000140809	Qsox1	Ensembl	2664	chr1	-	155801446	155812838		chr1:155801500-155803696	CCTGTGGCTTGCAATAAGACATATATATATTACATTGTGATCCCGAATTTGGTGTATGTT	exon sense-overlapping
ASMM10P021541	2.50907	up	noncoding	ENSMUST00000139254	Chi3l1	Ensembl	848	chr1	+	134182481	134186838		chr1:134186777+134186838	GAGACTTTACTTCCTTTTTTGCTTGGAATGATATTGGTTTGGAAGGAGTAGTAGAAAGAA	exon sense-overlapping
ASMM10P041239	3.22373	up	noncoding	ENSMUST00000153154	Fbxl12	Ensembl	808	chr9	-	20641562	20644742		chr9:20641643-20642023	AGGTTTCTTGAATGCTAGGAAGGAACACCTCTGAGTCACGTACTGGTTTCCAACTAACCA	exon sense-overlapping
ASMM10P041239	3.22373	up	noncoding	ENSMUST00000153154	Fbxl12	Ensembl	808	chr9	-	20641562	20644742		chr9:20641643-20642023	AGGTTTCTTGAATGCTAGGAAGGAACACCTCTGAGTCACGTACTGGTTTCCAACTAACCA	exon sense-overlapping
ASMM10P041239	3.22373	up	noncoding	ENSMUST00000153154	Fbxl12	Ensembl	808	chr9	-	20641562	20644742		chr9:20641643-20642023	AGGTTTCTTGAATGCTAGGAAGGAACACCTCTGAGTCACGTACTGGTTTCCAACTAACCA	natural antisense
ASMM10P033197	7.91941	up	noncoding	TCONS_00027338	XLOC_020597	Alexander et al 2013	1050	chr6	-	53785229	53786358		chr6:53785693-53785960	ATCTTGTAGAGCTGTTTACAGTGTGCTAGAACCATTAGAAGAGTAGAAGGTGTCCTGGCT	intergenic
ASMM10P033986	2.45452	up	noncoding	ENSMUST00000174429	Scyl2	Ensembl	3065	chr10	-	89675643	89686263		chr10:89675769-89678277	GGATAAAACAGTGTTCTTGGTGGACATAGTTTTTGTTCGCTTTTGTTCTTAGCTTTTTTC	exon sense-overlapping
ASMM10P041317	3.30883	up	noncoding	TCONS_00034140	XLOC_025643	Alexander et al 2013	2573	chr9	-	27197239	27203064		chr9:27197253-27199757	GAACCTGAGGCTAGACATGTCATAGGCCCAGGGAAGAACCTAGTACTATTATTCTGATAC	intergenic
ASMM10P027773	11.4531	up	noncoding	ENSMUST00000146000	Macf1	Ensembl	1378	chr4	-	123538879	123564694		chr4:123538966-123539795	GAGAATGGTTTTTGGAGAGTAGAAAGTATTTGGAGTATAGTAGATCTAGCCATCAAAGGG	exon sense-overlapping
ASMM10P027773	11.4531	up	noncoding	ENSMUST00000146000	Macf1	Ensembl	1378	chr4	-	123538879	123564694		chr4:123538966-123539795	GAGAATGGTTTTTGGAGAGTAGAAAGTATTTGGAGTATAGTAGATCTAGCCATCAAAGGG	exon sense-overlapping
ASMM10P020261	7.69884	up	noncoding	ENSMUST00000177136	2610017I09Rik	Ensembl	1543	chr1	-	42693026	42694825		chr1:42693498-42694490	AAATTACTGCTATGAGTTTCACAGTACACGCTTTCAAAAGCCGTCTCAGGTGGCCTGATG	intergenic
ASMM10P013399	3.11494	up	noncoding	ENSMUST00000118671	Gm3267	Ensembl	473	chr15	+	37492755	37493228		chr15:37492818+37493228	AGAAATCCTGGTCATACAGGTCTCTTAAGAAGGTTGACTCCAAGCTCCTGAGAAGAATGC	intronic antisense
ASMM10P024216	2.68256	up	noncoding	uc008nvd.1	AK043662	UCSC_knowngene	1464	chr2	+	164550529	164559730		chr2:164559502+164559730	TGTTATAAAGCAGAGTGGGCCCTCACATCCTACCTGACATTTTCTCCTCGCAATACTTGT	intergenic
ASMM10P052704	2.06635	up	noncoding	AK044811	AK044811	Genbank	886	chr13	+	45939812	45940698		chr13:45940638+45940698	TTGAGAGAAATGAAACCCTATTGCTTTTATTCTGTGCTACCTTTAAGCATCCATGGCTTT	intronic antisense
ASMM10P052704	2.06635	up	noncoding	AK044811	AK044811	Genbank	886	chr13	+	45939812	45940698		chr13:45940638+45940698	TTGAGAGAAATGAAACCCTATTGCTTTTATTCTGTGCTACCTTTAAGCATCCATGGCTTT	intronic antisense
ASMM10P019558	2.00785	up	noncoding	ENSMUST00000134167	Rcor2	Ensembl	644	chr19	+	7270951	7271769		chr19:7271637+7271769	TGGTGCAGTGTCAAGCCTGGCTCTGTTCCGTTGTCAGGGACTTGACATTATTTTCTGCTT	exon sense-overlapping
ASMM10P050826	10.507	up	noncoding	TCONS_00006733	XLOC_005092	Alexander et al 2013	438	chr12	+	55507602	55517744		chr12:55517661+55517744	TCCGTGTTAAGAGCTTCCAAGCCATTTAGTTAATGAAACCGTTTCCTCTGAAGAGGGCCT	intergenic
ASMM10P056329	3.00793	up	noncoding	TCONS_00022752	TCONS_00022752	Alexander et al 2013	339	chr4	+	127332169	127343283	TCONS_00022750	chr4:127332468+127343097	TTTTTAAAGAGATCCATCTCATCAGCCTCAGATCACCATCTACCACTGAGGCCCAGTGAA	intergenic
ASMM10P023549	2.07406	up	noncoding	ENSMUST00000142588	Thbs1	Ensembl	659	chr2	+	118122939	118123764		chr2:118123700+118123764	ACAAGAGCTGTCCTTTAAGTGCACAGGCAGCTTCAGTCACTTCAAACAAATCCCTCCTTT	exon sense-overlapping
ASMM10P051748	2.9956	up	noncoding	AK140531	AK140531	Genbank	2067	chr13	-	51673795	51675862		chr13:51673875-51675862	CCTGGCTCTTCTTCCCACTTGTTTTAAATTCATTCTACAAAGCACAGATTTACAAGTTTA	natural antisense
ASMM10P015970	3.49969	up	noncoding	ENSMUST00000151630	Fam117b	Ensembl	418	chr1	+	59970679	59981515		chr1:59979375+59979435	AAAGCTGGCTCACAGGTTTGAGGAGACCTTCCTTTTTTCAGATTCTTGGCTCTATCACAG	exon sense-overlapping
ASMM10P057171	4.35964	up	noncoding	uc011yyh.1	1300014I06Rik	UCSC_knowngene	1867	chr13	-	34627840	34652681		chr13:34638236-34639011	ATCAGCATGCCGTTATTCCAGGTCTGAGGTTGTTCTCACCTTCTTTGAAAGATCGCCTTT	exon sense-overlapping
ASMM10P023709	2.00012	up	noncoding	AK139776	AK139776	Genbank	1031	chr2	+	126001107	126033411		chr2:126033351+126033411	AGAAAAATCATGGGATGTTCTGAACTCTCTGGCTTTAAATAGATACAGTTATAGAACAGC	intronic antisense
ASMM10P018972	2.09485	up	noncoding	TCONS_00016080	XLOC_012247	Alexander et al 2013	503	chr19	-	11392670	11393291		chr19:11392684-11392949	AAGTGTTACAGGATTTGCTGTCTCTGCCTTGGTAGGATTTGATGGCATAATTATCATGAC	intergenic
ASMM10P029416	2.99742	up	noncoding	TCONS_00022719	XLOC_016787	Alexander et al 2013	968	chr4	+	118547281	118548734		chr4:118548232+118548345	AGAAGCTGTAGGTCAGAGTGGAGAGGTGGCAGTGGGCGTGCAGGAGAAGCTGTAGGTCAG	intergenic
ASMM10P057802	6.94839	up	noncoding	AI429062	mouselincRNA0019	lincRNA	419	chr1	-	42915452	42915871		chr1:42915529-42915870	AACACAATTTGGAAATGATAACTGATGTCCAGTGGCTGTCGTTTAGCTCTGGGGACTGCA	intergenic
ASMM10P057774	14.6735	up	noncoding	CN675569	mouselincRNA1604	lincRNA	548	chrX	-	13066566	13067114		chrX:13066606-13067114	CAGTCACTAATGAATATCATAGTCATTACAAGGAAAACATCAAGGCTAAGCTAGTTTACG	intergenic
ASMM10P057809	4.1867	up	noncoding	AU017420	humanlincRNA1239	lincRNA	457	chr1	-	88814269	88814732	ENSMUST00000152983, NM_011796	chr1:88814623-88814732	TGGTTGGCCATGTACTTTGCCATTGTTTATCTCAAAACACTTTCTATCTCATCCCAATTT	intergenic
ASMM10P045965	2.39818	up	noncoding	AK154753	AK154753	Genbank	3258	chrY	-	79081825	79085082		chrY:79082122-79082611	CTGGGGACATACACGCAAATGAACAAACATGACTTTATAGTGTTTCTTGTTTTCAGAATG	intergenic
humanlincRNA0220-_P1	4.04164	up	noncoding	humanlincRNA0220-	humanlincRNA0220	lincRNA	14928	chr13	-	4936821	4951749		chr13:4936834-4936893	TCAGATAACTTCTGGGTAGATACTTTTCCATACCAGTTCTATTGCTTAATAGGTTTTGCT	intergenic
ASMM10P052318	2.10954	up	noncoding	AK076823	AK076823	Genbank	1054	chr13	-	119648287	119649340		chr13:119648321-119649340	CAGCTGCCTCATACTTTTCAACTTTCTTACCAGCACAGATCAATTTACAGATTTGCACTT	intronic antisense
ASMM10P036002	2.62633	up	noncoding	AK082569	AK082569	Genbank	3538	chr7	-	42573220	42576755		chr7:42573270-42574168	CACAGTTACCCATGTTCTCAGTACCGTCTTATTCTATCCATGTTTTTATGTGTCTACAAT	intergenic
ASMM10P057501	2.13302	up	noncoding	uc029xrj.1	FJ541139	UCSC_knowngene	503	chrY	+	4341312	4381528		chrY:4370044+4379641	GCTCTTGGAGCACCTCTTCTTGGCGAATCCTTGCCCACCTGTACCCAGAACCCAAGTTAT	intergenic
ASMM10P030522	3.72173	up	noncoding	ENSMUST00000128750	Usp46	Ensembl	1315	chr5	-	74001798	74035641		chr5:74035561-74035641	TCTGCCAGTATCTTTCCTGCTGGGAGGTGTGCTTGGAGAAGCTGGACGCATTCTTTGCAA	exon sense-overlapping
ASMM10P024798	3.21777	up	noncoding	ENSMUST00000165161	Gm17213	Ensembl	1360	chr3	-	69431008	69432368		chr3:69431022-69432368	AAGAACTGGCTGTCGCTGACATTACCACACCAGACTGTACTGTGTAAACCTCATTTTACT	intronic antisense
ASMM10P040221	12.0672	up	noncoding	TCONS_00032213	XLOC_023570	Alexander et al 2013	1280	chr8	+	22222690	22224032		chr8:22223648+22223708	ATGCACAGATAACATACCGTGAAACACACATGCACAGATAACATGTACCATGAAGCACAC	intergenic
humanlincRNA0949+_P1	4.4609	up	noncoding	humanlincRNA0949+	humanlincRNA0949	lincRNA	19939	chr18	+	64009775	64029714		chr18:64029595+64029654	TACAGGACCAAGCCCATTTTCTCTGAGGGTTCTTCACTAAATGCCTTCTCTAAGCCTCTT	intergenic
ASMM10P028651	4.43334	up	noncoding	ENSMUST00000144029	Gm12371	Ensembl	1091	chr4	+	36952965	36988032		chr4:36987807+36988032	CTGCCCAGAGGAAAGCATGTGTTTTCTCAGAACTACTTATTTTGCTCTTAGATTATTTTT	intergenic
ASMM10P041321	2.20199	up	noncoding	AK146682	AK146682	Genbank	851	chr9	-	28893644	28894494		chr9:28893668-28894494	ACAAGTTTGAGTCTACCATCATCTACATAGAGATCAAGTCCAGCCAGGGTTATGCAGCAA	intronic antisense
ASMM10P001792	2.01229	up	noncoding	ENSMUST00000134411	4930417H01Rik	Ensembl	589	chr2	+	122702906	122718118		chr2:122702989+122704228	GGAATCTCAGATCTCTTGCACTGTGAGGAGACAGCTACCACATCATGCTAAACTTATCCA	bidirectional
ASMM10P042926	3.57408	up	noncoding	NR_045705	I730028E13Rik	RefSeq	1959	chr9	+	61138514	61145259		chr9:61145158+61145259	TGGCAGCTTAATTAGTGCAATAATTATGTACTTGTTGCTCCTTCTTTCGAGCAAATACTG	intergenic
ASMM10P029018	2.23102	up	noncoding	ENSMUST00000117418	Gm11406	Ensembl	484	chr4	+	80440397	80440881		chr4:80440817+80440881	GGAAGATAGGATGGAAACACATCCCAAGTCCACATCTCACTTTCTCACTCTAAAGCCTGT	intergenic
mouselincRNA1379-_P1	2.67866	up	noncoding	mouselincRNA1379-	mouselincRNA1379	lincRNA	10091	chr7	-	67472821	67482912		chr7:67472832-67472891	GCAGGAAGAATATGTTCTGTCTCCTGTTTACAGTATTATTCAGTTATCTGATTATCTCCA	intergenic
ASMM10P011254	2.07154	up	noncoding	ENSMUST00000128069	Adam7	Ensembl	1497	chr14	-	68497827	68509971		chr14:68508833-68508890	GAGTAACTAAACCTGGAAGATTTGGACAGACGCCACTTCTATCTGTGACCATTTCTTTAT	exon sense-overlapping
ASMM10P050774	25.6042	up	noncoding	ENSMUST00000135883	4930555J06Rik	Ensembl	748	chr12	+	40038098	40040027		chr12:40039911+40040027	CCCCTAAAAAGCTTCAATTATTTGGCATCTACTGCTATACAGAAAAGTGTTTTGTATGCT	bidirectional
ASMM10P046968	2.87443	up	noncoding	ENSMUST00000137187	Acadvl	Ensembl	769	chr11	-	70014042	70015411		chr11:70014056-70014117	GCCCACTAGGACCGTGGACCTAACTGTGGTTCCCAGGTCTTTGGGGACTGTGTGAGGCAA	exon sense-overlapping
ASMM10P033802	2.9631	up	noncoding	ENSMUST00000160901	Ltbr	Ensembl	450	chr6	-	125312732	125313265		chr6:125313133-125313265	GCGGACGCAGAGATGGACTTCTTGTCTCCTGATAACCCTCTTTCCCCATTCGCCTCATAG	exon sense-overlapping
ASMM10P016649	2.61249	up	noncoding	NR_002853	Airn	RefSeq	1176	chr17	+	12741310	12815557	NR_027784	chr17:12815449+12815557	CATGTCTGAAAATACCCTAAATATCCTAAAGACACACTTCTTTCCCCAGAAGTAATCTAT	intronic antisense
ASMM10P038110	2.16808	up	noncoding	uc009hpd.2	DQ719872	UCSC_knowngene	71	chr7	+	73113104	73113175		chr7:73113115+73113175	AACCCAGGAAGGTGCTTGGACGCAAGGGCTTCACCCGTGATTCTATGGCATGATGGTTCT	intergenic
ASMM10P049430	2.32785	up	noncoding	ENSMUST00000135517	Grn	Ensembl	762	chr11	+	102432784	102434257		chr11:102432904+102432964	TCAGAGTAGAAGGTGGCACAGAGTTTAAGGTGGCTGCCAAACTTTGCTTGGCATTTGTAG	exon sense-overlapping
ASMM10P049576	3.79073	up	noncoding	ENSMUST00000146550	Gm11680	Ensembl	439	chr11	+	112107437	112132196		chr11:112132136+112132196	AAACCAAGTGAGAGGAACAAGACAGTCTTCCTGCAGTCTAACACTGATCACCAACTAGTA	intergenic
ASMM10P055897	3.93484	up	noncoding	TCONS_00004127	XLOC_003629	Alexander et al 2013	783	chr11	+	102236919	102243440		chr11:102241263+102242872	GGGAACCCAGAGGTGCCAGGAGAATCATCGCATATGCAACGAAGCCTTTCAAAGCCAAGT	intergenic
ASMM10P016506	2.80716	up	noncoding	AK034395	AK034395	Genbank	3120	chr17	-	84569335	84572452		chr17:84569390-84569817	TGCGGAATCACAGCAGAGCATTCGATGTTACTGCCTTCTTATTCAATGTACATTTCAATA	natural antisense
ASMM10UP391	4.94197	up	noncoding	uc.470+	uc.470	UCR	341	chrX	-	92790500	92790841		chrX:92790504-92790563	TATGTGGAGTTGCCTGTGCTAATTGGTTGATTTTATTTGAAGCAGATGTTGTTAGCTTTC	intergenic
ASMM10P031631	3.17603	up	noncoding	TCONS_00002416	XLOC_002433	Alexander et al 2013	1494	chr10	-	78248746	78260790		chr10:78248766-78248881	ATTTTCCCCCATCTGAGGAGGTCTTCTGTATCTAGTACAATCTGCCCTCAGGCCATAATA	intergenic
ASMM10P043503	3.56698	up	noncoding	AK044014	AK044014	Genbank	737	chr9	+	120675535	120676271		chr9:120676204+120676271	CAAGAAGCAATTTAGGGAAAAGGAGTTTATTGTTGGCTCGTGGGTCAAAAAATAAAGTTA	intergenic
ASMM10P037066	2.12219	up	noncoding	uc009keh.1	5830432E09Rik	UCSC_knowngene	3569	chr7	-	135635930	135652283		chr7:135635987-135638829	CAGGCAGAAAAGGTGCTATCCAAATGCTACTGGTATGAATTCATTACTGTGACTCTATCT	natural antisense
ASMM10P042770	2.44509	up	noncoding	uc009pfx.1	Dscaml1	UCSC_knowngene	1390	chr9	+	45426627	45553289		chr9:45553229+45553289	CCAGCCCACCGATAGCTACAAGCTCTATCCTGGCATTCCTTGCAATTATATAAGCTTTTT	exon sense-overlapping
ASMM10P015390	3.05092	up	noncoding	ENSMUST00000147848	4931406G06Rik	Ensembl	1252	chr16	+	91044655	91056677		chr16:91056420+91056677	ACTCTGCTCAGTTGAGGTATAAAACTCCCAGTGCTATGTGCTGACAGCAAGGTTAACATC	natural antisense
ASMM10P011714	2.03374	up	noncoding	AK087277	AK087277	Genbank	667	chr14	+	31229669	31230333		chr14:31230273+31230333	TGTTGCCTTGAGTTCTGATGAGAAAAAGCAGAGCCTATAAAGAAAGGAATGAAGAACTAT	intergenic
ASMM10P029802	2.1291	up	noncoding	ENSMUST00000156409	Gm13017	Ensembl	400	chr4	+	140391147	140396604		chr4:140396535+140396604	GGTTCCAACCCTATTATCCCTTAAGCCCCAGTAATTACAAATGCATAAATAAATGAATAC	intergenic
ASMM10P011501	2.28337	up	noncoding	NR_003623	Gm5069	RefSeq	3581	chr1	-	180326968	180330549		chr1:180328418-180330484	GAGTTTGAAAGCATCTTAGGCTATCTGAGATCCTGTCTCAGCAATCCCTCCTTACCTCTA	natural antisense
ASMM10P048264	2.52984	up	noncoding	ENSMUST00000138164	Gm12082	Ensembl	600	chr11	+	28751632	28815767		chr11:28815697+28815767	AAATGCACATTCTTCTCCCATACACTCTGCTACAAAATGTCTCATTTGGCCAACAGACAG	intergenic
ASMM10P052801	3.06056	up	noncoding	ENSMUST00000176154	2610017I09Rik	Ensembl	370	chr1	-	42648161	42663602		chr1:42648186-42648233	CATACTCTTATGAATAAAGTTCTATAGGACACAGACCTGCCTACTGTTTTCTGTTTTGTT	intergenic
ASMM10P010106	2.1107	up	noncoding	NR_045596	Smim22	RefSeq	305	chr16	+	5007315	5008308		chr16:5007423+5007971	GAGAGAGGAGGCACTGTGCTGTTGTTGCTGTTGCTGGTCTTTGTCCATTGCTGCTGTTGT	exon sense-overlapping
ASMM10P010106	2.1107	up	noncoding	NR_045596	Smim22	RefSeq	305	chr16	+	5007315	5008308		chr16:5007423+5007971	GAGAGAGGAGGCACTGTGCTGTTGTTGCTGTTGCTGGTCTTTGTCCATTGCTGCTGTTGT	exon sense-overlapping
ASMM10P010106	2.1107	up	noncoding	NR_045596	Smim22	RefSeq	305	chr16	+	5007315	5008308		chr16:5007423+5007971	GAGAGAGGAGGCACTGTGCTGTTGTTGCTGTTGCTGGTCTTTGTCCATTGCTGCTGTTGT	exon sense-overlapping
ASMM10P003795	2.00413	up	noncoding	ENSMUST00000176248	Cers5	Ensembl	773	chr15	-	99736212	99747118		chr15:99738684-99739405	TCTTCCCATTGTGGTGCTCCATGCCATCTGGTCCTACCTAATTGTCCAGACTGCTTCCAA	exon sense-overlapping
ASMM10P045730	6.43724	up	noncoding	uc007gxm.1	AK043505	UCSC_knowngene	3138	chr10	+	99298887	99423047		chr10:99402820+99402880	ACAGAAGGGCCTGTTCAACTCCACTGTTGGATGTCACAGAACTATCTAAGAGGTCCCTGG	intergenic
ASMM10P020251	2.86718	up	noncoding	ENSMUST00000152614	Pax8	Ensembl	3386	chr2	-	24471884	24475574		chr2:24472017-24475072	GCGTTGTCACTTTAATTGCCCCGCTGATTGATAAGAAGTAATTATTTCTAATTGACACTT	exon sense-overlapping
ASMM10P015524	3.07333	up	noncoding	ENSMUST00000123341	4930506C21Rik	Ensembl	1193	chr17	-	8297508	8311080		chr17:8298430-8298479	AGTGTCTTTATGTGCTTAGCTTCTCCCTGGCAAAGAAATCTTTATTTCTTCATCTGGGTT	natural antisense
ASMM10P034914	4.05794	up	noncoding	AK157357	AK157357	Genbank	2749	chr6	+	101913272	101915939		chr6:101915859+101915939	TCACAACACACTAAGTGGGCTTCATTTCTACATTCCTATTAGCTTGTAGTAATAACTTGT	intergenic
ASMM10P036235	2.20038	up	noncoding	AK076582	AK076582	Genbank	1101	chr7	-	62737766	62738867		chr7:62737959-62738779	TCCTTTTTGTCTCCATTCCAAGATAAGCCACAAGATGTTTGAAGGCACCTGGGACTGTTT	intergenic
ASMM10P057898	2.0851	up	noncoding	AA920009	humanlincRNA0274	lincRNA	338	chr10	+	67509507	67509845	NM_026823	chr10:67509773+67509845	TTTCTTTTCCCATTTAGCTTGCTGGGCAATATTGTCAGGAAACCTGAACACGTGGTCCAC	intergenic
ASMM10P009797	2.32901	up	noncoding	NR_015351	Ipw	RefSeq	734	chr7	-	59619157	59678878		chr7:59619231-59667849	AAATGCTTAAGGAAAACATACTTTCAAGTATCAAAAAAGGGTGCCCTTGCTTCCATCTAA	intergenic
ASMM10P057271	2.05276	up	noncoding	uc012cjq.1	Ptpn1	UCSC_knowngene	3333	chr2	+	167974059	167979385		chr2:167974895+167976424	GTCAGTGCAGCATGAGTCCAGACACTGAAGTTAGGAGACGGATGGTGGGTGGAGGTCTTC	exon sense-overlapping
ASMM10UP507	17.8975	up	noncoding	uc.99-	uc.99	UCR	398	chr2	-	71537910	71538308		chr2:71537951-71538010	CGAGTGCACAATGTCATCAGCGTAATGAAGAGTAAACATTTATGCTAATAATCTGCAATT	intergenic
ASMM10P040161	2.92442	up	noncoding	ENSMUST00000124910	Mcph1	Ensembl	3878	chr8	+	18595163	18712939		chr8:18712864+18712939	ATCCTGTGATCTTACACAGGATGTTACAAAGGTTTACATAGTTGTTCTGTGTCCTAACAT	exon sense-overlapping
ASMM10P057127	3.51036	up	noncoding	uc011xap.2	4930444F02Rik	UCSC_knowngene	654	chr10	-	18797298	18831930	uc011xaq.2, uc011xar.2	chr10:18797376-18803149	TGTTAAAGCTAAGCCATGTGAACCAAGCTCATCCCAACAGCTGCCAAAGTGTCTGAAAGT	intergenic
ASMM10P036473	3.41996	up	noncoding	ENSMUST00000174677	Olfr306-ps1	Ensembl	628	chr7	-	86353091	86353719		chr7:86353108-86353719	GTCATTTATATTAGCCTTGGAATTGGTGTTTGGCTACCATGTTTTGTTTCATCTGTGTTT	intergenic
ASMM10P025029	6.74653	up	noncoding	ENSMUST00000159115	Gm16560	Ensembl	404	chr3	-	94173079	94173483		chr3:94173282-94173483	AGAAGCTGGGAAATACTGCCATTTGGACACATTCACTTTAACTATTCAGGGGATGCTGCG	intergenic
ASMM10P020190	2.56238	up	noncoding	ENSMUST00000173604	Skida1	Ensembl	420	chr2	-	18040675	18044572		chr2:18040806-18041041	ACTTCTTTTGTGTGTCCTGAAGTCATCGCCATCCCTGCACTTGCAGTCCTATATTTCTCA	exon sense-overlapping
ASMM10P032258	3.07485	up	noncoding	AK015076	AK015076	Genbank	1417	chr5	+	113364311	113365729		chr5:113365631+113365729	CACACTGAAATGGAGTGTTTATTTAATGTCTAATGTGTGGCTGGTTTCCCTAAACATTTG	intergenic
ASMM10P017282	2.01092	up	noncoding	ENSMUST00000169918	Gtpbp2	Ensembl	1035	chr17	+	46163317	46165188		chr17:46164482+46164724	ATTCCTTGACAAAGAGCTACAATGAGTCACCTTGCTGCTCTCATTTCCTCACTGTGTCTG	exon sense-overlapping
ASMM10P017282	2.01092	up	noncoding	ENSMUST00000169918	Gtpbp2	Ensembl	1035	chr17	+	46163317	46165188		chr17:46164482+46164724	ATTCCTTGACAAAGAGCTACAATGAGTCACCTTGCTGCTCTCATTTCCTCACTGTGTCTG	exon sense-overlapping
ASMM10P032632	2.17148	up	noncoding	ENSMUST00000127542	Heatr2	Ensembl	470	chr5	+	139167119	139178003		chr5:139167123+139167183	ACCTTTGTGGTTGGTTCCAGAGAGGCCAGCGAGTACTTTCAACCCTGAGATCTGCTCTGG	exon sense-overlapping
ASMM10P030111	2.66894	up	noncoding	ENSMUST00000146928	Gm15611	Ensembl	406	chr5	-	8998401	8999669		chr5:8998415-8998596	TAAAGACCCTGCATAAAGGCCTGGTTTGGTGAGATTACCAAACTCACAAAAACAGTGAAG	intergenic
ASMM10P041491	5.14313	up	noncoding	uc009pff.1	Gm10684	UCSC_knowngene	1700	chr9	-	45109984	45135606		chr9:45125690-45125773	TGAAGATGAGATGGGAGTCACAGGCTCCTTGAAGTGCCCTGAGCTAAGCTGTAGAGAACG	intronic antisense
ASMM10P028708	2.4804	up	noncoding	TCONS_00002356	XLOC_002265	Alexander et al 2013	775	chr10	-	34230218	34233773		chr10:34230920-34231074	CTGTGACTCTCAGACAAGAACTGTGTTTACATCTTTTTAAATGCCACATCCCTATGAACT	intergenic
ASMM10P043598	6.52563	up	noncoding	ENSMUST00000154382	Clcn5	Ensembl	4731	chrX	-	7160176	7188673		chrX:7160209-7161235	ATAACCATTTCTCTGTCCTTGAGGACTATGCATGGTTACAGAGAAGGCAGGAACACACAA	exon sense-overlapping
ASMM10P043598	6.52563	up	noncoding	ENSMUST00000154382	Clcn5	Ensembl	4731	chrX	-	7160176	7188673		chrX:7160209-7161235	ATAACCATTTCTCTGTCCTTGAGGACTATGCATGGTTACAGAGAAGGCAGGAACACACAA	exon sense-overlapping
humanlincRNA1516-_P1	2.08036	up	noncoding	humanlincRNA1516-	humanlincRNA1516	lincRNA	4164	chr5	-	38565638	38569802		chr5:38565649-38565708	ATGGTCTCCCTCAGCTCATTTAAGAGACCAAGACTGAGACAGGTTCTGAAATTCCTTTAG	intergenic
ASMM10P031554	2.55367	up	noncoding	NR_015562	9530036O11Rik	RefSeq	2926	chr5	+	28466983	28719209		chr5:28719149+28719209	TGACTGTATCATTCTTATTGGGCACATGGTGGCTCTTATTTCCAATACACAATCTTATGT	natural antisense
ASMM10P054198	2.27346	up	noncoding	ENSMUST00000144718	4930526F13Rik	Ensembl	1721	chr13	-	54926762	54930256		chr13:54930183-54930241	ATGCTGGGATCCCAGGAAGCAGGTGTCTTCTTCCCGCAGGAACTGCTGGTCAGAGGTGCC	intergenic
ASMM10P046717	3.23497	up	noncoding	ENSMUST00000142953	4921508A21Rik	Ensembl	297	chr11	-	55193093	55197864		chr11:55197775-55197864	TTTGTGCACAGTCATGCTTCCTGCTAAGTATCAGAAGCCAGGGTCTTTCTGTGAGTTCTT	intergenic
ASMM10P047723	2.89883	up	noncoding	ENSMUST00000174877	Scn4a	Ensembl	443	chr11	-	106349454	106353288		chr11:106349654-106349791	TGGTTTGCTTTCTGTTGATCCTGAAGCTGGCACAACCTATTGCTGAGAAGAGAACACAGT	intergenic
ASMM10P035319	2.06253	up	noncoding	ENSMUST00000156443	Gm15685	Ensembl	627	chr6	+	144481224	144501416		chr6:144501356+144501416	AGTAAGAAGTTCTGAAAAATGACACATACCATCCCTGCAAATACTGGATGTAGAAATGAC	intergenic
ASMM10UP118	8.16945	up	noncoding	uc.22+	uc.22	UCR	308	chr4	-	109882844	109883152		chr4:109882845-109882904	GTAAAAATAATGGACTTTTAATAACACAGGTCACAAAAGGCAAAACAGTGGAAATTCTGG	intronic antisense
ASMM10P020580	4.35844	up	noncoding	ENSMUST00000119772	Gm13492	Ensembl	665	chr2	-	51817904	51818569		chr2:51817922-51818569	TGCAGTCAATTGACACAAGAAGTGTGTCCACACCAACAATCTGAGCTCCCAAAAGAAGGT	intergenic
ASMM10P049458	4.00096	up	noncoding	uc029rom.1	DQ697558	UCSC_knowngene	229	chr11	+	103428546	103428775		chr11:103428711+103428775	ATATTTGTTTTGGGTAGGAAGAGATAGTCTTTCCTTGACAGGCGTTCAGTGCTACCGCTC	intergenic
ASMM10P046658	3.17638	up	noncoding	ENSMUST00000124699	Ube2b	Ensembl	516	chr11	-	51997569	52000479		chr11:51997583-51997645	GGGCATTTATATAAAATTGGTCGGCTTGCTGTTATATTTAATTTGGCTTCTTTCCCTTGA	exon sense-overlapping
ASMM10P053245	2.80288	up	noncoding	uc012fty.1	Cdipt	UCSC_knowngene	1927	chr7	+	126976348	126980501		chr7:126978890+126978950	AAGTCCCATGCTTTTCTCCCCAAGTTCTGTGGTGCGAGGCAGTGAGAGTCACAAGATGAT	exon sense-overlapping
ASMM10P002183	3.54306	up	noncoding	ENSMUST00000140752	Serinc4	Ensembl	2223	chr2	-	121439058	121455837		chr2:121441293-121441404	AACAGCAGGTAGTGTCTGACCCACTGGCAAGCCACCATGAACAGTCACTCCCAGGATCCT	exon sense-overlapping
ASMM10P002183	3.54306	up	noncoding	ENSMUST00000140752	Serinc4	Ensembl	2223	chr2	-	121439058	121455837		chr2:121441293-121441404	AACAGCAGGTAGTGTCTGACCCACTGGCAAGCCACCATGAACAGTCACTCCCAGGATCCT	exon sense-overlapping
ASMM10P002183	3.54306	up	noncoding	ENSMUST00000140752	Serinc4	Ensembl	2223	chr2	-	121439058	121455837		chr2:121441293-121441404	AACAGCAGGTAGTGTCTGACCCACTGGCAAGCCACCATGAACAGTCACTCCCAGGATCCT	natural antisense
ASMM10P045687	2.52888	up	noncoding	AK089850	AK089850	Genbank	1975	chr10	+	99039473	99041443		chr10:99041285+99041443	CCTCATATGGCTACATCATGTTTTGTAAATACTCCCTCTCTCACCTCCTGATAGGTTTAA	intergenic
ASMM10P039330	2.41211	up	noncoding	ENSMUST00000176410	Snx25	Ensembl	3275	chr8	-	46033271	46116702		chr8:46116415-46116702	ATTTTAAACAATGAACTGCCTTGATGCTTGCAACTTTGACCCAGCTTTGCTTATTCCTCA	exon sense-overlapping
ASMM10P014257	2.09259	up	noncoding	AK090241	AK090241	Genbank	2526	chr16	-	25943009	25945533		chr16:25943135-25944130	CTCCTCCACTCATTTCAGCACATTAGTTATTCCTATGTAAAATAAAAATCATAGCCTCTC	intergenic
ASMM10P013933	2.2099	up	noncoding	ENSMUST00000160454	Tmbim6	Ensembl	852	chr15	+	99405873	99408791		chr15:99406075+99406151	TTAGAAATGGCCTTGATGTGGTTATTGTGCCCTGCTTTTTGGCTTTTCTCATGGCAGCCT	exon sense-overlapping
ASMM10P038731	4.33718	up	noncoding	TCONS_00029194	XLOC_022011	Alexander et al 2013	1263	chr7	+	125214152	125215920		chr7:125215860+125215920	AAGAAATGTGCGAATTTGTGAAAGAAAGGGGCAACTAATCTGTTTAGGGGGTCTATGTAC	intergenic
ASMM10P047905	2.93407	up	noncoding	AK144460	AK144460	Genbank	3755	chr11	-	117140757	117144509		chr11:117140907-117142078	CTGACCTGCAGCTTGGGTTCTACCTAAATCATTTTCCATAAATGTAGAAAGAATTAAATG	natural antisense
ASMM10P047905	2.93407	up	noncoding	AK144460	AK144460	Genbank	3755	chr11	-	117140757	117144509		chr11:117140907-117142078	CTGACCTGCAGCTTGGGTTCTACCTAAATCATTTTCCATAAATGTAGAAAGAATTAAATG	natural antisense
ASMM10P047905	2.93407	up	noncoding	AK144460	AK144460	Genbank	3755	chr11	-	117140757	117144509		chr11:117140907-117142078	CTGACCTGCAGCTTGGGTTCTACCTAAATCATTTTCCATAAATGTAGAAAGAATTAAATG	natural antisense
ASMM10P038527	3.52949	up	noncoding	AK145326	AK145326	Genbank	1277	chr10	+	22751896	22753332		chr10:22753161+22753332	TACAGGATGCCTGCAGAAGACAGTCTGTTTCTGGTTGCTTTCAGATCATGATACAGACCT	intergenic
ASMM10P031804	2.31367	up	noncoding	ENSMUST00000153089	Gm15819	Ensembl	480	chr5	+	63923900	63924969		chr5:63924834+63924969	TTCTGATTTGACTTGTGCTCCACTTTCGTGACTCTGAACCTGAGGACAGAAAAGGGACAT	natural antisense
ASMM10P042613	2.87036	up	noncoding	ENSMUST00000176020	Gm3896	Ensembl	4094	chr9	+	37015757	37020671		chr9:37020611+37020671	TCACTTCCTGATATCTGCCTCCATCTAAACTCTGTTTAAATAAAGATTGACCTATCTCTC	intronic antisense
ASMM10P045289	3.19571	up	noncoding	ENSMUST00000118480	Gm14745	Ensembl	1096	chrX	+	78416197	78417293		chrX:78416929+78417293	AAAGTCTGTTCCAACCAGTTCGCCATAACAGGGCCATAATAGTTCTGACAACCTCATCAC	intergenic
ASMM10P032874	3.69825	up	noncoding	ENSMUST00000139701	Gm4876	Ensembl	2225	chr6	-	17076260	17171833		chr6:17076274-17077896	CTGTACACATTAGAATGCCATTCCAATGTTGAATTAAAGATGTGTCACTGCCACCACCTA	intronic antisense
ASMM10P023399	2.26574	up	noncoding	ENSMUST00000151028	Gm13874	Ensembl	468	chr2	+	103178170	103182894		chr2:103182524+103182584	AAACATCTGAGAGCACAAACAAGATCGGGAGCCTTCCTCCTTATCAACGTGTATTTATAG	intergenic
ASMM10P002312	2.05287	up	noncoding	ENSMUST00000142957	Pisd	Ensembl	2084	chr5	-	32736321	32785639		chr5:32764900-32785548	TGGCGGAGCAGGTGTCAGAAATTTCCATACTGCTCCTGTCCGATCCTTGTTCCTGCTGCG	exon sense-overlapping
ASMM10P036428	2.02344	up	noncoding	AK034230	AK034230	Genbank	4002	chr7	-	83379141	83383141		chr7:83379190-83379681	CTTCCTAAAAGCTAGTGTGCATCTGAAATTCTAATATGTGGGACCATGTCCCTGACACCC	intergenic
ASMM10P039415	2.51427	up	noncoding	uc029wtg.1	AK207499	UCSC_knowngene	174	chr8	-	64592542	64592716	NM_013494	chr8:64592565-64592716	GGGTTTTGTCTTGATTGTAGATTGGCCCAGAATTGCATTCTGATGAATAAAGGCAAAAAA	exon sense-overlapping
ASMM10P041587	4.94068	up	noncoding	uc029xab.1	DQ718350	UCSC_knowngene	64	chr9	-	54231215	54231279		chr9:54231229-54231279	TTGAAACCAGAATGGTGCTTCAGTTACCTCTTGATAGGCAGGAAGTGGCCAAAGGCAGGT	intergenic
ASMM10P014435	2.0803	up	noncoding	ENSMUST00000127124	Sidt1	Ensembl	746	chr16	-	44273083	44281839		chr16:44273101-44273740	ATTAAAACTTAAAGCTTCAAATGCGCTCAGTTTGACAAAGCCCAGGTCACTGTGAGCTCC	exon sense-overlapping
ASMM10P014435	2.0803	up	noncoding	ENSMUST00000127124	Sidt1	Ensembl	746	chr16	-	44273083	44281839		chr16:44273101-44273740	ATTAAAACTTAAAGCTTCAAATGCGCTCAGTTTGACAAAGCCCAGGTCACTGTGAGCTCC	exon sense-overlapping
ASMM10P030558	2.2637	up	noncoding	uc007fkm.1	AK076946	UCSC_knowngene	810	chr10	-	65875787	65908239		chr10:65875847-65876070	GGTATCACCTGGTTGGCTTTATGGGTAGTTACATATTTAATTGTTCCAATACGTTTAACT	intergenic
ASMM10P057165	2.35467	up	noncoding	uc011yqt.1	Prima1	UCSC_knowngene	876	chr12	-	103196907	103242126		chr12:103241416-103242079	TCGCCACCAGTTAGCTCACCAGTGGGCGCCGCAGGCCGAGATGCTACTCCGGGACCTGGT	exon sense-overlapping
ASMM10P030303	3.21514	up	noncoding	ENSMUST00000132104	Zfyve28	Ensembl	666	chr5	-	34217602	34232556		chr5:34232509-34232556	AAGTACTGGTAATGACAGACACCTGACAGAATGACAGCTATCTTCCCACAGATTCCCACA	exon sense-overlapping
ASMM10P026478	4.43061	up	noncoding	AK048871	AK048871	Genbank	1515	chr3	+	126226327	126228355		chr3:126228250+126228355	GAAGCAGTGAGAGAAGCTAAAATGTCTGAATTAGCATTTGTTCTGTTTTCCACAAGAAAA	intergenic
ASMM10P047635	2.13797	up	noncoding	ENSMUST00000149519	Itga2b	Ensembl	2880	chr11	-	102456471	102467199		chr11:102456485-102456964	TCTGGGCCTCATTCCTGTATCCCTGGACTGTTGGGCAAACGGAATAAAGAGGAAACCATC	exon sense-overlapping
ASMM10P032328	2.23456	up	noncoding	ENSMUST00000126813	Taok3	Ensembl	3930	chr5	+	117133614	117241448		chr5:117241328+117241448	GGAAAAGAAGCCAGGGATGTTGTCTCCCTCCAAATAATTTTATTCATTTCAGGGAAAAAA	exon sense-overlapping
ASMM10P048970	2.57425	up	noncoding	ENSMUST00000180805	2210008F06Rik	Ensembl	1082	chr11	+	77489853	77491409		chr11:77491349+77491409	GCAACTAGGAGAGGCCGCGAGAATGCCTGTACAATTCCTCATTAAATCGTTTTCAAAACC	bidirectional
ASMM10P057654	2.11588	up	noncoding	AI506377	mouselincRNA1309	lincRNA	405	chr6	+	90972607	90973012	NM_027974	chr6:90972911+90973012	CCAGCAAAAACAAGCTGCAGAGAGAGACTAAAAAATGACTTTTGGGATAGCATTAGAAAT	intergenic
ASMM10P002006	2.00473	up	noncoding	ENSMUST00000137923	C230038L03Rik	Ensembl	2550	chr7	-	96947909	96951886		chr7:96950126-96951602	GAACACAGCGTGTTTGGATCCACACGTCTGCCTTTAGATTCATCGCCTTCCCGATAGCAG	natural antisense
ASMM10P009850	2.30267	up	noncoding	NR_027485	Psmd2	RefSeq	3092	chr16	+	20651651	20663414		chr16:20651856+20652151	GCAGGAGCTGACATTCACACTCTTCACCTGTCCCGGGGTAAGTGGGAGGAGAATGTGATT	exon sense-overlapping
ASMM10P027088	2.02385	up	noncoding	ENSMUST00000117819	Gm12483	Ensembl	258	chr4	-	52443914	52444172		chr4:52444043-52444172	TACTATACCCCTTCTGATCTTCTCTAGCATCCTGATGATGTATACGGTAGCCCTGGCTAA	intronic antisense
ASMM10P002765	3.11962	up	noncoding	ENSMUST00000150276	Nespos	Ensembl	1262	chr2	-	174282193	174295389		chr2:174283375-174284459	GCTTGTGGCTCATCATTACTTCATCTAGCTCACGCTACATGAGAAAAACAGGTACGTCAG	natural antisense
ASMM10P034623	2.17311	up	noncoding	TCONS_00027129	XLOC_019954	Alexander et al 2013	1063	chr6	+	67238075	67260788		chr6:67247441+67247501	CATTCACAGCACATTCTATGGATCTGGAAATCCCTGAGGACCAACCCAGGTACTAATAAT	intergenic
ASMM10P042099	2.42466	up	noncoding	ENSMUST00000112503	Trf	Ensembl	775	chr9	-	103220894	103222675		chr9:103222354-103222675	CCTCCAAGTTTCCCACACTTTTAAGATCAGTTTCCTGAAGTTTCTCTTGTTCTCTTCAGT	exon sense-overlapping
ASMM10P047328	2.41741	up	noncoding	uc007kwk.1	AK020705	UCSC_knowngene	1032	chr11	-	89638624	89777653		chr11:89638672-89639576	TAGACATTCTTAGACCTGTCAGAATCCTGAGGTCTCCCTGGAATTCCACATACCACATGA	intergenic
ASMM10P030978	2.55878	up	noncoding	ENSMUST00000129108	Gm2301	Ensembl	282	chr5	-	119617900	119671365		chr5:119640007-119640104	CTCCTTGAGTGACTGGTTCCTCCATTGGATCTCAGCTCGTAGCTCCTGACCTCAAGCAAG	natural antisense
ASMM10P030978	2.55878	up	noncoding	ENSMUST00000129108	Gm2301	Ensembl	282	chr5	-	119617900	119671365		chr5:119640007-119640104	CTCCTTGAGTGACTGGTTCCTCCATTGGATCTCAGCTCGTAGCTCCTGACCTCAAGCAAG	natural antisense
ASMM10P014627	2.83067	up	noncoding	ENSMUST00000122722	Gm26023	Ensembl	313	chr16	-	81261702	81262015		chr16:81261717-81262015	CTTAAGTCTTGTTTCCTTCTATTTAGTTGCCTTGTATTGCCTCAATATGAGGGCTTTCAT	intronic antisense
ASMM10P014627	2.83067	up	noncoding	ENSMUST00000122722	Gm26023	Ensembl	313	chr16	-	81261702	81262015		chr16:81261717-81262015	CTTAAGTCTTGTTTCCTTCTATTTAGTTGCCTTGTATTGCCTCAATATGAGGGCTTTCAT	intronic antisense
ASMM10P032490	4.89677	up	noncoding	ENSMUST00000155590	Gpr133	Ensembl	3665	chr5	+	129096756	129100503		chr5:129100428+129100503	AATCAAACCATGTCCTTTTGCAAGAGCAGGCAGTGCTATAACCACTGAGCAGTCTCTTCA	exon sense-overlapping
ASMM10P038930	3.60569	up	noncoding	uc009kis.2	BC024386	UCSC_knowngene	1565	chr7	+	140906063	140907967	NR_015583	chr7:140906766+140906826	GGCACACTAGTCTGAACCCCATTTCCTAGCAGGATATTGACGGATGTCCTTACTGGTAAG	intergenic
ASMM10P029643	8.59717	up	noncoding	AK041654	AK041654	Genbank	2196	chr4	+	132344423	132346616		chr4:132346548+132346616	TTCCAGAAGCTGAGGCAGGAGGGATACATAGTGAGATTCTATCCCATAAAGAAAGAAGAA	natural antisense
ASMM10P029643	8.59717	up	noncoding	AK041654	AK041654	Genbank	2196	chr4	+	132344423	132346616		chr4:132346548+132346616	TTCCAGAAGCTGAGGCAGGAGGGATACATAGTGAGATTCTATCCCATAAAGAAAGAAGAA	natural antisense
ASMM10P041592	2.22203	up	noncoding	uc007fqg.2	Specc1l	UCSC_knowngene	3027	chr10	+	75278275	75312400		chr10:75278309+75278411	AAGTCAGTCTTCTCTCAGTTTTCTGTGGAGCAAGATGTACAACTCTCAGCTCCTTCTCCA	exon sense-overlapping
ASMM10P041592	2.22203	up	noncoding	uc007fqg.2	Specc1l	UCSC_knowngene	3027	chr10	+	75278275	75312400		chr10:75278309+75278411	AAGTCAGTCTTCTCTCAGTTTTCTGTGGAGCAAGATGTACAACTCTCAGCTCCTTCTCCA	exon sense-overlapping
ASMM10P020609	2.74737	up	noncoding	ENSMUST00000120242	Gm13615	Ensembl	1612	chr2	-	55970694	55972994		chr2:55970708-55972102	CAGCAACTGGATGACTATAGGAATGAAAACATACATCTCCTAGACTATATAACTCAGCCA	intergenic
ASMM10P057959	2.00574	up	noncoding	CK374891	humanlincRNA0713	lincRNA	572	chr12	+	72040872	72041422	ENSMUST00000148550, NM_173029	chr12:72041356+72041422	ACATCCTCCTCTTAAAGTTGCTAGAACTAATAAAGCTTCTGCAAGCTTGCAGATAAAAAA	intergenic
ASMM10P022097	3.29372	up	noncoding	ENSMUST00000139677	Gm14453	Ensembl	553	chr2	-	173025684	173034580		chr2:173025739-173026010	TGGATAAACACCCTTGACCCTGGGAGGCCAGGACAAACCCAATCAACGCTTACCCATCTC	natural antisense
ASMM10P048442	4.84372	up	noncoding	ENSMUST00000152253	Flt4	Ensembl	3587	chr11	+	49609262	49628941		chr11:49628605+49628941	AATTTTTAACCTAAGAGATGTCCCTTTTCAGGGCCACAGAGTCCTAGCTTAGCCTATTCA	exon sense-overlapping
ASMM10P039073	11.9138	up	noncoding	AK053768	AK053768	Genbank	1473	chr8	-	12390167	12391639		chr8:12390800-12391639	GTCAATATTCAAGCTGCGTCTGTAGCCACCAGGTTTATGAATGAAAGAGAGGAGGAAAGC	intergenic
ASMM10P036453	3.72758	up	noncoding	ENSMUST00000174636	Vmn2r-ps70	Ensembl	302	chr7	-	85511847	85512149		chr7:85511870-85512149	GTATCTTGGCCTCTAATGCAAGTCTACTTCTTTGTTACTTTGCCTCAAAGTGTTATACTA	intergenic
ASMM10P021740	3.49292	up	noncoding	uc008mzg.2	DQ566131	UCSC_knowngene	175	chr2	-	151260289	151260464	uc008mvd.2	chr2:151260308-151260464	AGGTGGGAAGACTAGGCAAACTAGATCCCATCCTTATAGCCATTGGTTGTTTCATGGTTG	intergenic
ASMM10P020385	5.87514	up	noncoding	ENSMUST00000141035	Gm14471	Ensembl	2358	chr2	-	30306066	30323986		chr2:30306133-30306387	AGCTGAACTTTAGGTTTCATTAAGCTTCCTTTTCGGGATCCTGTTTTCATTACCATTTTA	natural antisense
ASMM10P058025	2.03068	up	noncoding	CX729371	humanlincRNA1411	lincRNA	642	chr16	+	51051129	51053004		chr16:51052944+51053004	GTGTATGCCATGATCATAGGAACGCATAACCTTCCGTTTCCTCTTCCTCATTCACATCAG	intergenic
humanlincRNA0955-_P1	2.65567	up	noncoding	humanlincRNA0955-	humanlincRNA0955	lincRNA	15316	chr18	-	89147410	89162726		chr18:89147411-89147470	TTTCCCTCTGGGTTCAACCTCAAATTGAGTATAAAAGTCTCAGTATCTTCCTTCTTCCAG	intergenic
ASMM10P046762	16.4699	up	noncoding	ENSMUST00000126695	2210407C18Rik	Ensembl	651	chr11	-	58612314	58613485		chr11:58612352-58612513	ACATGATCAGGACCATTTGGGAGTGACTGCACTCTTTTAGTGTGTCAGGGATCAAACTCA	exon sense-overlapping
ASMM10P003930	3.27862	up	noncoding	ENSMUST00000180589	2610207O16Rik	Ensembl	463	chr1	-	42707060	42713454		chr1:42707211-42708356	TCTGTCTGTAAGAGCTGACACAGGAACCTTTGGGAGCCAGTATCTATTTTGTTTCCGACT	intergenic
ASMM10P057935	5.7546	up	noncoding	AA838863	mouselincRNA0290	lincRNA	514	chr12	-	8444973	8445481		chr12:8445065-8445429	AAATAATTGAGGAACTTAGAAGCTAGATAGAAAGCAAGTGTGGGACAGCGCTGGGGCCAA	intergenic
ASMM10P030560	2.82026	up	noncoding	TCONS_00025270	XLOC_019161	Alexander et al 2013	684	chr5	-	77513094	77533218		chr5:77513119-77513690	AGGGGTTTTGTTTGTTTTTTATTCACCCTATTCTCCAGGTGGGTGAGTGCCCAAAGAGTC	intergenic
ASMM10P018299	2.2241	up	noncoding	ENSMUST00000150084	Gm16344	Ensembl	1567	chr18	+	32021739	32026610		chr18:32026533+32026610	CAAGTCTTTGTCACACTTCTCTGGCTTGAGTCTAATTTAAATATCTCTCATAAGTACCAA	intronic antisense
ASMM10P022766	2.05789	up	noncoding	AK088428	AK088428	Genbank	753	chr2	+	39065614	39066366		chr2:39066151+39066366	AAGCGCCTAAGATTTACCCCAAACAAGGAAACAACTGTCAATACTAAAGAAATACACAAA	natural antisense
ASMM10P047939	2.16013	up	noncoding	ENSMUST00000136523	Sgsh	Ensembl	4191	chr11	-	119343424	119355502		chr11:119343438-119343488	TAATGTCTTCATTTATTTCTTTTATTAACATCAATCAAATATCCCTAGTTAAGAAAACTG	exon sense-overlapping
ASMM10P047939	2.16013	up	noncoding	ENSMUST00000136523	Sgsh	Ensembl	4191	chr11	-	119343424	119355502		chr11:119343438-119343488	TAATGTCTTCATTTATTTCTTTTATTAACATCAATCAAATATCCCTAGTTAAGAAAACTG	natural antisense
ASMM10P044590	2.02849	up	noncoding	AK034248	AK034248	Genbank	3066	chrX	-	150462590	150465654		chrX:150462604-150463629	GACTCTGGGTTCAACCTTCAGCTCCATGGAAAATAAGTAAATAAATGAATAAACACCAGT	intergenic
ASMM10P036904	3.08888	up	noncoding	NR_045803	4933440M02Rik	RefSeq	1745	chr7	-	125331781	125349786		chr7:125345613-125345668	TTGCTAAGATGAGCTTCAGGACCCTGTGGAAACAAATTTGATGATCAATGATGAAATGAA	intergenic
ASMM10P049162	2.47002	up	noncoding	TCONS_00004061	XLOC_003450	Alexander et al 2013	956	chr11	+	88254021	88256350		chr11:88256290+88256350	CACCCTTCCAGAGCCCTTAGGATTCAAAATGATAAGTGAATTCTCCATTCTGGAACTGAC	intergenic
ASMM10P051119	2.07403	up	noncoding	uc029rxi.1	BC021618	UCSC_knowngene	765	chr12	+	100209049	100209814	NM_009790	chr12:100209722+100209806	GACGGGGGACCAACTCTATGGAAATTGTAAATAAGTTTTATTTATAAACCTGGCACTGTA	exon sense-overlapping
ASMM10P041432	2.75145	up	noncoding	ENSMUST00000162122	4931429I11Rik	Ensembl	1156	chr9	-	40894850	40897618		chr9:40897491-40897618	ACCAATGTCACCGAGAGAATTAGCAGAGAGTCGCTCACTCTCCTCCATTTCTCCGAGCAG	exon sense-overlapping
ASMM10P015470	5.63581	up	noncoding	ENSMUST00000137315	Gm15341	Ensembl	592	chr16	+	96098498	96113821		chr16:96113761+96113821	TCTGTTGGAAAGGCTCCTTCGATGTTCTCAAGGACACAGCGCTATTTTAAAATTTCTTCA	intergenic
ASMM10P057881	2.40186	up	noncoding	CJ270168	mouselincRNA0215	lincRNA	407	chr10	-	115325833	115326154		chr10:115325863-115325914	GAAGAGAAGGATGGTGTAGTTTTTAGCTGAGCTTAATTTCGTTTTCATTCAGCTACAATA	intergenic
ASMM10P056708	2.57431	up	noncoding	uc007nxg.1	Ppp2r5e	UCSC_knowngene	1680	chr12	-	75459687	75596200		chr12:75493466-75593168	CTGCTGAAAGGTATCTTGCAATATATTCAGAACTCTCCCTCCTAGTGACAGCAATGAATT	exon sense-overlapping
ASMM10P023281	18.3142	up	noncoding	AY940662	AY940662	Genbank	685	chr2	+	92548254	92548935		chr2:92548872+92548935	GAACGAAATTATTTGTTGAATTTCCATGTGGGTAAATACACAGAGTTGGCTTAGATAGGG	intergenic
ASMM10P016396	2.19556	up	noncoding	AK157618	AK157618	Genbank	2921	chr17	-	68830864	68833783		chr17:68830997-68833783	GGGCCTCTTCTAATATTAGAACCATAAAGGATAGGTTAAATGCTTAAAATGAGTTCACTC	intergenic
ASMM10P028843	2.61249	up	noncoding	NR_040665	4930522O17Rik	RefSeq	464	chr4	+	53246195	53251120		chr4:53251036+53251120	TCTGCTTCTGTGAGGTCCATACCCAGTGACTCAGGCAATAGAAGAAATTGGGAGAAAAAA	intergenic
ASMM10P037949	2.59081	up	noncoding	ENSMUST00000129600	Tmem143	Ensembl	840	chr7	+	45915997	45916975		chr7:45916022+45916082	CTAGGGCACTCCAATGCTGAGTGGCCCTGCATCCGTGTGTCTAAGCCTGTACTCCCACAG	exon sense-overlapping
ASMM10P023269	3.60682	up	noncoding	ENSMUST00000161044	Phf21a	Ensembl	832	chr2	+	92348910	92356993		chr2:92349324+92349387	GTTTGCAGTGTTCGTGATAACCATGCTATTCAATAGTCACCTTTCCTTCTTAAATCTCCA	exon sense-overlapping
ASMM10P023269	3.60682	up	noncoding	ENSMUST00000161044	Phf21a	Ensembl	832	chr2	+	92348910	92356993		chr2:92349324+92349387	GTTTGCAGTGTTCGTGATAACCATGCTATTCAATAGTCACCTTTCCTTCTTAAATCTCCA	exon sense-overlapping
ASMM10P023269	3.60682	up	noncoding	ENSMUST00000161044	Phf21a	Ensembl	832	chr2	+	92348910	92356993		chr2:92349324+92349387	GTTTGCAGTGTTCGTGATAACCATGCTATTCAATAGTCACCTTTCCTTCTTAAATCTCCA	exon sense-overlapping
ASMM10UP742	2.64378	up	noncoding	uc.320-	uc.320	UCR	335	chr7	-	109202944	109203279		chr7:109203056-109203115	GTCCCCCAAGATTGCATTGTAAATGTCAAACTAGACAGGAAATTGTAATTAAAGAAAGGA	intergenic
ASMM10P002418	9.66059	up	noncoding	ENSMUST00000144539	2610028E06Rik	Ensembl	573	chr4	-	125918574	125922417		chr4:125918757-125922076	GTTCTTTCAGGTGCTCAACTGAAGTGGGACCACCATCTCCAGAACTTCCAGAGGCAGGAA	intergenic
mouselincRNA0325-_P1	5.40591	up	noncoding	mouselincRNA0325-	mouselincRNA0325	lincRNA	10252	chr12	-	72688548	72698800		chr12:72689008-72689067	TCAAGTGGGGCGTGTTTCTTCAGTGGATGAACACCTGGCTTTAGTTCTTCTTTCTGTACT	intergenic
ASMM10P012236	2.80834	up	noncoding	AK076681	AK076681	Genbank	638	chr14	+	88415389	88416025		chr14:88415808+88416025	ATAGGATTTTCGAAAATCCCAGAACTGGAGGTCTCGTGGTCTCTGAAGTTCTTTATGCTC	intergenic
ASMM10P054539	2.14286	up	noncoding	ENSMUST00000163077	Gm15657	Ensembl	779	chr16	-	33794391	33796096		chr16:33794700-33794758	GTCAGCATCTCCGAGCTGAGCTAGTCAAGAAATGGCCCCAAGTCAAGACTAGCAGCCACT	natural antisense
ASMM10P022484	2.78736	up	noncoding	ENSMUST00000125198	Gm13562	Ensembl	797	chr2	+	26352644	26371952		chr2:26371864+26371952	TATAGAGACATTTTGCACAGATGACAGTTCTTCCAAAGGCCAAGCACAAGAGTCACCGAC	natural antisense
ASMM10P012070	2.0353	up	noncoding	ENSMUST00000162987	Fam124a	Ensembl	1671	chr14	+	62555736	62588523		chr14:62588432+62588523	CTGTTTATAGGACCTCCTTGATTTTCAGACTTCCTTTTGAAAAATGTAGCTCTGTTACTA	exon sense-overlapping
ASMM10P052633	4.49842	up	noncoding	TCONS_00007963	XLOC_006065	Alexander et al 2013	1030	chr13	+	35065331	35081434		chr13:35081374+35081434	CTGAAGAACCAGCTTTGACTTGCTGGATTTTCCCTTGTTCACCACTTTTCTGTCTCACTG	intergenic
ASMM10P027590	2.02919	up	noncoding	AK015382	AK015382	Genbank	1768	chr10	-	13927197	13928964		chr10:13927211-13928964	GTTTCTCTACACTCAAGCCCACGACTGTTCACAAATCAATAAAGAAGGCTCATGACACTC	intergenic
ASMM10P016251	4.90929	up	noncoding	AK035545	AK035545	Genbank	1929	chr17	-	47627542	47629467		chr17:47627560-47629112	CAGCAACATGCATGTGCCCAATCACACATGTACAAATAGAACGCAATTTATAAAAAAGTT	intergenic
ASMM10P021658	2.75404	up	noncoding	ENSMUST00000119964	Gm11763	Ensembl	312	chr2	-	145701413	145701725		chr2:145701578-145701725	TAAAGAACATACGATTAAGGACCCGCCTAGAACCAAGTTCCATTTCCCTAGCTGCTGGAA	intergenic
ASMM10P019483	2.35458	up	noncoding	ENSMUST00000162754	Zdhhc24	Ensembl	939	chr19	+	4879766	4883782		chr19:4879993+4880120	ATGCCTGGTGAAGACAGGGACTGTTCCTGCTTTCCCAAGATGGTCTCTGAGGCTGCGGTT	exon sense-overlapping
ASMM10P019483	2.35458	up	noncoding	ENSMUST00000162754	Zdhhc24	Ensembl	939	chr19	+	4879766	4883782		chr19:4879993+4880120	ATGCCTGGTGAAGACAGGGACTGTTCCTGCTTTCCCAAGATGGTCTCTGAGGCTGCGGTT	exon sense-overlapping
ASMM10P019483	2.35458	up	noncoding	ENSMUST00000162754	Zdhhc24	Ensembl	939	chr19	+	4879766	4883782		chr19:4879993+4880120	ATGCCTGGTGAAGACAGGGACTGTTCCTGCTTTCCCAAGATGGTCTCTGAGGCTGCGGTT	exon sense-overlapping
humanlincRNA0338-_P1	2.67812	up	noncoding	humanlincRNA0338-	humanlincRNA0338	lincRNA	36561	chr7	-	108778853	108815414		chr7:108778897-108778956	GTATGTCCTTTACTTACATCAATTCCCCAAATATGCTTTGTTTTGCAGACTGGTTCTATT	intergenic
ASMM10P029341	3.05415	up	noncoding	ENSMUST00000146578	Pdzk1ip1	Ensembl	804	chr4	+	115090931	115093864		chr4:115090944+115091141	AGGGAAAACTCTGAGCCATGTTCCCTTTTTGGCTGCTCAGGTTTTCTTCAAGCTTCAGTA	exon sense-overlapping
ASMM10P029341	3.05415	up	noncoding	ENSMUST00000146578	Pdzk1ip1	Ensembl	804	chr4	+	115090931	115093864		chr4:115090944+115091141	AGGGAAAACTCTGAGCCATGTTCCCTTTTTGGCTGCTCAGGTTTTCTTCAAGCTTCAGTA	exon sense-overlapping
ASMM10P028647	3.49335	up	noncoding	ENSMUST00000122251	Gm12368	Ensembl	434	chr4	+	35401057	35401491		chr4:35401363+35401491	CTTACTGTGCTGAGATCTCTTACAACATTCCCTCCAAGAACGGCAAAGCCAACATAGAAC	intergenic
ASMM10P015810	3.24415	up	noncoding	uc008bhz.2	DQ713888	UCSC_knowngene	65	chr17	-	27313129	27313194		chr17:27313143-27313194	ATAAGTGACATGTGTCTAGGACATGTTAAACTGCCAAGACTGACATCTCCTTTTGGACAT	intergenic
ASMM10P023421	3.64123	up	noncoding	ENSMUST00000127350	4930500J02Rik	Ensembl	536	chr2	+	104559191	104568129	NR_040323	chr2:104568069+104568129	AGACATGGTTCTTTGGTGCACAACCTAGCAGGAACATCCAGGTCTCAGTGGAATCAGCTC	intergenic
ASMM10P029567	2.19074	up	noncoding	ENSMUST00000156401	1700080G11Rik	Ensembl	436	chr4	+	127531621	127532885		chr4:127532822+127532885	GACCAATGGCATGTTTCAGTCCGTTGACTTTTTACCAGACAAGAAATAAAAACTCTTCCT	intergenic
ASMM10P039909	2.53864	up	noncoding	ENSMUST00000162080	Pkd1l2	Ensembl	1716	chr8	-	117009322	117024095		chr8:117009420-117009569	CCATTACAGCCTGACTGAGATTTACGAAACTGGAGAGGATTCTTGTGGTTTTGGTTTTTT	exon sense-overlapping
ASMM10P024701	2.43647	up	noncoding	TCONS_00020972	XLOC_015767	Alexander et al 2013	1844	chr3	-	55540413	55543383		chr3:55540427-55541775	TAAATGGCATCTTTGTCAGCTCAAGTATAGTTTCTTGTTTTGTGAGTCTTTTGGACCAGA	intergenic
ASMM10P022887	2.54385	up	noncoding	ENSMUST00000155219	Slc4a10	Ensembl	3590	chr2	+	62046584	62324823		chr2:62265100+62265179	ATGACTTGAAGTTTCCATTACTCATCTGCTCTCCTGGAATTGCTGGTGTACATCTGGGCT	exon sense-overlapping
ASMM10P022887	2.54385	up	noncoding	ENSMUST00000155219	Slc4a10	Ensembl	3590	chr2	+	62046584	62324823		chr2:62265100+62265179	ATGACTTGAAGTTTCCATTACTCATCTGCTCTCCTGGAATTGCTGGTGTACATCTGGGCT	exon sense-overlapping
ASMM10P022887	2.54385	up	noncoding	ENSMUST00000155219	Slc4a10	Ensembl	3590	chr2	+	62046584	62324823		chr2:62265100+62265179	ATGACTTGAAGTTTCCATTACTCATCTGCTCTCCTGGAATTGCTGGTGTACATCTGGGCT	exon sense-overlapping
ASMM10P022887	2.54385	up	noncoding	ENSMUST00000155219	Slc4a10	Ensembl	3590	chr2	+	62046584	62324823		chr2:62265100+62265179	ATGACTTGAAGTTTCCATTACTCATCTGCTCTCCTGGAATTGCTGGTGTACATCTGGGCT	exon sense-overlapping
ASMM10P022887	2.54385	up	noncoding	ENSMUST00000155219	Slc4a10	Ensembl	3590	chr2	+	62046584	62324823		chr2:62265100+62265179	ATGACTTGAAGTTTCCATTACTCATCTGCTCTCCTGGAATTGCTGGTGTACATCTGGGCT	exon sense-overlapping
ASMM10P022887	2.54385	up	noncoding	ENSMUST00000155219	Slc4a10	Ensembl	3590	chr2	+	62046584	62324823		chr2:62265100+62265179	ATGACTTGAAGTTTCCATTACTCATCTGCTCTCCTGGAATTGCTGGTGTACATCTGGGCT	exon sense-overlapping
ASMM10P022887	2.54385	up	noncoding	ENSMUST00000155219	Slc4a10	Ensembl	3590	chr2	+	62046584	62324823		chr2:62265100+62265179	ATGACTTGAAGTTTCCATTACTCATCTGCTCTCCTGGAATTGCTGGTGTACATCTGGGCT	exon sense-overlapping
ASMM10P023395	2.94769	up	noncoding	TCONS_00017347	XLOC_013172	Alexander et al 2013	1708	chr2	+	103093051	103097926		chr2:103097866+103097926	TAACAGGCGTTCTTCCCCATAGACCTGAGCTCTTCTCCCTACTACTTCTTCAAATATGAA	intergenic
ASMM10P011629	2.71884	up	noncoding	uc007sor.2	DQ696941	UCSC_knowngene	65	chr14	+	24094749	24094814		chr14:24094754+24094814	CTAAGGTGTTTTACTCATCTTTTGTCTGGCTCTACAACTGAATCTTATGCCAATAAGGGT	intergenic
ASMM10P013702	2.83426	up	noncoding	TCONS_00010852	XLOC_008163	Alexander et al 2013	1657	chr15	+	80041999	80044894		chr15:80042356+80042425	TTGGAAACTTCCTATTTCTTTGACCTAGGGTTCCCTCTGTTCAGAATGCTCTCGCCCTTT	intergenic
ASMM10P058132	2.10067	up	noncoding	CJ161017	humanlincRNA1140	lincRNA	439	chr2	+	43364761	43365200	NM_001081756, NM_176957	chr2:43365135+43365200	GTAAAATGGTCTAAGTCTGAGACTGAGTATGTTTTGTTCTTGCCTTACTTTTCCTACAAT	intergenic
ASMM10P042272	3.65428	up	noncoding	ENSMUST00000130584	Gm16142	Ensembl	2850	chr9	-	115990955	116001788		chr9:115991003-115993318	CTGTGTGCTCACACAGGTACACTTATGTATAATTATGCTTATGAGTTATTTGTGATTTGC	intronic antisense
ASMM10P038888	2.48444	up	noncoding	ENSMUST00000154273	Dpysl4	Ensembl	4196	chr7	+	139086026	139101795		chr7:139093020+139093605	TCTAGTTGCCCAAGAGTTGGGAAGGCTCAGGCTTGCTCTTGATTGGACTTCAATATTATG	exon sense-overlapping
ASMM10P013341	2.72297	up	noncoding	uc007akd.1	AK135932	UCSC_knowngene	1009	chr1	+	17168404	17173103		chr1:17173016+17173103	GAATTTAGCCAATGCACTGATAACCAATTCCTTGCTTTTGTAAGACCTTCTGTATTTGTT	intergenic
ASMM10P040507	3.71874	up	noncoding	ENSMUST00000161007	Gm15717	Ensembl	346	chr8	+	69110470	69111244		chr8:69110612+69110726	GATCAGGTCATTACTCATAGTGTTCTTGCTCTATTACTTCTGTATTCTCACTACAATGTT	intron sense-overlapping
ASMM10P019628	5.36444	up	noncoding	2_00014852	XLOC_008670	Lei Sun et al 2012	916	chr19	+	11386415	11393301		chr19:11388329+11388389	TATTACTGTACATATAGAGGTTCATCAGAAGGCTGTCACATGACCTTGTCCATTTTAATG	intergenic
ASMM10P015653	3.22264	up	noncoding	TCONS_00013483	XLOC_010498	Alexander et al 2013	3025	chr17	-	22066579	22081536	TCONS_00013482	chr17:22066615-22068901	CTCACTGGTTTAACAAGATGATCTTGGCTGTTTCCATTTTACAATTGGAATAGTTAGATG	intergenic
ASMM10P011916	2.04299	up	noncoding	uc007tqm.3	TCRD	UCSC_knowngene	1258	chr14	+	52948582	52958177		chr14:52958081+52958177	AATGGTAAAGTGAGCTGGAATCTCCTTGACATCAAATGTTTATAGGACCTGAATCTGCAG	intergenic
ASMM10P013487	2.25856	up	noncoding	uc007vxh.2	DQ726370	UCSC_knowngene	94	chr15	+	59277661	59277755		chr15:59277669+59277755	TTCCATTTGTAGTCATACGAGGATCTGACACTCTGTTCTGGCTGTGCTCACACCATGAAT	intergenic
ASMM10P047314	2.77609	up	noncoding	AK133057	AK133057	Genbank	2558	chr11	-	88291714	88294270		chr11:88291731-88294270	GGGCCTTGTGCCTGTTGGGTTCTCCATCAATAAATATTTCCCAGATTGGTAGAAGAGAGA	natural antisense
ASMM10P028974	2.9606	up	noncoding	ENSMUST00000121993	Gm11229	Ensembl	437	chr4	+	71285941	71286378		chr4:71286317+71286378	AGGCCTCAACTATGCTCCTGGGTACAATGGCAAAGTAGGTGTCAAGTAAACATGGCTTTA	intergenic
ASMM10P025149	8.8879	up	noncoding	ENSMUST00000120693	Gm12431	Ensembl	168	chr3	-	98842870	98843038		chr3:98842884-98843038	ATTGATGTCTCAGGTCTTGTACCCAAGCAGACCATCCTAGATGTCAATCTGAAAGGTACA	intergenic
ASMM10P055989	2.96396	up	noncoding	TCONS_00008129	XLOC_006286	Alexander et al 2013	544	chr13	+	84025324	84064815		chr13:84025704+84064646	CCAGATGGACTCACCTTTATTGACAATCTCTGTTCTGAAAGTCCATTTGCTTCCTTAAAG	intergenic
ASMM10P045054	2.04417	up	noncoding	AK148161	AK148161	Genbank	2819	chrX	+	50793095	50795919		chrX:50795787+50795919	AAAGGCATGTGGCTGTGCTGTCTTTTACTAAAGGTCTCCTTTTATAAATATCCACTTTTA	intergenic
ASMM10P025850	2.43045	up	noncoding	TCONS_00020755	XLOC_015134	Alexander et al 2013	2056	chr3	+	51622942	51625091		chr3:51625031+51625091	AACAAATAAGCAGAACGTGGACCCAGTTAGATCAGTCCAAATCCAGAATTCCTGCTTCAG	intergenic
ASMM10P051788	3.48302	up	noncoding	ENSMUST00000148974	Gm16250	Ensembl	256	chr13	-	54840648	54840904		chr13:54840678-54840904	ATCGTCTGAGAGTGTCCTCGTGGTATTCTTGAACACTCAGAAGGATCTACAGTCAGACTT	intergenic
ASMM10P030634	2.41961	up	noncoding	ENSMUST00000159732	Naaa	Ensembl	1632	chr5	-	92257663	92262782		chr5:92262589-92262782	CTCTGATGAGACTCTGGGTTTCCAGAAGCACCTGATGACCGTTGCCCATTGTTTTTGTAG	exon sense-overlapping
ASMM10P030634	2.41961	up	noncoding	ENSMUST00000159732	Naaa	Ensembl	1632	chr5	-	92257663	92262782		chr5:92262589-92262782	CTCTGATGAGACTCTGGGTTTCCAGAAGCACCTGATGACCGTTGCCCATTGTTTTTGTAG	exon sense-overlapping
ASMM10P002035	2.06642	up	noncoding	ENSMUST00000138422	Gm15605	Ensembl	600	chr6	-	83106866	83108987		chr6:83107865-83108883	CGAGATCTAGGGGTTGCTGCAGGAGACACAGCAGGGCCCCATCTAGCTGCTGGAAGATGC	natural antisense
ASMM10P029593	8.10826	up	noncoding	ENSMUST00000135698	Fam229a	Ensembl	587	chr4	+	129491239	129491956		chr4:129491354+129491414	ACGGGCACGGGCAGGGAGCATCTAGGGGCCCGGAGCTGCCTGACCGCCACTCCTATACAG	exon sense-overlapping
ASMM10P049208	4.65721	up	noncoding	AK133280	AK133280	Genbank	4101	chr11	+	94507493	94511592		chr11:94511320+94511592	TTGCCAAAGAGTCTCGCGGTTTCCTCTGGATTGAACTGTCATTGCTGATTTGTGAATGGT	natural antisense
ASMM10P023766	2.0043	up	noncoding	NR_040371	Gm14023	RefSeq	1781	chr2	+	129297369	129307826		chr2:129307766+129307826	AGACATAAGTATGTACTACTCAGTTCTCATTGTGCTTTTCTGGTAGGTGAACTAGTGTGG	natural antisense
ASMM10P050814	6.43308	up	noncoding	AK085893	AK085893	Genbank	2646	chr12	+	53152182	53154823		chr12:53154135+53154208	CACATGTGAGATTGTTTTAGTTCGGTATGACTGTTACGAGAAAATAGTTTACTCTGGGAA	intergenic
ASMM10P018111	3.89421	up	noncoding	uc008fto.1	AK046168	UCSC_knowngene	957	chr18	-	81913128	81916728		chr18:81913198-81913543	TTGCTCTTTTTGTTGACTTTTTCAGCCACAGTAGACAATTATTAAAAAGAAACTGCACGC	intergenic
ASMM10P016101	4.59544	up	noncoding	ENSMUST00000145260	H2-M5	Ensembl	2459	chr17	-	36984060	36989537		chr17:36984084-36985102	TCAGGAAAACAGTTTTAATGTGCATTCCATAGACCCAGACAAACTCTTTCTCATAAAGAA	exon sense-overlapping
ASMM10P014957	2.15625	up	noncoding	ENSMUST00000172013	Ufd1l	Ensembl	1309	chr16	+	18811823	18834310		chr16:18811982+18812078	AATACACGGTTCGTCGAATTAGAGTGAGCTATAGATTACTTCCGCCCGAATCCATGATGG	exon sense-overlapping
ASMM10P014957	2.15625	up	noncoding	ENSMUST00000172013	Ufd1l	Ensembl	1309	chr16	+	18811823	18834310		chr16:18811982+18812078	AATACACGGTTCGTCGAATTAGAGTGAGCTATAGATTACTTCCGCCCGAATCCATGATGG	natural antisense
humanlincRNA2237-_P1	3.91732	up	noncoding	humanlincRNA2237-	humanlincRNA2237	lincRNA	11318	chr15	-	34807158	34818476		chr15:34807162-34807221	AACTGTCAGTATATCTTTCTACCCAAACTAACACTTACAGAGATACTTACCAGCTGATAG	intergenic
ASMM10P001642	2.71085	up	noncoding	ENSMUST00000131958	Tek	Ensembl	361	chr4	+	94804842	94820194		chr4:94811431+94820083	GTAAAGCAAGGCAGGCCAAGGATGACTCCACAGATAGAGGATTTGCCAGATCACATTGAA	exon sense-overlapping
ASMM10P040833	6.85946	up	noncoding	ENSMUST00000161244	Gm15679	Ensembl	1936	chr8	+	99011885	99032740		chr8:99032644+99032740	GACTACAGAGATGCTTTTACCATGTTCTGGCTTAGTCTTGTTTTTACAATGAGCATTTTA	natural antisense
ASMM10P040833	6.85946	up	noncoding	ENSMUST00000161244	Gm15679	Ensembl	1936	chr8	+	99011885	99032740		chr8:99032644+99032740	GACTACAGAGATGCTTTTACCATGTTCTGGCTTAGTCTTGTTTTTACAATGAGCATTTTA	natural antisense
ASMM10P048749	2.6373	up	noncoding	ENSMUST00000134403	Rpl26	Ensembl	636	chr11	+	68902852	68904533		chr11:68903102+68903178	TATGAATGATTCGGCAGTTCTGGTTCTCTGGGTTACACTCTAGCCCTTGCTCAGTTTTTT	exon sense-overlapping
ASMM10P034948	2.13551	up	noncoding	ENSMUST00000131594	Brpf1	Ensembl	2747	chr6	+	113320540	113324702		chr6:113322352+113322412	GCTAGCTAGCTTCAGGGAAGAAGTGACCTATACATAACTGAGCTTGTATTACATCCTTAG	exon sense-overlapping
ASMM10P046062	10.8054	up	noncoding	uc007hcv.1	AK015188	UCSC_knowngene	537	chr10	+	117178449	117181110		chr10:117181050+117181110	CATGAACAAACAAACATCAAAAGCCTTTGACCACACACAGTACCAATAAAGAGAAGAGAA	intergenic
ASMM10P016660	2.41485	up	noncoding	uc008alw.1	Sod2	UCSC_knowngene	4214	chr17	+	13007838	13040063		chr17:13035268+13035338	GCTCTGCTTCGGACTTACCAAATCTAGACCCAGCATGCAGGACCAGTCTCTTCCAGCAGC	exon sense-overlapping
ASMM10P015166	2.40668	up	noncoding	uc007zfy.1	Zbtb20	UCSC_knowngene	3215	chr16	+	42875892	43075511		chr16:43075191+43075511	CAGCGATCTGTCCTTTTGGTCTGGAATTGTCTAATAGATTGTCTCAGAGTTAATAGTTAA	intergenic
ASMM10P026305	4.73167	up	noncoding	ENSMUST00000160105	Gm16160	Ensembl	781	chr3	+	102203955	102206266		chr3:102206206+102206266	TGAGAGGGGTCAGGGGAGAAGGATAACCCAGAATATTATAAATGATGAGTTCACGTCAAA	natural antisense
ASMM10P033161	3.75156	up	noncoding	uc009bxj.1	AK002748	UCSC_knowngene	1102	chr6	-	51400965	51402219		chr6:51400982-51402033	ACTAACTTGGGTCTTCATCAAGCATCAAGGACAGTATTTTTTAATAAAAGTGGCATCACT	intergenic
ASMM10P019094	2.14884	up	noncoding	NR_045347	2610016A17Rik	RefSeq	484	chr19	-	25671133	25672239		chr19:25671147-25671445	GCCCTTGTGAGGTTGAACGCTTCCTAATATCCAGTTAATGTATAAAGATGACTTTCTATA	bidirectional
ASMM10P057468	30.8837	up	noncoding	uc029xro.1	FJ541141	UCSC_knowngene	484	chrY	+	4341312	4381528	uc029xoz.1, uc029xpa.1, uc029xpb.1, uc029xpc.1, uc029xpd.1, uc029xpe.1, uc029xpf.1, uc029xpg.1, uc029xph.1, uc029xpi.1, uc029xpj.1, uc029xpk.1, uc029xpl.1, uc029xpm.1, uc029xpn.1, uc029xpo.1, uc029xpq.1, uc029xpr.1, uc029xps.1, uc029xpt.1, uc029xpu.1, uc029xpv.1, uc029xpx.1, uc029xpz.1, uc029xqa.1, uc029xqb.1, uc029xqc.1, uc029xqf.1, uc029xqg.1, uc029xqh.1, uc029xqi.1, uc029xqj.1, uc029xqk.1, uc0…	chrY:4354376+4361919	AAATCTGGAGTAAAGAACCCAGCAATTGGTAAAGATGAGAATATATCGCCTCAAGTAAAA	intergenic
ASMM10P052218	4.85596	up	noncoding	ENSMUST00000141495	Cwc27	Ensembl	588	chr13	-	104746514	104792615		chr13:104746531-104746985	CTGAAGTAGAAGCAGGGTTCTACACTCTGCCTGTCTTAGAATATTTCCAAAATGCAAGAA	exon sense-overlapping
ASMM10P031118	2.15192	up	noncoding	ENSMUST00000162230	Asl	Ensembl	1862	chr5	-	130022286	130024345		chr5:130022447-130023635	TTTGTGAAGTAGGGGTGTTGGTGTCCACTTCATAAAAGGATGTAATTGCAGTACCATGTA	exon sense-overlapping
humanlincRNA0957-_P1	3.07571	up	noncoding	humanlincRNA0957-	humanlincRNA0957	lincRNA	115024	chr18	-	88524603	88639627		chr18:88524671-88524730	TCCTCTTTCCTAGATGAAGCACACTTTGCAGGAGATAGGTTCTTTGCTGCTGTCTGTTAC	intergenic
ASMM10P013557	3.2306	up	noncoding	uc007wda.2	DQ566960	UCSC_knowngene	63	chr15	+	74637469	74637532		chr15:74637472+74637532	ATGAGAAACTCCAGGGTAGTTGCTATGACTGCCTTAGGCCCTCTTGACTTACTTCCTCTG	intergenic
ASMM10P010257	2.12923	up	noncoding	ENSMUST00000181528	4930528D03Rik	Ensembl	1339	chr13	+	59733644	59735210		chr13:59734993+59735210	GGGGCAGTGATTCCCTCCAACGACTAAGATTACACCTTTTAAAAGAAAGAGCTCTTTTTT	intergenic
ASMM10P056105	2.35804	up	noncoding	TCONS_00010917	TCONS_00010917	Alexander et al 2013	275	chr15	-	6027797	6040842		chr15:6028011-6040802	AGACTTCTCCCAAGCTGCCATTTCCAAGGATGTTCGTTTCTGAGTGGTCTTGAATACAAG	intergenic
ASMM10P031370	2.07139	up	noncoding	uc009aqs.2	DQ708760	UCSC_knowngene	60	chr5	-	149804594	149804654		chr5:149804608-149804654	TCATAAAACTCTCAAGTTCCTACCTAGATCACTGCTGGTGAACGGACTCATGGCCGCAGG	intergenic
ASMM10P021499	2.74321	up	noncoding	NR_028590	Gm14005	RefSeq	1836	chr2	-	128316299	128429351		chr2:128316316-128317464	CAGTTTAATCAGTTGCACCCTGTTTAATAGACCTGTTATAAAAGATGTGCATTTGTGTCT	intergenic
ASMM10P033753	2.08532	up	noncoding	ENSMUST00000176108	A330044P14Rik	Ensembl	2706	chr6	-	123934425	123982173		chr6:123934668-123935727	AAGGTCTCTCCAAGACAGACCCTTGCTTATCTTTTAGATGTGACTTGTCACACTTCAAAG	intergenic
ASMM10P033363	2.06461	up	noncoding	uc009cky.2	DQ693621	UCSC_knowngene	113	chr6	-	81899124	81899237		chr6:81899138-81899237	CCTCCCAGGGATTTTCTGCATCAGCAACCATTGGCCTAGTTGGATCAGAGTCTACCTTGA	intergenic
ASMM10P050176	3.20621	up	noncoding	AK028654	AK028654	Genbank	3873	chr12	-	80018414	80081434		chr12:80019001-80021954	CTCGATGTGAGGAGACTGCCAACTTTTCTTCATAGGGAGTACTTTTAAATCTTGTTTTCT	intergenic
ASMM10P053469	3.33819	up	noncoding	ENSMUST00000132020	Tmem25	Ensembl	2837	chr9	-	44793775	44799242		chr9:44798410-44798463	CAGCGGCTGCCTGCTGTGTTCCAGGTCAAGGGGAGCTGGCGCCGCAAATTGATGGTCAGA	exon sense-overlapping
ASMM10P003467	2.69013	up	noncoding	ENSMUST00000166710	Gm6650	Ensembl	614	chr5	+	13811241	13814452		chr5:13811373+13812624	TGAAAAAGAGGACCAGGCCCTTCCAGAAGATAAATCCATTCTGTGAACAACTGTCATTAA	intergenic
ASMM10P044605	3.08608	up	noncoding	ENSMUST00000146161	A230072E10Rik	Ensembl	676	chrX	-	151293223	151299285		chrX:151299195-151299285	CTATCAAAAGCATTGCAGAGCTCAGAAGAGTCTGAAAACATTTTCCTTTCTCCCTCCAAG	natural antisense
ASMM10P044605	3.08608	up	noncoding	ENSMUST00000146161	A230072E10Rik	Ensembl	676	chrX	-	151293223	151299285		chrX:151299195-151299285	CTATCAAAAGCATTGCAGAGCTCAGAAGAGTCTGAAAACATTTTCCTTTCTCCCTCCAAG	natural antisense
ASMM10P042700	3.38087	up	noncoding	ENSMUST00000175873	Scn3b	Ensembl	1507	chr9	+	40269279	40278171		chr9:40277895+40278171	GTTCTGGTTTGGGACAGTACTCATGGGGCTGTGATTCATTTAAATCTTTGTCAATACTTT	exon sense-overlapping
ASMM10P022941	2.33096	up	noncoding	ENSMUST00000152898	Klhl23	Ensembl	839	chr2	+	69824353	69826244		chr2:69826112+69826244	AATATAACGCTGATTCTCCCCAGAACTAGAGACATAATCTGCCTGTGCTTTGGTGATGCG	exon sense-overlapping
ASMM10P033144	2.36886	up	noncoding	AK034606	AK034606	Genbank	2326	chr6	-	49215655	49217977		chr6:49215703-49215960	AAGTTCTTTAACAAAAATTATTTAAATAAAAGTATCAGTCCTCCCCCACACCCAGCCCTC	intergenic
ASMM10P001811	2.03078	up	noncoding	ENSMUST00000134787	2610307P16Rik	Ensembl	1275	chr13	-	28460033	28521108		chr13:28505903-28521069	TTATTCAAAATGAGCTGCGGGGCTGTGCTGTGGATTTGTTTTCAGGATGTGTTCCTGAGT	intergenic
ASMM10P044352	2.55517	up	noncoding	AK155609	AK155609	Genbank	1927	chrX	-	107087227	107089153		chrX:107087357-107089153	GGATGCTTCCTTTTTTCTTGGTTACTGCATCATATATATTTCCTACACTGGGAAAAGTTT	bidirectional
ASMM10P032962	2.3912	up	noncoding	ENSMUST00000154820	Mkln1os	Ensembl	594	chr6	-	31383036	31398753		chr6:31383060-31383394	ATATGGAAGTCATCAACGAAGACATCCTGGTCTCCCTGCTCATATATGCAAGCTCTCTCT	bidirectional
ASMM10P057811	2.14145	up	noncoding	DV051278	mouselincRNA0066	lincRNA	978	chr1	-	90884691	90885062	NM_016702	chr1:90884807-90884904	ATTTTGCTGTGGAAGTTGAGAAATGGGTGAAATGTCAAAGATGCCACAGGAGTCTCCCAG	intergenic
ASMM10P032389	2.31003	up	noncoding	TCONS_00025125	XLOC_018658	Alexander et al 2013	366	chr5	+	121868171	121894923		chr5:121894853+121894923	TAGACGCTTGCATCCCTTGGACTCCGACGCCCACAGGCTATGGGATGTTTCCCTAAACAC	intronic antisense
humanlincRNA1739-_P1	5.6415	up	noncoding	humanlincRNA1739-	humanlincRNA1739	lincRNA	31669	chr13	-	80798536	80830205		chr13:80798537-80798596	ATGAATCTCCTTTAATATGTCATAATCCATGGCATTAGAGCTTATTGTACCTGAGACCAA	intergenic
ASMM10P055108	2.29067	up	noncoding	ENSMUST00000146144	Tmco5	Ensembl	528	chr2	+	116888206	116892494		chr2:116888229+116888289	TTTTGTGGTTTCTCTTCCTCCTAGATCAAAAGTCTTAAGCATGGATTCTGAGAGAGAAAG	exon sense-overlapping
ASMM10P018436	3.3211	up	noncoding	ENSMUST00000160935	2010320O07Rik	Ensembl	525	chr18	+	38209771	38229145		chr18:38229034+38229145	GTGGCATATATGGTCATGTGACACACATATACATGTAATAATCATGTGACACACATATAC	bidirectional
ASMM10P010506	2.74663	up	noncoding	ENSMUST00000135572	Gm9828	Ensembl	918	chr13	+	98317115	98324415		chr13:98324355+98324415	CGAGGGATCCCCTTTACATCCTTGTGCTCAAGTGGATTCAGTGTCACAGTTCAAGCGCTT	bidirectional
ASMM10P010506	2.74663	up	noncoding	ENSMUST00000135572	Gm9828	Ensembl	918	chr13	+	98317115	98324415		chr13:98324355+98324415	CGAGGGATCCCCTTTACATCCTTGTGCTCAAGTGGATTCAGTGTCACAGTTCAAGCGCTT	bidirectional
ASMM10P021509	3.71988	up	noncoding	ENSMUST00000156275	4933427J07Rik	Ensembl	1533	chr2	-	128955670	128957861		chr2:128955684-128955908	TGCTGACTGGGCATCCTCTGTACTGTTTGTGAAGTCGATAGTAAAATCCTGTTTCAATTT	intergenic
ASMM10P043309	3.41978	up	noncoding	ENSMUST00000167658	Thop1	Ensembl	1877	chr10	+	81070126	81074877		chr10:81074157+81074877	TTTTATATCCCGTGTCACCCCTGTGTGATTGTGTTTCTGTAACACAATCCTGGGTGTTGC	exon sense-overlapping
ASMM10P045074	2.47246	up	noncoding	ENSMUST00000117201	Gm14592	Ensembl	560	chrX	+	53623278	53623838		chrX:53623751+53623838	CATCTGACACTGAGGAAGAATATGAATACACCAGTGGAAATGTCATGAACAAGAAGATAT	intergenic
ASMM10P033269	2.40748	up	noncoding	uc009cea.1	AK029641	UCSC_knowngene	448	chr6	-	63324671	63328441		chr6:63324730-63324957	GGAAGACCCTTCAACTACAAGCAAAATAAACCTATCCTTCCTTAAGATTTTTCTGTCAAA	intronic antisense
ASMM10P027324	5.92202	up	noncoding	ENSMUST00000150794	Gm12414	Ensembl	494	chr4	-	84126349	84130289		chr4:84126363-84126439	CAATTTCCCAGGAGTGGAGAGAAGACATATTGAAAGAAATCAGGATCGTGTCAGCACAGG	intergenic
ASMM10P051244	22.8808	up	noncoding	uc007pbd.2	Mirg	UCSC_knowngene	3796	chr12	+	109729763	109749457		chr12:109730121+109730216	ATTCAATTTGTCATTGGAAGAATCTTCTGGAAGGAGAGAGGACAGTAGACAAGAGGCCCC	intergenic
ASMM10P018494	2.25553	up	noncoding	uc008ewg.1	G630055G22Rik	UCSC_knowngene	1446	chr18	+	47983216	48107980		chr18:48106830+48106897	TTAGGGTACACATGCTGGCCTCTGAGACATACTCTTCTGACTTTGTATTGGCTGTGAAGA	intron sense-overlapping
ASMM10P039346	2.09981	up	noncoding	uc009lrk.1	AK006859	UCSC_knowngene	459	chr8	-	47811723	47818217		chr8:47811737-47811978	TTCCTCAGTGATGGGCTATAGCCTAGAACCATAGGCCAAATAAAATCCATTCCTCCTCTG	intergenic
ASMM10P048492	2.13954	up	noncoding	ENSMUST00000147412	Gm12204	Ensembl	333	chr11	+	52000852	52001911		chr11:52001851+52001911	TTGGTGCATCCTGCCAATCCCACCATTCGGAGAGTGGAAAGGATCAGGAGTATAAGGCTA	bidirectional
ASMM10P032427	2.21243	up	noncoding	ENSMUST00000135961	Mlxip	Ensembl	5510	chr5	+	123446038	123457929		chr5:123452425+123452537	TATTCAGAAGGGAGGTCAGCAGTCAACCTGGCTTGCCTGAGCCCTCCTGTATCTGTACGC	exon sense-overlapping
ASMM10P032427	2.21243	up	noncoding	ENSMUST00000135961	Mlxip	Ensembl	5510	chr5	+	123446038	123457929		chr5:123452425+123452537	TATTCAGAAGGGAGGTCAGCAGTCAACCTGGCTTGCCTGAGCCCTCCTGTATCTGTACGC	exon sense-overlapping
ASMM10P044223	2.26582	up	noncoding	ENSMUST00000117163	Gm14803	Ensembl	361	chrX	-	96934689	96935224		chrX:96934985-96935224	AGAAAATGAAGACTTGATTAAAACCAGATGCTGTGCCATCATCCCTCACTGCCAAACCAA	intergenic
ASMM10P058048	2.49159	up	noncoding	CO812746	humanlincRNA1027	lincRNA	721	chr17	-	83486287	83494237		chr17:83486354-83486419	TTGACTGTGAATGGCAGCTTCATTACTGGAGCCAGCTGTGGCCTCTCCTGGCGCTCCTAA	intergenic
ASMM10P038585	2.8417	up	noncoding	ENSMUST00000147497	Akip1	Ensembl	408	chr7	+	109708832	109711968		chr7:109708880+109708940	TGTCTTTGCTTTCTGGAGGTCAAAGCTTATCTTAGCCCTAATCAATATTTGTCTTGACAG	exon sense-overlapping
mouselincRNA0512-_P1	6.96694	up	noncoding	mouselincRNA0512-	mouselincRNA0512	lincRNA	5450	chr14	-	99513166	99518616		chr14:99513339-99513398	AACTAGATAGGAAGTTGAAGTAAACCTCAAGGATACTGTCCCCAGCACGTTGCTGAGCAA	intergenic
ASMM10P030620	2.12203	up	noncoding	NR_040428	Gm19619	RefSeq	2856	chr5	-	91257570	91283076		chr5:91257756-91258625	CTCCTGCTCTTTGTTCTAATATATATGACAGTATGCCACTAAATTCATGAGTCCTATGTT	intergenic
ASMM10P037217	6.61887	up	noncoding	ENSMUST00000125355	Gm14372	Ensembl	2193	chr7	-	144368047	144406933		chr7:144368064-144369800	ACAGAAGTCTGTGGCCTGAAGATCTGTTCTTATGCAGCTTTCTAAAACATTCTAGAATCA	intronic antisense
ASMM10P037217	6.61887	up	noncoding	ENSMUST00000125355	Gm14372	Ensembl	2193	chr7	-	144368047	144406933		chr7:144368064-144369800	ACAGAAGTCTGTGGCCTGAAGATCTGTTCTTATGCAGCTTTCTAAAACATTCTAGAATCA	intronic antisense
[truncated: 766 more rows]

## Sheet: down_0h_vs_96h
ProbeName	Fold Change	Regulation	type	seqname	GeneSymbol	source	RNAlength	chrom	strand	txStart	txEnd	Xhyb	probeCoordinates	Sequence	relationship
[truncated: 3,124 more rows]
