# Supplementary material for: Changing expression profiles of lncRNAs, mRNAs, circRNAs and miRNAs during osteoclastogenesis
Source: Sci Rep. 2016 Feb 9;6:21499. doi: 10.1038/srep21499 (PMC4746671; doi:10.1038/srep21499)
Supplement: Supplementary Dataset 7 [file srep21499-s8.xls]

## Sheet: Sheet1
systematic_name	FC (abs) ([1] vs [2])	FC ([1] vs [2])	Log FC ([1] vs [2])	Regulation ([1] vs [2])	1:gTotalProbeSignal(raw)	2:gTotalProbeSignal(raw)	1:gTotalProbeSignal(normalized)	2:gTotalProbeSignal(normalized)	1:gFEFlags	2:gFEFlags	active_sequence	chr	control_type	mirbase accession No	start	stop	strand
mmu-let-7c-1-3p	2.39548	2.39548	1.26032	up	5.59087	1.7498	-1.28561	-2.54592	Detected	Detected	GGAAAGCTAGAAGGTTGTACA	chr16	0	MIMAT0004622	77599963	77599983	-
mmu-miR-101a-3p	56.179	56.179	5.81196	up	7.49328	0.1	-0.863084	-6.67504	Detected	Not Detected	TTCAGTTATCACAGTACTGTA	chr4	0	MIMAT0000133	101019620	101019600	+
mmu-miR-101b-3p	3.28097	3.28097	1.71412	up	13.5226	3.09001	-0.0113821	-1.7255	Detected	Detected	TTCAGCTATCACAGTACT	chr19	0	MIMAT0000616	29209832	29209849	-
mmu-miR-132-3p	4.29874	4.29874	2.10391	up	21.8024	3.80247	0.677736	-1.42618	Detected	Detected	CGACCATGGCTGTAGA	chr11	0	MIMAT0000144	74987231	74987246	-
mmu-miR-142-3p	2.71856	2.71856	1.44284	up	203.934	56.2409	3.90328	2.46043	Detected	Detected	TCCATAAAGTAGGAAACACTACA	chr11	0	MIMAT0000155	87570406	87570427	-
mmu-miR-142-5p	2.39946	2.39946	1.26271	up	24.5412	7.66805	0.848453	-0.414255	Detected	Detected	AGTAGTGCTTTCTACTTTA	chr11	0	MIMAT0000154	87570372	87570389	-
mmu-miR-155-5p	3.13034	3.13034	1.64632	up	67.4598	16.1568	2.30727	0.660955	Detected	Detected	ACCCCTATCACAATTAGC	chr16	0	MIMAT0000165	84714393	84714410	-
mmu-miR-185-5p	2.49036	2.49036	1.31635	up	13.8609	4.17283	0.0242631	-1.29209	Detected	Detected	TCAGGAACTGCCTTTCT	chr16	0	MIMAT0000214	18327521	18327505	+
mmu-miR-18a-5p	2.15065	2.15065	1.10477	up	178.016	62.0571	3.70718	2.60241	Detected	Detected	CTATCTGCACTAGATGCAC	chr14	0	MIMAT0000528	115443093	115443111	-
mmu-miR-193-3p	165.199	165.199	7.36806	up	22.0347	0.1	0.693021	-6.67504	Detected	Not Detected	ACTGGGACTTTGTAGGC	chr11	0	MIMAT0000223	79525516	79525532	-
mmu-miR-19a-3p	2.10579	2.10579	1.07436	up	252.722	89.9767	4.21273	3.13837	Detected	Detected	TCAGTTTTGCATAGATTTGCA	chr14	0	MIMAT0000651	115443272	115443292	-
mmu-miR-210-3p	62.9309	62.9309	5.9757	up	8.39387	0.1	-0.699346	-6.67504	Detected	Not Detected	TCAGCCGCTGTCACAC	chr7	0	MIMAT0000658	148407369	148407354	+
mmu-miR-24-2-5p	20.2317	20.2317	4.33855	up	2.69855	0.1	-2.3365	-6.67504	Detected	Not Detected	ACTGTTTCAGCTCAGTA	chr8	0	MIMAT0005440	86732743	86732759	-
mmu-miR-29b-3p	2.21396	2.21396	1.14663	up	103.512	35.0528	2.92497	1.77834	Detected	Detected	AACACTGATTTCAAATGGTGC	chr1	0	MIMAT0000127	196863287	196863307	-
mmu-miR-30b-3p	19.3539	19.3539	4.27455	up	2.58147	0.1	-2.40049	-6.67504	Detected	Not Detected	GACGTAAACATCCACATCCCA	chr15	0	MIMAT0004524	68169056	68169036	+
mmu-miR-30e-3p	17.1867	17.1867	4.10322	up	2.2924	0.1	-2.57182	-6.67504	Detected	Not Detected	GCTGTAAACATCCGACTG	chr4	0	MIMAT0000249	120445290	120445273	+
mmu-miR-30e-5p	2.16466	2.16466	1.11414	up	16.5453	5.73045	0.279671	-0.834466	Detected	Detected	CTTCCAGTCAAGGATGT	chr4	0	MIMAT0000248	120445248	120445232	+
mmu-miR-3102-5p	22.2571	22.2571	4.47619	up	2.9687	0.1	-2.19885	-6.67504	Detected	Not Detected	CAGCCCCACCCTG	chr7	0	MIMAT0014933	108030841	108030829	+
mmu-miR-324-5p	46.2165	46.2165	5.53034	up	6.16446	0.1	-1.14471	-6.67504	Detected	Not Detected	ACACCAATGCCCTAGGG	chr11	0	MIMAT0000555	69825569	69825584	-
mmu-miR-362-3p	19.2035	19.2035	4.26329	up	2.5614	0.1	-2.41175	-6.67504	Detected	Not Detected	TGAATCCTTGAACAGGTGTG	chrX	0	MIMAT0004684	6819170	6819152	+
mmu-miR-376a-3p	38.0729	38.0729	5.25069	up	5.07825	0.1	-1.42435	-6.67504	Detected	Not Detected	ACGTGGATTTTCCTCTA	chr12	0	MIMAT0000740	110962038	110962054	-
mmu-miR-376b-3p	24.8768	24.8768	4.63673	up	3.31812	0.1	-2.03832	-6.67504	Detected	Not Detected	AAGTGGATGTTCCTCTAT	chr12	0	MIMAT0001092	110961721	110961738	-
mmu-miR-378-5p	28.1978	28.1978	4.81751	up	3.76108	0.1	-1.85753	-6.67504	Detected	Not Detected	ACACAGGACCTGGAGTCA	chr18	0	MIMAT0000742	61557514	61557497	+
mmu-miR-452-5p	2.59029	2.59029	1.37311	up	9.84268	2.84883	-0.46963	-1.84275	Detected	Detected	GTCTCAGTTTCCTCTGCA	chrX	0	MIMAT0001637	69507600	69507583	+
mmu-miR-466f-3p	2.97369	2.97369	1.57225	up	6.69746	1.68856	-1.02507	-2.59732	Detected	Detected	GTGTGTATGTGTGTGTG	chr2	0	MIMAT0004882	10388629	10388645	-
mmu-miR-466g	3.63489	3.63489	1.86191	up	9.51895	1.96336	-0.517879	-2.37979	Detected	Detected	TGTGTGTGCATGTGTC	chr2	0	MIMAT0004883	10436275	10436289	-
mmu-miR-467a-3p	8.96416	8.96416	3.16417	up	1.19566	0.1	-3.51087	-6.67504	Detected	Not Detected	TGTAGGTGTGTGTATGTATA	chr2	0	MIMAT0002108	10398019	10398038	-
mmu-miR-5111-5p	13.5421	13.5421	3.75938	up	1.80628	0.1	-2.91566	-6.67504	Detected	Not Detected	CTCTACCACTGAGCTA	chr2	0	MIMAT0022743	156959669	156959655	+
mmu-miR-5117-3p	8.97353	8.97353	3.16568	up	1.19691	0.1	-3.50937	-6.67504	Detected	Not Detected	TTTCAGCTTAACAATCAAT	chr1	0	MIMAT0022744	162967548	162967565	-
mmu-miR-5121	18.9802	18.9802	4.24642	up	2.53162	0.1	-2.42862	-6.67504	Detected	Not Detected	GGAGATGTCTCATCACA	chr7	0	MIMAT0020629	52382354	52382339	+
mmu-miR-574-3p	3.53629	3.53629	1.82224	up	6.36256	1.34892	-1.09907	-2.92131	Detected	Detected	TGTGGGTGTGTGCAT	chr5	0	MIMAT0004894	65361611	65361624	-
mmu-miR-664-5p	57.0429	57.0429	5.83397	up	7.60851	0.1	-0.841068	-6.67504	Detected	Not Detected	CCAGTCATTTTCCCCA	chr1	0	MIMAT0017353	187066859	187066874	-
mmu-miR-669h-3p	22.665	22.665	4.50239	up	3.02311	0.1	-2.17265	-6.67504	Detected	Not Detected	TGTGCATGTGTGTATATGC	chr2	0	MIMAT0005842	10439850	10439867	-
mmu-miR-669n	22.4984	22.4984	4.49175	up	3.00089	0.1	-2.18329	-6.67504	Detected	Not Detected	ACACACATCCACACACAA	chr2	0	MIMAT0009427	10430950	10430967	-
mmu-miR-674-5p	3.45903	3.45903	1.79037	up	10.1344	2.19658	-0.427487	-2.21786	Detected	Detected	TACACCACTCCCAT	chr2	0	MIMAT0003740	117010895	117010908	-
mmu-miR-700-3p	8.69471	8.69471	3.12014	up	1.15972	0.1	-3.55491	-6.67504	Detected	Not Detected	GGTGGACTCGGTTCC	chr4	0	MIMAT0003490	134972542	134972528	+
mmu-miR-99a-3p	17.8725	17.8725	4.15967	up	2.38388	0.1	-2.51537	-6.67504	Detected	Not Detected	AGACCCATAGAAACGAGC	chr16	0	MIMAT0016981	77599225	77599242	-
mmu-miR-99b-3p	9.74575	9.74575	3.28477	up	1.29991	0.1	-3.39027	-6.67504	Detected	Not Detected	CGGACCCACAGACAC	chr17	0	MIMAT0004525	17967203	17967217	-
mmu-miR-130b-5p	17.5786	-17.5786	-4.13575	down	0.1	1.31791	-7.09061	-2.95486	Not Detected	Detected	AGTAGTGCAACAGGGAAAGA	chr16	0	MIMAT0004583	17124187	17124168	+
mmu-miR-150-3p	15.3924	-15.3924	-3.94415	down	0.1	1.15401	-7.09061	-3.14646	Not Detected	Detected	CTATCCCCCAGGC	chr7	0	MIMAT0004535	52377177	52377189	-
mmu-miR-181a-5p	2.48943	-2.48943	-1.31582	down	2.60773	4.86704	-2.38589	-1.07007	Detected	Detected	ACTCACCGACAGCG	chr1	0	MIMAT0000210	139863054	139863067	-
mmu-miR-181b-5p	3.86579	-3.86579	-1.95076	down	3.62456	10.505	-1.91088	0.0398881	Detected	Detected	ACCCACCGACAGCA	chr1	0	MIMAT0000673	139863236	139863249	-
mmu-miR-1839-5p	22.6032	-22.6032	-4.49846	down	0.1	1.69462	-7.09061	-2.59215	Not Detected	Detected	CAAGACCTGTTCTATCTAC	chr7	0	MIMAT0009456	88674809	88674826	-
mmu-miR-1894-3p	30.8555	-30.8555	-4.94745	down	0.1	2.31331	-7.09061	-2.14316	Not Detected	Detected	CTCCCTTCACCCTCT	chr17	0	MIMAT0007878	36054891	36054904	-
mmu-miR-1897-5p	29.3069	-29.3069	-4.87317	down	0.1	2.19721	-7.09061	-2.21744	Not Detected	Detected	CCCCCTCTTTCTCCA	chr3	0	MIMAT0007864	34537404	34537417	-
mmu-miR-191-3p	2.03045	-2.03045	-1.0218	down	1.72311	2.62305	-2.98367	-1.96187	Detected	Detected	GGGAACGAAATCCAAGTGCAG	chr9	0	MIMAT0004542	108470699	108470719	-
mmu-miR-1941-5p	3.40995	-3.40995	-1.76975	down	3.82661	9.78282	-1.83261	-0.0628643	Detected	Detected	AAGCCTCTGTACCAGC	chr15	0	MIMAT0009405	101199804	101199818	-
mmu-miR-223-3p	10.5841	-10.5841	-3.40383	down	2.33251	18.5089	-2.5468	0.857029	Detected	Detected	TGGGGTATTTGACAAACTGAC	chrX	0	MIMAT0000665	93438224	93438244	-
mmu-miR-3070a-3p	2.87791	-2.87791	-1.52502	down	11.2408	24.2537	-0.278005	1.24702	Detected	Detected	TCTACCCCTGACGGT	chr12	0	MIMAT0014847	110826216	110826230	-
mmu-miR-3098-5p	30.9366	-30.9366	-4.95124	down	0.1	2.31939	-7.09061	-2.13937	Not Detected	Detected	GCTCCTACTCCTGCT	chr6	0	MIMAT0014917	125145833	125145846	-
mmu-miR-3106-5p	95.1386	-95.1386	-6.57196	down	0.1	7.13278	-7.09061	-0.51865	Not Detected	Detected	TGGCTGCTTCTAAATGAG	chr8	0	MIMAT0014817	16168790	16168773	+
mmu-miR-340-5p	2.15022	-2.15022	-1.10448	down	2.75648	4.44364	-2.30585	-1.20137	Detected	Detected	AATCAGTCTCATTGCTTTA	chr11	0	MIMAT0004651	49883226	49883243	-
mmu-miR-342-3p	16.0404	-16.0404	-4.00364	down	2.60783	31.3615	-2.38583	1.61781	Detected	Detected	ACGGGTGCGATTTCTGT	chr12	0	MIMAT0000590	109896897	109896912	-
mmu-miR-344g-3p	37.6466	-37.6466	-5.23445	down	0.1	2.82246	-7.09061	-1.85616	Not Detected	Detected	TCAAGCCCCTGGCT	chr7	0	MIMAT0014930	69127239	69127227	+
mmu-miR-432	38.9438	-38.9438	-5.28332	down	0.1	2.91971	-7.09061	-1.80729	Not Detected	Detected	CTGCCCACTGATCTAC	chr12	0	MIMAT0012771	110833224	110833238	-
mmu-miR-5107	2.05108	-2.05108	-1.03638	down	5.01532	7.71229	-1.44234	-0.405955	Detected	Detected	TGTCCCTGCCTCCT	chr18	0	MIMAT0020615	60971748	60971760	-
mmu-miR-5110	3.79268	-3.79268	-1.92322	down	18.6293	52.9716	0.450817	2.37403	Detected	Detected	AATTCCACCACCCTCT	chr11	0	MIMAT0020618	85574145	85574131	+
mmu-miR-5112	2.21376	-2.21376	-1.1465	down	11.726	19.4618	-0.217039	0.929459	Detected	Detected	GTGCTCTCCCGCT	chr18	0	MIMAT0020620	82889690	82889701	-
mmu-miR-5119	2.94052	-2.94052	-1.55607	down	55.8897	123.213	2.03583	3.5919	Detected	Detected	CCAGCCCCAGGATG	chr11	0	MIMAT0020627	98123958	98123970	-
mmu-miR-5130	3.09831	-3.09831	-1.63148	down	4.41021	10.2444	-1.62783	0.003649	Detected	Detected	GCCTGCCTCGCC	chr14	0	MIMAT0020641	103381790	103381780	+
mmu-miR-5136	34.1777	-34.1777	-5.09499	down	0.1	2.56239	-7.09061	-1.99562	Not Detected	Detected	CCAGTAGTTCCCTCG	chr19	0	MIMAT0020647	8963254	8963241	+
mmu-miR-671-5p	2.61891	-2.61891	-1.38897	down	22.4717	44.1224	0.721357	2.11032	Detected	Detected	CTCCAGCCCCTCC	chr5	0	MIMAT0003731	24097961	24097972	-
mcmv-miR-M23-1-5p	1.11821	-1.11821	-0.161191	down	16.4775	13.8139	0.273744	0.434934	Detected	Detected	ACGGTTCCCCGTC		0	MIMAT0005542
mghv-miR-M1-2-3p	1.24561	-1.24561	-0.316847	down	6.93719	6.47837	-0.97433	-0.657484	Detected	Detected	AAAGAGGGGGAGAGGGGGT		0	MIMAT0001565
mmu-let-7a-5p	1.2755	-1.2755	-0.351058	down	611.093	584.37	5.48657	5.83762	Detected	Detected	AACTATACAACCTACTACCT	chr9	0	MIMAT0000521	41344817	41344836	-
mmu-let-7b-5p	1.74124	-1.74124	-0.800115	down	226.073	295.127	4.05196	4.85208	Detected	Detected	AACCACACAACCTACTACC	chr15	0	MIMAT0000522	85537758	85537776	-
mmu-let-7c-5p	1.21641	-1.21641	-0.282627	down	581.046	529.897	5.41383	5.69645	Detected	Detected	AACCATACAACCTACTACC	chr15	0	MIMAT0000523	85537049	85537067	-
mmu-let-7d-5p	1.21627	-1.21627	-0.282468	down	293.546	267.676	4.42876	4.71123	Detected	Detected	AACTATGCAACCTACTACC	chr13	0	MIMAT0000383	48631417	48631399	+
mmu-let-7e-5p	1.02832	1.02832	0.0402946	up	73.1752	53.3502	2.4246	2.38431	Detected	Detected	AACTATACAACCTCCTACC	chr17	0	MIMAT0000524	17967333	17967351	-
mmu-let-7f-5p	1.22301	-1.22301	-0.290434	down	605.259	554.974	5.47273	5.76316	Detected	Detected	AACTATACAATCTACTACCTC	chr13	0	MIMAT0000525	48633226	48633206	+
mmu-let-7g-5p	1.15185	-1.15185	-0.203954	down	207.458	179.155	3.92799	4.13195	Detected	Detected	AACTGTACAAACTACTACCTC	chr9	0	MIMAT0000121	106081178	106081198	-
mmu-let-7i-5p	1.08852	-1.08852	-0.122368	down	329.493	268.896	4.59542	4.71779	Detected	Detected	AACAGCACAAACTACTACCTC	chr10	0	MIMAT0000122	122422722	122422702	+
mmu-miR-100-5p	1.45492	1.45492	0.54094	up	96.406	49.6783	2.82237	2.28143	Detected	Detected	CACAAGTTCGGATCTACGG	chr9	0	MIMAT0000655	41339523	41339541	-
mmu-miR-103-3p	1.0558	-1.0558	-0.0783353	down	115.004	91.0326	3.07686	3.1552	Detected	Detected	TCATAGCCCTGTACAATG	chr2	0	MIMAT0000546	131113844	131113861	-
mmu-miR-106b-3p	1.35363	1.35363	0.436836	up	1.97257	1.09253	-2.78861	-3.22544	Detected	Detected	GCAGCAAGTACCCAC	chr5	0	MIMAT0004582	138607037	138607023	+
mmu-miR-106b-5p	1.58968	1.58968	0.668736	up	105.691	49.8458	2.95502	2.28629	Detected	Detected	ATCTGCACTGTCAGCAC	chr5	0	MIMAT0000386	138606996	138606980	+
mmu-miR-107-3p	1.17113	-1.17113	-0.227895	down	96.1351	84.4087	2.81831	3.04621	Detected	Detected	TGATAGCCCTGTACAATGCT	chr19	0	MIMAT0000647	34895250	34895231	+
mmu-miR-10a-5p	1.98202	-1.98202	-0.986972	down	12.0079	17.8434	-0.182767	0.804205	Detected	Detected	CACAAATTCGGATCTACAGGG	chr11	0	MIMAT0000648	96178502	96178522	-
mmu-miR-1187	1.04211	1.04211	0.0595062	up	10.0594	7.23701	-0.438215	-0.497721	Detected	Detected	TTACACACATACACACACA	chr5	0	MIMAT0005837	83228070	83228053	+
mmu-miR-1198-5p	1.6919	-1.6919	-0.758643	down	3.80416	4.82542	-1.8411	-1.08246	Detected	Detected	CCAAGCCAGCCAGG	chrX	0	MIMAT0005859	7384276	7384289	-
mmu-miR-1224-5p	1.2551	1.2551	0.327798	up	234.344	139.984	4.1038	3.776	Detected	Detected	CTCCACCTCCC	chr16	0	MIMAT0005460	20604535	20604545	-
mmu-miR-1231-5p	1.00311	-1.00311	-0.00447798	down	8.68957	6.53504	-0.649397	-0.644919	Detected	Detected	TCTCTCCTGCAGCTCT	chr1	0	MIMAT0022357	137351202	137351188	+
mmu-miR-1249-3p	1.06011	-1.06011	-0.0842118	down	14.5007	11.525	0.0893722	0.173584	Detected	Detected	TGAAGAAGGGGGGGA	chr15	0	MIMAT0010560	84782034	84782020	+
mmu-miR-125a-5p	1.10033	1.10033	0.137937	up	40.5247	27.612	1.57205	1.43411	Detected	Detected	TCACAGGTTAAAGGGTCTC	chr17	0	MIMAT0000135	17967787	17967804	-
mmu-miR-125b-5p	1.17278	1.17278	0.229935	up	321.398	205.46	4.55953	4.3296	Detected	Detected	TCACAAGTTAGGGTCTC	chr9	0	MIMAT0000136	41390028	41390044	-
mmu-miR-128-3p	1.05438	1.05438	0.0763919	up	10.1212	7.19677	-0.429373	-0.505765	Detected	Detected	AAAGAGACCGGTTCACTGTG	chr1	0	MIMAT0000140	130098982	130099001	-
mmu-miR-130b-3p	1.04084	1.04084	0.0577478	up	69.5021	50.0629	2.3503	2.29256	Detected	Detected	ATGCCCTTTCATCATTGC	chr16	0	MIMAT0000387	17124225	17124208	+
mmu-miR-139-5p	1.49574	-1.49574	-0.580863	down	7.74083	8.68054	-0.816193	-0.23533	Detected	Detected	CTGGAGACACGTGCACT	chr7	0	MIMAT0000656	108623902	108623917	-
mmu-miR-140-3p	1.17368	-1.17368	-0.231044	down	48.7738	42.918	1.83935	2.0704	Detected	Detected	CCGTGGTTCTACCCT	chr8	0	MIMAT0000152	110075194	110075208	-
mmu-miR-140-5p	1.0033	1.0033	0.00474596	up	27.4173	20.4879	1.00833	1.00359	Detected	Detected	CTACCATAGGGTAAAACCACT	chr8	0	MIMAT0000151	110075150	110075170	-
mmu-miR-146a-5p	1.6426	1.6426	0.715981	up	79.1396	36.1213	2.53765	1.82167	Detected	Detected	AACCCATGGAATTCAGTTC	chr11	0	MIMAT0000158	43187925	43187907	+
mmu-miR-146b-5p	1.26578	-1.26578	-0.34003	down	6.05025	5.74162	-1.17169	-0.831657	Detected	Detected	AGCCTATGGAATTCAGTTC	chr19	0	MIMAT0003475	46417283	46417301	-
mmu-miR-148b-3p	1.10535	1.10535	0.144498	up	7.48056	5.07385	-0.865535	-1.01003	Detected	Detected	ACAAAGTTCTGTGATGCAC	chr15	0	MIMAT0000580	103115619	103115637	-
mmu-miR-151-5p	1.28632	-1.28632	-0.363254	down	36.8595	35.5469	1.43528	1.79854	Detected	Detected	ACTAGACTGTGAGCTCCT	chr15	0	MIMAT0004536	73085272	73085256	+
mmu-miR-15a-5p	1.16861	1.16861	0.224793	up	84.6269	54.2926	2.63436	2.40957	Detected	Detected	CACAAACCATTATGTGCTGCTA	chr14	0	MIMAT0000526	62250899	62250878	+
mmu-miR-15b-3p	1.05714	-1.05714	-0.0801706	down	1.57125	1.24532	-3.11677	-3.0366	Detected	Detected	TAGAGCAGCAAATAATGATTCG	chr3	0	MIMAT0004521	68813735	68813756	-
mmu-miR-15b-5p	1.29341	-1.29341	-0.371183	down	249.138	241.59	4.19212	4.5633	Detected	Detected	TGTAAACCATGATGTGCTGC	chr3	0	MIMAT0000124	68813699	68813718	-
mmu-miR-16-5p	1.19338	-1.19338	-0.255049	down	276.644	247.515	4.34321	4.59825	Detected	Detected	CGCCAATATTTACGTGCT	chr3	0	MIMAT0000527	68813844	68813861	-
mmu-miR-17-3p	1.89417	1.89417	0.921566	up	40.0405	15.8483	1.55471	0.633141	Detected	Detected	CTACAAGTGCCCTCA	chr14	0	MIMAT0000650	115442950	115442964	-
mmu-miR-17-5p	1.73028	1.73028	0.791009	up	39.8882	17.2834	1.54921	0.758201	Detected	Detected	CTACCTGCACTGT	chr14	0	MIMAT0000649	115442916	115442928	-
mmu-miR-182-5p	1.45568	1.45568	0.541692	up	26.1156	13.4504	0.938156	0.396464	Detected	Detected	CGGTGTGAGTTCTACC	chr6	0	MIMAT0000211	30115948	30115933	+
mmu-miR-183-5p	1.25829	-1.25829	-0.331464	down	11.1308	10.5004	-0.2922	0.0392635	Detected	Detected	AGTGAATTCTACCAGTGCC	chr6	0	MIMAT0000212	30119694	30119676	+
mmu-miR-1839-3p	1.17488	-1.17488	-0.232512	down	15.1243	13.322	0.150112	0.382624	Detected	Detected	GCTGTTGGTAGATAAGTAG	chr7	0	MIMAT0009457	88674849	88674866	-
mmu-miR-184-3p	1.78013	-1.78013	-0.83198	down	8.82496	11.7778	-0.627092	0.204888	Detected	Detected	ACCCTTATCAGTTCTCCGTCCA	chr9	0	MIMAT0000213	89697163	89697142	+
mmu-miR-188-5p	1.60853	1.60853	0.685743	up	8.67754	4.04454	-0.651396	-1.33714	Detected	Detected	CCCTCCACCATGC	chrX	0	MIMAT0000217	6825140	6825129	+
mmu-miR-1895	1.22504	-1.22504	-0.292831	down	9.45381	8.6828	-0.527786	-0.234954	Detected	Detected	TCCTCCTCGTCCTCC	chr3	0	MIMAT0007867	133903537	133903524	+
mmu-miR-1897-3p	1.21802	1.21802	0.284536	up	9.00599	5.54344	-0.597797	-0.882333	Detected	Detected	CTCACCGGACAGAAC	chr3	0	MIMAT0007865	34537441	34537454	-
mmu-miR-18a-3p	1.87398	1.87398	0.906107	up	5.32676	2.13108	-1.35542	-2.26153	Detected	Detected	CAGAAGGAGCACTTAGGGC	chr14	0	MIMAT0004626	115443133	115443151	-
mmu-miR-1904	1.0663	-1.0663	-0.092607	down	13.5969	10.8697	-0.00347471	0.0891323	Detected	Detected	CCTCCCTCCAGAGG	chr13	0	MIMAT0007874	110694036	110694048	-
mmu-miR-1934-3p	1.20099	-1.20099	-0.264222	down	2.62137	2.36031	-2.37836	-2.11414	Detected	Detected	TCACCAGCCCCACC	chr11	0	MIMAT0017341	69476602	69476615	-
mmu-miR-1949	1.96606	1.96606	0.975305	up	487.035	185.723	5.1592	4.18389	Detected	Detected	AACTATGCTGACATCCTG	chr18	0	MIMAT0009416	35714273	35714289	-
mmu-miR-199a-3p	1.15727	-1.15727	-0.210731	down	2.81945	2.44626	-2.27327	-2.06254	Detected	Detected	TAACCAATGTGCAGACTACT	chr1	0	MIMAT0000230	164148016	164148035	-
mmu-miR-19b-3p	1.47938	1.47938	0.564991	up	710.597	360.119	5.70421	5.13922	Detected	Detected	TCAGTTTTGCATGGATTTGC	chr14	0	MIMAT0000513	115443583	115443602	-
mmu-miR-202-3p	1.08874	-1.08874	-0.12266	down	51.6702	42.1761	1.92258	2.04524	Detected	Detected	TCTTCCCATGCGCTA	chr7	0	MIMAT0000235	147143653	147143640	+
mmu-miR-20a-3p	1.22747	1.22747	0.29569	up	5.05886	3.08989	-1.42987	-1.72556	Detected	Detected	CTTTAAGTGCTCGTAATGCA	chr14	0	MIMAT0004627	115443443	115443462	-
mmu-miR-20a-5p	1.54698	1.54698	0.629455	up	634.639	307.57	5.54111	4.91166	Detected	Detected	CTACCTGCACTATAAGCAC	chr14	0	MIMAT0000529	115443409	115443427	-
mmu-miR-20b-5p	1.53152	1.53152	0.614961	up	304.36	148.994	4.48095	3.86599	Detected	Detected	CTACCTGCACTATGAGCACT	chrX	0	MIMAT0003187	50095323	50095304	+
mmu-miR-21-3p	1.26868	-1.26868	-0.343325	down	4.22552	4.01914	-1.68955	-1.34623	Detected	Detected	GACAGCCCATCGACT	chr11	0	MIMAT0004628	86397645	86397631	+
mmu-miR-21-5p	1.4636	-1.4636	-0.549526	down	983.45	1079.14	6.17303	6.72255	Detected	Detected	TCAACATCAGTCTGATAAGC	chr11	0	MIMAT0000530	86397607	86397588	+
mmu-miR-211-3p	1.02184	1.02184	0.0311651	up	10.8048	7.92749	-0.335085	-0.36625	Detected	Detected	GCCCCCCTTTGCT	chr7	0	MIMAT0017059	71350762	71350774	-
mmu-miR-212-3p	1.60299	1.60299	0.680761	up	17.6967	8.27685	0.376729	-0.304033	Detected	Detected	TGGCCGTGACTGGA	chr11	0	MIMAT0000659	74986953	74986966	-
mmu-miR-2137	1.30617	1.30617	0.385338	up	18.7502	10.7624	0.460153	0.0748148	Detected	Detected	CTCCCTGGGGCTC	chrX	0	MIMAT0011213	70237461	70237472	-
mmu-miR-22-3p	1.50511	1.50511	0.58987	up	147.124	73.2852	3.43221	2.84234	Detected	Detected	ACAGTTCTTCAACTGGCAG	chr11	0	MIMAT0000531	75277277	75277295	-
mmu-miR-22-5p	1.09334	-1.09334	-0.128741	down	6.5015	5.3293	-1.06791	-0.939168	Detected	Detected	TAAAGCTTGCCACTGAAGA	chr11	0	MIMAT0004629	75277239	75277257	-
mmu-miR-221-3p	1.02494	1.02494	0.0355411	up	259.051	189.491	4.24841	4.21287	Detected	Detected	GAAACCCAGCAGACAATGTA	chrX	0	MIMAT0000669	18723501	18723482	+
mmu-miR-222-3p	1.4093	1.4093	0.494975	up	79.0612	42.0594	2.53622	2.04124	Detected	Detected	ACCCAGTAGCCAGA	chrX	0	MIMAT0000670	18724087	18724074	+
mmu-miR-222-5p	1.16256	1.16256	0.217306	up	2.30239	1.48479	-2.56555	-2.78286	Detected	Detected	AGGATCTACACTGGCTAC	chrX	0	MIMAT0017061	18724050	18724033	+
mmu-miR-23a-3p	1.81896	-1.81896	-0.863112	down	379.716	517.826	4.8001	5.66321	Detected	Detected	GGAAATCCCTGGCAATGT	chr8	0	MIMAT0000532	86732465	86732482	-
mmu-miR-23a-5p	1.61489	-1.61489	-0.691436	down	1.35391	1.63921	-3.33155	-2.64011	Detected	Detected	AAATCCCATCCCCAG	chr8	0	MIMAT0017019	86732433	86732447	-
mmu-miR-23b-3p	1.97104	-1.97104	-0.978959	down	94.3035	139.356	2.79056	3.76952	Detected	Detected	GGTAATCCCTGGCAATG	chr13	0	MIMAT0000125	63401841	63401857	-
mmu-miR-24-3p	1.36489	-1.36489	-0.448785	down	467.739	478.634	5.10088	5.54966	Detected	Detected	CTGTTCCTGCTGAACTGA	chr8	0	MIMAT0000219	86732778	86732795	-
mmu-miR-25-3p	1.19662	1.19662	0.258968	up	128.384	80.4368	3.23564	2.97667	Detected	Detected	TCAGACCGAGACAAGTGC	chr5	0	MIMAT0000652	138606621	138606604	+
mmu-miR-26a-5p	1.24908	-1.24908	-0.320864	down	26.7464	25.0471	0.972591	1.29346	Detected	Detected	AGCCTATCCTGGATTA	chr9	0	MIMAT0000533	118940935	118940950	-
mmu-miR-26b-5p	1.22513	-1.22513	-0.292935	down	45.1557	41.476	1.72815	2.02109	Detected	Detected	ACCTATCCTGAATTACTTGA	chr1	0	MIMAT0000534	74440899	74440918	-
mmu-miR-27a-3p	1.03264	-1.03264	-0.0463381	down	239.599	185.496	4.13579	4.18213	Detected	Detected	GCGGAACTTAGCCACTG	chr8	0	MIMAT0000537	86732630	86732646	-
mmu-miR-27b-3p	1.28806	-1.28806	-0.365199	down	71.5103	69.0568	2.3914	2.7566	Detected	Detected	GCAGAACTTAGCCACTG	chr13	0	MIMAT0000126	63402072	63402088	-
mmu-miR-2861	1.02048	-1.02048	-0.0292487	down	22.794	17.4392	0.7419	0.771149	Detected	Detected	CCGCCCGCCG	chr2	0	MIMAT0013803	32568396	32568388	+
mmu-miR-296-5p	1.08778	-1.08778	-0.121392	down	12.4146	10.1246	-0.134715	-0.0133231	Detected	Detected	ACAGGATTGAGGGGGGGC	chr2	0	MIMAT0000374	174092580	174092564	+
mmu-miR-29a-3p	1.3357	1.3357	0.417601	up	582.467	326.936	5.41735	4.99975	Detected	Detected	TAACCGATTTCAGATGGTGC	chr6	0	MIMAT0000535	31012734	31012715	+
mmu-miR-29b-1-5p	1.19853	1.19853	0.261269	up	2.2627	1.4154	-2.59064	-2.8519	Detected	Detected	TAAACCACCATATGAAACCAGC	chr6	0	MIMAT0004523	31013049	31013028	+
mmu-miR-29c-3p	1.33083	1.33083	0.412332	up	86.7265	48.8573	2.66972	2.25739	Detected	Detected	TAACCGATTTCAAATGGTGCTA	chr1	0	MIMAT0000536	196863794	196863815	-
mmu-miR-301a-3p	1.81446	1.81446	0.859541	up	19.1014	7.89257	0.486922	-0.372619	Detected	Detected	GCTTTGACAATACTATTGCAC	chr11	0	MIMAT0000379	86926558	86926578	-
mmu-miR-301b-3p	1.12329	1.12329	0.167735	up	1.64082	1.09514	-3.05426	-3.222	Detected	Detected	GCTTTGACAATACCATTGCA	chr16	0	MIMAT0004186	17124569	17124550	+
mmu-miR-3058-5p	1.08112	-1.08112	-0.112527	down	3.24115	2.62709	-2.07218	-1.95965	Detected	Detected	TCTTCCAGGTAAGCCG	chr10	0	MIMAT0014813	95021900	95021885	+
mmu-miR-3063-3p	1.43854	-1.43854	-0.524603	down	2.5092	2.70619	-2.44145	-1.91685	Detected	Detected	GGCGAGAGATCAGGA	chr11	0	MIMAT0014833	95824685	95824671	+
mmu-miR-3069-3p	1.60385	1.60385	0.681537	up	29.4825	13.7817	1.1131	0.431567	Detected	Detected	TGTGGCAGTACTTAGTGT	chr12	0	MIMAT0014845	106269350	106269334	+
mmu-miR-3072-5p	1.53846	-1.53846	-0.621483	down	9.08084	10.474	-0.585856	0.0356274	Detected	Detected	CCTGCCCTCCCTC	chr12	0	MIMAT0014852	110986112	110986124	-
mmu-miR-3082-5p	1.13522	1.13522	0.182972	up	14.5192	9.58883	0.0912125	-0.0917597	Detected	Detected	ACACAGACACACACAC	chr17	0	MIMAT0014872	25968332	25968318	+
mmu-miR-3096b-3p	1.2886	1.2886	0.365799	up	472.776	275.068	5.11633	4.75053	Detected	Detected	TGGCCTCAGGTAAATCC	chr5	0	MIMAT0019343	23358082	23358098	-
mmu-miR-30a-5p	1.43896	1.43896	0.525025	up	32.1402	16.7457	1.23763	0.712601	Detected	Detected	CTTCCAGTCGAGGATGT	chr1	0	MIMAT0000128	23279118	23279134	-
mmu-miR-30b-5p	1.07822	-1.07822	-0.10865	down	39.4657	31.9028	1.53385	1.6425	Detected	Detected	AGCTGAGTGTAGGATGT	chr15	0	MIMAT0000130	68169018	68169002	+
mmu-miR-30c-5p	1.11015	-1.11015	-0.150748	down	17.0821	14.2175	0.325733	0.476481	Detected	Detected	GCTGAGAGTGTAGGATGT	chr1	0	MIMAT0000514	23298558	23298575	-
mmu-miR-30d-5p	1.42512	-1.42512	-0.511085	down	16.1388	17.2435	0.243783	0.754867	Detected	Detected	CTTCCAGTCGGGGA	chr15	0	MIMAT0000515	68172802	68172789	+
mmu-miR-320-3p	1.28985	1.28985	0.367203	up	7.1461	4.15367	-0.931525	-1.29873	Detected	Detected	TCGCCCTCTCAAC	chr14	0	MIMAT0000666	70843373	70843385	-
mmu-miR-322-5p	1.307	-1.307	-0.386261	down	8.5075	8.33643	-0.679946	-0.293685	Detected	Detected	TCCAAAACATGAATTGCTGCTG	chrX	0	MIMAT0000548	50407475	50407454	+
mmu-miR-326-3p	1.5597	-1.5597	-0.641267	down	2.43923	2.8523	-2.48226	-1.84099	Detected	Detected	ACTGGAGGAAGGGCCCA	chr7	0	MIMAT0000559	106700842	106700858	-
mmu-miR-331-3p	1.0804	1.0804	0.111572	up	12.1452	8.4279	-0.16637	-0.277941	Detected	Detected	TTCTAGGATAGGCCCAGGG	chr10	0	MIMAT0000571	93426593	93426576	+
mmu-miR-345-5p	1.61244	1.61244	0.689247	up	9.17461	4.26585	-0.571035	-1.26028	Detected	Detected	AAGCACTGGACTAGGGGT	chr12	0	MIMAT0000595	110075204	110075220	-
mmu-miR-3470a	1.05063	-1.05063	-0.0712481	down	9.83392	7.74598	-0.470915	-0.399667	Detected	Detected	CCAGCCTGGTCTACA	chr6	0	MIMAT0015640	83040332	83040318	+
mmu-miR-3473	1.01423	1.01423	0.0203853	up	22.3401	16.5139	0.71288	0.692494	Detected	Detected	TGCTGAGCCATCTCTC	chrX	0	MIMAT0015645	159312925	159312911	+
mmu-miR-3473b	1.18456	-1.18456	-0.244347	down	139.83	124.182	3.35885	3.6032	Detected	Detected	CTGAGCCATCTCTCCA	chr10	0	MIMAT0020367	41390585	41390599	-
mmu-miR-34a-5p	1.31323	-1.31323	-0.393117	down	47.1413	46.4134	1.79024	2.18335	Detected	Detected	ACAACCAGCTAAGACACTGC	chr4	0	MIMAT0000542	149442584	149442603	-
mmu-miR-350-3p	1.22656	1.22656	0.294621	up	26.5114	16.2049	0.959862	0.665241	Detected	Detected	GAAAGTGTATGGGCTTTGTG	chr1	0	MIMAT0000605	178702537	178702518	+
mmu-miR-361-5p	1.00076	-1.00076	-0.0010941	down	13.6333	10.229	0.000385761	0.00147986	Detected	Detected	GTACCCCTGGAGATTCT	chrX	0	MIMAT0000704	110188459	110188443	+
mmu-miR-365-3p	1.87921	1.87921	0.910123	up	45.9962	18.3506	1.75476	0.844638	Detected	Detected	ATAAGGATTTTTAGGGGCATTA	chr11	0	MIMAT0000711	79539969	79539990	-
mmu-miR-374c-5p	1.23143	-1.23143	-0.300333	down	16.1158	14.8786	0.241722	0.542054	Detected	Detected	CACTTAGCAGGTTGTATT	chrX	0	MIMAT0014953	100768427	100768444	-
mmu-miR-378-3p	1.98714	1.98714	0.990693	up	48.3328	18.2354	1.82625	0.835556	Detected	Detected	CCTTCTGACTCCAA	chr18	0	MIMAT0003151	61557551	61557538	+
mmu-miR-378b	1.71946	1.71946	0.781955	up	47.1804	20.5718	1.79143	1.00948	Detected	Detected	TCTTCTGACTCCAAGTC	chr11	0	MIMAT0019348	88166345	88166360	-
mmu-miR-3960	1.04185	-1.04185	-0.0591426	down	90.5073	70.6951	2.73128	2.79042	Detected	Detected	CCCCCGCCTCCG	chr2	0	MIMAT0019336	32568485	32568475	+
mmu-miR-3963	1.16273	-1.16273	-0.217519	down	12542.2	10933.4	9.84582	10.0633	Detected	Detected	GTGTCAGAAGTGGGAT	chr3	0	MIMAT0019341	150686779	150686765	+
mmu-miR-3968	1.12976	1.12976	0.176021	up	1013.88	672.823	6.21699	6.04097	Detected	Detected	TGGTGTCTGGAGTGG	chr11	0	MIMAT0019352	115309366	115309353	+
mmu-miR-423-5p	1.17952	1.17952	0.2382	up	25.663	16.3119	0.912936	0.674736	Detected	Detected	AAAGTCTCGCTCTCTGC	chr11	0	MIMAT0004825	76891616	76891601	+
mmu-miR-425-5p	1.0316	-1.0316	-0.0448842	down	32.6518	25.2534	1.26041	1.30529	Detected	Detected	TCAACGGGAGTGATCGTG	chr9	0	MIMAT0004750	108471125	108471142	-
mmu-miR-451	1.73142	1.73142	0.791953	up	5.42853	2.35062	-1.32812	-2.12007	Detected	Detected	AACTCAGTAATGGTAACGGTTT	chr11	0	MIMAT0001632	77886689	77886709	-
mmu-miR-455-3p	1.62176	-1.62176	-0.697561	down	2.8626	3.48056	-2.25136	-1.5538	Detected	Detected	GTGTATATGCCCGTGG	chr4	0	MIMAT0003742	62917943	62917958	-
mmu-miR-466h-3p	1.00121	1.00121	0.00174904	up	10.3818	7.77407	-0.392695	-0.394444	Detected	Detected	GTGTGTGTGTGCGT	chr2	0	MIMAT0017274	10436573	10436585	-
mmu-miR-466i-3p	1.93434	1.93434	0.951842	up	8.19027	3.17444	-0.73477	-1.68661	Detected	Detected	TAGTGTGTATGTGTGTGTG	chr13	0	MIMAT0005834	17839389	17839407	-
mmu-miR-466i-5p	1.15052	-1.15052	-0.202287	down	82.4822	71.147	2.59733	2.79962	Detected	Detected	CACACACACACACACA	chr13	0	MIMAT0017325	17839361	17839376	-
mmu-miR-466q	1.03291	1.03291	0.0467166	up	4.34591	3.15442	-1.64902	-1.69574	Detected	Detected	ACGTATGTGTGTGTGTG	chr3	0	MIMAT0020631	28318914	28318929	-
mmu-miR-467f	1.85294	1.85294	0.889816	up	10.969	4.43822	-0.313318	-1.20313	Detected	Detected	TGTAGGTGTGTGTGTGT	chr11	0	MIMAT0005846	69449002	69448987	+
mmu-miR-484	1.14599	1.14599	0.196599	up	13.7848	9.01823	0.0163291	-0.18027	Detected	Detected	ATCGGGAGGGGACTGA	chr16	0	MIMAT0003127	14159730	14159744	-
mmu-miR-494-3p	1.16058	1.16058	0.214842	up	277.118	179.016	4.34567	4.13083	Detected	Detected	GAGGTTTCCCGTGTA	chr12	0	MIMAT0003182	110953584	110953598	-
mmu-miR-500-3p	1.79693	1.79693	0.845533	up	10.5773	4.41311	-0.365786	-1.21132	Detected	Detected	TGAACCCTTGCCCAGG	chrX	0	MIMAT0003507	6814888	6814873	+
mmu-miR-5097	1.72036	1.72036	0.782712	up	3130	1364.04	7.84327	7.06055	Detected	Detected	TGGCGCCTGAACAG	chr18	0	MIMAT0020604	41356172	41356185	-
mmu-miR-5099	1.52865	1.52865	0.612255	up	8.27646	4.05919	-0.719668	-1.33192	Detected	Detected	GGAGCACCACATCG	chr12	0	MIMAT0020606	37542844	37542856	-
mmu-miR-5100	1.37833	-1.37833	-0.462918	down	4455.92	4604.6	8.35283	8.81575	Detected	Detected	AGAGGCACCGCTGG	chr11	0	MIMAT0020607	60542208	60542220	-
mmu-miR-5105	1.43576	1.43576	0.521812	up	107.037	55.8927	2.97329	2.45147	Detected	Detected	GGCCCCCCACG	chr5	0	MIMAT0020612	147072599	147072608	-
mmu-miR-5109	1.01117	1.01117	0.0160203	up	1077.07	798.59	6.30422	6.2882	Detected	Detected	TCGGATTCCCCTGG	chr5	0	MIMAT0020617	17282643	17282631	+
mmu-miR-5126	1.05543	-1.05543	-0.0778298	down	182.018	144.027	3.73925	3.81708	Detected	Detected	CCCCGCCCCCG	chr1	0	MIMAT0020637	84692477	84692486	-
mmu-miR-5128	1.6432	1.6432	0.71651	up	15.7	7.16327	0.204014	-0.512496	Detected	Detected	AGCCATCTCGCCAGC	chr2	0	MIMAT0020639	37543793	37543780	+
mmu-miR-532-5p	1.48631	1.48631	0.571734	up	7.2232	3.64353	-0.916044	-1.48778	Detected	Detected	ACGGTCCTACACTCAAG	chrX	0	MIMAT0002889	6825569	6825554	+
mmu-miR-5620-3p	1.1188	-1.1188	-0.161952	down	2.61693	2.19506	-2.38081	-2.21885	Detected	Detected	GTGAGGCAGGGGG	chr7	0	MIMAT0022368	7251646	7251657	-
mmu-miR-5622-3p	1.3298	1.3298	0.411214	up	17.2588	9.73027	0.340579	-0.0706348	Detected	Detected	GCACCACCACTACCC	chr2	0	MIMAT0022372	152690849	152690862	-
mmu-miR-574-5p	1.09209	-1.09209	-0.127089	down	22.7423	18.6206	0.738624	0.865713	Detected	Detected	ACACACTCACACACACAC	chr5	0	MIMAT0004893	65361573	65361589	-
mmu-miR-652-3p	1.40534	-1.40534	-0.490923	down	30.6398	32.2827	1.16865	1.65958	Detected	Detected	CACAACCCTAGTGGCG	chrX	0	MIMAT0003711	139173608	139173623	-
mmu-miR-669p-3p	1.31131	1.31131	0.391008	up	7.12764	4.07514	-0.935257	-1.32627	Detected	Detected	ATACGTGTGTGTGTGTATG	chr2	0	MIMAT0014890	10410799	10410817	-
mmu-miR-674-3p	1.8608	1.8608	0.895923	up	43.0356	17.3392	1.65878	0.762855	Detected	Detected	TTGTTCTGAGATGGGAGCT	chr2	0	MIMAT0003741	117010925	117010943	-
mmu-miR-677-3p	1.32711	1.32711	0.408291	up	65.0885	36.7704	2.25565	1.84736	Detected	Detected	CCTTCTCAGGAACGG	chr10	0	MIMAT0017246	127522402	127522416	-
mmu-miR-690	1.33906	-1.33906	-0.421218	down	36.8198	36.9643	1.43373	1.85495	Detected	Detected	TTTGGTTGTGAGCCTA	chr16	0	MIMAT0003469	28600124	28600110	+
mmu-miR-697	1.01636	-1.01636	-0.0234065	down	8.47061	6.4545	-0.686216	-0.662809	Detected	Detected	TCTCCACAGGACCAG	chr4	0	MIMAT0003487	124409019	124409032	-
mmu-miR-702	1.1135	1.1135	0.155102	up	3.91297	2.63462	-1.80042	-1.95552	Detected	Detected	GAGCGGGGTAAAGGGTG	chr5	0	MIMAT0003492	137467395	137467410	-
mmu-miR-706	1.14752	1.14752	0.198513	up	2.42311	1.58313	-2.49182	-2.69033	Detected	Detected	TTTTTTGAGACAGGGTTTC	chr6	0	MIMAT0003496	119984267	119984250	+
mmu-miR-709	1.32477	-1.32477	-0.405747	down	172.67	171.498	3.66319	4.06894	Detected	Detected	TCCTCCTGCCTC	chr8	0	MIMAT0003499	86610074	86610084	-
mmu-miR-712-5p	1.04975	-1.04975	-0.0700474	down	7.53556	5.93067	-0.854967	-0.784919	Detected	Detected	GGTACCGCCCGGG		0	MIMAT0003502
mmu-miR-714	1.27968	1.27968	0.355785	up	8.11901	4.75667	-0.747378	-1.10316	Detected	Detected	GCGACCGACCGGCC		0	MIMAT0003505
mmu-miR-720	1.38869	-1.38869	-0.473728	down	6932.22	7217.39	8.99042	9.46415	Detected	Detected	TGGAGGCCCCAG	chr3	0	MIMAT0003484	88920593	88920583	+
mmu-miR-7a-1-3p	1.11377	-1.11377	-0.155458	down	3.31971	2.77204	-2.03762	-1.88217	Detected	Detected	TATGGCAGACTGTGATTTG	chr13	0	MIMAT0004670	58494226	58494208	+
mmu-miR-7a-5p	1.28956	1.28956	0.366873	up	107.137	62.2876	2.97463	2.60776	Detected	Detected	ACAACAAAATCACTAGTCTTCC	chr7	0	MIMAT0000677	86033182	86033203	-
mmu-miR-877-3p	1.08746	-1.08746	-0.120958	down	2.91413	2.37587	-2.22562	-2.10466	Detected	Detected	TGGGAGGAGGGAGAAGA	chr17	0	MIMAT0004862	36097758	36097742	+
mmu-miR-92a-3p	1.11591	-1.11591	-0.158221	down	349.599	292.483	4.68088	4.8391	Detected	Detected	CAGGCCGGGACAAGTGC	chr14	0	MIMAT0000539	115443702	115443718	-
mmu-miR-93-5p	1.17028	1.17028	0.226854	up	139.114	89.1217	3.35144	3.12459	Detected	Detected	CTACCTGCACGAACAG	chr5	0	MIMAT0000540	138606787	138606772	+
mmu-miR-96-5p	1.65677	1.65677	0.728375	up	43.7709	19.8073	1.68322	0.954843	Detected	Detected	AGCAAAAATGTGCTAGTGCCAA	chr6	0	MIMAT0000541	30119491	30119470	+
mmu-miR-98-5p	1.12215	-1.12215	-0.16627	down	34.45	28.983	1.33775	1.50402	Detected	Detected	AACAATACAACTTACTACCTCA	chrX	0	MIMAT0000545	148347772	148347793	-
mmu-miR-99a-5p	1.41037	1.41037	0.496076	up	497.994	264.723	5.1913	4.69523	Detected	Detected	CACAAGATCGGATCTACGG	chr16	0	MIMAT0000131	77599188	77599206	-
mmu-miR-99b-5p	1.46849	1.46849	0.554329	up	45.1623	23.0573	1.72837	1.17404	Detected	Detected	CGCAAGGTCGGTTCTA	chr17	0	MIMAT0000132	17967164	17967179	-
