# Supplementary material for: Changing expression profiles of lncRNAs, mRNAs, circRNAs and miRNAs during osteoclastogenesis
Source: Sci Rep. 2016 Feb 9;6:21499. doi: 10.1038/srep21499 (PMC4746671; doi:10.1038/srep21499)
Supplement: Supplementary Dataset 8 [file srep21499-s9.xls]

## Sheet: Sheet1
systematic_name	FC (abs) ([1] vs [3])	FC ([1] vs [3])	Log FC ([1] vs [3])	Regulation ([1] vs [3])	1:gTotalProbeSignal(raw)	3:gTotalProbeSignal(raw)	1:gTotalProbeSignal(normalized)	3:gTotalProbeSignal(normalized)	1:gFEFlags	3:gFEFlags	active_sequence	chr	control_type	mirbase accession No	start	stop	strand
mghv-miR-M1-2-3p	2.647	2.647	1.40436	up	6.93719	10.7463	-0.97433	-2.37869	Detected	Detected	AAAGAGGGGGAGAGGGGGT		0	MIMAT0001565
mmu-let-7c-1-3p	3.58872	3.58872	1.84347	up	5.59087	6.38807	-1.28561	-3.12908	Detected	Detected	GGAAAGCTAGAAGGTTGTACA	chr16	0	MIMAT0004622	77599963	77599983	-
mmu-miR-106b-3p	3.08816	3.08816	1.62675	up	1.97257	2.61916	-2.78861	-4.41535	Detected	Detected	GCAGCAAGTACCCAC	chr5	0	MIMAT0004582	138607037	138607023	+
mmu-miR-1231-5p	2.87631	2.87631	1.52422	up	8.68957	12.3878	-0.649397	-2.17361	Detected	Detected	TCTCTCCTGCAGCTCT	chr1	0	MIMAT0022357	137351202	137351188	+
mmu-miR-132-3p	3.57329	3.57329	1.83725	up	21.8024	25.0188	0.677736	-1.15952	Detected	Detected	CGACCATGGCTGTAGA	chr11	0	MIMAT0000144	74987231	74987246	-
mmu-miR-1895	2.82016	2.82016	1.49578	up	9.45381	13.7456	-0.527786	-2.02356	Detected	Detected	TCCTCCTCGTCCTCC	chr3	0	MIMAT0007867	133903537	133903524	+
mmu-miR-18a-3p	2.94541	2.94541	1.55847	up	5.32676	7.41561	-1.35542	-2.91389	Detected	Detected	CAGAAGGAGCACTTAGGGC	chr14	0	MIMAT0004626	115443133	115443151	-
mmu-miR-18a-5p	2.73215	2.73215	1.45004	up	178.016	267.168	3.70718	2.25714	Detected	Detected	CTATCTGCACTAGATGCAC	chr14	0	MIMAT0000528	115443093	115443111	-
mmu-miR-1904	2.77918	2.77918	1.47466	up	13.5969	20.0611	-0.00347471	-1.47813	Detected	Detected	CCTCCCTCCAGAGG	chr13	0	MIMAT0007874	110694036	110694048	-
mmu-miR-1934-3p	3.03961	3.03961	1.60389	up	2.62137	3.53623	-2.37836	-3.98225	Detected	Detected	TCACCAGCCCCACC	chr11	0	MIMAT0017341	69476602	69476615	-
mmu-miR-1941-5p	156.908	156.908	7.29377	up	3.82661	0.1	-1.83261	-9.12639	Detected	Not Detected	AAGCCTCTGTACCAGC	chr15	0	MIMAT0009405	101199804	101199818	-
mmu-miR-202-3p	2.87773	2.87773	1.52493	up	51.6702	73.6241	1.92258	0.397647	Detected	Detected	TCTTCCCATGCGCTA	chr7	0	MIMAT0000235	147143653	147143640	+
mmu-miR-20a-3p	2.37127	2.37127	1.24566	up	5.05886	8.74785	-1.42987	-2.67553	Detected	Detected	CTTTAAGTGCTCGTAATGCA	chr14	0	MIMAT0004627	115443443	115443462	-
mmu-miR-212-3p	2.23104	2.23104	1.15772	up	17.6967	32.5249	0.376729	-0.780989	Detected	Detected	TGGCCGTGACTGGA	chr11	0	MIMAT0000659	74986953	74986966	-
mmu-miR-3058-5p	2.52259	2.52259	1.3349	up	3.24115	5.26845	-2.07218	-3.40708	Detected	Detected	TCTTCCAGGTAAGCCG	chr10	0	MIMAT0014813	95021900	95021885	+
mmu-miR-3063-3p	102.888	102.888	6.68493	up	2.5092	0.1	-2.44145	-9.12639	Detected	Not Detected	GGCGAGAGATCAGGA	chr11	0	MIMAT0014833	95824685	95824671	+
mmu-miR-3070a-3p	460.923	460.923	8.84838	up	11.2408	0.1	-0.278005	-9.12639	Detected	Not Detected	TCTACCCCTGACGGT	chr12	0	MIMAT0014847	110826216	110826230	-
mmu-miR-3072-5p	3.33791	3.33791	1.73895	up	9.08084	11.1553	-0.585856	-2.3248	Detected	Detected	CCTGCCCTCCCTC	chr12	0	MIMAT0014852	110986112	110986124	-
mmu-miR-3470a	2.50022	2.50022	1.32205	up	9.83392	16.1279	-0.470915	-1.79297	Detected	Detected	CCAGCCTGGTCTACA	chr6	0	MIMAT0015640	83040332	83040318	+
mmu-miR-376a-3p	208.23	208.23	7.70204	up	5.07825	0.1	-1.42435	-9.12639	Detected	Not Detected	ACGTGGATTTTCCTCTA	chr12	0	MIMAT0000740	110962038	110962054	-
mmu-miR-376b-3p	136.057	136.057	7.08807	up	3.31812	0.1	-2.03832	-9.12639	Detected	Not Detected	AAGTGGATGTTCCTCTAT	chr12	0	MIMAT0001092	110961721	110961738	-
mmu-miR-451	222.593	222.593	7.79827	up	5.42853	0.1	-1.32812	-9.12639	Detected	Not Detected	AACTCAGTAATGGTAACGGTTT	chr11	0	MIMAT0001632	77886689	77886709	-
mmu-miR-452-5p	403.593	403.593	8.65676	up	9.84268	0.1	-0.46963	-9.12639	Detected	Not Detected	GTCTCAGTTTCCTCTGCA	chrX	0	MIMAT0001637	69507600	69507583	+
mmu-miR-466f-3p	274.625	274.625	8.10132	up	6.69746	0.1	-1.02507	-9.12639	Detected	Not Detected	GTGTGTATGTGTGTGTG	chr2	0	MIMAT0004882	10388629	10388645	-
mmu-miR-466g	390.318	390.318	8.60851	up	9.51895	0.1	-0.517879	-9.12639	Detected	Not Detected	TGTGTGTGCATGTGTC	chr2	0	MIMAT0004883	10436275	10436289	-
mmu-miR-466h-3p	12.276	12.276	3.61777	up	10.3818	3.46773	-0.392695	-4.01047	Detected	Detected	GTGTGTGTGTGCGT	chr2	0	MIMAT0017274	10436573	10436585	-
mmu-miR-466i-3p	335.837	335.837	8.39162	up	8.19027	0.1	-0.73477	-9.12639	Detected	Not Detected	TAGTGTGTATGTGTGTGTG	chr13	0	MIMAT0005834	17839389	17839407	-
mmu-miR-466q	178.201	178.201	7.47736	up	4.34591	0.1	-1.64902	-9.12639	Detected	Not Detected	ACGTATGTGTGTGTGTG	chr3	0	MIMAT0020631	28318914	28318929	-
mmu-miR-467a-3p	49.0273	49.0273	5.61551	up	1.19566	0.1	-3.51087	-9.12639	Detected	Not Detected	TGTAGGTGTGTGTATGTATA	chr2	0	MIMAT0002108	10398019	10398038	-
mmu-miR-467f	8.80049	8.80049	3.13758	up	10.969	5.11083	-0.313318	-3.4509	Detected	Detected	TGTAGGTGTGTGTGTGT	chr11	0	MIMAT0005846	69449002	69448987	+
mmu-miR-5097	3.0259	3.0259	1.59736	up	3130	4241.51	7.84327	6.2459	Detected	Detected	TGGCGCCTGAACAG	chr18	0	MIMAT0020604	41356172	41356185	-
mmu-miR-5099	3.52982	3.52982	1.81959	up	8.27646	9.6144	-0.719668	-2.53926	Detected	Detected	GGAGCACCACATCG	chr12	0	MIMAT0020606	37542844	37542856	-
mmu-miR-5105	2.06463	2.06463	1.04588	up	107.037	212.58	2.97329	1.9274	Detected	Detected	GGCCCCCCACG	chr5	0	MIMAT0020612	147072599	147072608	-
mmu-miR-5107	2.69704	2.69704	1.43138	up	5.01532	7.62502	-1.44234	-2.87372	Detected	Detected	TGTCCCTGCCTCCT	chr18	0	MIMAT0020615	60971748	60971760	-
mmu-miR-5109	2.35447	2.35447	1.2354	up	1077.07	1875.78	6.30422	5.06881	Detected	Detected	TCGGATTCCCCTGG	chr5	0	MIMAT0020617	17282643	17282631	+
mmu-miR-5110	763.881	763.881	9.5772	up	18.6293	0.1	0.450817	-9.12639	Detected	Not Detected	AATTCCACCACCCTCT	chr11	0	MIMAT0020618	85574145	85574131	+
mmu-miR-5111-5p	74.0653	74.0653	6.21073	up	1.80628	0.1	-2.91566	-9.12639	Detected	Not Detected	CTCTACCACTGAGCTA	chr2	0	MIMAT0022743	156959669	156959655	+
mmu-miR-5112	480.818	480.818	8.90935	up	11.726	0.1	-0.217039	-9.12639	Detected	Not Detected	GTGCTCTCCCGCT	chr18	0	MIMAT0020620	82889690	82889701	-
mmu-miR-5119	21.3567	21.3567	4.41662	up	55.8897	10.7307	2.03583	-2.38079	Detected	Detected	CCAGCCCCAGGATG	chr11	0	MIMAT0020627	98123958	98123970	-
mmu-miR-5121	2.1161	2.1161	1.08141	up	2.53162	4.90561	-2.42862	-3.51003	Detected	Detected	GGAGATGTCTCATCACA	chr7	0	MIMAT0020629	52382354	52382339	+
mmu-miR-5128	3.11804	3.11804	1.64064	up	15.7	20.6466	0.204014	-1.43663	Detected	Detected	AGCCATCTCGCCAGC	chr2	0	MIMAT0020639	37543793	37543780	+
mmu-miR-5130	180.838	180.838	7.49855	up	4.41021	0.1	-1.62783	-9.12639	Detected	Not Detected	GCCTGCCTCGCC	chr14	0	MIMAT0020641	103381790	103381780	+
mmu-miR-5620-3p	2.73596	2.73596	1.45205	up	2.61693	3.92205	-2.38081	-3.83285	Detected	Detected	GTGAGGCAGGGGG	chr7	0	MIMAT0022368	7251646	7251657	-
mmu-miR-5622-3p	4.26975	4.26975	2.09415	up	17.2588	16.5744	0.340579	-1.75357	Detected	Detected	GCACCACCACTACCC	chr2	0	MIMAT0022372	152690849	152690862	-
mmu-miR-574-3p	260.893	260.893	8.02731	up	6.36256	0.1	-1.09907	-9.12639	Detected	Not Detected	TGTGGGTGTGTGCAT	chr5	0	MIMAT0004894	65361611	65361624	-
mmu-miR-664-5p	311.982	311.982	8.28532	up	7.60851	0.1	-0.841068	-9.12639	Detected	Not Detected	CCAGTCATTTTCCCCA	chr1	0	MIMAT0017353	187066859	187066874	-
mmu-miR-669h-3p	123.961	123.961	6.95374	up	3.02311	0.1	-2.17265	-9.12639	Detected	Not Detected	TGTGCATGTGTGTATATGC	chr2	0	MIMAT0005842	10439850	10439867	-
mmu-miR-669p-3p	292.264	292.264	8.19113	up	7.12764	0.1	-0.935257	-9.12639	Detected	Not Detected	ATACGTGTGTGTGTGTATG	chr2	0	MIMAT0014890	10410799	10410817	-
mmu-miR-671-5p	11.0446	11.0446	3.46527	up	22.4717	8.34289	0.721357	-2.74391	Detected	Detected	CTCCAGCCCCTCC	chr5	0	MIMAT0003731	24097961	24097972	-
mmu-miR-697	2.70223	2.70223	1.43415	up	8.47061	12.8535	-0.686216	-2.12037	Detected	Detected	TCTCCACAGGACCAG	chr4	0	MIMAT0003487	124409019	124409032	-
mmu-miR-700-3p	2.00906	2.00906	1.00652	up	1.15972	2.36696	-3.55491	-4.56142	Detected	Detected	GGTGGACTCGGTTCC	chr4	0	MIMAT0003490	134972542	134972528	+
mmu-miR-702	8.46272	8.46272	3.08112	up	3.91297	1.89595	-1.80042	-4.88154	Detected	Detected	GAGCGGGGTAAAGGGTG	chr5	0	MIMAT0003492	137467395	137467410	-
mmu-miR-706	3.71969	3.71969	1.89518	up	2.42311	2.67114	-2.49182	-4.387	Detected	Detected	TTTTTTGAGACAGGGTTTC	chr6	0	MIMAT0003496	119984267	119984250	+
mmu-miR-709	2.43545	2.43545	1.28419	up	172.67	290.714	3.66319	2.379	Detected	Detected	TCCTCCTGCCTC	chr8	0	MIMAT0003499	86610074	86610084	-
mmu-miR-712-5p	4.09196	4.09196	2.03279	up	7.53556	7.55117	-0.854967	-2.88776	Detected	Detected	GGTACCGCCCGGG		0	MIMAT0003502
mmu-miR-714	4.01461	4.01461	2.00526	up	8.11901	8.29258	-0.747378	-2.75264	Detected	Detected	GCGACCGACCGGCC		0	MIMAT0003505
mmu-miR-720	2.2533	2.2533	1.17204	up	6932.22	12614.9	8.99042	7.81838	Detected	Detected	TGGAGGCCCCAG	chr3	0	MIMAT0003484	88920593	88920583	+
mmu-miR-877-3p	3.04299	3.04299	1.60549	up	2.91413	3.9268	-2.22562	-3.83111	Detected	Detected	TGGGAGGAGGGAGAAGA	chr17	0	MIMAT0004862	36097758	36097742	+
mmu-miR-99b-3p	2.90175	2.90175	1.53692	up	1.29991	1.83689	-3.39027	-4.92719	Detected	Detected	CGGACCCACAGACAC	chr17	0	MIMAT0004525	17967203	17967217	-
mmu-miR-101a-3p	4.12844	-4.12844	-2.0456	down	7.49328	126.849	-0.863084	1.18251	Detected	Detected	TTCAGTTATCACAGTACTGTA	chr4	0	MIMAT0000133	101019620	101019600	+
mmu-miR-101c	143.533	-143.533	-7.16524	down	0.1	58.8548	-7.09061	0.0746288	Not Detected	Detected	TCAGTTATCACAGTACTGT	chr9	0	MIMAT0019349	3038732	3038715	+
mmu-miR-10a-5p	2.53394	-2.53394	-1.34138	down	12.0079	124.765	-0.182767	1.15861	Detected	Detected	CACAAATTCGGATCTACAGGG	chr11	0	MIMAT0000648	96178502	96178522	-
mmu-miR-10b-5p	23.1144	-23.1144	-4.53072	down	0.1	9.4779	-7.09061	-2.55989	Not Detected	Detected	CACAAATTCGGTTCTACAGGG	chr2	0	MIMAT0000208	74564133	74564153	-
mmu-miR-1196-5p	45.2559	-45.2559	-5.50003	down	0.1	18.5569	-7.09061	-1.59058	Not Detected	Detected	AGGCAGAGGCAGGT	chr14	0	MIMAT0005857	62371096	62371083	+
mmu-miR-125a-3p	27.7264	-27.7264	-4.79319	down	0.1	11.369	-7.09061	-2.29742	Not Detected	Detected	GGCTCCCAAGAACCTC	chr17	0	MIMAT0004528	17967826	17967840	-
mmu-miR-125b-2-3p	4.47943	-4.47943	-2.16331	down	0.1	1.83676	-7.09061	-4.9273	Not Detected	Detected	AGGTCCCAAGAACCTG	chr16	0	MIMAT0004529	77646569	77646584	-
mmu-miR-130b-5p	12.5663	-12.5663	-3.65148	down	0.1	5.15272	-7.09061	-3.43912	Not Detected	Detected	AGTAGTGCAACAGGGAAAGA	chr16	0	MIMAT0004583	17124187	17124168	+
mmu-miR-135a-1-3p	23.5883	-23.5883	-4.56	down	0.1	9.67222	-7.09061	-2.53061	Not Detected	Detected	CGCCACGGCTCCA	chr9	0	MIMAT0004531	106056519	106056531	-
mmu-miR-138-5p	30.4027	-30.4027	-4.92613	down	0.1	12.4664	-7.09061	-2.16448	Not Detected	Detected	CGGCCTGATTCACAA	chr8	0	MIMAT0000150	96848220	96848234	-
mmu-miR-141-3p	16.4765	-16.4765	-4.04234	down	0.1	6.7561	-7.09061	-3.04827	Not Detected	Detected	CCATCTTTACCAGACAG	chr6	0	MIMAT0000153	124668000	124667984	+
mmu-miR-142-3p	3.05206	-3.05206	-1.60978	down	203.934	2552.19	3.90328	5.51306	Detected	Detected	TCCATAAAGTAGGAAACACTACA	chr11	0	MIMAT0000155	87570406	87570427	-
mmu-miR-142-5p	4.49094	-4.49094	-2.16702	down	24.5412	451.922	0.848453	3.01547	Detected	Detected	AGTAGTGCTTTCTACTTTA	chr11	0	MIMAT0000154	87570372	87570389	-
mmu-miR-146b-5p	8.82544	-8.82544	-3.14167	down	6.05025	218.947	-1.17169	1.96998	Detected	Detected	AGCCTATGGAATTCAGTTC	chr19	0	MIMAT0003475	46417283	46417301	-
mmu-miR-149-3p	33.6793	-33.6793	-5.07379	down	0.1	13.81	-7.09061	-2.01682	Not Detected	Detected	GCACCGCCCCC	chr1	0	MIMAT0016990	94747009	94747019	-
mmu-miR-152-3p	20.6695	-20.6695	-4.36943	down	0.1	8.47541	-7.09061	-2.72118	Not Detected	Detected	CCAAGTTCTGTCATGCA	chr11	0	MIMAT0000162	96711757	96711773	-
mmu-miR-181a-5p	5.23789	-5.23789	-2.38899	down	2.60773	56.0079	-2.38589	0.00309896	Detected	Detected	ACTCACCGACAGCG	chr1	0	MIMAT0000210	139863054	139863067	-
mmu-miR-181b-5p	2.21755	-2.21755	-1.14896	down	3.62456	32.9578	-1.91088	-0.761911	Detected	Detected	ACCCACCGACAGCA	chr1	0	MIMAT0000673	139863236	139863249	-
mmu-miR-183-3p	7.20104	-7.20104	-2.8482	down	0.1	2.95274	-7.09061	-4.2424	Not Detected	Detected	TTATGGCCCTTCGGT	chr6	0	MIMAT0004539	30119733	30119719	+
mmu-miR-1839-5p	89.1427	-89.1427	-6.47804	down	0.1	36.5524	-7.09061	-0.612565	Not Detected	Detected	CAAGACCTGTTCTATCTAC	chr7	0	MIMAT0009456	88674809	88674826	-
mmu-miR-186-5p	19.7663	-19.7663	-4.30497	down	0.1	8.10504	-7.09061	-2.78564	Not Detected	Detected	AGCCCAAAAGGAGAATTCTTT	chr3	0	MIMAT0000215	157207250	157207270	-
mmu-miR-1897-5p	9.00941	-9.00941	-3.17143	down	0.1	3.69425	-7.09061	-3.91918	Not Detected	Detected	CCCCCTCTTTCTCCA	chr3	0	MIMAT0007864	34537404	34537417	-
mmu-miR-1906	10.2905	-10.2905	-3.36324	down	0.1	4.21956	-7.09061	-3.72737	Not Detected	Detected	AGCCCTGCCTCAGG	chr12	0	MIMAT0007872	110782806	110782819	-
mmu-miR-191-5p	10.2666	-10.2666	-3.35989	down	0.1	4.20977	-7.09061	-3.73072	Not Detected	Detected	CAGCTGCTTTTGGGA	chr9	0	MIMAT0000221	108470664	108470678	-
mmu-miR-192-5p	33.6813	-33.6813	-5.07387	down	0.1	13.8108	-7.09061	-2.01674	Not Detected	Detected	GGCTGTCAATTCATAGGTC	chr19	0	MIMAT0000517	6264859	6264877	-
mmu-miR-193-3p	2.49929	-2.49929	-1.32152	down	22.0347	225.815	0.693021	2.01454	Detected	Detected	ACTGGGACTTTGTAGGC	chr11	0	MIMAT0000223	79525516	79525532	-
mmu-miR-193-5p	4.8937	-4.8937	-2.29093	down	0.1	2.00663	-7.09061	-4.79968	Not Detected	Detected	TCATCTTGCCCGCA	chr11	0	MIMAT0004544	79525485	79525498	-
mmu-miR-194-5p	38.094	-38.094	-5.25149	down	0.1	15.6202	-7.09061	-1.83912	Not Detected	Detected	TCCACATGGAGTTGCT	chr1	0	MIMAT0000224	187137210	187137225	-
mmu-miR-195-5p	48.1518	-48.1518	-5.58952	down	0.1	19.7444	-7.09061	-1.50109	Not Detected	Detected	GCCAATATTTCTGTGCTGC	chr11	0	MIMAT0000225	70048566	70048584	-
mmu-miR-199a-5p	14.0202	-14.0202	-3.80943	down	0.1	5.74888	-7.09061	-3.28118	Not Detected	Detected	GAACAGGTAGTCTGAACAC	chr1	0	MIMAT0000229	164147979	164147997	-
mmu-miR-199b-5p	9.54281	-9.54281	-3.25441	down	0.1	3.91297	-7.09061	-3.8362	Not Detected	Detected	GAACAGGTAGTCTAAACACTGG	chr2	0	MIMAT0000672	32174006	32174027	-
mmu-miR-200c-3p	11.2373	-11.2373	-3.49022	down	0.1	4.60778	-7.09061	-3.60039	Not Detected	Detected	TCCATCATTACCCGGC	chr6	0	MIMAT0000657	124668406	124668391	+
mmu-miR-21-5p	2.05224	-2.05224	-1.0372	down	983.45	8275.81	6.17303	7.21023	Detected	Detected	TCAACATCAGTCTGATAAGC	chr11	0	MIMAT0000530	86397607	86397588	+
mmu-miR-210-3p	5.09139	-5.09139	-2.34806	down	8.39387	175.238	-0.699346	1.64872	Detected	Detected	TCAGCCGCTGTCACAC	chr7	0	MIMAT0000658	148407369	148407354	+
mmu-miR-219-5p	59.6188	-59.6188	-5.89769	down	0.1	24.4463	-7.09061	-1.19291	Not Detected	Detected	AGAATTGCGTTTGGACAATCA	chr2	0	MIMAT0000664	29701189	29701169	+
mmu-miR-221-5p	9.16956	-9.16956	-3.19685	down	0.1	3.75992	-7.09061	-3.89376	Not Detected	Detected	ACAGAAATCTACATTGTATGC	chrX	0	MIMAT0017060	18723464	18723444	+
mmu-miR-223-3p	2.62264	-2.62264	-1.39102	down	2.33251	25.0838	-2.5468	-1.15578	Detected	Detected	TGGGGTATTTGACAAACTGAC	chrX	0	MIMAT0000665	93438224	93438244	-
mmu-miR-24-1-5p	11.2768	-11.2768	-3.49529	down	0.1	4.62398	-7.09061	-3.59532	Not Detected	Detected	ACTGATATCAGCTCAGTAGGC	chr13	0	MIMAT0000218	63402523	63402543	-
mmu-miR-24-2-5p	2.4153	-2.4153	-1.2722	down	2.69855	26.7259	-2.3365	-1.06429	Detected	Detected	ACTGTTTCAGCTCAGTA	chr8	0	MIMAT0005440	86732743	86732759	-
mmu-miR-26a-5p	2.3077	-2.3077	-1.20646	down	26.7464	253.09	0.972591	2.17905	Detected	Detected	AGCCTATCCTGGATTA	chr9	0	MIMAT0000533	118940935	118940950	-
mmu-miR-28-5p	23.4593	-23.4593	-4.55209	down	0.1	9.61935	-7.09061	-2.53852	Not Detected	Detected	CTCAATAGACTGTGAGCTCC	chr16	0	MIMAT0000653	24827956	24827975	-
mmu-miR-29b-3p	5.29283	-5.29283	-2.40404	down	103.512	2246.51	2.92497	5.32901	Detected	Detected	AACACTGATTTCAAATGGTGC	chr1	0	MIMAT0000127	196863287	196863307	-
mmu-miR-29c-3p	2.38023	-2.38023	-1.2511	down	86.7265	846.448	2.66972	3.92082	Detected	Detected	TAACCGATTTCAAATGGTGCTA	chr1	0	MIMAT0000536	196863794	196863815	-
mmu-miR-29c-5p	33.7892	-33.7892	-5.07849	down	0.1	13.855	-7.09061	-2.01212	Not Detected	Detected	GAACACCAGGAGAAATCGGTC	chr1	0	MIMAT0004632	196863757	196863777	-
mmu-miR-3068-3p	7.92359	-7.92359	-2.98616	down	0.1	3.24902	-7.09061	-4.10445	Not Detected	Detected	TGTTGGAGTACTGCAATT	chr12	0	MIMAT0014843	88778701	88778684	+
mmu-miR-3081-5p	71.6017	-71.6017	-6.16192	down	0.1	29.3598	-7.09061	-0.928689	Not Detected	Detected	GCTCACCGCTCCA	chr16	0	MIMAT0014870	44558196	44558184	+
mmu-miR-3085-3p	17.6725	-17.6725	-4.14343	down	0.1	7.2465	-7.09061	-2.94717	Not Detected	Detected	GAGGGGGCCATAGC	chr19	0	MIMAT0014879	42354647	42354635	+
mmu-miR-3096-5p	8.74765	-8.74765	-3.1289	down	0.1	3.58692	-7.09061	-3.96171	Not Detected	Detected	AGTTCTCATCCTTGGCC	chr5	0	MIMAT0014913	23216826	23216811	+
mmu-miR-3098-5p	21.121	-21.121	-4.40061	down	0.1	8.66053	-7.09061	-2.69	Not Detected	Detected	GCTCCTACTCCTGCT	chr6	0	MIMAT0014917	125145833	125145846	-
mmu-miR-30a-3p	24.7529	-24.7529	-4.62953	down	0.1	10.1498	-7.09061	-2.46108	Not Detected	Detected	GCTGCAAACATCCGACT	chr1	0	MIMAT0000129	23279159	23279175	-
mmu-miR-30d-3p	10.4682	-10.4682	-3.38794	down	0.1	4.2924	-7.09061	-3.70267	Not Detected	Detected	GCAGCAAACATCTGACTGA	chr15	0	MIMAT0017011	68172842	68172824	+
mmu-miR-30e-5p	2.12551	-2.12551	-1.08781	down	16.5453	144.201	0.279671	1.36748	Detected	Detected	CTTCCAGTCAAGGATGT	chr4	0	MIMAT0000248	120445248	120445232	+
mmu-miR-3102-5p	11.8457	-11.8457	-3.56629	down	2.9687	144.197	-2.19885	1.36744	Detected	Detected	CAGCCCCACCCTG	chr7	0	MIMAT0014933	108030841	108030829	+
mmu-miR-32-3p	22.5421	-22.5421	-4.49455	down	0.1	9.24324	-7.09061	-2.59606	Not Detected	Detected	AATATCACACACACTAAATTG	chr4	0	MIMAT0017050	56908167	56908147	+
mmu-miR-32-5p	25.5394	-25.5394	-4.67465	down	0.1	10.4723	-7.09061	-2.41596	Not Detected	Detected	TGCAACTTAGTAATGTGCAA	chr4	0	MIMAT0000654	56908127	56908108	+
mmu-miR-324-3p	29.2258	-29.2258	-4.86917	down	0.1	11.9838	-7.09061	-2.22144	Not Detected	Detected	AGCAGCACCTGGGGC	chr11	0	MIMAT0000556	69825603	69825616	-
mmu-miR-324-5p	2.21555	-2.21555	-1.14767	down	6.16446	56.0025	-1.14471	0.00296021	Detected	Detected	ACACCAATGCCCTAGGG	chr11	0	MIMAT0000555	69825569	69825584	-
mmu-miR-326-3p	2.00216	-2.00216	-1.00156	down	2.43923	20.0255	-2.48226	-1.4807	Detected	Detected	ACTGGAGGAAGGGCCCA	chr7	0	MIMAT0000559	106700842	106700858	-
mmu-miR-33-5p	26.3287	-26.3287	-4.71856	down	0.1	10.7959	-7.09061	-2.37205	Not Detected	Detected	TGCAATGCAACTACAATGCAC	chr15	0	MIMAT0000667	82028557	82028577	-
mmu-miR-338-3p	25.866	-25.866	-4.69299	down	0.1	10.6062	-7.09061	-2.39762	Not Detected	Detected	CAACAAAATCACTGATGCTGG	chr11	0	MIMAT0000582	119876160	119876141	+
mmu-miR-339-5p	4.41238	-4.41238	-2.14156	down	0.1	1.80927	-7.09061	-4.94905	Not Detected	Detected	CGTGAGCTCCTGGA	chr5	0	MIMAT0000584	139845641	139845629	+
mmu-miR-340-3p	15.6332	-15.6332	-3.96654	down	0.1	6.41029	-7.09061	-3.12407	Not Detected	Detected	GCTATAAAGTAACTGAGACGGA	chr11	0	MIMAT0000586	49883265	49883285	-
mmu-miR-340-5p	4.83368	-4.83368	-2.27312	down	2.75648	54.634	-2.30585	-0.0327315	Detected	Detected	AATCAGTCTCATTGCTTTA	chr11	0	MIMAT0004651	49883226	49883243	-
mmu-miR-342-3p	15.4152	-15.4152	-3.94629	down	2.60783	164.839	-2.38583	1.56045	Detected	Detected	ACGGGTGCGATTTCTGT	chr12	0	MIMAT0000590	109896897	109896912	-
mmu-miR-3474	8.1482	-8.1482	-3.02648	down	0.1	3.34112	-7.09061	-4.06413	Not Detected	Detected	GAATCCACGTCTCCTC	chr2	0	MIMAT0015646	158464326	158464340	-
mmu-miR-34a-5p	3.62276	-3.62276	-1.85709	down	47.1413	700.279	1.79024	3.64733	Detected	Detected	ACAACCAGCTAAGACACTGC	chr4	0	MIMAT0000542	149442584	149442603	-
mmu-miR-362-3p	3.10511	-3.10511	-1.63464	down	2.5614	32.6125	-2.41175	-0.777106	Detected	Detected	TGAATCCTTGAACAGGTGTG	chrX	0	MIMAT0004684	6819170	6819152	+
mmu-miR-362-5p	13.9769	-13.9769	-3.80497	down	0.1	5.73113	-7.09061	-3.28564	Not Detected	Detected	ATTCACACCTAGGTTCCA	chrX	0	MIMAT0000706	6819135	6819119	+
mmu-miR-450a-5p	28.7653	-28.7653	-4.84626	down	0.1	11.795	-7.09061	-2.24435	Not Detected	Detected	ATATTAGGAACACATCGCAA	chrX	0	MIMAT0001546	50401369	50401350	+
mmu-miR-455-5p	13.431	-13.431	-3.7475	down	0.1	5.50731	-7.09061	-3.34311	Not Detected	Detected	CGATGTAGTCCAAAGGCA	chr4	0	MIMAT0003485	62917905	62917922	-
mmu-miR-468-3p	20.6687	-20.6687	-4.36938	down	0.1	8.47507	-7.09061	-2.72123	Not Detected	Detected	CAGACACACGCACATCA	chr6	0	MIMAT0002109	81846667	81846651	+
mmu-miR-497-5p	54.4935	-54.4935	-5.76801	down	0.1	22.3447	-7.09061	-1.3226	Not Detected	Detected	TACAAACCACAGTGTGCTGC	chr11	0	MIMAT0003453	70048234	70048253	-
mmu-miR-503-5p	11.7051	-11.7051	-3.54906	down	0.1	4.7996	-7.09061	-3.54155	Not Detected	Detected	CTGCAGTACTGTTCCC	chrX	0	MIMAT0003188	50407188	50407173	+
mmu-miR-5117-5p	15.2818	-15.2818	-3.93375	down	0.1	6.26622	-7.09061	-3.15686	Not Detected	Detected	TAACTTTATTGATCATCACTAAC	chr1	0	MIMAT0020625	162967491	162967513	-
mmu-miR-5126	2.13238	-2.13238	-1.09247	down	182.018	1591.51	3.73925	4.83172	Detected	Detected	CCCCGCCCCCG	chr1	0	MIMAT0020637	84692477	84692486	-
mmu-miR-532-3p	6.78747	-6.78747	-2.76287	down	0.1	2.78316	-7.09061	-4.32773	Not Detected	Detected	TGCAAGCCTTGGGTG	chrX	0	MIMAT0004781	6825606	6825593	+
mmu-miR-582-3p	13.1229	-13.1229	-3.71402	down	0.1	5.38098	-7.09061	-3.37659	Not Detected	Detected	GTTCAGTTGTTCAACAGG	chr13	0	MIMAT0005292	110114988	110115004	-
mmu-miR-680	30.7389	-30.7389	-4.942	down	0.1	12.6043	-7.09061	-2.14861	Not Detected	Detected	CCCCCATGTCAGC	chr6	0	MIMAT0003457	129641567	129641579	-
mmu-miR-744-5p	14.4633	-14.4633	-3.85433	down	0.1	5.9306	-7.09061	-3.23628	Not Detected	Detected	TGCTGTTAGCCCTA	chr11	0	MIMAT0004187	65548268	65548255	+
mmu-miR-7b-5p	7.93189	-7.93189	-2.98766	down	0.1	3.25242	-7.09061	-4.10295	Not Detected	Detected	ACAACAAAATCACAAGTCTTCCA	chr17	0	MIMAT0000678	56382440	56382462	-
mmu-miR-872-5p	11.7847	-11.7847	-3.55884	down	0.1	4.83223	-7.09061	-3.53177	Not Detected	Detected	CCTGAACTAACAAGTAACCT	chr4	0	MIMAT0004934	94331859	94331878	-
mmu-miR-877-5p	15.7309	-15.7309	-3.97553	down	0.1	6.45034	-7.09061	-3.11508	Not Detected	Detected	CCCTGCGCCATCT	chr17	0	MIMAT0004861	36097694	36097682	+
mcmv-miR-M23-1-5p	1.39702	1.39702	0.482353	up	16.4775	48.3636	0.273744	-0.20861	Detected	Detected	ACGGTTCCCCGTC		0	MIMAT0005542
mmu-let-7a-5p	1.21646	-1.21646	-0.282692	down	611.093	3048.15	5.48657	5.76926	Detected	Detected	AACTATACAACCTACTACCT	chr9	0	MIMAT0000521	41344817	41344836	-
mmu-let-7b-5p	1.38114	-1.38114	-0.465861	down	226.073	1280.32	4.05196	4.51782	Detected	Detected	AACCACACAACCTACTACC	chr15	0	MIMAT0000522	85537758	85537776	-
mmu-let-7c-5p	1.28303	-1.28303	-0.359559	down	581.046	3056.88	5.41383	5.77339	Detected	Detected	AACCATACAACCTACTACC	chr15	0	MIMAT0000523	85537049	85537067	-
mmu-let-7d-5p	1.02408	1.02408	0.0343261	up	293.546	1175.37	4.42876	4.39444	Detected	Detected	AACTATGCAACCTACTACC	chr13	0	MIMAT0000383	48631417	48631399	+
mmu-let-7e-5p	1.06005	-1.06005	-0.0841308	down	73.1752	318.068	2.4246	2.50873	Detected	Detected	AACTATACAACCTCCTACC	chr17	0	MIMAT0000524	17967333	17967351	-
mmu-let-7f-5p	1.18555	-1.18555	-0.24556	down	605.259	2942.34	5.47273	5.71829	Detected	Detected	AACTATACAATCTACTACCTC	chr13	0	MIMAT0000525	48633226	48633206	+
mmu-let-7g-5p	1.36101	-1.36101	-0.444676	down	207.458	1157.77	3.92799	4.37267	Detected	Detected	AACTGTACAAACTACTACCTC	chr9	0	MIMAT0000121	106081178	106081198	-
mmu-let-7i-5p	1.23188	-1.23188	-0.30086	down	329.493	1664.35	4.59542	4.89628	Detected	Detected	AACAGCACAAACTACTACCTC	chr10	0	MIMAT0000122	122422722	122422702	+
mmu-miR-100-5p	1.18819	1.18819	0.248768	up	96.406	332.696	2.82237	2.5736	Detected	Detected	CACAAGTTCGGATCTACGG	chr9	0	MIMAT0000655	41339523	41339541	-
mmu-miR-101b-3p	1.15236	-1.15236	-0.20459	down	13.5226	63.8966	-0.0113821	0.193208	Detected	Detected	TTCAGCTATCACAGTACT	chr19	0	MIMAT0000616	29209832	29209849	-
mmu-miR-103-3p	1.16955	-1.16955	-0.225954	down	115.004	551.522	3.07686	3.30281	Detected	Detected	TCATAGCCCTGTACAATG	chr2	0	MIMAT0000546	131113844	131113861	-
mmu-miR-106b-5p	1.39676	-1.39676	-0.482088	down	105.691	605.326	2.95502	3.43711	Detected	Detected	ATCTGCACTGTCAGCAC	chr5	0	MIMAT0000386	138606996	138606980	+
mmu-miR-107-3p	1.47437	-1.47437	-0.560097	down	96.1351	581.19	2.81831	3.37841	Detected	Detected	TGATAGCCCTGTACAATGCT	chr19	0	MIMAT0000647	34895250	34895231	+
mmu-miR-1187	1.02504	1.02504	0.035675	up	10.0594	40.2403	-0.438215	-0.47389	Detected	Detected	TTACACACATACACACACA	chr5	0	MIMAT0005837	83228070	83228053	+
mmu-miR-1198-5p	1.14875	-1.14875	-0.200063	down	3.80416	17.919	-1.8411	-1.64104	Detected	Detected	CCAAGCCAGCCAGG	chrX	0	MIMAT0005859	7384276	7384289	-
mmu-miR-1224-5p	1.86874	1.86874	0.902068	up	234.344	514.202	4.1038	3.20173	Detected	Detected	CTCCACCTCCC	chr16	0	MIMAT0005460	20604535	20604545	-
mmu-miR-1249-3p	1.62328	1.62328	0.698909	up	14.5007	36.6292	0.0893722	-0.609537	Detected	Detected	TGAAGAAGGGGGGGA	chr15	0	MIMAT0010560	84782034	84782020	+
mmu-miR-125a-5p	1.29056	1.29056	0.367998	up	40.5247	128.757	1.57205	1.20405	Detected	Detected	TCACAGGTTAAAGGGTCTC	chr17	0	MIMAT0000135	17967787	17967804	-
mmu-miR-125b-5p	1.14146	-1.14146	-0.190884	down	321.398	1504.3	4.55953	4.75042	Detected	Detected	TCACAAGTTAGGGTCTC	chr9	0	MIMAT0000136	41390028	41390044	-
mmu-miR-128-3p	1.00179	-1.00179	-0.00258303	down	10.1212	41.5757	-0.429373	-0.42679	Detected	Detected	AAAGAGACCGGTTCACTGTG	chr1	0	MIMAT0000140	130098982	130099001	-
mmu-miR-130b-3p	1.23551	-1.23551	-0.305108	down	69.5021	352.107	2.3503	2.65541	Detected	Detected	ATGCCCTTTCATCATTGC	chr16	0	MIMAT0000387	17124225	17124208	+
mmu-miR-139-5p	1.37297	1.37297	0.457295	up	7.74083	23.1184	-0.816193	-1.27349	Detected	Detected	CTGGAGACACGTGCACT	chr7	0	MIMAT0000656	108623902	108623917	-
mmu-miR-140-3p	1.34761	-1.34761	-0.430402	down	48.7738	269.514	1.83935	2.26975	Detected	Detected	CCGTGGTTCTACCCT	chr8	0	MIMAT0000152	110075194	110075208	-
mmu-miR-140-5p	1.41933	-1.41933	-0.505209	down	27.4173	159.565	1.00833	1.51354	Detected	Detected	CTACCATAGGGTAAAACCACT	chr8	0	MIMAT0000151	110075150	110075170	-
mmu-miR-146a-5p	1.86813	-1.86813	-0.901597	down	79.1396	606.222	2.53765	3.43924	Detected	Detected	AACCCATGGAATTCAGTTC	chr11	0	MIMAT0000158	43187925	43187907	+
mmu-miR-148b-3p	1.19116	-1.19116	-0.252362	down	7.48056	36.537	-0.865535	-0.613173	Detected	Detected	ACAAAGTTCTGTGATGCAC	chr15	0	MIMAT0000580	103115619	103115637	-
mmu-miR-151-5p	1.25191	-1.25191	-0.324134	down	36.8595	189.214	1.43528	1.75942	Detected	Detected	ACTAGACTGTGAGCTCCT	chr15	0	MIMAT0004536	73085272	73085256	+
mmu-miR-155-5p	1.98613	1.98613	0.989959	up	67.4598	139.273	2.30727	1.31732	Detected	Detected	ACCCCTATCACAATTAGC	chr16	0	MIMAT0000165	84714393	84714410	-
mmu-miR-15a-5p	1.71	-1.71	-0.773993	down	84.6269	593.381	2.63436	3.40836	Detected	Detected	CACAAACCATTATGTGCTGCTA	chr14	0	MIMAT0000526	62250899	62250878	+
mmu-miR-15b-3p	1.98769	1.98769	0.991096	up	1.57125	3.24135	-3.11677	-4.10786	Detected	Detected	TAGAGCAGCAAATAATGATTCG	chr3	0	MIMAT0004521	68813735	68813756	-
mmu-miR-15b-5p	1.14064	1.14064	0.189839	up	249.138	895.618	4.19212	4.00228	Detected	Detected	TGTAAACCATGATGTGCTGC	chr3	0	MIMAT0000124	68813699	68813718	-
mmu-miR-16-5p	1.06779	-1.06779	-0.094626	down	276.644	1211.26	4.34321	4.43783	Detected	Detected	CGCCAATATTTACGTGCT	chr3	0	MIMAT0000527	68813844	68813861	-
mmu-miR-17-3p	1.19205	1.19205	0.253442	up	40.0405	137.732	1.55471	1.30126	Detected	Detected	CTACAAGTGCCCTCA	chr14	0	MIMAT0000650	115442950	115442964	-
mmu-miR-17-5p	1.99175	1.99175	0.994035	up	39.8882	82.1184	1.54921	0.555174	Detected	Detected	CTACCTGCACTGT	chr14	0	MIMAT0000649	115442916	115442928	-
mmu-miR-182-5p	1.33019	1.33019	0.411628	up	26.1156	80.5039	0.938156	0.526528	Detected	Detected	CGGTGTGAGTTCTACC	chr6	0	MIMAT0000211	30115948	30115933	+
mmu-miR-183-5p	1.2021	-1.2021	-0.265553	down	11.1308	54.8649	-0.2922	-0.0266476	Detected	Detected	AGTGAATTCTACCAGTGCC	chr6	0	MIMAT0000212	30119694	30119676	+
mmu-miR-1839-3p	1.07035	-1.07035	-0.0980773	down	15.1243	66.3787	0.150112	0.248189	Detected	Detected	GCTGTTGGTAGATAAGTAG	chr7	0	MIMAT0009457	88674849	88674866	-
mmu-miR-184-3p	1.93017	-1.93017	-0.948728	down	8.82496	69.8455	-0.627092	0.321636	Detected	Detected	ACCCTTATCAGTTCTCCGTCCA	chr9	0	MIMAT0000213	89697163	89697142	+
mmu-miR-185-5p	1.03108	-1.03108	-0.044153	down	13.8609	58.6019	0.0242631	0.0684161	Detected	Detected	TCAGGAACTGCCTTTCT	chr16	0	MIMAT0000214	18327521	18327505	+
mmu-miR-188-5p	1.55606	1.55606	0.637901	up	8.67754	22.8665	-0.651396	-1.2893	Detected	Detected	CCCTCCACCATGC	chrX	0	MIMAT0000217	6825140	6825129	+
mmu-miR-1897-3p	1.82672	1.82672	0.869252	up	9.00599	20.2158	-0.597797	-1.46705	Detected	Detected	CTCACCGGACAGAAC	chr3	0	MIMAT0007865	34537441	34537454	-
mmu-miR-191-3p	1.21206	1.21206	0.27746	up	1.72311	5.82934	-2.98367	-3.26113	Detected	Detected	GGGAACGAAATCCAAGTGCAG	chr9	0	MIMAT0004542	108470699	108470719	-
mmu-miR-1949	1.93819	1.93819	0.954711	up	487.035	1030.37	5.1592	4.20449	Detected	Detected	AACTATGCTGACATCCTG	chr18	0	MIMAT0009416	35714273	35714289	-
mmu-miR-199a-3p	1.92411	-1.92411	-0.944194	down	2.81945	22.2446	-2.27327	-1.32907	Detected	Detected	TAACCAATGTGCAGACTACT	chr1	0	MIMAT0000230	164148016	164148035	-
mmu-miR-19a-3p	1.88565	1.88565	0.91506	up	252.722	549.557	4.21273	3.29767	Detected	Detected	TCAGTTTTGCATAGATTTGCA	chr14	0	MIMAT0000651	115443272	115443292	-
mmu-miR-19b-3p	1.44832	1.44832	0.534384	up	710.597	2011.81	5.70421	5.16982	Detected	Detected	TCAGTTTTGCATGGATTTGC	chr14	0	MIMAT0000513	115443583	115443602	-
mmu-miR-20a-5p	1.73042	1.73042	0.79112	up	634.639	1503.86	5.54111	4.74999	Detected	Detected	CTACCTGCACTATAAGCAC	chr14	0	MIMAT0000529	115443409	115443427	-
mmu-miR-20b-5p	1.70426	1.70426	0.769146	up	304.36	732.288	4.48095	3.71181	Detected	Detected	CTACCTGCACTATGAGCACT	chrX	0	MIMAT0003187	50095323	50095304	+
mmu-miR-21-3p	1.03955	-1.03955	-0.0559533	down	4.22552	18.0117	-1.68955	-1.6336	Detected	Detected	GACAGCCCATCGACT	chr11	0	MIMAT0004628	86397645	86397631	+
mmu-miR-211-3p	1.20594	-1.20594	-0.270161	down	10.8048	53.4284	-0.335085	-0.0649242	Detected	Detected	GCCCCCCTTTGCT	chr7	0	MIMAT0017059	71350762	71350774	-
mmu-miR-2137	1.70996	1.70996	0.773962	up	18.7502	44.9625	0.460153	-0.313809	Detected	Detected	CTCCCTGGGGCTC	chrX	0	MIMAT0011213	70237461	70237472	-
mmu-miR-22-3p	1.49679	-1.49679	-0.581873	down	147.124	902.972	3.43221	4.01408	Detected	Detected	ACAGTTCTTCAACTGGCAG	chr11	0	MIMAT0000531	75277277	75277295	-
mmu-miR-22-5p	1.32441	1.32441	0.405349	up	6.5015	20.129	-1.06791	-1.47326	Detected	Detected	TAAAGCTTGCCACTGAAGA	chr11	0	MIMAT0004629	75277239	75277257	-
mmu-miR-221-3p	1.53402	-1.53402	-0.617317	down	259.051	1629.47	4.24841	4.86573	Detected	Detected	GAAACCCAGCAGACAATGTA	chrX	0	MIMAT0000669	18723501	18723482	+
mmu-miR-222-3p	1.75624	-1.75624	-0.812493	down	79.0612	569.349	2.53622	3.34871	Detected	Detected	ACCCAGTAGCCAGA	chrX	0	MIMAT0000670	18724087	18724074	+
mmu-miR-222-5p	1.56308	-1.56308	-0.644389	down	2.30239	14.7567	-2.56555	-1.92116	Detected	Detected	AGGATCTACACTGGCTAC	chrX	0	MIMAT0017061	18724050	18724033	+
mmu-miR-23a-3p	1.06457	-1.06457	-0.0902715	down	379.716	1657.54	4.8001	4.89037	Detected	Detected	GGAAATCCCTGGCAATGT	chr8	0	MIMAT0000532	86732465	86732482	-
mmu-miR-23a-5p	1.77072	1.77072	0.824333	up	1.35391	3.13524	-3.33155	-4.15588	Detected	Detected	AAATCCCATCCCCAG	chr8	0	MIMAT0017019	86732433	86732447	-
mmu-miR-23b-3p	1.13559	-1.13559	-0.183445	down	94.3035	439.117	2.79056	2.974	Detected	Detected	GGTAATCCCTGGCAATG	chr13	0	MIMAT0000125	63401841	63401857	-
mmu-miR-24-3p	1.09056	1.09056	0.125072	up	467.739	1758.67	5.10088	4.97581	Detected	Detected	CTGTTCCTGCTGAACTGA	chr8	0	MIMAT0000219	86732778	86732795	-
mmu-miR-25-3p	1.50276	1.50276	0.587615	up	128.384	350.308	3.23564	2.64802	Detected	Detected	TCAGACCGAGACAAGTGC	chr5	0	MIMAT0000652	138606621	138606604	+
mmu-miR-26b-5p	1.6144	-1.6144	-0.691002	down	45.1557	298.92	1.72815	2.41916	Detected	Detected	ACCTATCCTGAATTACTTGA	chr1	0	MIMAT0000534	74440899	74440918	-
mmu-miR-27a-3p	1.30873	-1.30873	-0.388166	down	239.599	1285.77	4.13579	4.52396	Detected	Detected	GCGGAACTTAGCCACTG	chr8	0	MIMAT0000537	86732630	86732646	-
mmu-miR-27b-3p	1.02535	-1.02535	-0.0361223	down	71.5103	300.658	2.3914	2.42752	Detected	Detected	GCAGAACTTAGCCACTG	chr13	0	MIMAT0000126	63402072	63402088	-
mmu-miR-2861	1.78882	-1.78882	-0.83901	down	22.794	167.193	0.7419	1.58091	Detected	Detected	CCGCCCGCCG	chr2	0	MIMAT0013803	32568396	32568388	+
mmu-miR-296-5p	1.4399	1.4399	0.525967	up	12.4146	35.3534	-0.134715	-0.660682	Detected	Detected	ACAGGATTGAGGGGGGGC	chr2	0	MIMAT0000374	174092580	174092564	+
mmu-miR-29a-3p	1.37984	-1.37984	-0.464498	down	582.467	3295.56	5.41735	5.88185	Detected	Detected	TAACCGATTTCAGATGGTGC	chr6	0	MIMAT0000535	31012734	31012715	+
mmu-miR-29b-1-5p	1.07708	-1.07708	-0.10713	down	2.2627	9.99324	-2.59064	-2.48351	Detected	Detected	TAAACCACCATATGAAACCAGC	chr6	0	MIMAT0004523	31013049	31013028	+
mmu-miR-301a-3p	1.29416	-1.29416	-0.372018	down	19.1014	101.364	0.486922	0.85894	Detected	Detected	GCTTTGACAATACTATTGCAC	chr11	0	MIMAT0000379	86926558	86926578	-
mmu-miR-301b-3p	1.94317	-1.94317	-0.958415	down	1.64082	13.0738	-3.05426	-2.09585	Detected	Detected	GCTTTGACAATACCATTGCA	chr16	0	MIMAT0004186	17124569	17124550	+
mmu-miR-3069-3p	1.31791	1.31791	0.398248	up	29.4825	91.7296	1.1131	0.714856	Detected	Detected	TGTGGCAGTACTTAGTGT	chr12	0	MIMAT0014845	106269350	106269334	+
mmu-miR-3082-5p	1.03783	1.03783	0.05357	up	14.5192	57.3651	0.0912125	0.0376425	Detected	Detected	ACACAGACACACACAC	chr17	0	MIMAT0014872	25968332	25968318	+
mmu-miR-3096b-3p	1.58882	1.58882	0.667959	up	472.776	1220.14	5.11633	4.44837	Detected	Detected	TGGCCTCAGGTAAATCC	chr5	0	MIMAT0019343	23358082	23358098	-
mmu-miR-30a-5p	1.63083	-1.63083	-0.705608	down	32.1402	214.926	1.23763	1.94323	Detected	Detected	CTTCCAGTCGAGGATGT	chr1	0	MIMAT0000128	23279118	23279134	-
mmu-miR-30b-3p	1.52485	1.52485	0.608671	up	2.58147	6.94175	-2.40049	-3.00916	Detected	Detected	GACGTAAACATCCACATCCCA	chr15	0	MIMAT0004524	68169056	68169036	+
mmu-miR-30b-5p	1.9317	-1.9317	-0.949873	down	39.4657	312.601	1.53385	2.48372	Detected	Detected	AGCTGAGTGTAGGATGT	chr15	0	MIMAT0000130	68169018	68169002	+
mmu-miR-30c-5p	1.39755	-1.39755	-0.482896	down	17.0821	97.8899	0.325733	0.808629	Detected	Detected	GCTGAGAGTGTAGGATGT	chr1	0	MIMAT0000514	23298558	23298575	-
mmu-miR-30d-5p	1.47073	-1.47073	-0.556537	down	16.1388	97.3277	0.243783	0.800319	Detected	Detected	CTTCCAGTCGGGGA	chr15	0	MIMAT0000515	68172802	68172789	+
mmu-miR-30e-3p	1.4813	1.4813	0.566862	up	2.2924	6.34568	-2.57182	-3.13868	Detected	Detected	GCTGTAAACATCCGACTG	chr4	0	MIMAT0000249	120445290	120445273	+
mmu-miR-320-3p	1.12756	1.12756	0.173203	up	7.1461	25.9872	-0.931525	-1.10473	Detected	Detected	TCGCCCTCTCAAC	chr14	0	MIMAT0000666	70843373	70843385	-
mmu-miR-322-5p	1.80307	-1.80307	-0.850455	down	8.5075	62.8991	-0.679946	0.170508	Detected	Detected	TCCAAAACATGAATTGCTGCTG	chrX	0	MIMAT0000548	50407475	50407454	+
mmu-miR-331-3p	1.00693	1.00693	0.00996327	up	12.1452	49.4578	-0.16637	-0.176333	Detected	Detected	TTCTAGGATAGGCCCAGGG	chr10	0	MIMAT0000571	93426593	93426576	+
mmu-miR-345-5p	1.27623	1.27623	0.351893	up	9.17461	29.4773	-0.571035	-0.922928	Detected	Detected	AAGCACTGGACTAGGGGT	chr12	0	MIMAT0000595	110075204	110075220	-
mmu-miR-3473	1.6187	1.6187	0.694832	up	22.3401	56.5912	0.71288	0.0180478	Detected	Detected	TGCTGAGCCATCTCTC	chrX	0	MIMAT0015645	159312925	159312911	+
mmu-miR-3473b	1.76719	1.76719	0.821454	up	139.83	324.451	3.35885	2.5374	Detected	Detected	CTGAGCCATCTCTCCA	chr10	0	MIMAT0020367	41390585	41390599	-
mmu-miR-350-3p	1.42858	-1.42858	-0.514585	down	26.5114	155.299	0.959862	1.47445	Detected	Detected	GAAAGTGTATGGGCTTTGTG	chr1	0	MIMAT0000605	178702537	178702518	+
mmu-miR-361-5p	1.04281	-1.04281	-0.0604701	down	13.6333	58.2956	0.000385761	0.0608559	Detected	Detected	GTACCCCTGGAGATTCT	chrX	0	MIMAT0000704	110188459	110188443	+
mmu-miR-365-3p	1.30649	1.30649	0.3857	up	45.9962	144.359	1.75476	1.36906	Detected	Detected	ATAAGGATTTTTAGGGGCATTA	chr11	0	MIMAT0000711	79539969	79539990	-
mmu-miR-374c-5p	1.32784	1.32784	0.409078	up	16.1158	49.7665	0.241722	-0.167356	Detected	Detected	CACTTAGCAGGTTGTATT	chrX	0	MIMAT0014953	100768427	100768444	-
mmu-miR-378-3p	1.11226	1.11226	0.153496	up	48.3328	178.183	1.82625	1.67275	Detected	Detected	CCTTCTGACTCCAA	chr18	0	MIMAT0003151	61557551	61557538	+
mmu-miR-378-5p	1.59073	-1.59073	-0.669692	down	3.76108	24.5324	-1.85753	-1.18784	Detected	Detected	ACACAGGACCTGGAGTCA	chr18	0	MIMAT0000742	61557514	61557497	+
mmu-miR-378b	1.10969	1.10969	0.150158	up	47.1804	174.337	1.79143	1.64128	Detected	Detected	TCTTCTGACTCCAAGTC	chr11	0	MIMAT0019348	88166345	88166360	-
mmu-miR-3960	1.11367	-1.11367	-0.155316	down	90.5073	413.303	2.73128	2.8866	Detected	Detected	CCCCCGCCTCCG	chr2	0	MIMAT0019336	32568485	32568475	+
mmu-miR-3963	1.96381	1.96381	0.973655	up	12542.2	26188.1	9.84582	8.87216	Detected	Detected	GTGTCAGAAGTGGGAT	chr3	0	MIMAT0019341	150686779	150686765	+
mmu-miR-3968	1.6038	1.6038	0.681494	up	1013.88	2592.19	6.21699	5.5355	Detected	Detected	TGGTGTCTGGAGTGG	chr11	0	MIMAT0019352	115309366	115309353	+
mmu-miR-423-5p	1.23277	1.23277	0.301902	up	25.663	85.3603	0.912936	0.611034	Detected	Detected	AAAGTCTCGCTCTCTGC	chr11	0	MIMAT0004825	76891616	76891601	+
mmu-miR-425-5p	1.44267	-1.44267	-0.528744	down	32.6518	193.154	1.26041	1.78915	Detected	Detected	TCAACGGGAGTGATCGTG	chr9	0	MIMAT0004750	108471125	108471142	-
mmu-miR-455-3p	1.62079	1.62079	0.696693	up	2.8626	7.24211	-2.25136	-2.94805	Detected	Detected	GTGTATATGCCCGTGG	chr4	0	MIMAT0003742	62917943	62917958	-
mmu-miR-466i-5p	1.2847	-1.2847	-0.361431	down	82.4822	434.502	2.59733	2.95876	Detected	Detected	CACACACACACACACA	chr13	0	MIMAT0017325	17839361	17839376	-
mmu-miR-484	1.3872	1.3872	0.472177	up	13.7848	40.7467	0.0163291	-0.455848	Detected	Detected	ATCGGGAGGGGACTGA	chr16	0	MIMAT0003127	14159730	14159744	-
mmu-miR-494-3p	1.95107	1.95107	0.964269	up	277.118	582.399	4.34567	3.3814	Detected	Detected	GAGGTTTCCCGTGTA	chr12	0	MIMAT0003182	110953584	110953598	-
mmu-miR-500-3p	1.21018	-1.21018	-0.275224	down	10.5773	52.4873	-0.365786	-0.0905623	Detected	Detected	TGAACCCTTGCCCAGG	chrX	0	MIMAT0003507	6814888	6814873	+
mmu-miR-5100	1.81894	1.81894	0.863101	up	4455.92	10045	8.35283	7.48973	Detected	Detected	AGAGGCACCGCTGG	chr11	0	MIMAT0020607	60542208	60542220	-
mmu-miR-5117-3p	1.58914	1.58914	0.668246	up	1.19691	3.08837	-3.50937	-4.17761	Detected	Detected	TTTCAGCTTAACAATCAAT	chr1	0	MIMAT0022744	162967548	162967565	-
mmu-miR-532-5p	1.0655	-1.0655	-0.0915277	down	7.2232	31.5582	-0.916044	-0.824516	Detected	Detected	ACGGTCCTACACTCAAG	chrX	0	MIMAT0002889	6825569	6825554	+
mmu-miR-574-5p	1.2196	-1.2196	-0.286402	down	22.7423	113.731	0.738624	1.02503	Detected	Detected	ACACACTCACACACACAC	chr5	0	MIMAT0004893	65361573	65361589	-
mmu-miR-652-3p	1.43023	-1.43023	-0.516251	down	30.6398	179.69	1.16865	1.6849	Detected	Detected	CACAACCCTAGTGGCG	chrX	0	MIMAT0003711	139173608	139173623	-
mmu-miR-669n	1.27338	-1.27338	-0.348662	down	3.00089	15.6689	-2.18329	-1.83463	Detected	Detected	ACACACATCCACACACAA	chr2	0	MIMAT0009427	10430950	10430967	-
mmu-miR-674-3p	1.23108	-1.23108	-0.29993	down	43.0356	217.243	1.65878	1.95871	Detected	Detected	TTGTTCTGAGATGGGAGCT	chr2	0	MIMAT0003741	117010925	117010943	-
mmu-miR-674-5p	1.00757	1.00757	0.0108755	up	10.1344	41.2435	-0.427487	-0.438363	Detected	Detected	TACACCACTCCCAT	chr2	0	MIMAT0003740	117010895	117010908	-
mmu-miR-677-3p	1.40316	1.40316	0.48868	up	65.0885	190.207	2.25565	1.76697	Detected	Detected	CCTTCTCAGGAACGG	chr10	0	MIMAT0017246	127522402	127522416	-
mmu-miR-690	1.25313	1.25313	0.325532	up	36.8198	120.481	1.43373	1.1082	Detected	Detected	TTTGGTTGTGAGCCTA	chr16	0	MIMAT0003469	28600124	28600110	+
mmu-miR-7a-1-3p	1.03894	-1.03894	-0.0551164	down	3.31971	14.1424	-2.03762	-1.98251	Detected	Detected	TATGGCAGACTGTGATTTG	chr13	0	MIMAT0004670	58494226	58494208	+
mmu-miR-7a-5p	1.9348	1.9348	0.952187	up	107.137	227.056	2.97463	2.02245	Detected	Detected	ACAACAAAATCACTAGTCTTCC	chr7	0	MIMAT0000677	86033182	86033203	-
mmu-miR-92a-3p	1.92732	1.92732	0.946593	up	349.599	743.785	4.68088	3.73428	Detected	Detected	CAGGCCGGGACAAGTGC	chr14	0	MIMAT0000539	115443702	115443718	-
mmu-miR-93-5p	1.5079	1.5079	0.592537	up	139.114	378.294	3.35144	2.75891	Detected	Detected	CTACCTGCACGAACAG	chr5	0	MIMAT0000540	138606787	138606772	+
mmu-miR-96-5p	1.94133	-1.94133	-0.957047	down	43.7709	348.43	1.68322	2.64027	Detected	Detected	AGCAAAAATGTGCTAGTGCCAA	chr6	0	MIMAT0000541	30119491	30119470	+
mmu-miR-98-5p	1.19099	-1.19099	-0.252167	down	34.45	168.24	1.33775	1.58992	Detected	Detected	AACAATACAACTTACTACCTCA	chrX	0	MIMAT0000545	148347772	148347793	-
mmu-miR-99a-3p	1.3371	-1.3371	-0.419109	down	2.38388	13.0701	-2.51537	-2.09626	Detected	Detected	AGACCCATAGAAACGAGC	chr16	0	MIMAT0016981	77599225	77599242	-
mmu-miR-99a-5p	1.0125	1.0125	0.0179248	up	497.994	2016.78	5.1913	5.17338	Detected	Detected	CACAAGATCGGATCTACGG	chr16	0	MIMAT0000131	77599188	77599206	-
mmu-miR-99b-5p	1.86738	1.86738	0.901012	up	45.1623	99.1687	1.72837	0.827353	Detected	Detected	CGCAAGGTCGGTTCTA	chr17	0	MIMAT0000132	17967164	17967179	-
