# Supplementary material for: Changing expression profiles of lncRNAs, mRNAs, circRNAs and miRNAs during osteoclastogenesis
Source: Sci Rep. 2016 Feb 9;6:21499. doi: 10.1038/srep21499 (PMC4746671; doi:10.1038/srep21499)
Supplement: Supplementary Dataset 9 [file srep21499-s10.xls]

## Sheet: Sheet1
systematic_name	FC (abs) ([2] vs [4])	FC ([2] vs [4])	Log FC ([2] vs [4])	Regulation ([2] vs [4])	2:gTotalProbeSignal(raw)	4:gTotalProbeSignal(raw)	2:gTotalProbeSignal(normalized)	4:gTotalProbeSignal(normalized)	2:gFEFlags	4:gFEFlags	active_sequence	chr	control_type	mirbase accession No	start	stop	strand
mghv-miR-M1-2-3p	2.93023	2.93023	1.55101	up	6.47837	13.0335	-0.657484	-2.2085	Detected	Detected	AAAGAGGGGGAGAGGGGGT		0	MIMAT0001565
mmu-miR-1231-5p	2.93441	2.93441	1.55307	up	6.53504	13.1287	-0.644919	-2.19799	Detected	Detected	TCTCTCCTGCAGCTCT	chr1	0	MIMAT0022357	137351202	137351188	+
mmu-miR-150-3p	68.0307	68.0307	6.08811	up	1.15401	0.1	-3.14646	-9.23457	Detected	Not Detected	CTATCCCCCAGGC	chr7	0	MIMAT0004535	52377177	52377189	-
mmu-miR-155-5p	3.30502	3.30502	1.72466	up	16.1568	28.8188	0.660955	-1.0637	Detected	Detected	ACCCCTATCACAATTAGC	chr16	0	MIMAT0000165	84714393	84714410	-
mmu-miR-15b-3p	2.40999	2.40999	1.26903	up	1.24532	3.04622	-3.0366	-4.30562	Detected	Detected	TAGAGCAGCAAATAATGATTCG	chr3	0	MIMAT0004521	68813735	68813756	-
mmu-miR-184-3p	2.41633	2.41633	1.27282	up	11.7778	28.7345	0.204888	-1.06793	Detected	Detected	ACCCTTATCAGTTCTCCGTCCA	chr9	0	MIMAT0000213	89697163	89697142	+
mmu-miR-1894-3p	136.373	136.373	7.09142	up	2.31331	0.1	-2.14316	-9.23457	Detected	Not Detected	CTCCCTTCACCCTCT	chr17	0	MIMAT0007878	36054891	36054904	-
mmu-miR-1895	2.8677	2.8677	1.51989	up	8.6828	17.8493	-0.234954	-1.75485	Detected	Detected	TCCTCCTCGTCCTCC	chr3	0	MIMAT0007867	133903537	133903524	+
mmu-miR-1904	3.24383	3.24383	1.6977	up	10.8697	19.7541	0.0891323	-1.60857	Detected	Detected	CCTCCCTCCAGAGG	chr13	0	MIMAT0007874	110694036	110694048	-
mmu-miR-191-3p	2.03837	2.03837	1.02742	up	2.62305	7.58609	-1.96187	-2.98929	Detected	Detected	GGGAACGAAATCCAAGTGCAG	chr9	0	MIMAT0004542	108470699	108470719	-
mmu-miR-1934-3p	3.05207	3.05207	1.60979	up	2.36031	4.559	-2.11414	-3.72393	Detected	Detected	TCACCAGCCCCACC	chr11	0	MIMAT0017341	69476602	69476615	-
mmu-miR-1941-5p	576.712	576.712	9.17171	up	9.78282	0.1	-0.0628643	-9.23457	Detected	Not Detected	AAGCCTCTGTACCAGC	chr15	0	MIMAT0009405	101199804	101199818	-
mmu-miR-202-3p	3.46649	3.46649	1.79348	up	42.1761	71.7251	2.04524	0.251761	Detected	Detected	TCTTCCCATGCGCTA	chr7	0	MIMAT0000235	147143653	147143640	+
mmu-miR-20a-3p	2.18049	2.18049	1.12465	up	3.08989	8.35381	-1.72556	-2.85021	Detected	Detected	CTTTAAGTGCTCGTAATGCA	chr14	0	MIMAT0004627	115443443	115443462	-
mmu-miR-22-5p	2.33782	2.33782	1.22517	up	5.3293	13.4386	-0.939168	-2.16433	Detected	Detected	TAAAGCTTGCCACTGAAGA	chr11	0	MIMAT0004629	75277239	75277257	-
mmu-miR-23a-5p	2.39656	2.39656	1.26097	up	1.63921	4.03219	-2.64011	-3.90108	Detected	Detected	AAATCCCATCCCCAG	chr8	0	MIMAT0017019	86732433	86732447	-
mmu-miR-3058-5p	2.93278	2.93278	1.55227	up	2.62709	5.28069	-1.95965	-3.51192	Detected	Detected	TCTTCCAGGTAAGCCG	chr10	0	MIMAT0014813	95021900	95021885	+
mmu-miR-3063-3p	2.56125	2.56125	1.35685	up	2.70619	6.22875	-1.91685	-3.2737	Detected	Detected	GGCGAGAGATCAGGA	chr11	0	MIMAT0014833	95824685	95824671	+
mmu-miR-3070a-3p	1429.79	1429.79	10.4816	up	24.2537	0.1	1.24702	-9.23457	Detected	Not Detected	TCTACCCCTGACGGT	chr12	0	MIMAT0014847	110826216	110826230	-
mmu-miR-3072-5p	4.11379	4.11379	2.04047	up	10.474	15.0095	0.0356274	-2.00484	Detected	Detected	CCTGCCCTCCCTC	chr12	0	MIMAT0014852	110986112	110986124	-
mmu-miR-3106-5p	420.488	420.488	8.71592	up	7.13278	0.1	-0.51865	-9.23457	Detected	Not Detected	TGGCTGCTTCTAAATGAG	chr8	0	MIMAT0014817	16168790	16168773	+
mmu-miR-344g-3p	166.388	166.388	7.37841	up	2.82246	0.1	-1.85616	-9.23457	Detected	Not Detected	TCAAGCCCCTGGCT	chr7	0	MIMAT0014930	69127239	69127227	+
mmu-miR-3470a	2.07735	2.07735	1.05474	up	7.74598	21.9818	-0.399667	-1.45441	Detected	Detected	CCAGCCTGGTCTACA	chr6	0	MIMAT0015640	83040332	83040318	+
mmu-miR-3963	2.35314	2.35314	1.23459	up	10933.4	27390.6	10.0633	8.82875	Detected	Detected	GTGTCAGAAGTGGGAT	chr3	0	MIMAT0019341	150686779	150686765	+
mmu-miR-432	172.121	172.121	7.42728	up	2.91971	0.1	-1.80729	-9.23457	Detected	Not Detected	CTGCCCACTGATCTAC	chr12	0	MIMAT0012771	110833224	110833238	-
mmu-miR-451	138.573	138.573	7.1145	up	2.35062	0.1	-2.12007	-9.23457	Detected	Not Detected	AACTCAGTAATGGTAACGGTTT	chr11	0	MIMAT0001632	77886689	77886709	-
mmu-miR-455-3p	4.04709	4.04709	2.01689	up	3.48056	5.06992	-1.5538	-3.57068	Detected	Detected	GTGTATATGCCCGTGG	chr4	0	MIMAT0003742	62917943	62917958	-
mmu-miR-466h-3p	2.75157	2.75157	1.46025	up	7.77407	16.6557	-0.394444	-1.8547	Detected	Detected	GTGTGTGTGTGCGT	chr2	0	MIMAT0017274	10436573	10436585	-
mmu-miR-466q	3.00993	3.00993	1.58973	up	3.15442	6.17814	-1.69574	-3.28547	Detected	Detected	ACGTATGTGTGTGTGTG	chr3	0	MIMAT0020631	28318914	28318929	-
mmu-miR-5097	2.04385	2.04385	1.03129	up	1364.04	3934.35	7.06055	6.02927	Detected	Detected	TGGCGCCTGAACAG	chr18	0	MIMAT0020604	41356172	41356185	-
mmu-miR-5099	2.45282	2.45282	1.29444	up	4.05919	9.75592	-1.33192	-2.62637	Detected	Detected	GGAGCACCACATCG	chr12	0	MIMAT0020606	37542844	37542856	-
mmu-miR-5100	2.62644	2.62644	1.39311	up	4604.6	10335.2	8.81575	7.42264	Detected	Detected	AGAGGCACCGCTGG	chr11	0	MIMAT0020607	60542208	60542220	-
mmu-miR-5107	3.94992	3.94992	1.98182	up	7.71229	11.5104	-0.405955	-2.38778	Detected	Detected	TGTCCCTGCCTCCT	chr18	0	MIMAT0020615	60971748	60971760	-
mmu-miR-5110	3122.76	3122.76	11.6086	up	52.9716	0.1	2.37403	-9.23457	Detected	Not Detected	AATTCCACCACCCTCT	chr11	0	MIMAT0020618	85574145	85574131	+
mmu-miR-5112	1147.3	1147.3	10.164	up	19.4618	0.1	0.929459	-9.23457	Detected	Not Detected	GTGCTCTCCCGCT	chr18	0	MIMAT0020620	82889690	82889701	-
mmu-miR-5119	70.2121	70.2121	6.13365	up	123.213	10.3453	3.5919	-2.54175	Detected	Detected	CCAGCCCCAGGATG	chr11	0	MIMAT0020627	98123958	98123970	-
mmu-miR-5130	603.923	603.923	9.23822	up	10.2444	0.1	0.003649	-9.23457	Detected	Not Detected	GCCTGCCTCGCC	chr14	0	MIMAT0020641	103381790	103381780	+
mmu-miR-5136	151.057	151.057	7.23895	up	2.56239	0.1	-1.99562	-9.23457	Detected	Not Detected	CCAGTAGTTCCCTCG	chr19	0	MIMAT0020647	8963254	8963241	+
mmu-miR-5620-3p	2.46472	2.46472	1.30143	up	2.19506	5.25017	-2.21885	-3.52028	Detected	Detected	GTGAGGCAGGGGG	chr7	0	MIMAT0022368	7251646	7251657	-
mmu-miR-5622-3p	2.50698	2.50698	1.32595	up	9.73027	22.8807	-0.0706348	-1.39659	Detected	Detected	GCACCACCACTACCC	chr2	0	MIMAT0022372	152690849	152690862	-
mmu-miR-669p-3p	2.08858	2.08858	1.06252	up	4.07514	11.5024	-1.32627	-2.38878	Detected	Detected	ATACGTGTGTGTGTGTATG	chr2	0	MIMAT0014890	10410799	10410817	-
mmu-miR-671-5p	24.4817	24.4817	4.61363	up	44.1224	10.6246	2.11032	-2.50331	Detected	Detected	CTCCAGCCCCTCC	chr5	0	MIMAT0003731	24097961	24097972	-
mmu-miR-697	2.83019	2.83019	1.5009	up	6.4545	13.4444	-0.662809	-2.16371	Detected	Detected	TCTCCACAGGACCAG	chr4	0	MIMAT0003487	124409019	124409032	-
mmu-miR-702	8.14609	8.14609	3.02611	up	2.63462	1.90662	-1.95552	-4.98163	Detected	Detected	GAGCGGGGTAAAGGGTG	chr5	0	MIMAT0003492	137467395	137467410	-
mmu-miR-706	2.87427	2.87427	1.5232	up	1.58313	3.24701	-2.69033	-4.21353	Detected	Detected	TTTTTTGAGACAGGGTTTC	chr6	0	MIMAT0003496	119984267	119984250	+
mmu-miR-709	3.93082	3.93082	1.97483	up	171.498	257.201	4.06894	2.09411	Detected	Detected	TCCTCCTGCCTC	chr8	0	MIMAT0003499	86610074	86610084	-
mmu-miR-712-5p	4.86503	4.86503	2.28245	up	5.93067	7.18644	-0.784919	-3.06737	Detected	Detected	GGTACCGCCCGGG		0	MIMAT0003502
mmu-miR-714	3.65691	3.65691	1.87062	up	4.75667	7.66804	-1.10316	-2.97379	Detected	Detected	GCGACCGACCGGCC		0	MIMAT0003505
mmu-miR-720	3.19444	3.19444	1.67556	up	7217.39	13319.3	9.46415	7.78858	Detected	Detected	TGGAGGCCCCAG	chr3	0	MIMAT0003484	88920593	88920583	+
mmu-miR-92a-3p	2.74971	2.74971	1.45928	up	292.483	627.06	4.8391	3.37981	Detected	Detected	CAGGCCGGGACAAGTGC	chr14	0	MIMAT0000539	115443702	115443718	-
mghv-miR-M1-2-5p	7.05103	-7.05103	-2.81783	down	0.1	4.15669	-6.67504	-3.85721	Not Detected	Detected	ACAGACCACACACTCC		0	MIMAT0017186
mmu-let-7d-3p	3.15366	-3.15366	-1.65703	down	0.1	1.85913	-6.67504	-5.01802	Not Detected	Detected	AGAAAGGCAGCAGGTCGT	chr13	0	MIMAT0000384	48631471	48631454	+
mmu-miR-101a-3p	123.98	-123.98	-6.95396	down	0.1	73.088	-6.67504	0.278918	Not Detected	Detected	TTCAGTTATCACAGTACTGTA	chr4	0	MIMAT0000133	101019620	101019600	+
mmu-miR-101b-3p	2.9769	-2.9769	-1.57381	down	3.09001	54.2274	-1.7255	-0.151694	Detected	Detected	TTCAGCTATCACAGTACT	chr19	0	MIMAT0000616	29209832	29209849	-
mmu-miR-101c	45.3995	-45.3995	-5.5046	down	0.1	26.7637	-6.67504	-1.17044	Not Detected	Detected	TCAGTTATCACAGTACTGT	chr9	0	MIMAT0019349	3038732	3038715	+
mmu-miR-10b-5p	15.711	-15.711	-3.97371	down	0.1	9.2619	-6.67504	-2.70134	Not Detected	Detected	CACAAATTCGGTTCTACAGGG	chr2	0	MIMAT0000208	74564133	74564153	-
mmu-miR-1196-5p	69.2229	-69.2229	-6.11318	down	0.1	40.808	-6.67504	-0.561864	Not Detected	Detected	AGGCAGAGGCAGGT	chr14	0	MIMAT0005857	62371096	62371083	+
mmu-miR-125a-3p	17.6342	-17.6342	-4.1403	down	0.1	10.3956	-6.67504	-2.53474	Not Detected	Detected	GGCTCCCAAGAACCTC	chr17	0	MIMAT0004528	17967826	17967840	-
mmu-miR-135a-1-3p	25.2953	-25.2953	-4.6608	down	0.1	14.912	-6.67504	-2.01424	Not Detected	Detected	CGCCACGGCTCCA	chr9	0	MIMAT0004531	106056519	106056531	-
mmu-miR-139-3p	7.38162	-7.38162	-2.88394	down	0.1	4.35158	-6.67504	-3.7911	Not Detected	Detected	CTCCAACAGGGCCG	chr7	0	MIMAT0004662	108623941	108623953	-
mmu-miR-141-3p	8.66993	-8.66993	-3.11602	down	0.1	5.11106	-6.67504	-3.55902	Not Detected	Detected	CCATCTTTACCAGACAG	chr6	0	MIMAT0000153	124668000	124667984	+
mmu-miR-142-3p	5.37169	-5.37169	-2.42538	down	56.2409	1780.98	2.46043	4.88581	Detected	Detected	TCCATAAAGTAGGAAACACTACA	chr11	0	MIMAT0000155	87570406	87570427	-
mmu-miR-142-5p	6.34777	-6.34777	-2.66625	down	7.66805	286.947	-0.414255	2.252	Detected	Detected	AGTAGTGCTTTCTACTTTA	chr11	0	MIMAT0000154	87570372	87570389	-
mmu-miR-146b-5p	2.27168	-2.27168	-1.18376	down	5.74162	76.8912	-0.831657	0.352102	Detected	Detected	AGCCTATGGAATTCAGTTC	chr19	0	MIMAT0003475	46417283	46417301	-
mmu-miR-149-3p	35.138	-35.138	-5.13496	down	0.1	20.7144	-6.67504	-1.54008	Not Detected	Detected	GCACCGCCCCC	chr1	0	MIMAT0016990	94747009	94747019	-
mmu-miR-152-3p	21.137	-21.137	-4.4017	down	0.1	12.4606	-6.67504	-2.27334	Not Detected	Detected	CCAAGTTCTGTCATGCA	chr11	0	MIMAT0000162	96711757	96711773	-
mmu-miR-181a-5p	2.00602	-2.00602	-1.00433	down	4.86704	57.5566	-1.07007	-0.0657349	Detected	Detected	ACTCACCGACAGCG	chr1	0	MIMAT0000210	139863054	139863067	-
mmu-miR-183-3p	7.52842	-7.52842	-2.91235	down	0.1	4.43812	-6.67504	-3.7627	Not Detected	Detected	TTATGGCCCTTCGGT	chr6	0	MIMAT0004539	30119733	30119719	+
mmu-miR-1839-5p	3.81148	-3.81148	-1.93035	down	1.69462	38.0769	-2.59215	-0.6618	Detected	Detected	CAAGACCTGTTCTATCTAC	chr7	0	MIMAT0009456	88674809	88674826	-
mmu-miR-185-5p	2.46125	-2.46125	-1.29939	down	4.17283	60.5454	-1.29209	0.00730133	Detected	Detected	TCAGGAACTGCCTTTCT	chr16	0	MIMAT0000214	18327521	18327505	+
mmu-miR-186-5p	11.1446	-11.1446	-3.47827	down	0.1	6.56991	-6.67504	-3.19677	Not Detected	Detected	AGCCCAAAAGGAGAATTCTTT	chr3	0	MIMAT0000215	157207250	157207270	-
mmu-miR-1906	8.46934	-8.46934	-3.08225	down	0.1	4.99281	-6.67504	-3.59279	Not Detected	Detected	AGCCCTGCCTCAGG	chr12	0	MIMAT0007872	110782806	110782819	-
mmu-miR-191-5p	6.16296	-6.16296	-2.62362	down	0.1	3.63316	-6.67504	-4.05142	Not Detected	Detected	CAGCTGCTTTTGGGA	chr9	0	MIMAT0000221	108470664	108470678	-
mmu-miR-192-5p	9.27519	-9.27519	-3.21338	down	0.1	5.46787	-6.67504	-3.46167	Not Detected	Detected	GGCTGTCAATTCATAGGTC	chr19	0	MIMAT0000517	6264859	6264877	-
mmu-miR-193-3p	387.416	-387.416	-8.59774	down	0.1	228.388	-6.67504	1.9227	Not Detected	Detected	ACTGGGACTTTGTAGGC	chr11	0	MIMAT0000223	79525516	79525532	-
mmu-miR-193-5p	6.25439	-6.25439	-2.64487	down	0.1	3.68706	-6.67504	-4.03017	Not Detected	Detected	TCATCTTGCCCGCA	chr11	0	MIMAT0004544	79525485	79525498	-
mmu-miR-194-5p	10.089	-10.089	-3.33471	down	0.1	5.94761	-6.67504	-3.34033	Not Detected	Detected	TCCACATGGAGTTGCT	chr1	0	MIMAT0000224	187137210	187137225	-
mmu-miR-1947-3p	5.11939	-5.11939	-2.35597	down	0.1	3.01796	-6.67504	-4.31907	Not Detected	Detected	GGAGGGAGAGCTAGC	chr16	0	MIMAT0017343	33105504	33105518	-
mmu-miR-195-5p	30.4939	-30.4939	-4.93045	down	0.1	17.9766	-6.67504	-1.74459	Not Detected	Detected	GCCAATATTTCTGTGCTGC	chr11	0	MIMAT0000225	70048566	70048584	-
mmu-miR-199a-3p	2.87962	-2.87962	-1.52588	down	2.44626	41.5273	-2.06254	-0.536656	Detected	Detected	TAACCAATGTGCAGACTACT	chr1	0	MIMAT0000230	164148016	164148035	-
mmu-miR-199a-5p	17.0455	-17.0455	-4.09132	down	0.1	10.0486	-6.67504	-2.58372	Not Detected	Detected	GAACAGGTAGTCTGAACAC	chr1	0	MIMAT0000229	164147979	164147997	-
mmu-miR-199b-5p	10.3717	-10.3717	-3.37458	down	0.1	6.11427	-6.67504	-3.30046	Not Detected	Detected	GAACAGGTAGTCTAAACACTGG	chr2	0	MIMAT0000672	32174006	32174027	-
mmu-miR-200c-3p	5.32775	-5.32775	-2.41353	down	0.1	3.14079	-6.67504	-4.26152	Not Detected	Detected	TCCATCATTACCCGGC	chr6	0	MIMAT0000657	124668406	124668391	+
mmu-miR-207	9.11559	-9.11559	-3.18834	down	0.1	5.37378	-6.67504	-3.48671	Not Detected	Detected	GAGGGAGGAGAGCCAG	chr4	0	MIMAT0000240	40670009	40670023	-
mmu-miR-210-3p	562.511	-562.511	-9.13574	down	0.1	331.609	-6.67504	2.4607	Not Detected	Detected	TCAGCCGCTGTCACAC	chr7	0	MIMAT0000658	148407369	148407354	+
mmu-miR-219-5p	43.6297	-43.6297	-5.44724	down	0.1	25.7204	-6.67504	-1.2278	Not Detected	Detected	AGAATTGCGTTTGGACAATCA	chr2	0	MIMAT0000664	29701189	29701169	+
mmu-miR-221-5p	6.95493	-6.95493	-2.79804	down	0.1	4.10004	-6.67504	-3.87701	Not Detected	Detected	ACAGAAATCTACATTGTATGC	chrX	0	MIMAT0017060	18723464	18723444	+
mmu-miR-222-5p	2.26216	-2.26216	-1.1777	down	1.48479	19.8008	-2.78286	-1.60516	Detected	Detected	AGGATCTACACTGGCTAC	chrX	0	MIMAT0017061	18724050	18724033	+
mmu-miR-24-1-5p	11.9518	-11.9518	-3.57916	down	0.1	7.04577	-6.67504	-3.09589	Not Detected	Detected	ACTGATATCAGCTCAGTAGGC	chr13	0	MIMAT0000218	63402523	63402543	-
mmu-miR-24-2-5p	60.4362	-60.4362	-5.91734	down	0.1	35.6281	-6.67504	-0.757701	Not Detected	Detected	ACTGTTTCAGCTCAGTA	chr8	0	MIMAT0005440	86732743	86732759	-
mmu-miR-28-5p	6.61379	-6.61379	-2.72548	down	0.1	3.89893	-6.67504	-3.94957	Not Detected	Detected	CTCAATAGACTGTGAGCTCC	chr16	0	MIMAT0000653	24827956	24827975	-
mmu-miR-294-3p	3.37742	-3.37742	-1.75592	down	0.1	1.99104	-6.67504	-4.91912	Not Detected	Detected	ACACACAAAAGGGAAGCACTT	chr7	0	MIMAT0000372	3220693	3220713	-
mmu-miR-29b-3p	8.24382	-8.24382	-3.04331	down	35.0528	1703.52	1.77834	4.82166	Detected	Detected	AACACTGATTTCAAATGGTGC	chr1	0	MIMAT0000127	196863287	196863307	-
mmu-miR-29c-3p	2.27843	-2.27843	-1.18804	down	48.8573	656.237	2.25739	3.44543	Detected	Detected	TAACCGATTTCAAATGGTGCTA	chr1	0	MIMAT0000536	196863794	196863815	-
mmu-miR-29c-5p	19.2319	-19.2319	-4.26543	down	0.1	11.3375	-6.67504	-2.40961	Not Detected	Detected	GAACACCAGGAGAAATCGGTC	chr1	0	MIMAT0004632	196863757	196863777	-
mmu-miR-301a-3p	2.61247	-2.61247	-1.38541	down	7.89257	121.553	-0.372619	1.01279	Detected	Detected	GCTTTGACAATACTATTGCAC	chr11	0	MIMAT0000379	86926558	86926578	-
mmu-miR-301b-3p	2.57345	-2.57345	-1.3637	down	1.09514	16.6142	-3.222	-1.8583	Detected	Detected	GCTTTGACAATACCATTGCA	chr16	0	MIMAT0004186	17124569	17124550	+
mmu-miR-302c-3p	4.77699	-4.77699	-2.2561	down	0.1	2.81611	-6.67504	-4.41894	Not Detected	Detected	CCACTGAAACATGGAAGCAC	chr3	0	MIMAT0003376	127248326	127248345	-
mmu-miR-3068-3p	5.30778	-5.30778	-2.40811	down	0.1	3.12902	-6.67504	-4.26693	Not Detected	Detected	TGTTGGAGTACTGCAATT	chr12	0	MIMAT0014843	88778701	88778684	+
mmu-miR-3077-5p	7.45326	-7.45326	-2.89787	down	0.1	4.39381	-6.67504	-3.77717	Not Detected	Detected	GGCCTGCCCGC	chr14	0	MIMAT0014862	58417275	58417285	-
mmu-miR-3081-5p	79.3038	-79.3038	-6.30932	down	0.1	46.7508	-6.67504	-0.365725	Not Detected	Detected	GCTCACCGCTCCA	chr16	0	MIMAT0014870	44558196	44558184	+
mmu-miR-3085-3p	11.5991	-11.5991	-3.53594	down	0.1	6.83784	-6.67504	-3.1391	Not Detected	Detected	GAGGGGGCCATAGC	chr19	0	MIMAT0014879	42354647	42354635	+
mmu-miR-3096-5p	7.46359	-7.46359	-2.89987	down	0.1	4.3999	-6.67504	-3.77517	Not Detected	Detected	AGTTCTCATCCTTGGCC	chr5	0	MIMAT0014913	23216826	23216811	+
mmu-miR-30a-3p	19.7102	-19.7102	-4.30087	down	0.1	11.6194	-6.67504	-2.37418	Not Detected	Detected	GCTGCAAACATCCGACT	chr1	0	MIMAT0000129	23279159	23279175	-
mmu-miR-30a-5p	2.28265	-2.28265	-1.19071	down	16.7457	225.339	0.712601	1.90331	Detected	Detected	CTTCCAGTCGAGGATGT	chr1	0	MIMAT0000128	23279118	23279134	-
mmu-miR-30b-3p	12.1598	-12.1598	-3.60404	down	0.1	7.16837	-6.67504	-3.071	Not Detected	Detected	GACGTAAACATCCACATCCCA	chr15	0	MIMAT0004524	68169056	68169036	+
mmu-miR-30d-3p	6.96643	-6.96643	-2.80042	down	0.1	4.10682	-6.67504	-3.87462	Not Detected	Detected	GCAGCAAACATCTGACTGA	chr15	0	MIMAT0017011	68172842	68172824	+
mmu-miR-30e-3p	11.6768	-11.6768	-3.54557	down	0.1	6.88365	-6.67504	-3.12947	Not Detected	Detected	GCTGTAAACATCCGACTG	chr4	0	MIMAT0000249	120445290	120445273	+
mmu-miR-30e-5p	4.25372	-4.25372	-2.08872	down	5.73045	143.699	-0.834466	1.25426	Detected	Detected	CTTCCAGTCAAGGATGT	chr4	0	MIMAT0000248	120445248	120445232	+
mmu-miR-3102-5p	449.232	-449.232	-8.81132	down	0.1	264.829	-6.67504	2.13627	Not Detected	Detected	CAGCCCCACCCTG	chr7	0	MIMAT0014933	108030841	108030829	+
mmu-miR-32-3p	23.5006	-23.5006	-4.55463	down	0.1	13.854	-6.67504	-2.12042	Not Detected	Detected	AATATCACACACACTAAATTG	chr4	0	MIMAT0017050	56908167	56908147	+
mmu-miR-32-5p	16.8368	-16.8368	-4.07354	down	0.1	9.92553	-6.67504	-2.6015	Not Detected	Detected	TGCAACTTAGTAATGTGCAA	chr4	0	MIMAT0000654	56908127	56908108	+
mmu-miR-324-3p	29.6251	-29.6251	-4.88875	down	0.1	17.4645	-6.67504	-1.78629	Not Detected	Detected	AGCAGCACCTGGGGC	chr11	0	MIMAT0000556	69825603	69825616	-
mmu-miR-324-5p	162.496	-162.496	-7.34426	down	0.1	95.7938	-6.67504	0.669216	Not Detected	Detected	ACACCAATGCCCTAGGG	chr11	0	MIMAT0000555	69825569	69825584	-
mmu-miR-326-3p	2.05348	-2.05348	-1.03807	down	2.8523	34.5288	-1.84099	-0.802916	Detected	Detected	ACTGGAGGAAGGGCCCA	chr7	0	MIMAT0000559	106700842	106700858	-
mmu-miR-33-5p	30.2925	-30.2925	-4.92089	down	0.1	17.8579	-6.67504	-1.75415	Not Detected	Detected	TGCAATGCAACTACAATGCAC	chr15	0	MIMAT0000667	82028557	82028577	-
mmu-miR-335-5p	5.07734	-5.07734	-2.34407	down	0.1	2.99317	-6.67504	-4.33097	Not Detected	Detected	ACATTTTTCGTTATTGCTC	chr6	0	MIMAT0000766	30691319	30691336	-
mmu-miR-338-3p	46.9155	-46.9155	-5.55199	down	0.1	27.6574	-6.67504	-1.12305	Not Detected	Detected	CAACAAAATCACTGATGCTGG	chr11	0	MIMAT0000582	119876160	119876141	+
mmu-miR-339-5p	3.40875	-3.40875	-1.76924	down	0.1	2.00951	-6.67504	-4.9058	Not Detected	Detected	CGTGAGCTCCTGGA	chr5	0	MIMAT0000584	139845641	139845629	+
mmu-miR-340-3p	14.8645	-14.8645	-3.8938	down	0.1	8.76285	-6.67504	-2.78124	Not Detected	Detected	GCTATAAAGTAACTGAGACGGA	chr11	0	MIMAT0000586	49883265	49883285	-
mmu-miR-340-5p	2.63424	-2.63424	-1.39739	down	4.44364	69.0065	-1.20137	0.196016	Detected	Detected	AATCAGTCTCATTGCTTTA	chr11	0	MIMAT0004651	49883226	49883243	-
mmu-miR-342-5p	3.25577	-3.25577	-1.703	down	0.1	1.91933	-6.67504	-4.97204	Not Detected	Detected	CTCAATCACAGATAGCACC	chr12	0	MIMAT0004653	109896852	109896869	-
mmu-miR-3474	12.6448	-12.6448	-3.66047	down	0.1	7.45431	-6.67504	-3.01457	Not Detected	Detected	GAATCCACGTCTCCTC	chr2	0	MIMAT0015646	158464326	158464340	-
mmu-miR-34a-5p	2.5563	-2.5563	-1.35405	down	46.4134	699.439	2.18335	3.53741	Detected	Detected	ACAACCAGCTAAGACACTGC	chr4	0	MIMAT0000542	149442584	149442603	-
mmu-miR-362-3p	77.8069	-77.8069	-6.28183	down	0.1	45.8684	-6.67504	-0.393216	Not Detected	Detected	TGAATCCTTGAACAGGTGTG	chrX	0	MIMAT0004684	6819170	6819152	+
mmu-miR-362-5p	18.3579	-18.3579	-4.19833	down	0.1	10.8223	-6.67504	-2.47671	Not Detected	Detected	ATTCACACCTAGGTTCCA	chrX	0	MIMAT0000706	6819135	6819119	+
mmu-miR-376c-3p	9.0554	-9.0554	-3.17878	down	0.1	5.3383	-6.67504	-3.49626	Not Detected	Detected	ACGTGAAATTTCCTCTATGTT	chr12	0	MIMAT0003183	110960980	110961000	-
mmu-miR-378-5p	36.2631	-36.2631	-5.18043	down	0.1	21.3777	-6.67504	-1.49461	Not Detected	Detected	ACACAGGACCTGGAGTCA	chr18	0	MIMAT0000742	61557514	61557497	+
mmu-miR-423-3p	2.73852	-2.73852	-1.4534	down	0.1	1.6144	-6.67504	-5.22165	Not Detected	Detected	ACTGAGGGGCCTCA	chr11	0	MIMAT0003454	76891652	76891640	+
mmu-miR-450a-5p	27.4447	-27.4447	-4.77846	down	0.1	16.1791	-6.67504	-1.89659	Not Detected	Detected	ATATTAGGAACACATCGCAA	chrX	0	MIMAT0001546	50401369	50401350	+
mmu-miR-455-5p	4.97359	-4.97359	-2.31429	down	0.1	2.93201	-6.67504	-4.36075	Not Detected	Detected	CGATGTAGTCCAAAGGCA	chr4	0	MIMAT0003485	62917905	62917922	-
mmu-miR-466h-5p	3.28081	-3.28081	-1.71405	down	0.1	1.93409	-6.67504	-4.96099	Not Detected	Detected	TACACACAAGCACATGCAC	chr2	0	MIMAT0004884	10436531	10436549	-
mmu-miR-466m-5p	7.23579	-7.23579	-2.85515	down	0.1	4.26561	-6.67504	-3.81989	Not Detected	Detected	ATACACACATGCACATGC	chr2	0	MIMAT0014882	10388309	10388326	-
mmu-miR-467a-3p	8.51526	-8.51526	-3.09005	down	0.1	5.01988	-6.67504	-3.58499	Not Detected	Detected	TGTAGGTGTGTGTATGTATA	chr2	0	MIMAT0002108	10398019	10398038	-
mmu-miR-467d-3p	5.03707	-5.03707	-2.33258	down	0.1	2.96943	-6.67504	-4.34246	Not Detected	Detected	GTGTAGGTGTGTGTATG	chr2	0	MIMAT0004887	10398023	10398039	-
mmu-miR-468-3p	20.0479	-20.0479	-4.32538	down	0.1	11.8186	-6.67504	-2.34966	Not Detected	Detected	CAGACACACGCACATCA	chr6	0	MIMAT0002109	81846667	81846651	+
mmu-miR-497-5p	33.6341	-33.6341	-5.07185	down	0.1	19.8278	-6.67504	-1.60319	Not Detected	Detected	TACAAACCACAGTGTGCTGC	chr11	0	MIMAT0003453	70048234	70048253	-
mmu-miR-500-3p	3.02023	-3.02023	-1.59466	down	4.41311	78.5741	-1.21132	0.383338	Detected	Detected	TGAACCCTTGCCCAGG	chrX	0	MIMAT0003507	6814888	6814873	+
mmu-miR-501-3p	2.80259	-2.80259	-1.48676	down	0.1	1.65217	-6.67504	-5.18828	Not Detected	Detected	CAAATCCTTGCCCGG	chrX	0	MIMAT0003509	6818450	6818437	+
mmu-miR-503-5p	10.9507	-10.9507	-3.45295	down	0.1	6.45562	-6.67504	-3.22209	Not Detected	Detected	CTGCAGTACTGTTCCC	chrX	0	MIMAT0003188	50407188	50407173	+
mmu-miR-5111-5p	4.01728	-4.01728	-2.00622	down	0.1	2.36825	-6.67504	-4.66882	Not Detected	Detected	CTCTACCACTGAGCTA	chr2	0	MIMAT0022743	156959669	156959655	+
mmu-miR-5117-3p	3.63663	-3.63663	-1.8626	down	0.1	2.14385	-6.67504	-4.81244	Not Detected	Detected	TTTCAGCTTAACAATCAAT	chr1	0	MIMAT0022744	162967548	162967565	-
mmu-miR-5117-5p	6.99627	-6.99627	-2.80659	down	0.1	4.12441	-6.67504	-3.86846	Not Detected	Detected	TAACTTTATTGATCATCACTAAC	chr1	0	MIMAT0020625	162967491	162967513	-
mmu-miR-5121	18.0903	-18.0903	-4.17715	down	0.1	10.6645	-6.67504	-2.4979	Not Detected	Detected	GGAGATGTCTCATCACA	chr7	0	MIMAT0020629	52382354	52382339	+
mmu-miR-5126	2.64272	-2.64272	-1.40203	down	144.027	2243.84	3.81708	5.21911	Detected	Detected	CCCCGCCCCCG	chr1	0	MIMAT0020637	84692477	84692486	-
mmu-miR-5131	8.23982	-8.23982	-3.04261	down	0.1	4.8575	-6.67504	-3.63243	Not Detected	Detected	GCTCGGGGCTCC	chr14	0	MIMAT0020642	46277717	46277707	+
mmu-miR-532-3p	11.3978	-11.3978	-3.51068	down	0.1	6.71915	-6.67504	-3.16437	Not Detected	Detected	TGCAAGCCTTGGGTG	chrX	0	MIMAT0004781	6825606	6825593	+
mmu-miR-532-5p	2.27527	-2.27527	-1.18604	down	3.64353	48.8709	-1.48778	-0.301741	Detected	Detected	ACGGTCCTACACTCAAG	chrX	0	MIMAT0002889	6825569	6825554	+
mmu-miR-542-3p	11.8855	-11.8855	-3.57113	down	0.1	7.00666	-6.67504	-3.10392	Not Detected	Detected	TTTCAGTTATCAATCTGTCACA	chrX	0	MIMAT0003172	50402652	50402632	+
mmu-miR-582-3p	9.27355	-9.27355	-3.21312	down	0.1	5.4669	-6.67504	-3.46192	Not Detected	Detected	GTTCAGTTGTTCAACAGG	chr13	0	MIMAT0005292	110114988	110115004	-
mmu-miR-664-5p	28.342	-28.342	-4.82487	down	0.1	16.708	-6.67504	-1.85017	Not Detected	Detected	CCAGTCATTTTCCCCA	chr1	0	MIMAT0017353	187066859	187066874	-
mmu-miR-669c-3p	5.32191	-5.32191	-2.41194	down	0.1	3.13735	-6.67504	-4.2631	Not Detected	Detected	TTTACTTGTGTGTGTGTG	chr2	0	MIMAT0017253	10430990	10431007	-
mmu-miR-669e-5p	6.2263	-6.2263	-2.63837	down	0.1	3.6705	-6.67504	-4.03667	Not Detected	Detected	ATGAACATGCACACACA	chr2	0	MIMAT0005853	10389169	10389185	-
mmu-miR-669l-5p	10.6579	-10.6579	-3.41386	down	0.1	6.28302	-6.67504	-3.26119	Not Detected	Detected	ACATATACATGCACACAC	chr2	0	MIMAT0009418	10390015	10390032	-
mmu-miR-669n	38.6877	-38.6877	-5.2738	down	0.1	22.807	-6.67504	-1.40124	Not Detected	Detected	ACACACATCCACACACAA	chr2	0	MIMAT0009427	10430950	10430967	-
mmu-miR-672-5p	6.78898	-6.78898	-2.7632	down	0.1	4.00221	-6.67504	-3.91185	Not Detected	Detected	TCACACACAGTACACCA	chrX	0	MIMAT0003735	101311560	101311544	+
mmu-miR-680	27.9862	-27.9862	-4.80664	down	0.1	16.4983	-6.67504	-1.8684	Not Detected	Detected	CCCCCATGTCAGC	chr6	0	MIMAT0003457	129641567	129641579	-
mmu-miR-691	14.7076	-14.7076	-3.87849	down	0.1	8.67038	-6.67504	-2.79655	Not Detected	Detected	TTTTCTGCCTCTCTT	chr16	0	MIMAT0003470	74342297	74342284	+
mmu-miR-700-3p	3.89896	-3.89896	-1.96309	down	0.1	2.2985	-6.67504	-4.71195	Not Detected	Detected	GGTGGACTCGGTTCC	chr4	0	MIMAT0003490	134972542	134972528	+
mmu-miR-705	3.07463	-3.07463	-1.62041	down	0.1	1.81254	-6.67504	-5.05463	Not Detected	Detected	TGCCCACCCCACC	chr6	0	MIMAT0003495	85286318	85286307	+
mmu-miR-719	2.56349	-2.56349	-1.35811	down	0.1	1.51122	-6.67504	-5.31693	Not Detected	Detected	AACATTTTTCTGTAGCCGAG	chr14	0	MIMAT0003465	60847685	60847667	+
mmu-miR-744-5p	10.1944	-10.1944	-3.34971	down	0.1	6.00976	-6.67504	-3.32534	Not Detected	Detected	TGCTGTTAGCCCTA	chr11	0	MIMAT0004187	65548268	65548255	+
mmu-miR-7b-5p	5.06691	-5.06691	-2.3411	down	0.1	2.98702	-6.67504	-4.33394	Not Detected	Detected	ACAACAAAATCACAAGTCTTCCA	chr17	0	MIMAT0000678	56382440	56382462	-
mmu-miR-872-5p	18.2925	-18.2925	-4.19318	down	0.1	10.7837	-6.67504	-2.48186	Not Detected	Detected	CCTGAACTAACAAGTAACCT	chr4	0	MIMAT0004934	94331859	94331878	-
mmu-miR-877-5p	20.5654	-20.5654	-4.36215	down	0.1	12.1236	-6.67504	-2.31289	Not Detected	Detected	CCCTGCGCCATCT	chr17	0	MIMAT0004861	36097694	36097682	+
mmu-miR-878-3p	2.66113	-2.66113	-1.41204	down	0.1	1.56878	-6.67504	-5.263	Not Detected	Detected	TCTACCCAGTGTGGT	chrX	0	MIMAT0004933	64054750	64054737	+
mmu-miR-96-5p	2.47204	-2.47204	-1.3057	down	19.8073	288.652	0.954843	2.26054	Detected	Detected	AGCAAAAATGTGCTAGTGCCAA	chr6	0	MIMAT0000541	30119491	30119470	+
mmu-miR-99a-3p	19.0107	-19.0107	-4.24874	down	0.1	11.2071	-6.67504	-2.4263	Not Detected	Detected	AGACCCATAGAAACGAGC	chr16	0	MIMAT0016981	77599225	77599242	-
mmu-miR-99b-3p	3.60023	-3.60023	-1.84809	down	0.1	2.12239	-6.67504	-4.82695	Not Detected	Detected	CGGACCCACAGACAC	chr17	0	MIMAT0004525	17967203	17967217	-
mcmv-miR-M23-1-5p	1.51452	1.51452	0.59886	up	13.8139	53.7696	0.434934	-0.163926	Detected	Detected	ACGGTTCCCCGTC		0	MIMAT0005542
mmu-let-7a-5p	1.2274	1.2274	0.295603	up	584.37	2806.71	5.83762	5.54202	Detected	Detected	AACTATACAACCTACTACCT	chr9	0	MIMAT0000521	41344817	41344836	-
mmu-let-7b-5p	1.32221	1.32221	0.402956	up	295.127	1315.84	4.85208	4.44912	Detected	Detected	AACCACACAACCTACTACC	chr15	0	MIMAT0000522	85537758	85537776	-
mmu-let-7c-1-3p	1.66141	1.66141	0.732412	up	1.7498	6.20877	-2.54592	-3.27834	Detected	Detected	GGAAAGCTAGAAGGTTGTACA	chr16	0	MIMAT0004622	77599963	77599983	-
mmu-let-7c-5p	1.13722	1.13722	0.185516	up	529.897	2746.89	5.69645	5.51094	Detected	Detected	AACCATACAACCTACTACC	chr15	0	MIMAT0000523	85537049	85537067	-
mmu-let-7d-5p	1.38654	1.38654	0.471486	up	267.676	1138.08	4.71123	4.23974	Detected	Detected	AACTATGCAACCTACTACC	chr13	0	MIMAT0000383	48631417	48631399	+
mmu-let-7e-5p	1.08573	1.08573	0.11866	up	53.3502	289.675	2.38431	2.26565	Detected	Detected	AACTATACAACCTCCTACC	chr17	0	MIMAT0000524	17967333	17967351	-
mmu-let-7f-5p	1.23733	1.23733	0.307227	up	554.974	2644.13	5.76316	5.45593	Detected	Detected	AACTATACAATCTACTACCTC	chr13	0	MIMAT0000525	48633226	48633206	+
mmu-let-7g-5p	1.0716	1.0716	0.0997729	up	179.155	985.572	4.13195	4.03217	Detected	Detected	AACTGTACAAACTACTACCTC	chr9	0	MIMAT0000121	106081178	106081198	-
mmu-let-7i-5p	1.0189	1.0189	0.0270123	up	268.896	1555.78	4.71779	4.69078	Detected	Detected	AACAGCACAAACTACTACCTC	chr10	0	MIMAT0000122	122422722	122422702	+
mmu-miR-100-5p	1.07153	1.07153	0.0996742	up	49.6783	273.311	2.28143	2.18175	Detected	Detected	CACAAGTTCGGATCTACGG	chr9	0	MIMAT0000655	41339523	41339541	-
mmu-miR-103-3p	1.01555	-1.01555	-0.022263	down	91.0326	544.997	3.1552	3.17746	Detected	Detected	TCATAGCCCTGTACAATG	chr2	0	MIMAT0000546	131113844	131113861	-
mmu-miR-106b-3p	1.81715	1.81715	0.861677	up	1.09253	3.54436	-3.22544	-4.08712	Detected	Detected	GCAGCAAGTACCCAC	chr5	0	MIMAT0004582	138607037	138607023	+
mmu-miR-106b-5p	1.69562	-1.69562	-0.76181	down	49.8458	498.255	2.28629	3.0481	Detected	Detected	ATCTGCACTGTCAGCAC	chr5	0	MIMAT0000386	138606996	138606980	+
mmu-miR-107-3p	1.07778	-1.07778	-0.10806	down	84.4087	536.305	3.04621	3.15427	Detected	Detected	TGATAGCCCTGTACAATGCT	chr19	0	MIMAT0000647	34895250	34895231	+
mmu-miR-10a-5p	1.13342	-1.13342	-0.180687	down	17.8434	119.225	0.804205	0.984892	Detected	Detected	CACAAATTCGGATCTACAGGG	chr11	0	MIMAT0000648	96178502	96178522	-
mmu-miR-1187	1.04524	1.04524	0.063832	up	7.23701	40.8168	-0.497721	-0.561553	Detected	Detected	TTACACACATACACACACA	chr5	0	MIMAT0005837	83228070	83228053	+
mmu-miR-1198-5p	1.27749	1.27749	0.353308	up	4.82542	22.2676	-1.08246	-1.43577	Detected	Detected	CCAAGCCAGCCAGG	chrX	0	MIMAT0005859	7384276	7384289	-
mmu-miR-1224-5p	1.16627	1.16627	0.221903	up	139.984	707.577	3.776	3.5541	Detected	Detected	CTCCACCTCCC	chr16	0	MIMAT0005460	20604535	20604545	-
mmu-miR-1249-3p	1.47442	1.47442	0.56015	up	11.525	46.0803	0.173584	-0.386566	Detected	Detected	TGAAGAAGGGGGGGA	chr15	0	MIMAT0010560	84782034	84782020	+
mmu-miR-125a-5p	1.2613	1.2613	0.334914	up	27.612	129.055	1.43411	1.0992	Detected	Detected	TCACAGGTTAAAGGGTCTC	chr17	0	MIMAT0000135	17967787	17967804	-
mmu-miR-125b-5p	1.03522	-1.03522	-0.0499344	down	205.46	1253.88	4.3296	4.37953	Detected	Detected	TCACAAGTTAGGGTCTC	chr9	0	MIMAT0000136	41390028	41390044	-
mmu-miR-128-3p	1.0034	-1.0034	-0.00489593	down	7.19677	42.5703	-0.505765	-0.500869	Detected	Detected	AAAGAGACCGGTTCACTGTG	chr1	0	MIMAT0000140	130098982	130099001	-
mmu-miR-130b-3p	1.38079	-1.38079	-0.465496	down	50.0629	407.511	2.29256	2.75805	Detected	Detected	ATGCCCTTTCATCATTGC	chr16	0	MIMAT0000387	17124225	17124208	+
mmu-miR-130b-5p	1.16001	1.16001	0.214135	up	1.31791	6.69761	-2.95486	-3.169	Detected	Detected	AGTAGTGCAACAGGGAAAGA	chr16	0	MIMAT0004583	17124187	17124168	+
mmu-miR-132-3p	1.34568	1.34568	0.42834	up	3.80247	16.6578	-1.42618	-1.85452	Detected	Detected	CGACCATGGCTGTAGA	chr11	0	MIMAT0000144	74987231	74987246	-
mmu-miR-139-5p	1.61075	1.61075	0.687735	up	8.68054	31.7697	-0.23533	-0.923065	Detected	Detected	CTGGAGACACGTGCACT	chr7	0	MIMAT0000656	108623902	108623917	-
mmu-miR-140-3p	1.00522	1.00522	0.00750637	up	42.918	251.695	2.0704	2.06289	Detected	Detected	CCGTGGTTCTACCCT	chr8	0	MIMAT0000152	110075194	110075208	-
mmu-miR-140-5p	1.17468	-1.17468	-0.232271	down	20.4879	141.877	1.00359	1.23586	Detected	Detected	CTACCATAGGGTAAAACCACT	chr8	0	MIMAT0000151	110075150	110075170	-
mmu-miR-146a-5p	1.90538	-1.90538	-0.930077	down	36.1213	405.733	1.82167	2.75174	Detected	Detected	AACCCATGGAATTCAGTTC	chr11	0	MIMAT0000158	43187925	43187907	+
mmu-miR-148b-3p	1.27383	-1.27383	-0.349171	down	5.07385	38.1016	-1.01003	-0.660863	Detected	Detected	ACAAAGTTCTGTGATGCAC	chr15	0	MIMAT0000580	103115619	103115637	-
mmu-miR-151-5p	1.34249	1.34249	0.424911	up	35.5469	156.094	1.79854	1.37363	Detected	Detected	ACTAGACTGTGAGCTCCT	chr15	0	MIMAT0004536	73085272	73085256	+
mmu-miR-15a-5p	1.6899	-1.6899	-0.756938	down	54.2926	540.875	2.40957	3.16651	Detected	Detected	CACAAACCATTATGTGCTGCTA	chr14	0	MIMAT0000526	62250899	62250878	+
mmu-miR-15b-5p	1.50015	1.50015	0.585108	up	241.59	949.378	4.5633	3.97819	Detected	Detected	TGTAAACCATGATGTGCTGC	chr3	0	MIMAT0000124	68813699	68813718	-
mmu-miR-16-5p	1.2089	1.2089	0.2737	up	247.515	1206.99	4.59825	4.32455	Detected	Detected	CGCCAATATTTACGTGCT	chr3	0	MIMAT0000527	68813844	68813861	-
mmu-miR-17-3p	1.4546	-1.4546	-0.540619	down	15.8483	135.9	0.633141	1.17376	Detected	Detected	CTACAAGTGCCCTCA	chr14	0	MIMAT0000650	115442950	115442964	-
mmu-miR-17-5p	1.06816	1.06816	0.0951281	up	17.2834	95.3868	0.758201	0.663073	Detected	Detected	CTACCTGCACTGT	chr14	0	MIMAT0000649	115442916	115442928	-
mmu-miR-181b-5p	1.7567	1.7567	0.812871	up	10.505	35.2527	0.0398881	-0.772983	Detected	Detected	ACCCACCGACAGCA	chr1	0	MIMAT0000673	139863236	139863249	-
mmu-miR-182-5p	1.11637	-1.11637	-0.15882	down	13.4504	88.5198	0.396464	0.555284	Detected	Detected	CGGTGTGAGTTCTACC	chr6	0	MIMAT0000211	30115948	30115933	+
mmu-miR-183-5p	1.21164	1.21164	0.276956	up	10.5004	51.0894	0.0392635	-0.237692	Detected	Detected	AGTGAATTCTACCAGTGCC	chr6	0	MIMAT0000212	30119694	30119676	+
mmu-miR-1839-3p	1.16085	1.16085	0.215182	up	13.322	67.6532	0.382624	0.167442	Detected	Detected	GCTGTTGGTAGATAAGTAG	chr7	0	MIMAT0009457	88674849	88674866	-
mmu-miR-188-5p	1.46523	-1.46523	-0.551132	down	4.04454	34.9359	-1.33714	-0.786007	Detected	Detected	CCCTCCACCATGC	chrX	0	MIMAT0000217	6825140	6825129	+
mmu-miR-1897-3p	1.25258	1.25258	0.324898	up	5.54344	26.0898	-0.882333	-1.20723	Detected	Detected	CTCACCGGACAGAAC	chr3	0	MIMAT0007865	34537441	34537454	-
mmu-miR-1897-5p	1.82018	1.82018	0.864083	up	2.19721	7.11626	-2.21744	-3.08153	Detected	Detected	CCCCCTCTTTCTCCA	chr3	0	MIMAT0007864	34537404	34537417	-
mmu-miR-18a-3p	1.73902	1.73902	0.798275	up	2.13108	7.22421	-2.26153	-3.0598	Detected	Detected	CAGAAGGAGCACTTAGGGC	chr14	0	MIMAT0004626	115443133	115443151	-
mmu-miR-18a-5p	1.31882	1.31882	0.399251	up	62.0571	277.396	2.60241	2.20316	Detected	Detected	CTATCTGCACTAGATGCAC	chr14	0	MIMAT0000528	115443093	115443111	-
mmu-miR-1949	1.53522	1.53522	0.618442	up	185.723	713.168	4.18389	3.56545	Detected	Detected	AACTATGCTGACATCCTG	chr18	0	MIMAT0009416	35714273	35714289	-
mmu-miR-19a-3p	1.01635	1.01635	0.0233998	up	89.9767	521.893	3.13837	3.11497	Detected	Detected	TCAGTTTTGCATAGATTTGCA	chr14	0	MIMAT0000651	115443272	115443292	-
mmu-miR-19b-3p	1.11847	1.11847	0.161532	up	360.119	1898.08	5.13922	4.97768	Detected	Detected	TCAGTTTTGCATGGATTTGC	chr14	0	MIMAT0000513	115443583	115443602	-
mmu-miR-20a-5p	1.14431	1.14431	0.194475	up	307.57	1584.52	4.91166	4.71718	Detected	Detected	CTACCTGCACTATAAGCAC	chr14	0	MIMAT0000529	115443409	115443427	-
mmu-miR-20b-5p	1.13757	1.13757	0.185959	up	148.994	772.118	3.86599	3.68003	Detected	Detected	CTACCTGCACTATGAGCACT	chrX	0	MIMAT0003187	50095323	50095304	+
mmu-miR-21-3p	1.07047	-1.07047	-0.0982428	down	4.01914	25.3631	-1.34623	-1.24798	Detected	Detected	GACAGCCCATCGACT	chr11	0	MIMAT0004628	86397645	86397631	+
mmu-miR-21-5p	1.34371	-1.34371	-0.426219	down	1079.14	8548.26	6.72255	7.14877	Detected	Detected	TCAACATCAGTCTGATAAGC	chr11	0	MIMAT0000530	86397607	86397588	+
mmu-miR-211-3p	1.31345	-1.31345	-0.393359	down	7.92749	61.3824	-0.36625	0.0271087	Detected	Detected	GCCCCCCTTTGCT	chr7	0	MIMAT0017059	71350762	71350774	-
mmu-miR-212-3p	1.56426	1.56426	0.645476	up	8.27685	31.1927	-0.304033	-0.949509	Detected	Detected	TGGCCGTGACTGGA	chr11	0	MIMAT0000659	74986953	74986966	-
mmu-miR-2137	1.03597	1.03597	0.0509834	up	10.7624	61.2431	0.0748148	0.0238314	Detected	Detected	CTCCCTGGGGCTC	chrX	0	MIMAT0011213	70237461	70237472	-
mmu-miR-22-3p	1.33139	-1.33139	-0.412933	down	73.2852	575.197	2.84234	3.25527	Detected	Detected	ACAGTTCTTCAACTGGCAG	chr11	0	MIMAT0000531	75277277	75277295	-
mmu-miR-221-3p	1.42482	-1.42482	-0.510782	down	189.491	1591.64	4.21287	4.72365	Detected	Detected	GAAACCCAGCAGACAATGTA	chrX	0	MIMAT0000669	18723501	18723482	+
mmu-miR-222-3p	1.87488	-1.87488	-0.906795	down	42.0594	464.869	2.04124	2.94804	Detected	Detected	ACCCAGTAGCCAGA	chrX	0	MIMAT0000670	18724087	18724074	+
mmu-miR-223-3p	1.76204	-1.76204	-0.81725	down	18.5089	192.261	0.857029	1.67428	Detected	Detected	TGGGGTATTTGACAAACTGAC	chrX	0	MIMAT0000665	93438224	93438244	-
mmu-miR-23a-3p	1.40086	1.40086	0.486317	up	517.826	2179.13	5.66321	5.17689	Detected	Detected	GGAAATCCCTGGCAATGT	chr8	0	MIMAT0000532	86732465	86732482	-
mmu-miR-23b-3p	1.14401	1.14401	0.194104	up	139.356	718.108	3.76952	3.57541	Detected	Detected	GGTAATCCCTGGCAATG	chr13	0	MIMAT0000125	63401841	63401857	-
mmu-miR-24-3p	1.18326	1.18326	0.242765	up	478.634	2384.62	5.54966	5.3069	Detected	Detected	CTGTTCCTGCTGAACTGA	chr8	0	MIMAT0000219	86732778	86732795	-
mmu-miR-25-3p	1.45698	1.45698	0.54298	up	80.4368	325.459	2.97667	2.43369	Detected	Detected	TCAGACCGAGACAAGTGC	chr5	0	MIMAT0000652	138606621	138606604	+
mmu-miR-26a-5p	1.15895	-1.15895	-0.212821	down	25.0471	171.127	1.29346	1.50628	Detected	Detected	AGCCTATCCTGGATTA	chr9	0	MIMAT0000533	118940935	118940950	-
mmu-miR-26b-5p	1.0015	1.0015	0.0021615	up	41.476	244.141	2.02109	2.01893	Detected	Detected	ACCTATCCTGAATTACTTGA	chr1	0	MIMAT0000534	74440899	74440918	-
mmu-miR-27a-3p	1.62748	-1.62748	-0.702642	down	185.496	1779.7	4.18213	4.88478	Detected	Detected	GCGGAACTTAGCCACTG	chr8	0	MIMAT0000537	86732630	86732646	-
mmu-miR-27b-3p	1.42608	-1.42608	-0.512057	down	69.0568	580.559	2.7566	3.26865	Detected	Detected	GCAGAACTTAGCCACTG	chr13	0	MIMAT0000126	63402072	63402088	-
mmu-miR-2861	1.94786	-1.94786	-0.961892	down	17.4392	200.254	0.771149	1.73304	Detected	Detected	CCGCCCGCCG	chr2	0	MIMAT0013803	32568396	32568388	+
mmu-miR-296-5p	1.37372	1.37372	0.458084	up	10.1246	43.4486	-0.0133231	-0.471407	Detected	Detected	ACAGGATTGAGGGGGGGC	chr2	0	MIMAT0000374	174092580	174092564	+
mmu-miR-29a-3p	1.17442	-1.17442	-0.231953	down	326.936	2263.51	4.99975	5.2317	Detected	Detected	TAACCGATTTCAGATGGTGC	chr6	0	MIMAT0000535	31012734	31012715	+
mmu-miR-29b-1-5p	1.16181	1.16181	0.216372	up	1.4154	7.18191	-2.8519	-3.06828	Detected	Detected	TAAACCACCATATGAAACCAGC	chr6	0	MIMAT0004523	31013049	31013028	+
mmu-miR-3069-3p	1.03594	1.03594	0.0509362	up	13.7817	78.4268	0.431567	0.380631	Detected	Detected	TGTGGCAGTACTTAGTGT	chr12	0	MIMAT0014845	106269350	106269334	+
mmu-miR-3082-5p	1.07976	-1.07976	-0.110704	down	9.58883	61.036	-0.0917597	0.0189443	Detected	Detected	ACACAGACACACACAC	chr17	0	MIMAT0014872	25968332	25968318	+
mmu-miR-3096b-3p	1.44758	1.44758	0.533639	up	275.068	1120.2	4.75053	4.21689	Detected	Detected	TGGCCTCAGGTAAATCC	chr5	0	MIMAT0019343	23358082	23358098	-
mmu-miR-3098-5p	1.12479	1.12479	0.169657	up	2.31939	12.1562	-2.13937	-2.30903	Detected	Detected	GCTCCTACTCCTGCT	chr6	0	MIMAT0014917	125145833	125145846	-
mmu-miR-30b-5p	1.39943	-1.39943	-0.484841	down	31.9028	263.194	1.6425	2.12734	Detected	Detected	AGCTGAGTGTAGGATGT	chr15	0	MIMAT0000130	68169018	68169002	+
mmu-miR-30c-5p	1.18786	-1.18786	-0.248363	down	14.2175	99.5596	0.476481	0.724844	Detected	Detected	GCTGAGAGTGTAGGATGT	chr1	0	MIMAT0000514	23298558	23298575	-
mmu-miR-30d-5p	1.08387	1.08387	0.116196	up	17.2435	93.787	0.754867	0.638671	Detected	Detected	CTTCCAGTCGGGGA	chr15	0	MIMAT0000515	68172802	68172789	+
mmu-miR-320-3p	1.03866	1.03866	0.0547299	up	4.15367	23.575	-1.29873	-1.35346	Detected	Detected	TCGCCCTCTCAAC	chr14	0	MIMAT0000666	70843373	70843385	-
mmu-miR-322-5p	1.49014	-1.49014	-0.575452	down	8.33643	73.2325	-0.293685	0.281767	Detected	Detected	TCCAAAACATGAATTGCTGCTG	chrX	0	MIMAT0000548	50407475	50407454	+
mmu-miR-331-3p	1.18702	1.18702	0.247344	up	8.4279	41.8559	-0.277941	-0.525285	Detected	Detected	TTCTAGGATAGGCCCAGGG	chr10	0	MIMAT0000571	93426593	93426576	+
mmu-miR-342-3p	1.16258	-1.16258	-0.217331	down	31.3615	214.939	1.61781	1.83514	Detected	Detected	ACGGGTGCGATTTCTGT	chr12	0	MIMAT0000590	109896897	109896912	-
mmu-miR-345-5p	1.17488	1.17488	0.232517	up	4.26585	21.4046	-1.26028	-1.4928	Detected	Detected	AAGCACTGGACTAGGGGT	chr12	0	MIMAT0000595	110075204	110075220	-
mmu-miR-3473	1.31388	1.31388	0.393839	up	16.5139	74.0948	0.692494	0.298656	Detected	Detected	TGCTGAGCCATCTCTC	chrX	0	MIMAT0015645	159312925	159312911	+
mmu-miR-3473b	1.74241	1.74241	0.801086	up	124.182	420.149	3.6032	2.80211	Detected	Detected	CTGAGCCATCTCTCCA	chr10	0	MIMAT0020367	41390585	41390599	-
mmu-miR-350-3p	1.51859	-1.51859	-0.602728	down	16.2049	145.071	0.665241	1.26797	Detected	Detected	GAAAGTGTATGGGCTTTGTG	chr1	0	MIMAT0000605	178702537	178702518	+
mmu-miR-361-5p	1.04256	-1.04256	-0.0601299	down	10.229	62.868	0.00147986	0.0616097	Detected	Detected	GTACCCCTGGAGATTCT	chrX	0	MIMAT0000704	110188459	110188443	+
mmu-miR-365-3p	1.03803	-1.03803	-0.0538516	down	18.3506	112.294	0.844638	0.89849	Detected	Detected	ATAAGGATTTTTAGGGGCATTA	chr11	0	MIMAT0000711	79539969	79539990	-
mmu-miR-374c-5p	1.56915	1.56915	0.649987	up	14.8786	55.8975	0.542054	-0.107933	Detected	Detected	CACTTAGCAGGTTGTATT	chrX	0	MIMAT0014953	100768427	100768444	-
mmu-miR-378-3p	1.58817	-1.58817	-0.667362	down	18.2354	170.729	0.835556	1.50292	Detected	Detected	CCTTCTGACTCCAA	chr18	0	MIMAT0003151	61557551	61557538	+
mmu-miR-378b	1.31652	-1.31652	-0.39673	down	20.5718	159.66	1.00948	1.40621	Detected	Detected	TCTTCTGACTCCAAGTC	chr11	0	MIMAT0019348	88166345	88166360	-
mmu-miR-3960	1.40974	-1.40974	-0.495434	down	70.6951	587.523	2.79042	3.28586	Detected	Detected	CCCCCGCCTCCG	chr2	0	MIMAT0019336	32568485	32568475	+
mmu-miR-3968	1.45105	1.45105	0.537096	up	672.823	2733.47	6.04097	5.50387	Detected	Detected	TGGTGTCTGGAGTGG	chr11	0	MIMAT0019352	115309366	115309353	+
mmu-miR-423-5p	1.23582	1.23582	0.305471	up	16.3119	77.8114	0.674736	0.369266	Detected	Detected	AAAGTCTCGCTCTCTGC	chr11	0	MIMAT0004825	76891616	76891601	+
mmu-miR-425-5p	1.11163	-1.11163	-0.152676	down	25.2534	165.491	1.30529	1.45797	Detected	Detected	TCAACGGGAGTGATCGTG	chr9	0	MIMAT0004750	108471125	108471142	-
mmu-miR-452-5p	1.6911	1.6911	0.757965	up	2.84883	9.93097	-1.84275	-2.60071	Detected	Detected	GTCTCAGTTTCCTCTGCA	chrX	0	MIMAT0001637	69507600	69507583	+
mmu-miR-466f-3p	1.13978	1.13978	0.18876	up	1.68856	8.73352	-2.59732	-2.78608	Detected	Detected	GTGTGTATGTGTGTGTG	chr2	0	MIMAT0004882	10388629	10388645	-
mmu-miR-466g	1.2513	1.2513	0.323431	up	1.96336	9.24981	-2.37979	-2.70322	Detected	Detected	TGTGTGTGCATGTGTC	chr2	0	MIMAT0004883	10436275	10436289	-
mmu-miR-466i-3p	1.69914	1.69914	0.764805	up	3.17444	11.0137	-1.68661	-2.45142	Detected	Detected	TAGTGTGTATGTGTGTGTG	chr13	0	MIMAT0005834	17839389	17839407	-
mmu-miR-466i-5p	1.04768	1.04768	0.067204	up	71.147	400.333	2.79962	2.73241	Detected	Detected	CACACACACACACACA	chr13	0	MIMAT0017325	17839361	17839376	-
mmu-miR-467f	1.44566	1.44566	0.531727	up	4.43822	18.0983	-1.20313	-1.73486	Detected	Detected	TGTAGGTGTGTGTGTGT	chr11	0	MIMAT0005846	69449002	69448987	+
mmu-miR-484	1.34472	1.34472	0.427304	up	9.01823	39.5353	-0.18027	-0.607575	Detected	Detected	ATCGGGAGGGGACTGA	chr16	0	MIMAT0003127	14159730	14159744	-
mmu-miR-494-3p	1.37219	1.37219	0.456476	up	179.016	769.085	4.13083	3.67436	Detected	Detected	GAGGTTTCCCGTGTA	chr12	0	MIMAT0003182	110953584	110953598	-
mmu-miR-5105	1.16809	1.16809	0.224153	up	55.8927	282.081	2.45147	2.22732	Detected	Detected	GGCCCCCCACG	chr5	0	MIMAT0020612	147072599	147072608	-
mmu-miR-5109	1.87801	1.87801	0.909203	up	798.59	2506.81	6.2882	5.37899	Detected	Detected	TCGGATTCCCCTGG	chr5	0	MIMAT0020617	17282643	17282631	+
mmu-miR-5128	1.19467	1.19467	0.256611	up	7.16327	35.3475	-0.512496	-0.769107	Detected	Detected	AGCCATCTCGCCAGC	chr2	0	MIMAT0020639	37543793	37543780	+
mmu-miR-574-3p	1.31267	-1.31267	-0.392502	down	1.34892	10.4385	-2.92131	-2.52881	Detected	Detected	TGTGGGTGTGTGCAT	chr5	0	MIMAT0004894	65361611	65361624	-
mmu-miR-574-5p	1.0226	1.0226	0.0322466	up	18.6206	107.345	0.865713	0.833467	Detected	Detected	ACACACTCACACACACAC	chr5	0	MIMAT0004893	65361573	65361589	-
mmu-miR-652-3p	1.07527	1.07527	0.104698	up	32.2827	176.99	1.65958	1.55488	Detected	Detected	CACAACCCTAGTGGCG	chrX	0	MIMAT0003711	139173608	139173623	-
mmu-miR-674-3p	1.17567	-1.17567	-0.233478	down	17.3392	120.174	0.762855	0.996333	Detected	Detected	TTGTTCTGAGATGGGAGCT	chr2	0	MIMAT0003741	117010925	117010943	-
mmu-miR-674-5p	1.75002	-1.75002	-0.807372	down	2.19658	22.6613	-2.21786	-1.41048	Detected	Detected	TACACCACTCCCAT	chr2	0	MIMAT0003740	117010895	117010908	-
mmu-miR-677-3p	1.08181	1.08181	0.113452	up	36.7704	200.374	1.84736	1.73391	Detected	Detected	CCTTCTCAGGAACGG	chr10	0	MIMAT0017246	127522402	127522416	-
mmu-miR-690	1.53981	1.53981	0.622749	up	36.9643	141.518	1.85495	1.2322	Detected	Detected	TTTGGTTGTGAGCCTA	chr16	0	MIMAT0003469	28600124	28600110	+
mmu-miR-7a-1-3p	1.32902	1.32902	0.410365	up	2.77204	12.296	-1.88217	-2.29253	Detected	Detected	TATGGCAGACTGTGATTTG	chr13	0	MIMAT0004670	58494226	58494208	+
mmu-miR-7a-5p	1.82035	1.82035	0.864218	up	62.2876	201.716	2.60776	1.74354	Detected	Detected	ACAACAAAATCACTAGTCTTCC	chr7	0	MIMAT0000677	86033182	86033203	-
mmu-miR-877-3p	1.3866	1.3866	0.471547	up	2.37587	10.1011	-2.10466	-2.57621	Detected	Detected	TGGGAGGAGGGAGAAGA	chr17	0	MIMAT0004862	36097758	36097742	+
mmu-miR-93-5p	1.31543	1.31543	0.395539	up	89.1217	399.401	3.12459	2.72905	Detected	Detected	CTACCTGCACGAACAG	chr5	0	MIMAT0000540	138606787	138606772	+
mmu-miR-98-5p	1.06996	1.06996	0.0975571	up	28.983	159.688	1.50402	1.40646	Detected	Detected	AACAATACAACTTACTACCTCA	chrX	0	MIMAT0000545	148347772	148347793	-
mmu-miR-99a-5p	1.00919	-1.00919	-0.0131974	down	264.723	1574.93	4.69523	4.70842	Detected	Detected	CACAAGATCGGATCTACGG	chr16	0	MIMAT0000131	77599188	77599206	-
mmu-miR-99b-5p	1.463	1.463	0.548928	up	23.0573	92.9094	1.17404	0.625108	Detected	Detected	CGCAAGGTCGGTTCTA	chr17	0	MIMAT0000132	17967164	17967179	-
